# Supplementary material for: Repurposing clinically safe drugs for DNA repair pathway choice in CRISPR genome editing and synthetic lethality
Source: Nat Commun. 2025 Dec 10;16:11077. doi: 10.1038/s41467-025-67243-0 (PMC12698765; doi:10.1038/s41467-025-67243-0)
Supplement: Supplementary file 3 — Supplementary Data 1 [file 41467_2025_67243_MOESM3_ESM.xlsx]

## Sheet: calculated_relative_data
ID	Compound Name	Concentration (µM)	Solvent (Control)	Relative Cell Survival	Relative Unmodified	Relative HDR	Relative imperfect HDR	Relative NHEJ	Relative MMEJ	Relative Indels	Relative Insertions	Relative Deletions	CAS Number	Molecular Weight	Formula	SMILES	Solubility	Form	Pathway	Target	Information
A1198	Levetiracetam	0.1	DMSO	1.37376	0.970618	1.04797	1.08514	0.997251	1.03298	0.99953	0.993057	1.03617	102767-28-2	170.21	C8H14N2O2	CCC(C(=O)N)N1CCCC1=O	>8.5mg/mL in DMSO	Free Base	Membrane Transporter/Ion Channel	Calcium Channel	Antiepileptic drug
A1198	Levetiracetam	1	DMSO	1.54282	0.928412	1.05539	0.974175	1.04879	0.757506	1.0302	1.05813	0.915405	102767-28-2	170.21	C8H14N2O2	CCC(C(=O)N)N1CCCC1=O	>8.5mg/mL in DMSO	Free Base	Membrane Transporter/Ion Channel	Calcium Channel	Antiepileptic drug
A1198	Levetiracetam	10	DMSO	1.47968	0.864181	1.04	1.13725	1.05853	1.0604	1.05865	1.05692	1.0736	102767-28-2	170.21	C8H14N2O2	CCC(C(=O)N)N1CCCC1=O	>8.5mg/mL in DMSO	Free Base	Membrane Transporter/Ion Channel	Calcium Channel	Antiepileptic drug
A1206	Daptomycin	0.1	DMSO	1.30837	1.03486	1.07365	1.0791	0.956379	0.968672	0.957163	0.943193	1.00012	103060-53-3	1620.67	C72H101N17O26	CCCCCCCCCC(=O)NC(CC1=CNC2=CC=CC=C21)C(=O)NC(CC(=O)N)C(=O)NC(CC(=O)O)C(=O)NC3C(OC(=O)C(NC(=O)C(NC(=O)C(NC(=O)CNC(=O)C(NC(=O)C(NC(=O)C(NC(=O)C(NC(=O)CNC3=O)CCCN)CC(=O)O)C)CC(=O)O)CO)C(C)CC(=O)O)CC(=O)C4=CC=CC=C4N)C	>81.1mg/mL in DMSO	Free Base	DNA Damage/DNA Repair	DNA Synthesis	Calcium-dependent antibiotic
A1206	Daptomycin	1	DMSO	1.64154	0.962759	0.970955	0.984448	1.03415	0.957007	1.02923	1.04583	0.960028	103060-53-3	1620.67	C72H101N17O26	CCCCCCCCCC(=O)NC(CC1=CNC2=CC=CC=C21)C(=O)NC(CC(=O)N)C(=O)NC(CC(=O)O)C(=O)NC3C(OC(=O)C(NC(=O)C(NC(=O)C(NC(=O)CNC(=O)C(NC(=O)C(NC(=O)C(NC(=O)C(NC(=O)CNC3=O)CCCN)CC(=O)O)C)CC(=O)O)CO)C(C)CC(=O)O)CC(=O)C4=CC=CC=C4N)C	>81.1mg/mL in DMSO	Free Base	DNA Damage/DNA Repair	DNA Synthesis	Calcium-dependent antibiotic
A1206	Daptomycin	10	DMSO	1.81151	1.05889	0.97572	1.1649	0.965341	0.876609	0.95968	0.994839	0.831389	103060-53-3	1620.67	C72H101N17O26	CCCCCCCCCC(=O)NC(CC1=CNC2=CC=CC=C21)C(=O)NC(CC(=O)N)C(=O)NC(CC(=O)O)C(=O)NC3C(OC(=O)C(NC(=O)C(NC(=O)C(NC(=O)CNC(=O)C(NC(=O)C(NC(=O)C(NC(=O)C(NC(=O)CNC3=O)CCCN)CC(=O)O)C)CC(=O)O)CO)C(C)CC(=O)O)CC(=O)C4=CC=CC=C4N)C	>81.1mg/mL in DMSO	Free Base	DNA Damage/DNA Repair	DNA Synthesis	Calcium-dependent antibiotic
A1229	Lansoprazole	0.1	DMSO	1.29028	0.909188	1.1832	1.09013	1.0093	0.913597	1.0032	1.02843	0.899633	103577-45-3	369.36	C16H14F3N3O2S	CC1=C(C=CN=C1CS(=O)C2=NC3=CC=CC=C3N2)OCC(F)(F)F	>18.5mg/mL in DMSO	Free Base	Membrane Transporter/Ion Channel	Proton Pump	H+,K+-ATPase inhibitor
A1229	Lansoprazole	1	DMSO	1.4501	0.935543	1.06802	0.97729	1.02055	1.05836	1.02296	1.04864	0.927561	103577-45-3	369.36	C16H14F3N3O2S	CC1=C(C=CN=C1CS(=O)C2=NC3=CC=CC=C3N2)OCC(F)(F)F	>18.5mg/mL in DMSO	Free Base	Membrane Transporter/Ion Channel	Proton Pump	H+,K+-ATPase inhibitor
A1229	Lansoprazole	10	DMSO	1.26663	1.05977	1.05531	0.976374	0.955973	0.935211	0.954649	0.957872	0.935301	103577-45-3	369.36	C16H14F3N3O2S	CC1=C(C=CN=C1CS(=O)C2=NC3=CC=CC=C3N2)OCC(F)(F)F	>18.5mg/mL in DMSO	Free Base	Membrane Transporter/Ion Channel	Proton Pump	H+,K+-ATPase inhibitor
A1267	Adapalene	0.1	DMSO	2.6656	0.522543	1.18941	1.40911	1.20118	1.18719	1.20029	1.18492	1.25286	106685-40-9	412.52	C28H28O3	COC1=C(C=C(C=C1)C2=CC3=C(C=C2)C=C(C=C3)C(=O)O)C45CC6CC(C4)CC(C6)C5	>10.3mg/mL in DMSO	Free Base	Others	Others	RARβ and RARγ agonist
A1267	Adapalene	1	DMSO	3.35946	0.595547	1.25398	1.39629	1.12139	1.48207	1.1444	1.13085	1.18529	106685-40-9	412.52	C28H28O3	COC1=C(C=C(C=C1)C2=CC3=C(C=C2)C=C(C=C3)C(=O)O)C45CC6CC(C4)CC(C6)C5	>10.3mg/mL in DMSO	Free Base	Others	Others	RARβ and RARγ agonist
A1267	Adapalene	10	DMSO	0.25218	0.85701	1.03995	1.5438	1.00546	1.43543	1.03289	1.05137	0.987441	106685-40-9	412.52	C28H28O3	COC1=C(C=C(C=C1)C2=CC3=C(C=C2)C=C(C=C3)C(=O)O)C45CC6CC(C4)CC(C6)C5	>10.3mg/mL in DMSO	Free Base	Others	Others	RARβ and RARγ agonist
A1295	Granisetron HCl	0.1	H2O	1.22552	1.23097	0.944573	1.01043	0.90509	1.08786	0.914736	0.912688	0.913667	107007-99-8	348.87	C18H24N4O.HCl	CN1C2CCCC1CC(C2)NC(=O)C3=NN(C4=CC=CC=C43)C.Cl	Limited solubility	Hydrochloride	Neuroscience	5-HT Receptor	5-HT3 receptor antagonist
A1295	Granisetron HCl	1	H2O	1.53915	1.01195	1.00523	1.06566	0.999757	0.792609	0.988824	0.983354	1.01367	107007-99-8	348.87	C18H24N4O.HCl	CN1C2CCCC1CC(C2)NC(=O)C3=NN(C4=CC=CC=C43)C.Cl	Limited solubility	Hydrochloride	Neuroscience	5-HT Receptor	5-HT3 receptor antagonist
A1295	Granisetron HCl	10	H2O	1.20581	0.897731	0.979208	1.02234	1.03773	1.20762	1.04669	1.0352	1.09148	107007-99-8	348.87	C18H24N4O.HCl	CN1C2CCCC1CC(C2)NC(=O)C3=NN(C4=CC=CC=C43)C.Cl	Limited solubility	Hydrochloride	Neuroscience	5-HT Receptor	5-HT3 receptor antagonist
A1296	Exemestane	0.1	DMSO	1.18071	0.890872	1.2043	1.19551	0.99278	1.12304	1.00109	0.981311	1.06794	107868-30-4	296.4	C20H24O2	CC12CCC3C(C1CCC2=O)CC(=C)C4=CC(=O)C=CC34C	>14.8mg/mL in DMSO	Free Base	Endocrinology and Hormones	Aromatase	Steroidal aromatase inhibitor,selective and irreversible
A1296	Exemestane	1	DMSO	1.39319	1.13133	0.86679	0.969477	0.958876	0.939149	0.957617	0.948882	0.98496	107868-30-4	296.4	C20H24O2	CC12CCC3C(C1CCC2=O)CC(=C)C4=CC(=O)C=CC34C	>14.8mg/mL in DMSO	Free Base	Endocrinology and Hormones	Aromatase	Steroidal aromatase inhibitor,selective and irreversible
A1296	Exemestane	10	DMSO	1.06245	1.02353	0.872314	1.04661	1.021	0.88871	1.01256	1.03502	0.920053	107868-30-4	296.4	C20H24O2	CC12CCC3C(C1CCC2=O)CC(=C)C4=CC(=O)C=CC34C	>14.8mg/mL in DMSO	Free Base	Endocrinology and Hormones	Aromatase	Steroidal aromatase inhibitor,selective and irreversible
A1307	Letrozole	0.1	DMSO	1.39207	0.922775	1.08467	1.01006	1.01705	1.12651	1.02404	1.01727	1.03975	112809-51-5	285.3	C17H11N5	C1=CC(=CC=C1C#N)C(C2=CC=C(C=C2)C#N)N3C=NC=N3	>14.3mg/mL in DMSO	Free Base	Endocrinology and Hormones	Aromatase	Non-steroidal aromatase inhibitor
A1307	Letrozole	1	DMSO	1.45652	0.94221	1.08398	1.09707	1.01673	0.858686	1.00664	1.01352	0.980534	112809-51-5	285.3	C17H11N5	C1=CC(=CC=C1C#N)C(C2=CC=C(C=C2)C#N)N3C=NC=N3	>14.3mg/mL in DMSO	Free Base	Endocrinology and Hormones	Aromatase	Non-steroidal aromatase inhibitor
A1307	Letrozole	10	DMSO	1.39253	0.934467	0.950811	0.877013	1.04183	1.2956	1.05802	1.03682	1.13094	112809-51-5	285.3	C17H11N5	C1=CC(=CC=C1C#N)C(C2=CC=C(C=C2)C#N)N3C=NC=N3	>14.3mg/mL in DMSO	Free Base	Endocrinology and Hormones	Aromatase	Non-steroidal aromatase inhibitor
A1313	Gatifloxacin	0.1	DMSO	1.41622	0.916376	1.13223	1.05531	1.00517	1.13413	1.0134	1.02239	0.965988	112811-59-3	375.39	C19H22FN3O4	CC1CN(CCN1)C2=C(C=C3C(=C2OC)N(C=C(C3=O)C(=O)O)C4CC4)F	Limited solubility	Free Base	DNA Damage/DNA Repair	Topoisomerase	Fluoroquinolone antibiotic,inhibits bacterial TOPO II
A1313	Gatifloxacin	1	DMSO	1.38828	0.910215	1.1305	1.16862	1.02162	0.823948	1.00901	1.05621	0.83151	112811-59-3	375.39	C19H22FN3O4	CC1CN(CCN1)C2=C(C=C3C(=C2OC)N(C=C(C3=O)C(=O)O)C4CC4)F	Limited solubility	Free Base	DNA Damage/DNA Repair	Topoisomerase	Fluoroquinolone antibiotic,inhibits bacterial TOPO II
A1313	Gatifloxacin	10	DMSO	1.46561	0.967527	0.956397	1.0215	1.01761	1.16684	1.02713	1.02521	1.03272	112811-59-3	375.39	C19H22FN3O4	CC1CN(CCN1)C2=C(C=C3C(=C2OC)N(C=C(C3=O)C(=O)O)C4CC4)F	Limited solubility	Free Base	DNA Damage/DNA Repair	Topoisomerase	Fluoroquinolone antibiotic,inhibits bacterial TOPO II
A1334	Mosapride Citrate	0.1	DMSO	1.1231	0.945994	1.051	1.18556	0.991647	1.21012	1.00558	1.01847	0.969362	112885-42-4	614.02	C21H25ClFN3O3.C6H8O7	CCOC1=CC(=C(C=C1C(=O)NCC2CN(CCO2)CC3=CC=C(C=C3)F)Cl)N.C(C(=O)O)C(CC(=O)O)(C(=O)O)O	>30.7mg/mL in DMSO	Citrate	Neuroscience	5-HT Receptor	5-HT receptor agonist
A1334	Mosapride Citrate	1	DMSO	1.4795	0.938449	1.13233	1.09352	1.00765	0.854746	0.997897	1.03027	0.86654	112885-42-4	614.02	C21H25ClFN3O3.C6H8O7	CCOC1=CC(=C(C=C1C(=O)NCC2CN(CCO2)CC3=CC=C(C=C3)F)Cl)N.C(C(=O)O)C(CC(=O)O)(C(=O)O)O	>30.7mg/mL in DMSO	Citrate	Neuroscience	5-HT Receptor	5-HT receptor agonist
A1334	Mosapride Citrate	10	DMSO	1.38173	0.77597	1.04367	1.23724	1.08609	1.32115	1.10109	1.10266	1.08857	112885-42-4	614.02	C21H25ClFN3O3.C6H8O7	CCOC1=CC(=C(C=C1C(=O)NCC2CN(CCO2)CC3=CC=C(C=C3)F)Cl)N.C(C(=O)O)C(CC(=O)O)(C(=O)O)O	>30.7mg/mL in DMSO	Citrate	Neuroscience	5-HT Receptor	5-HT receptor agonist
A1352	Zoledronic Acid	0.1	H2O	1.10439	0.897342	1.05498	1.01261	1.03761	0.880185	1.0293	1.04378	0.966865	118072-93-8	272.09	C5H10N2O7P2	C1=CN(C=N1)CC(O)(P(=O)(O)O)P(=O)(O)O	Limited solubility	Free Base	Cell Cycle/Checkpoint	Rho	Potent nitrogen-containing bisphosphonates
A1352	Zoledronic Acid	1	H2O	1.12752	0.979696	1.03568	1.13863	0.989458	0.995169	0.989759	0.994096	0.975272	118072-93-8	272.09	C5H10N2O7P2	C1=CN(C=N1)CC(O)(P(=O)(O)O)P(=O)(O)O	Limited solubility	Free Base	Cell Cycle/Checkpoint	Rho	Potent nitrogen-containing bisphosphonates
A1352	Zoledronic Acid	10	H2O	0.931793	1.02122	1.01186	0.943861	0.99328	0.97465	0.992297	1.01225	0.89996	118072-93-8	272.09	C5H10N2O7P2	C1=CN(C=N1)CC(O)(P(=O)(O)O)P(=O)(O)O	Limited solubility	Free Base	Cell Cycle/Checkpoint	Rho	Potent nitrogen-containing bisphosphonates
A1366	Rocuronium Bromide	0.1	DMSO	1.07735	0.8712	1.02018	0.867227	1.07525	1.13465	1.07904	1.06968	1.10006	119302-91-9	609.68	C32H53N2O4.Br	CC(=O)OC1C(CC2C1(CCC3C2CCC4C3(CC(C(C4)O)N5CCOCC5)C)C)[N+]6(CCCC6)CC=C.[Br-]	>30.5mg/mL in DMSO	Bromide	Neuroscience	AChR	TGF-βR I kinase inhibitor
A1366	Rocuronium Bromide	1	DMSO	0.881472	1.05024	0.966551	0.939996	0.987744	0.917952	0.983292	0.957862	1.07653	119302-91-9	609.68	C32H53N2O4.Br	CC(=O)OC1C(CC2C1(CCC3C2CCC4C3(CC(C(C4)O)N5CCOCC5)C)C)[N+]6(CCCC6)CC=C.[Br-]	>30.5mg/mL in DMSO	Bromide	Neuroscience	AChR	TGF-βR I kinase inhibitor
A1366	Rocuronium Bromide	10	DMSO	1.33114	0.858965	1.16341	1.08036	1.0355	1.06391	1.03732	1.05759	0.952171	119302-91-9	609.68	C32H53N2O4.Br	CC(=O)OC1C(CC2C1(CCC3C2CCC4C3(CC(C(C4)O)N5CCOCC5)C)C)[N+]6(CCCC6)CC=C.[Br-]	>30.5mg/mL in DMSO	Bromide	Neuroscience	AChR	TGF-βR I kinase inhibitor
A1373	Biapenem	0.1	H2O	1.13942	0.91338	1.03471	0.928457	1.03604	0.990053	1.03362	1.02445	1.0732	120410-24-4	350.39	C15H18N4O4S	CC1C2C(C(=O)N2C(=C1SC3CN4C=NC=[N+]4C3)C(=O)[O-])C(C)O	>13mg/mL in sterile water with gentle warming.		Microbiology & Virology	Antibiotic	Highly broad spectrum antibiotic agent
A1373	Biapenem	1	H2O	1.13219	0.961998	1.09611	0.998458	0.995873	0.942156	0.993038	0.984068	1.02146	120410-24-4	350.39	C15H18N4O4S	CC1C2C(C(=O)N2C(=C1SC3CN4C=NC=[N+]4C3)C(=O)[O-])C(C)O	>13mg/mL in sterile water with gentle warming.		Microbiology & Virology	Antibiotic	Highly broad spectrum antibiotic agent
A1373	Biapenem	10	H2O	1.30442	0.969141	0.984384	1.13538	1.00829	0.980842	1.00684	1.00153	1.03409	120410-24-4	350.39	C15H18N4O4S	CC1C2C(C(=O)N2C(=C1SC3CN4C=NC=[N+]4C3)C(=O)[O-])C(C)O	>13mg/mL in sterile water with gentle warming.		Microbiology & Virology	Antibiotic	Highly broad spectrum antibiotic agent
A1379	Nelarabine	0.1	DMSO	1.37713	0.964109	0.988889	0.990374	1.02258	1.04294	1.02388	1.01807	1.03878	121032-29-9	297.27	C11H15N5O5	COC1=NC(=NC2=C1N=CN2C3C(C(C(O3)CO)O)O)N	>14.9mg/mL in DMSO	Free Base	DNA Damage/DNA Repair	DNA Synthesis	Prodrug of ara-G for T-LBL/T-ALL
A1379	Nelarabine	1	DMSO	1.33742	0.976254	1.00463	1.01781	1.01942	0.89141	1.01125	1.01776	0.981381	121032-29-9	297.27	C11H15N5O5	COC1=NC(=NC2=C1N=CN2C3C(C(C(O3)CO)O)O)N	>14.9mg/mL in DMSO	Free Base	DNA Damage/DNA Repair	DNA Synthesis	Prodrug of ara-G for T-LBL/T-ALL
A1379	Nelarabine	10	DMSO	1.12838	0.942288	0.980779	1.09979	1.05753	0.629734	1.03024	1.08392	0.837127	121032-29-9	297.27	C11H15N5O5	COC1=NC(=NC2=C1N=CN2C3C(C(C(O3)CO)O)O)N	>14.9mg/mL in DMSO	Free Base	DNA Damage/DNA Repair	DNA Synthesis	Prodrug of ara-G for T-LBL/T-ALL
A1402	Gemcitabine HCl	0.1	H2O	0.13695	2.03926	0.597143	1.03494	0.681423	0.166388	0.65424	0.666051	0.609838	122111-03-9	299.66	C9H11F2N3O4.HCI	C1=CN(C(=O)N=C1N)[C@H]2C([C@@H]([C@H](O2)CO)O)(F)F	Limited solubility	Hydrochloride	DNA Damage/DNA Repair	DNA Synthesis	Inhibits DNA synthesis,deoxycytidine analog
A1402	Gemcitabine HCl	1	H2O	0.0343687	2.00153	0.491141	1.30415	0.653685	1.07466	0.675904	0.697983	0.592494	122111-03-9	299.66	C9H11F2N3O4.HCI	C1=CN(C(=O)N=C1N)[C@H]2C([C@@H]([C@H](O2)CO)O)(F)F	Limited solubility	Hydrochloride	DNA Damage/DNA Repair	DNA Synthesis	Inhibits DNA synthesis,deoxycytidine analog
A1402	Gemcitabine HCl	10	H2O	0	1.91181	0.57052	1.09429	0.725663	0.434117	0.710276	0.73064	0.626803	122111-03-9	299.66	C9H11F2N3O4.HCI	C1=CN(C(=O)N=C1N)[C@H]2C([C@@H]([C@H](O2)CO)O)(F)F	Limited solubility	Hydrochloride	DNA Damage/DNA Repair	DNA Synthesis	Inhibits DNA synthesis,deoxycytidine analog
A1404	Rigosertib (ON-01910,Estybon)	0.1	DMSO	0.805711	1.36486	0.622421	0.74585	0.893203	0.943709	0.896425	0.916716	0.829946	1225497-78-8	473.47	C21H24NNaO8S	COC1=C(C=C(C=C1)CS(=O)(=O)C=CC2=C(C=C(C=C2OC)OC)OC)NCC(=O)[O-].[Na+]	>23.7mg/mL in DMSO	Sodium Salt	Cell Cycle/Checkpoint	PLK	Plk1 inhibitor
A1404	Rigosertib (ON-01910,Estybon)	1	DMSO	0.0690765	1.32884	0.799719	1.65858	0.817063	0.691717	0.809066	0.853868	0.670199	1225497-78-8	473.47	C21H24NNaO8S	COC1=C(C=C(C=C1)CS(=O)(=O)C=CC2=C(C=C(C=C2OC)OC)OC)NCC(=O)[O-].[Na+]	>23.7mg/mL in DMSO	Sodium Salt	Cell Cycle/Checkpoint	PLK	Plk1 inhibitor
A1404	Rigosertib (ON-01910,Estybon)	10	DMSO	0.0160778	1.53666	0.598025	1.37809	0.760352	0.707171	0.756959	0.818791	0.55541	1225497-78-8	473.47	C21H24NNaO8S	COC1=C(C=C(C=C1)CS(=O)(=O)C=CC2=C(C=C(C=C2OC)OC)OC)NCC(=O)[O-].[Na+]	>23.7mg/mL in DMSO	Sodium Salt	Cell Cycle/Checkpoint	PLK	Plk1 inhibitor
A1412	Clofarabine	0.1	DMSO	0.903197	1.28758	0.857301	0.954401	0.848578	1.20337	0.871213	0.83758	0.993309	123318-82-1	303.68	C10H11ClFN5O3	C1=NC2=C(N1C3C(C(C(O3)CO)O)F)N=C(N=C2N)Cl	>15.2mg/mL in DMSO	Free Base	DNA Damage/DNA Repair	DNA Synthesis	Antimetabolite,inhibit DNA polymerase and ribonucleotide reductase
A1412	Clofarabine	1	DMSO	0.0612264	1.55414	0.535883	1.31558	0.764423	0.78718	0.765875	0.762109	0.795876	123318-82-1	303.68	C10H11ClFN5O3	C1=NC2=C(N1C3C(C(C(O3)CO)O)F)N=C(N=C2N)Cl	>15.2mg/mL in DMSO	Free Base	DNA Damage/DNA Repair	DNA Synthesis	Antimetabolite,inhibit DNA polymerase and ribonucleotide reductase
A1412	Clofarabine	10	DMSO	0	1.35019	0.740273	1.51979	0.822305	0.797797	0.820741	0.832149	0.76272	123318-82-1	303.68	C10H11ClFN5O3	C1=NC2=C(N1C3C(C(C(O3)CO)O)F)N=C(N=C2N)Cl	>15.2mg/mL in DMSO	Free Base	DNA Damage/DNA Repair	DNA Synthesis	Antimetabolite,inhibit DNA polymerase and ribonucleotide reductase
A1425	Losartan Potassium (DuP 753)	0.1	DMSO	1.36517	0.879034	0.929265	0.962952	1.08218	1.18132	1.08851	1.12446	0.955494	124750-99-8	462.01	C22H23ClKN6O	CCCCC1=NC(=C(N1CC2=CC=C(C=C2)C3=CC=CC=C3C4=NN=N[N-]4)CO)Cl.[K+]	>21.4mg/mL in DMSO	Potassium	Endocrinology and Hormones	RAAS	Angiotensin AT1 receptor antagonist
A1425	Losartan Potassium (DuP 753)	1	DMSO	1.33418	1.06771	0.924464	0.987604	0.979039	0.986036	0.979485	0.988858	0.936076	124750-99-8	462.01	C22H23ClKN6O	CCCCC1=NC(=C(N1CC2=CC=C(C=C2)C3=CC=CC=C3C4=NN=N[N-]4)CO)Cl.[K+]	>21.4mg/mL in DMSO	Potassium	Endocrinology and Hormones	RAAS	Angiotensin AT1 receptor antagonist
A1425	Losartan Potassium (DuP 753)	10	DMSO	1.56726	0.958651	0.972914	1.0757	1.02644	0.994921	1.02443	1.01177	1.08667	124750-99-8	462.01	C22H23ClKN6O	CCCCC1=NC(=C(N1CC2=CC=C(C=C2)C3=CC=CC=C3C4=NN=N[N-]4)CO)Cl.[K+]	>21.4mg/mL in DMSO	Potassium	Endocrinology and Hormones	RAAS	Angiotensin AT1 receptor antagonist
A1428	Fulvestrant	0.1	DMSO	1.33467	0.90576	0.989747	1.0035	1.05481	1.07687	1.05621	1.0621	1.03284	129453-61-8	606.77	C32H47F5O3S	CC12CCC3C(C1CCC2O)C(CC4=C3C=CC(=C4)O)CCCCCCCCCS(=O)CCCC(C(F)(F)F)(F)F	>30.3mg/mL in DMSO	Free Base	Endocrinology and Hormones	Estrogen/progestogen Receptor	Estrogen receptor antagonist,high affinity
A1428	Fulvestrant	1	DMSO	1.17414	0.9552	1.01243	1.05862	1.01665	1.04621	1.01854	1.04381	0.91471	129453-61-8	606.77	C32H47F5O3S	CC12CCC3C(C1CCC2O)C(CC4=C3C=CC(=C4)O)CCCCCCCCCS(=O)CCCC(C(F)(F)F)(F)F	>30.3mg/mL in DMSO	Free Base	Endocrinology and Hormones	Estrogen/progestogen Receptor	Estrogen receptor antagonist,high affinity
A1428	Fulvestrant	10	DMSO	0.174658	1.44413	0.722866	1.23087	0.799789	0.678725	0.792066	0.811307	0.716984	129453-61-8	606.77	C32H47F5O3S	CC12CCC3C(C1CCC2O)C(CC4=C3C=CC(=C4)O)CCCCCCCCCS(=O)CCCC(C(F)(F)F)(F)F	>30.3mg/mL in DMSO	Free Base	Endocrinology and Hormones	Estrogen/progestogen Receptor	Estrogen receptor antagonist,high affinity
A1435	CP-945598 HCl	0.1	DMSO	1.37442	1.01778	0.968113	0.990742	1.00041	0.960127	0.997838	1.00994	0.950046	686347-12-6	546.88	C25H25Cl2N7O.HCl	CCNC1(CCN(CC1)C2=NC=NC3=C2N=C(N3C4=CC=C(C=C4)Cl)C5=CC=CC=C5Cl)C(=O)N.Cl	>5.47mg/mL in DMSO		GPCR/G protein	Cannabinoid Receptor	CB1 antagonist,selective and high affinity
A1435	CP-945598 HCl	1	DMSO	1.24863	1.04425	1.0664	1.16738	0.947404	0.94035	0.946954	0.948279	0.956664	686347-12-6	546.88	C25H25Cl2N7O.HCl	CCNC1(CCN(CC1)C2=NC=NC3=C2N=C(N3C4=CC=C(C=C4)Cl)C5=CC=CC=C5Cl)C(=O)N.Cl	>5.47mg/mL in DMSO		GPCR/G protein	Cannabinoid Receptor	CB1 antagonist,selective and high affinity
A1435	CP-945598 HCl	10	DMSO	0.848276	1.05239	0.937439	1.1538	0.973524	0.966359	0.973067	0.968296	0.991987	686347-12-6	546.88	C25H25Cl2N7O.HCl	CCNC1(CCN(CC1)C2=NC=NC3=C2N=C(N3C4=CC=C(C=C4)Cl)C5=CC=CC=C5Cl)C(=O)N.Cl	>5.47mg/mL in DMSO		GPCR/G protein	Cannabinoid Receptor	CB1 antagonist,selective and high affinity
A1447	Cilnidipine	0.1	DMSO	1.22018	0.962026	1.16315	1.21834	0.970586	0.931114	0.968068	0.956025	1.0086	132203-70-4	492.52	C27H28N2O7	CC1=C(C(C(=C(N1)C)C(=O)OCC=CC2=CC=CC=C2)C3=CC(=CC=C3)[N+](=O)[O-])C(=O)OCCOC	>24.6mg/mL in DMSO	Free Base	Membrane Transporter/Ion Channel	Calcium Channel	Blocker of Dual L- and N-type calcium channel
A1447	Cilnidipine	1	DMSO	1.38559	0.961881	0.998152	0.975724	1.00915	1.24335	1.0241	0.984742	1.17338	132203-70-4	492.52	C27H28N2O7	CC1=C(C(C(=C(N1)C)C(=O)OCC=CC2=CC=CC=C2)C3=CC(=CC=C3)[N+](=O)[O-])C(=O)OCCOC	>24.6mg/mL in DMSO	Free Base	Membrane Transporter/Ion Channel	Calcium Channel	Blocker of Dual L- and N-type calcium channel
A1447	Cilnidipine	10	DMSO	0.819513	1.16707	0.838118	0.705594	0.956632	1.05824	0.963114	0.956289	0.983223	132203-70-4	492.52	C27H28N2O7	CC1=C(C(C(=C(N1)C)C(=O)OCC=CC2=CC=CC=C2)C3=CC(=CC=C3)[N+](=O)[O-])C(=O)OCCOC	>24.6mg/mL in DMSO	Free Base	Membrane Transporter/Ion Channel	Calcium Channel	Blocker of Dual L- and N-type calcium channel
A1450	Lidocaine	0.1	DMSO	1.10918	0.808965	1.14625	1.0873	1.08258	0.877219	1.06948	1.10029	0.94342	137-58-6	234.34	C14H22N2O	CCN(CC)CC(=O)NC1=C(C=CC=C1C)C	>11.7mg/mL in DMSO	Free Base	Neuroscience	Histamine Receptor	Anasthetic and class Ib antiarrhythmic agent
A1450	Lidocaine	1	DMSO	1.17761	0.864426	1.00207	0.978556	1.08564	0.980512	1.07893	1.11349	0.950508	137-58-6	234.34	C14H22N2O	CCN(CC)CC(=O)NC1=C(C=CC=C1C)C	>11.7mg/mL in DMSO	Free Base	Neuroscience	Histamine Receptor	Anasthetic and class Ib antiarrhythmic agent
A1450	Lidocaine	10	DMSO	1.13163	0.989553	1.00342	1.02942	0.986001	1.25315	1.00304	1.01249	0.968565	137-58-6	234.34	C14H22N2O	CCN(CC)CC(=O)NC1=C(C=CC=C1C)C	>11.7mg/mL in DMSO	Free Base	Neuroscience	Histamine Receptor	Anasthetic and class Ib antiarrhythmic agent
A1602	Dexrazoxane HCl (ICRF-187, ADR-529)	0.1	DMSO	1.01233	0.992879	0.989405	0.863851	0.999909	1.26063	1.01654	1.02666	0.980321	149003-01-0	304.73	C11H16N4O4.HCl	CC(CN1CC(=O)NC(=O)C1)N2CC(=O)NC(=O)C2.Cl	>15.2mg/mL in DMSO	Hydrochloride	DNA Damage/DNA Repair	Topoisomerase	Topoisomerase II inhibitor,intracellular ion chelator,cardioprotective agent
A1602	Dexrazoxane HCl (ICRF-187, ADR-529)	1	DMSO	0.374638	1.0667	0.777289	1.03724	1.02351	0.818248	1.01041	1.05404	0.840182	149003-01-0	304.73	C11H16N4O4.HCl	CC(CN1CC(=O)NC(=O)C1)N2CC(=O)NC(=O)C2.Cl	>15.2mg/mL in DMSO	Hydrochloride	DNA Damage/DNA Repair	Topoisomerase	Topoisomerase II inhibitor,intracellular ion chelator,cardioprotective agent
A1602	Dexrazoxane HCl (ICRF-187, ADR-529)	10	DMSO	0	1.32466	0.810047	1.35484	0.862896	0.369318	0.831406	0.87473	0.661222	149003-01-0	304.73	C11H16N4O4.HCl	CC(CN1CC(=O)NC(=O)C1)N2CC(=O)NC(=O)C2.Cl	>15.2mg/mL in DMSO	Hydrochloride	DNA Damage/DNA Repair	Topoisomerase	Topoisomerase II inhibitor,intracellular ion chelator,cardioprotective agent
A1607	Prasugrel	0.1	DMSO	1.28252	0.958188	0.968069	0.804116	1.05279	0.942855	1.04578	1.07039	0.94457	150322-43-3	373.44	C20H20FNO3S	CC(=O)OC1=CC2=C(S1)CCN(C2)C(C3=CC=CC=C3F)C(=O)C4CC4	>6.2mg/mL in DMSO	Free Base	Neuroscience	P2 Receptor	ADP receptor inhibitor
A1607	Prasugrel	1	DMSO	1.37035	0.989758	0.936918	0.918354	1.02767	1.00861	1.02645	1.06069	0.892482	150322-43-3	373.44	C20H20FNO3S	CC(=O)OC1=CC2=C(S1)CCN(C2)C(C3=CC=CC=C3F)C(=O)C4CC4	>6.2mg/mL in DMSO	Free Base	Neuroscience	P2 Receptor	ADP receptor inhibitor
A1607	Prasugrel	10	DMSO	0.29683	1.33669	0.691051	1.60359	0.84229	0.707631	0.833699	0.87927	0.659549	150322-43-3	373.44	C20H20FNO3S	CC(=O)OC1=CC2=C(S1)CCN(C2)C(C3=CC=CC=C3F)C(=O)C4CC4	>6.2mg/mL in DMSO	Free Base	Neuroscience	P2 Receptor	ADP receptor inhibitor
A1630	Epothilone B (EPO906, Patupilone)	0.1	DMSO	0.208629	1.5761	0.541686	1.01144	0.804992	0.323634	0.774282	0.767212	0.794615	152044-54-7	507.68	C27H41NO6S	CC1CCCC2(C(O2)CC(OC(=O)CC(C(C(=O)C(C1O)C)(C)C)O)C(=CC3=CSC(=N3)C)C)C	>25.4mg/mL in DMSO	Free Base	Cell Cycle/Checkpoint	Microtubule/Tubulin	Microtubule stabilizing macrolide
A1630	Epothilone B (EPO906, Patupilone)	1	DMSO	0	1.61106	0.484974	1.64753	0.730388	0.57623	0.720553	0.755189	0.584892	152044-54-7	507.68	C27H41NO6S	CC1CCCC2(C(O2)CC(OC(=O)CC(C(C(=O)C(C1O)C)(C)C)O)C(=CC3=CSC(=N3)C)C)C	>25.4mg/mL in DMSO	Free Base	Cell Cycle/Checkpoint	Microtubule/Tubulin	Microtubule stabilizing macrolide
A1630	Epothilone B (EPO906, Patupilone)	10	DMSO	0	1.53679	0.623627	1.66027	0.698741	1.19227	0.730228	0.760556	0.612748	152044-54-7	507.68	C27H41NO6S	CC1CCCC2(C(O2)CC(OC(=O)CC(C(C(=O)C(C1O)C)(C)C)O)C(=CC3=CSC(=N3)C)C)C	>25.4mg/mL in DMSO	Free Base	Cell Cycle/Checkpoint	Microtubule/Tubulin	Microtubule stabilizing macrolide
A1652	Dimesna	0.1	DMSO	1.35743	0.909183	0.995257	1.09391	1.03408	1.22612	1.04633	1.04115	1.05568	16208-51-8	326.34	C4H8Na2O6S4	C(CS(=O)(=O)[O-])SSCCS(=O)(=O)[O-].[Na+].[Na+]	>16.35mg/mL in DMSO		Others	Others	Uroprotective agent
A1652	Dimesna	1	DMSO	0.038566	1.49727	0.68087	1.40682	0.768109	0.614804	0.758328	0.775459	0.700433	16208-51-8	326.34	C4H8Na2O6S4	C(CS(=O)(=O)[O-])SSCCS(=O)(=O)[O-].[Na+].[Na+]	>16.35mg/mL in DMSO		Others	Others	Uroprotective agent
A1652	Dimesna	10	DMSO	0	1.2799	0.659444	1.82278	0.880242	0.523657	0.857492	0.915566	0.644616	16208-51-8	326.34	C4H8Na2O6S4	C(CS(=O)(=O)[O-])SSCCS(=O)(=O)[O-].[Na+].[Na+]	>16.35mg/mL in DMSO		Others	Others	Uroprotective agent
A1659	Dutasteride	0.1	DMSO	1.38243	0.994855	0.983489	1.07675	1.00725	0.911259	1.00113	1.03854	0.862414	164656-23-9	528.53	C27H30F6N2O2	CC12CCC3C(C1CCC2C(=O)NC4=C(C=CC(=C4)C(F)(F)F)C(F)(F)F)CCC5C3(C=CC(=O)N5)C	>26.4mg/mL in DMSO	Free Base	Endocrinology and Hormones	5-alpha Reductase	5-alpha-reductase inhibitor
A1659	Dutasteride	1	DMSO	0.280391	1.51725	0.647363	0.96869	0.795629	0.657216	0.786799	0.849831	0.559182	164656-23-9	528.53	C27H30F6N2O2	CC12CCC3C(C1CCC2C(=O)NC4=C(C=CC(=C4)C(F)(F)F)C(F)(F)F)CCC5C3(C=CC(=O)N5)C	>26.4mg/mL in DMSO	Free Base	Endocrinology and Hormones	5-alpha Reductase	5-alpha-reductase inhibitor
A1659	Dutasteride	10	DMSO	0	1.78127	0.383355	1.53533	0.64383	0.811912	0.654553	0.651268	0.695385	164656-23-9	528.53	C27H30F6N2O2	CC12CCC3C(C1CCC2C(=O)NC4=C(C=CC(=C4)C(F)(F)F)C(F)(F)F)CCC5C3(C=CC(=O)N5)C	>26.4mg/mL in DMSO	Free Base	Endocrinology and Hormones	5-alpha Reductase	5-alpha-reductase inhibitor
A1664	Celecoxib	0.1	DMSO	1.53285	1.05461	0.884166	0.827898	0.997012	1.1701	1.00806	1.02218	0.954198	169590-42-5	381.37	C17H14F3N3O2S	CC1=CC=C(C=C1)C2=CC(=NN2C3=CC=C(C=C3)S(=O)(=O)N)C(F)(F)F	>19.1mg/mL in DMSO	Free Base	Neuroscience	COX	Selective cyclooxygenase-2 (COX-2) inhibitor
A1664	Celecoxib	1	DMSO	1.09616	1.09185	0.957568	0.97923	0.959981	0.938309	0.958598	0.956639	0.968065	169590-42-5	381.37	C17H14F3N3O2S	CC1=CC=C(C=C1)C2=CC(=NN2C3=CC=C(C=C3)S(=O)(=O)N)C(F)(F)F	>19.1mg/mL in DMSO	Free Base	Neuroscience	COX	Selective cyclooxygenase-2 (COX-2) inhibitor
A1664	Celecoxib	10	DMSO	0.702931	1.02424	0.97881	1.01851	0.990153	0.981739	0.989616	0.998773	0.95784	169590-42-5	381.37	C17H14F3N3O2S	CC1=CC=C(C=C1)C2=CC(=NN2C3=CC=C(C=C3)S(=O)(=O)N)C(F)(F)F	>19.1mg/mL in DMSO	Free Base	Neuroscience	COX	Selective cyclooxygenase-2 (COX-2) inhibitor
A1670	Enzastaurin (LY317615)	0.1	DMSO	1.11402	1.14028	0.936764	1.14745	0.910424	1.11123	0.923235	0.924307	0.914074	170364-57-5	515.61	C32H29N5O2	CN1C=C(C2=CC=CC=C21)C3=C(C(=O)NC3=O)C4=CN(C5=CC=CC=C54)C6CCN(CC6)CC7=CC=CC=N7	>8.6mg/mL in DMSO	Free Base	TGF-β / Smad Signaling	PKC	PKC beta inhibitor,potent and selective
A1670	Enzastaurin (LY317615)	1	DMSO	1.34673	1.06338	1.03712	1.06367	0.976795	0.562441	0.95036	0.99739	0.762046	170364-57-5	515.61	C32H29N5O2	CN1C=C(C2=CC=CC=C21)C3=C(C(=O)NC3=O)C4=CN(C5=CC=CC=C54)C6CCN(CC6)CC7=CC=CC=N7	>8.6mg/mL in DMSO	Free Base	TGF-β / Smad Signaling	PKC	PKC beta inhibitor,potent and selective
A1670	Enzastaurin (LY317615)	10	DMSO	1.73666	0.763689	1.21508	1.44437	1.03619	1.30475	1.05333	1.04105	1.10011	170364-57-5	515.61	C32H29N5O2	CN1C=C(C2=CC=CC=C21)C3=C(C(=O)NC3=O)C4=CN(C5=CC=CC=C54)C6CCN(CC6)CC7=CC=CC=N7	>8.6mg/mL in DMSO	Free Base	TGF-β / Smad Signaling	PKC	PKC beta inhibitor,potent and selective
A1684	Aprepitant	0.1	DMSO	1.27568	0.862	1.07426	1.07117	1.05397	1.09902	1.05684	1.05781	1.05161	170729-80-3	534.43	C23H21F7N4O3	CC(C1=CC(=CC(=C1)C(F)(F)F)C(F)(F)F)OC2C(N(CCO2)CC3=NC(=O)NN3)C4=CC=C(C=C4)F	>26.7mg/mL in DMSO	Free Base	Neuroscience	Substance P/NK1 Receptor	Substance P (SP) inhibitor
A1684	Aprepitant	1	DMSO	0.901874	0.886581	1.08352	0.99181	1.03832	1.16528	1.04642	1.04427	1.0494	170729-80-3	534.43	C23H21F7N4O3	CC(C1=CC(=CC(=C1)C(F)(F)F)C(F)(F)F)OC2C(N(CCO2)CC3=NC(=O)NN3)C4=CC=C(C=C4)F	>26.7mg/mL in DMSO	Free Base	Neuroscience	Substance P/NK1 Receptor	Substance P (SP) inhibitor
A1684	Aprepitant	10	DMSO	0.815906	1.20255	0.797886	0.910835	0.919673	1.19053	0.936953	0.932869	0.954893	170729-80-3	534.43	C23H21F7N4O3	CC(C1=CC(=CC(=C1)C(F)(F)F)C(F)(F)F)OC2C(N(CCO2)CC3=NC(=O)NN3)C4=CC=C(C=C4)F	>26.7mg/mL in DMSO	Free Base	Neuroscience	Substance P/NK1 Receptor	Substance P (SP) inhibitor
A1718	Posaconazole	0.1	DMSO	1.17978	0.923021	1.09569	1.10195	1.01541	1.00268	1.0146	1.01684	1.01317	171228-49-2	700.78	C37H42F2N8O4	CCC(C(C)O)N1C(=O)N(C=N1)C2=CC=C(C=C2)N3CCN(CC3)C4=CC=C(C=C4)OCC5CC(OC5)(CN6C=NC=N6)C7=C(C=C(C=C7)F)F	>35mg/mL in DMSO	Free Base	Metabolism	C14ɑ demethylase	Sterol C14ɑ demethylase inhibitor
A1718	Posaconazole	1	DMSO	1.05402	0.979388	1.10769	1.09701	0.988251	0.856236	0.979828	1.00796	0.872862	171228-49-2	700.78	C37H42F2N8O4	CCC(C(C)O)N1C(=O)N(C=N1)C2=CC=C(C=C2)N3CCN(CC3)C4=CC=C(C=C4)OCC5CC(OC5)(CN6C=NC=N6)C7=C(C=C(C=C7)F)F	>35mg/mL in DMSO	Free Base	Metabolism	C14ɑ demethylase	Sterol C14ɑ demethylase inhibitor
A1718	Posaconazole	10	DMSO	0.146898	1.36359	0.684543	1.45913	0.826369	0.889263	0.830381	0.811359	0.896126	171228-49-2	700.78	C37H42F2N8O4	CCC(C(C)O)N1C(=O)N(C=N1)C2=CC=C(C=C2)N3CCN(CC3)C4=CC=C(C=C4)OCC5CC(OC5)(CN6C=NC=N6)C7=C(C=C(C=C7)F)F	>35mg/mL in DMSO	Free Base	Metabolism	C14ɑ demethylase	Sterol C14ɑ demethylase inhibitor
A1720	IPI-145 (INK1197)	0.1	DMSO	0.983011	1.07068	0.935637	0.931838	0.963401	1.21256	0.979297	0.993724	0.926501	1201438-56-3	416.86	C22H17ClN6O	CC(C1=CC2=C(C(=CC=C2)Cl)C(=O)N1C3=CC=CC=C3)NC4=NC=NC5=C4NC=N5	>20.8mg/mL in DMSO	Free Base	PI3K/Akt/mTOR Signaling	PI3K	PI3K-δ/PI3K-γ inhibitor
A1720	IPI-145 (INK1197)	1	DMSO	0.657653	0.959099	0.849418	0.952193	1.04585	1.29542	1.06178	1.06077	1.05605	1201438-56-3	416.86	C22H17ClN6O	CC(C1=CC2=C(C(=CC=C2)Cl)C(=O)N1C3=CC=CC=C3)NC4=NC=NC5=C4NC=N5	>20.8mg/mL in DMSO	Free Base	PI3K/Akt/mTOR Signaling	PI3K	PI3K-δ/PI3K-γ inhibitor
A1720	IPI-145 (INK1197)	10	DMSO	0	1.4964	0.677283	1.35271	0.772566	0.632525	0.763631	0.80204	0.612195	1201438-56-3	416.86	C22H17ClN6O	CC(C1=CC2=C(C(=CC=C2)Cl)C(=O)N1C3=CC=CC=C3)NC4=NC=NC5=C4NC=N5	>20.8mg/mL in DMSO	Free Base	PI3K/Akt/mTOR Signaling	PI3K	PI3K-δ/PI3K-γ inhibitor
A1723	Roscovitine (Seliciclib,CYC202)	0.1	DMSO	1.04534	1.00135	0.876573	1.02751	1.02848	0.98504	1.02571	0.965269	1.25516	186692-46-6	354.45	C19H26N6O	CCC(CO)NC1=NC2=C(C(=N1)NCC3=CC=CC=C3)N=CN2C(C)C	>17.7mg/mL in DMSO	Free Base	Cell Cycle/Checkpoint	Cyclin-Dependent Kinases	CDK inhibitor,potent and selective
A1723	Roscovitine (Seliciclib,CYC202)	1	DMSO	1.016	0.951029	1.01305	1.07704	1.01971	1.01541	1.01944	1.03683	0.961078	186692-46-6	354.45	C19H26N6O	CCC(CO)NC1=NC2=C(C(=N1)NCC3=CC=CC=C3)N=CN2C(C)C	>17.7mg/mL in DMSO	Free Base	Cell Cycle/Checkpoint	Cyclin-Dependent Kinases	CDK inhibitor,potent and selective
A1723	Roscovitine (Seliciclib,CYC202)	10	DMSO	0.180678	1.02682	1.13892	1.07976	0.938097	1.07221	0.946653	0.947436	0.937964	186692-46-6	354.45	C19H26N6O	CCC(CO)NC1=NC2=C(C(=N1)NCC3=CC=CC=C3)N=CN2C(C)C	>17.7mg/mL in DMSO	Free Base	Cell Cycle/Checkpoint	Cyclin-Dependent Kinases	CDK inhibitor,potent and selective
A1736	PA-824	0.1	DMSO	0.95613	0.912699	1.17685	1.0213	1.02159	0.804002	1.0077	0.985602	1.08116	187235-37-6	359.26	C14H12F3N3O5	C1C(COC2=NC(=CN21)[N+](=O)[O-])OCC3=CC=C(C=C3)OC(F)(F)F	≥17.85mg/mL in DMSO		Others	Others
A1736	PA-824	1	DMSO	0.519249	0.977275	1.0898	1.08214	0.960507	1.36425	0.986266	0.966169	1.07043	187235-37-6	359.26	C14H12F3N3O5	C1C(COC2=NC(=CN21)[N+](=O)[O-])OCC3=CC=C(C=C3)OC(F)(F)F	≥17.85mg/mL in DMSO		Others	Others
A1736	PA-824	10	DMSO	0.629781	1.04191	0.959138	0.848374	0.991117	1.07587	0.996524	1.01973	0.900843	187235-37-6	359.26	C14H12F3N3O5	C1C(COC2=NC(=CN21)[N+](=O)[O-])OCC3=CC=C(C=C3)OC(F)(F)F	≥17.85mg/mL in DMSO		Others	Others
A1745	Galanthamine HBr	0.1	DMSO	1.24472	0.774093	1.07644	0.872325	1.10086	1.42321	1.12142	1.11395	1.15228	1953-04-4	368.27	C17H21NO3.HBr	COC1=CC=C2C3=C1O[C@]4([H])[C@]3(C=C[C@H](O)C4)CCN(C)C2.Br	Limited solubility	Hydrobromide	Neuroscience	AChR	Acetylcholinesterase inhibitor
A1745	Galanthamine HBr	1	DMSO	1.5556	1.01208	1.09328	0.793606	0.998527	0.812971	0.986689	1.03485	0.802905	1953-04-4	368.27	C17H21NO3.HBr	COC1=CC=C2C3=C1O[C@]4([H])[C@]3(C=C[C@H](O)C4)CCN(C)C2.Br	Limited solubility	Hydrobromide	Neuroscience	AChR	Acetylcholinesterase inhibitor
A1745	Galanthamine HBr	10	DMSO	1.63669	1.03722	1.00963	1.02365	0.984795	0.82612	0.974672	0.994366	0.892228	1953-04-4	368.27	C17H21NO3.HBr	COC1=CC=C2C3=C1O[C@]4([H])[C@]3(C=C[C@H](O)C4)CCN(C)C2.Br	Limited solubility	Hydrobromide	Neuroscience	AChR	Acetylcholinesterase inhibitor
A1748	Ramelteon	0.1	DMSO	1.34206	0.928297	1.15097	0.913662	1.01778	0.937225	1.01264	1.00886	1.01643	196597-26-9	259.34	C16H21NO2	CCC(=O)NCCC1CCC2=C1C3=C(C=C2)OCC3	>13mg/mL in DMSO	Free Base	GPCR/G protein	MT Receptor	Agonist of melatonin receptor(M1-M2),highly selective
A1748	Ramelteon	1	DMSO	1.54387	0.992394	0.926644	1.11726	1.01921	0.917	1.01269	1.01971	0.989182	196597-26-9	259.34	C16H21NO2	CCC(=O)NCCC1CCC2=C1C3=C(C=C2)OCC3	>13mg/mL in DMSO	Free Base	GPCR/G protein	MT Receptor	Agonist of melatonin receptor(M1-M2),highly selective
A1748	Ramelteon	10	DMSO	1.44053	0.821403	0.97642	1.12968	1.11009	0.927574	1.09845	1.13226	0.966095	196597-26-9	259.34	C16H21NO2	CCC(=O)NCCC1CCC2=C1C3=C(C=C2)OCC3	>13mg/mL in DMSO	Free Base	GPCR/G protein	MT Receptor	Agonist of melatonin receptor(M1-M2),highly selective
A1755	Tenofovir Disoproxil Fumarate	0.1	DMSO	1.10198	0.843689	0.944162	1.18246	1.08628	1.13242	1.08922	1.07978	1.11323	202138-50-9	635.51	C19H30N5O10P.C4H4O4	CC(C)OC(=O)OCOP(=O)(COC(C)CN1C=NC2=C1N=CN=C2N)OCOC(=O)OC(C)C.C(=CC(=O)O)C(=O)O	>31.8mg/mL in DMSO	Fumarate	Microbiology & Virology	Reverse Transcriptase	Antiretroviral agent( HIV-1 RT inhibitor)
A1755	Tenofovir Disoproxil Fumarate	1	DMSO	0.413592	1.10646	0.760388	0.836821	1.03636	0.563982	1.00622	1.05782	0.803885	202138-50-9	635.51	C19H30N5O10P.C4H4O4	CC(C)OC(=O)OCOP(=O)(COC(C)CN1C=NC2=C1N=CN=C2N)OCOC(=O)OC(C)C.C(=CC(=O)O)C(=O)O	>31.8mg/mL in DMSO	Fumarate	Microbiology & Virology	Reverse Transcriptase	Antiretroviral agent( HIV-1 RT inhibitor)
A1755	Tenofovir Disoproxil Fumarate	10	DMSO	0.011706	1.23869	0.692728	1.49151	0.924895	0.500355	0.89781	0.946808	0.726019	202138-50-9	635.51	C19H30N5O10P.C4H4O4	CC(C)OC(=O)OCOP(=O)(COC(C)CN1C=NC2=C1N=CN=C2N)OCOC(=O)OC(C)C.C(=CC(=O)O)C(=O)O	>31.8mg/mL in DMSO	Fumarate	Microbiology & Virology	Reverse Transcriptase	Antiretroviral agent( HIV-1 RT inhibitor)
A1765	Vincristine	0.1	DMSO	0.131568	1.72327	0.532306	1.2837	0.692404	0.371725	0.671945	0.693372	0.619764	2068-78-2	923.04	C46H58N4O14S	O[C@]1(CC)CN(CC2)C[C@@](C1)([H])C[C@](C(OC)=O)(C3=C(OC)C=C(N(C=O)[C@]4([H])[C@@]56C7[C@](C=CCN7CC6)(CC)C(OC(C)=O)[C@@]4(C(OC)=O)O)C5=C3)C8=C2C9=CC=CC=C9N8.OS(O)(=O)=O	>46.2mg/mL in DMSO	Sulfate	Cell Cycle/Checkpoint	Microtubule/Tubulin	Microtubule disrupter,antitumor agent
A1765	Vincristine	1	DMSO	0.0189863	1.53259	0.571077	1.53817	0.784788	0.298346	0.753753	0.785385	0.635202	2068-78-2	923.04	C46H58N4O14S	O[C@]1(CC)CN(CC2)C[C@@](C1)([H])C[C@](C(OC)=O)(C3=C(OC)C=C(N(C=O)[C@]4([H])[C@@]56C7[C@](C=CCN7CC6)(CC)C(OC(C)=O)[C@@]4(C(OC)=O)O)C5=C3)C8=C2C9=CC=CC=C9N8.OS(O)(=O)=O	>46.2mg/mL in DMSO	Sulfate	Cell Cycle/Checkpoint	Microtubule/Tubulin	Microtubule disrupter,antitumor agent
A1765	Vincristine	10	DMSO	0	1.71725	0.487627	1.15395	0.707104	0.521417	0.695257	0.739362	0.53727	2068-78-2	923.04	C46H58N4O14S	O[C@]1(CC)CN(CC2)C[C@@](C1)([H])C[C@](C(OC)=O)(C3=C(OC)C=C(N(C=O)[C@]4([H])[C@@]56C7[C@](C=CCN7CC6)(CC)C(OC(C)=O)[C@@]4(C(OC)=O)O)C5=C3)C8=C2C9=CC=CC=C9N8.OS(O)(=O)=O	>46.2mg/mL in DMSO	Sulfate	Cell Cycle/Checkpoint	Microtubule/Tubulin	Microtubule disrupter,antitumor agent
A1767	Entecavir Hydrate	0.1	DMSO	1.09831	1.08895	0.872182	0.979948	0.978125	1.00642	0.979931	0.951096	1.07812	209216-23-9	295.29	C12H15N5O3.H2O	C=C1C(CC(C1CO)O)N2C=NC3=C2NC(=NC3=O)N.O	>9.7mg/mL in DMSO	Hydrate	Microbiology & Virology	Reverse Transcriptase	Antiviral drug used in hepatitis B infection
A1767	Entecavir Hydrate	1	DMSO	1.22012	0.982794	0.911472	1.01348	1.04064	0.863416	1.02934	1.06768	0.885184	209216-23-9	295.29	C12H15N5O3.H2O	C=C1C(CC(C1CO)O)N2C=NC3=C2NC(=NC3=O)N.O	>9.7mg/mL in DMSO	Hydrate	Microbiology & Virology	Reverse Transcriptase	Antiviral drug used in hepatitis B infection
A1767	Entecavir Hydrate	10	DMSO	0	1.5488	0.5095	1.68998	0.786796	0.171046	0.747511	0.784455	0.616138	209216-23-9	295.29	C12H15N5O3.H2O	C=C1C(CC(C1CO)O)N2C=NC3=C2NC(=NC3=O)N.O	>9.7mg/mL in DMSO	Hydrate	Microbiology & Virology	Reverse Transcriptase	Antiviral drug used in hepatitis B infection
A1778	Vatalanib (PTK787) 2HCl	0.1	DMSO	1.36654	0.842705	0.941837	1.08354	1.07662	1.4054	1.0976	1.08448	1.13827	212141-51-0	419.73	C20H15ClN4.2HCl	C1=CC=C2C(=C1)C(=NN=C2NC3=CC=C(C=C3)Cl)CC4=CC=NC=C4.Cl.Cl	>21mg/mL in DMSO	Dihydrochloride	Tyrosine Kinase	VEGFR	Tyrosine kinase receptor inhibitor
A1778	Vatalanib (PTK787) 2HCl	1	DMSO	1.14678	1.09904	0.86284	0.997001	0.987433	0.793197	0.975041	1.02039	0.80433	212141-51-0	419.73	C20H15ClN4.2HCl	C1=CC=C2C(=C1)C(=NN=C2NC3=CC=C(C=C3)Cl)CC4=CC=NC=C4.Cl.Cl	>21mg/mL in DMSO	Dihydrochloride	Tyrosine Kinase	VEGFR	Tyrosine kinase receptor inhibitor
A1778	Vatalanib (PTK787) 2HCl	10	DMSO	0.37913	1.15168	0.876515	1.01475	0.938656	0.965336	0.940358	0.965606	0.83598	212141-51-0	419.73	C20H15ClN4.2HCl	C1=CC=C2C(=C1)C(=NN=C2NC3=CC=C(C=C3)Cl)CC4=CC=NC=C4.Cl.Cl	>21mg/mL in DMSO	Dihydrochloride	Tyrosine Kinase	VEGFR	Tyrosine kinase receptor inhibitor
A1794	LY2835219	0.1	H2O	0.830964	1.14032	1.0523	1.00726	0.919597	1.06738	0.927397	0.933219	0.895174	1231930-82-7	602.7	C27H32F2N8.CH4O3S	CCN1CCN(CC1)CC2=CN=C(C=C2)NC3=NC=C(C(=N3)C4=CC5=C(C(=C4)F)N=C(N5C(C)C)C)F.CS(=O)(=O)O	>30.1mg/mL in DMSO	Mesylate	Cell Cycle/Checkpoint	Cyclin-Dependent Kinases	CDK4/6 inhibitor,potent and selective
A1794	LY2835219	1	H2O	0.383973	1.16315	0.962987	0.862776	0.956443	0.833176	0.949937	0.997176	0.740376	1231930-82-7	602.7	C27H32F2N8.CH4O3S	CCN1CCN(CC1)CC2=CN=C(C=C2)NC3=NC=C(C(=N3)C4=CC5=C(C(=C4)F)N=C(N5C(C)C)C)F.CS(=O)(=O)O	>30.1mg/mL in DMSO	Mesylate	Cell Cycle/Checkpoint	Cyclin-Dependent Kinases	CDK4/6 inhibitor,potent and selective
A1794	LY2835219	10	H2O	0	1.99959	0.415587	1.19903	0.714516	0.490849	0.702711	0.687707	0.793246	1231930-82-7	602.7	C27H32F2N8.CH4O3S	CCN1CCN(CC1)CC2=CN=C(C=C2)NC3=NC=C(C(=N3)C4=CC5=C(C(=C4)F)N=C(N5C(C)C)C)F.CS(=O)(=O)O	>30.1mg/mL in DMSO	Mesylate	Cell Cycle/Checkpoint	Cyclin-Dependent Kinases	CDK4/6 inhibitor,potent and selective
A1796	Mianserin HCl	0.1	DMSO	1.20526	0.880325	1.05069	1.05609	1.05135	1.07521	1.05287	1.06609	1.01455	21535-47-7	300.83	C18H20N2.HCl	CN1CC2C3=C(C=CC=C3)CC4=C(C=CC=C4)N2CC1.Cl	>15mg/mL in DMSO	Hydrochloride	Neuroscience	Histamine Receptor	5-HT2 receptor antagonist
A1796	Mianserin HCl	1	DMSO	0.98859	0.842557	1.13679	1.0859	1.01193	1.64751	1.05248	1.02629	1.1427	21535-47-7	300.83	C18H20N2.HCl	CN1CC2C3=C(C=CC=C3)CC4=C(C=CC=C4)N2CC1.Cl	>15mg/mL in DMSO	Hydrochloride	Neuroscience	Histamine Receptor	5-HT2 receptor antagonist
A1796	Mianserin HCl	10	DMSO	1.26835	0.860188	0.932376	1.22667	1.06568	1.27792	1.07922	1.09762	1.01804	21535-47-7	300.83	C18H20N2.HCl	CN1CC2C3=C(C=CC=C3)CC4=C(C=CC=C4)N2CC1.Cl	>15mg/mL in DMSO	Hydrochloride	Neuroscience	Histamine Receptor	5-HT2 receptor antagonist
A1805	Imatinib Mesylate (STI571)	0.1	DMSO	1.12842	0.980239	1.03404	1.35031	0.978355	0.96862	0.977734	0.993704	0.911612	220127-57-1	589.71	C29H31N7O.CH4SO3	CC1=C(C=C(C=C1)NC(=O)C2=CC=C(C=C2)CN3CCN(CC3)C)NC4=NC=CC(=N4)C5=CN=CC=C5.CS(=O)(=O)O	>29.5mg/mL in DMSO	Mesylate	TGF-β / Smad Signaling	Bcr-Abl	Abl/c-kit/PDGFR inhibitor
A1805	Imatinib Mesylate (STI571)	1	DMSO	1.08366	0.99476	0.877509	0.88148	1.03245	1.15092	1.04001	1.05439	0.992236	220127-57-1	589.71	C29H31N7O.CH4SO3	CC1=C(C=C(C=C1)NC(=O)C2=CC=C(C=C2)CN3CCN(CC3)C)NC4=NC=CC(=N4)C5=CN=CC=C5.CS(=O)(=O)O	>29.5mg/mL in DMSO	Mesylate	TGF-β / Smad Signaling	Bcr-Abl	Abl/c-kit/PDGFR inhibitor
A1805	Imatinib Mesylate (STI571)	10	DMSO	0.872357	0.93676	1.23838	1.25751	0.972349	0.81511	0.962317	0.970024	0.940776	220127-57-1	589.71	C29H31N7O.CH4SO3	CC1=C(C=C(C=C1)NC(=O)C2=CC=C(C=C2)CN3CCN(CC3)C)NC4=NC=CC(=N4)C5=CN=CC=C5.CS(=O)(=O)O	>29.5mg/mL in DMSO	Mesylate	TGF-β / Smad Signaling	Bcr-Abl	Abl/c-kit/PDGFR inhibitor
A1832	Doxorubicin (Adriamycin) HCl	0.1	DMSO	0.169105	1.62533	0.600073	0.993332	0.759845	0.352573	0.733861	0.778374	0.583125	25316-40-9	579.98	C27H29NO11.HCl	CC1C(C(CC(O1)OC2CC(CC3=C(C4=C(C(=C23)O)C(=O)C5=C(C4=O)C=CC=C5OC)O)(C(=O)CO)O)N)O.Cl	>29mg/mL in DMSO	Hydrochloride	DNA Damage/DNA Repair	Topoisomerase	Antitumour antibiotic,inhibits TOPO II.
A1832	Doxorubicin (Adriamycin) HCl	1	DMSO	0	1.55313	0.498106	1.32066	0.784889	0.626811	0.774804	0.792391	0.694595	25316-40-9	579.98	C27H29NO11.HCl	CC1C(C(CC(O1)OC2CC(CC3=C(C4=C(C(=C23)O)C(=O)C5=C(C4=O)C=CC=C5OC)O)(C(=O)CO)O)N)O.Cl	>29mg/mL in DMSO	Hydrochloride	DNA Damage/DNA Repair	Topoisomerase	Antitumour antibiotic,inhibits TOPO II.
A1832	Doxorubicin (Adriamycin) HCl	10	DMSO	0	1.42682	0.680488	1.08973	0.799076	1.16097	0.822165	0.8246	0.818956	25316-40-9	579.98	C27H29NO11.HCl	CC1C(C(CC(O1)OC2CC(CC3=C(C4=C(C(=C23)O)C(=O)C5=C(C4=O)C=CC=C5OC)O)(C(=O)CO)O)N)O.Cl	>29mg/mL in DMSO	Hydrochloride	DNA Damage/DNA Repair	Topoisomerase	Antitumour antibiotic,inhibits TOPO II.
A1835	Pelitinib (EKB-569)	0.1	DMSO	0.39046	1.55912	0.609188	0.731639	0.812624	0.442433	0.789006	0.853217	0.544996	257933-82-7	467.92	C24H23ClFN5O2	CCOC1=C(C=C2C(=C1)N=CC(=C2NC3=CC(=C(C=C3)F)Cl)C#N)NC(=O)C=CCN(C)C	>11.7mg/mL in DMSO	Free Base	JAK/STAT Signaling	EGFR	EGFR inhibitor,potent and irreversible
A1835	Pelitinib (EKB-569)	1	DMSO	0	1.32151	0.742705	1.36415	0.876909	0.425068	0.848082	0.904805	0.660331	257933-82-7	467.92	C24H23ClFN5O2	CCOC1=C(C=C2C(=C1)N=CC(=C2NC3=CC(=C(C=C3)F)Cl)C#N)NC(=O)C=CCN(C)C	>11.7mg/mL in DMSO	Free Base	JAK/STAT Signaling	EGFR	EGFR inhibitor,potent and irreversible
A1835	Pelitinib (EKB-569)	10	DMSO	0	1.51127	0.571606	1.10338	0.784924	0.987269	0.797833	0.824228	0.693217	257933-82-7	467.92	C24H23ClFN5O2	CCOC1=C(C=C2C(=C1)N=CC(=C2NC3=CC(=C(C=C3)F)Cl)C#N)NC(=O)C=CCN(C)C	>11.7mg/mL in DMSO	Free Base	JAK/STAT Signaling	EGFR	EGFR inhibitor,potent and irreversible
A1855	Bumetanide	0.1	DMSO	1.28325	0.928899	1.07688	1.01825	1.00946	1.20167	1.02172	0.9942	1.10819	28395-03-1	364.42	C17H20N2O5S	CCCCNC1=C(C(=CC(=C1)C(=O)O)S(=O)(=O)N)OC2=CC=CC=C2	>18.2mg/mL in DMSO	Free Base	Membrane Transporter/Ion Channel	NKCC	NKCC cotransporter inhibitor
A1855	Bumetanide	1	DMSO	1.32827	0.925426	1.11796	1.17742	1.01811	0.773785	1.00252	1.04622	0.828924	28395-03-1	364.42	C17H20N2O5S	CCCCNC1=C(C(=CC(=C1)C(=O)O)S(=O)(=O)N)OC2=CC=CC=C2	>18.2mg/mL in DMSO	Free Base	Membrane Transporter/Ion Channel	NKCC	NKCC cotransporter inhibitor
A1855	Bumetanide	10	DMSO	1.68157	0.759488	1.14417	0.976201	1.10305	1.15749	1.10653	1.11872	1.06237	28395-03-1	364.42	C17H20N2O5S	CCCCNC1=C(C(=CC(=C1)C(=O)O)S(=O)(=O)N)OC2=CC=CC=C2	>18.2mg/mL in DMSO	Free Base	Membrane Transporter/Ion Channel	NKCC	NKCC cotransporter inhibitor
A1882	Cediranib (AZD217)	0.1	DMSO	0.852499	1.13735	0.844981	0.834919	0.982301	0.775172	0.969086	1.00944	0.820456	288383-20-0	450.51	C25H27FN4O3	CC1=CC2=C(N1)C=CC(=C2F)OC3=NC=NC4=CC(=C(C=C43)OC)OCCCN5CCCC5	>22.5mg/mL in DMSO	Free Base	Tyrosine Kinase	VEGFR	VEGFR inhibitor receptor,highly potent
A1882	Cediranib (AZD217)	1	DMSO	0.40937	1.23277	0.681997	0.891233	0.954107	0.855445	0.947813	0.99047	0.77438	288383-20-0	450.51	C25H27FN4O3	CC1=CC2=C(N1)C=CC(=C2F)OC3=NC=NC4=CC(=C(C=C43)OC)OCCCN5CCCC5	>22.5mg/mL in DMSO	Free Base	Tyrosine Kinase	VEGFR	VEGFR inhibitor receptor,highly potent
A1882	Cediranib (AZD217)	10	DMSO	0	1.18464	0.664296	1.50447	0.952067	0.676009	0.934455	0.984669	0.768593	288383-20-0	450.51	C25H27FN4O3	CC1=CC2=C(N1)C=CC(=C2F)OC3=NC=NC4=CC(=C(C=C43)OC)OCCCN5CCCC5	>22.5mg/mL in DMSO	Free Base	Tyrosine Kinase	VEGFR	VEGFR inhibitor receptor,highly potent
A1903	E 64d	0.1	DMSO	1.35481	0.824194	0.911735	1.18676	1.10155	1.19617	1.10759	1.13346	1.00268	88321-09-9	342.43	C17H30N2O5	CCOC(=O)C1C(O1)C(=O)NC(CC(C)C)C(=O)NCCC(C)C	>17.1mg/mL in DMSO	Free Base	Proteases	Cathepsin	Cysteine protease inhibitor
A1903	E 64d	1	DMSO	1.58324	0.870849	0.934786	0.91893	1.10104	1.00895	1.09517	1.10101	1.09084	88321-09-9	342.43	C17H30N2O5	CCOC(=O)C1C(O1)C(=O)NC(CC(C)C)C(=O)NCCC(C)C	>17.1mg/mL in DMSO	Free Base	Proteases	Cathepsin	Cysteine protease inhibitor
A1903	E 64d	10	DMSO	1.19427	0.864715	0.931532	0.770009	1.10374	1.20791	1.11039	1.11811	1.09528	88321-09-9	342.43	C17H30N2O5	CCOC(=O)C1C(O1)C(=O)NC(CC(C)C)C(=O)NCCC(C)C	>17.1mg/mL in DMSO	Free Base	Proteases	Cathepsin	Cysteine protease inhibitor
A1906	Decitabine (NSC127716, 5AZA-CdR)	0.1	DMSO	0.0420693	1.55148	0.503541	1.20175	0.778338	0.855086	0.783235	0.795836	0.735341	2353-33-5	228.08	C8H12N4O4	C1C(C(OC1N2C=NC(=NC2=O)N)CO)O	>11.4mg/mL in DMSO	Free Base	Chromatin/Epigenetics	DNA Methyltransferase	Deoxycytidine analog and cellular diifferentiation inducer
A1906	Decitabine (NSC127716, 5AZA-CdR)	1	DMSO	0.0405057	1.30218	0.560906	1.73875	0.894059	0.573984	0.873639	0.91102	0.742466	2353-33-5	228.08	C8H12N4O4	C1C(C(OC1N2C=NC(=NC2=O)N)CO)O	>11.4mg/mL in DMSO	Free Base	Chromatin/Epigenetics	DNA Methyltransferase	Deoxycytidine analog and cellular diifferentiation inducer
A1906	Decitabine (NSC127716, 5AZA-CdR)	10	DMSO	0	1.43601	0.468094	1.78612	0.838753	0.462709	0.814762	0.836396	0.736896	2353-33-5	228.08	C8H12N4O4	C1C(C(OC1N2C=NC(=NC2=O)N)CO)O	>11.4mg/mL in DMSO	Free Base	Chromatin/Epigenetics	DNA Methyltransferase	Deoxycytidine analog and cellular diifferentiation inducer
A1907	5-Azacytidine	0.1	DMSO	0.266529	1.58629	0.783191	1.36726	0.695781	0.550242	0.686495	0.683474	0.706691	320-67-2	244.2	C8H12N4O5	C1=NC(=NC(=O)N1C2C(C(C(O2)CO)O)O)N	>12.2mg/mL in DMSO	Free Base	Chromatin/Epigenetics	DNA Methyltransferase	DNA methyltransferase inhibitor.
A1907	5-Azacytidine	1	DMSO	0.0529883	1.63014	0.541714	1.35248	0.767124	0	0.718182	0.753354	0.605738	320-67-2	244.2	C8H12N4O5	C1=NC(=NC(=O)N1C2C(C(C(O2)CO)O)O)N	>12.2mg/mL in DMSO	Free Base	Chromatin/Epigenetics	DNA Methyltransferase	DNA methyltransferase inhibitor.
A1907	5-Azacytidine	10	DMSO	0.0393942	1.7224	0.546695	1.58577	0.666102	0.365403	0.646917	0.691916	0.46685	320-67-2	244.2	C8H12N4O5	C1=NC(=NC(=O)N1C2C(C(C(O2)CO)O)O)N	>12.2mg/mL in DMSO	Free Base	Chromatin/Epigenetics	DNA Methyltransferase	DNA methyltransferase inhibitor.
A1929	Macitentan	0.1	DMSO	1.17401	0.976202	0.844236	0.956276	1.05091	1.0814	1.05285	1.07057	0.982945	441798-33-0	588.27	C19H20Br2N6O4S	CCCNS(=O)(=O)NC1=C(C(=NC=N1)OCCOC2=NC=C(C=N2)Br)C3=CC=C(C=C3)Br	>21.2mg/mL in DMSO	Free Base	GPCR/G protein	Endothelin Receptor	Endothelin (ET)(A) and ET(B) receptor antagonist
A1929	Macitentan	1	DMSO	1.20235	0.968244	1.00543	1.05555	1.00514	1.12671	1.0129	1.0155	1.01665	441798-33-0	588.27	C19H20Br2N6O4S	CCCNS(=O)(=O)NC1=C(C(=NC=N1)OCCOC2=NC=C(C=N2)Br)C3=CC=C(C=C3)Br	>21.2mg/mL in DMSO	Free Base	GPCR/G protein	Endothelin Receptor	Endothelin (ET)(A) and ET(B) receptor antagonist
A1929	Macitentan	10	DMSO	1.24411	0.916513	0.942684	1.1144	1.07286	0.757759	1.05276	1.09315	0.890108	441798-33-0	588.27	C19H20Br2N6O4S	CCCNS(=O)(=O)NC1=C(C(=NC=N1)OCCOC2=NC=C(C=N2)Br)C3=CC=C(C=C3)Br	>21.2mg/mL in DMSO	Free Base	GPCR/G protein	Endothelin Receptor	Endothelin (ET)(A) and ET(B) receptor antagonist
A1932	(-)-Huperzine A	0.1	DMSO	1.16699	0.909589	0.994541	0.996799	1.05418	1.04197	1.0534	1.06571	1.00178	102518-79-6	242.3	C15H18N2O	C/C=C1[C@@]2(N)C3=C(NC(C=C3)=O)C[C@]/1([H])C=C(C)C2	Limited solubility		Neuroscience	Alzheimer	NMDA receptor antagonist/AChE inhibitor
A1932	(-)-Huperzine A	1	DMSO	1.36498	0.902145	0.836032	0.771001	1.09818	1.29733	1.11088	1.14721	0.964307	102518-79-6	242.3	C15H18N2O	C/C=C1[C@@]2(N)C3=C(NC(C=C3)=O)C[C@]/1([H])C=C(C)C2	Limited solubility		Neuroscience	Alzheimer	NMDA receptor antagonist/AChE inhibitor
A1932	(-)-Huperzine A	10	DMSO	0.465085	1.34777	0.756945	0.96156	0.865423	0.769661	0.859313	0.883277	0.765407	102518-79-6	242.3	C15H18N2O	C/C=C1[C@@]2(N)C3=C(NC(C=C3)=O)C[C@]/1([H])C=C(C)C2	Limited solubility		Neuroscience	Alzheimer	NMDA receptor antagonist/AChE inhibitor
A1933	Carfilzomib (PR-171)	0.1	DMSO	0.20627	1.56227	0.579359	0.931124	0.780926	0.75738	0.779424	0.80507	0.697943	868540-17-4	719.91	C40H57N5O7	CC(C)CC(C(=O)C1(CO1)C)NC(=O)C(CC2=CC=CC=C2)NC(=O)C(CC(C)C)NC(=O)C(CCC3=CC=CC=C3)NC(=O)CN4CCOCC4	>36mg/mL in DMSO	Free Base	Ubiquitination/Proteasome	Proteasome	Proteasome inhibitor,epoxomicin analog
A1933	Carfilzomib (PR-171)	1	DMSO	0	1.64096	0.591282	1.42195	0.722052	0.30447	0.695411	0.733967	0.571299	868540-17-4	719.91	C40H57N5O7	CC(C)CC(C(=O)C1(CO1)C)NC(=O)C(CC2=CC=CC=C2)NC(=O)C(CC(C)C)NC(=O)C(CCC3=CC=CC=C3)NC(=O)CN4CCOCC4	>36mg/mL in DMSO	Free Base	Ubiquitination/Proteasome	Proteasome	Proteasome inhibitor,epoxomicin analog
A1933	Carfilzomib (PR-171)	10	DMSO	0.0513151	2.17586	0.309185	0.905702	0.499583	0.371862	0.491434	0.509077	0.433467	868540-17-4	719.91	C40H57N5O7	CC(C)CC(C(=O)C1(CO1)C)NC(=O)C(CC2=CC=CC=C2)NC(=O)C(CC(C)C)NC(=O)C(CCC3=CC=CC=C3)NC(=O)CN4CCOCC4	>36mg/mL in DMSO	Free Base	Ubiquitination/Proteasome	Proteasome	Proteasome inhibitor,epoxomicin analog
A1947	MEK162 (ARRY-162, ARRY-438162)	0.1	DMSO	1.12772	0.918842	1.02127	1.1488	1.01282	1.2938	1.03074	1.03368	1.00197	606143-89-9	441.23	C17H15BrF2N4O3	CN1C=NC2=C1C=C(C(=C2F)NC3=C(C=C(C=C3)Br)F)C(=O)NOCCO	>22.1mg/mL in DMSO	Free Base	MAPK Signaling	MEK1/2	MEK1/2 inhibitor,potent and selective
A1947	MEK162 (ARRY-162, ARRY-438162)	1	DMSO	1.28283	0.908674	1.10193	1.11359	1.02493	0.956022	1.02054	1.03176	0.982472	606143-89-9	441.23	C17H15BrF2N4O3	CN1C=NC2=C1C=C(C(=C2F)NC3=C(C=C(C=C3)Br)F)C(=O)NOCCO	>22.1mg/mL in DMSO	Free Base	MAPK Signaling	MEK1/2	MEK1/2 inhibitor,potent and selective
A1947	MEK162 (ARRY-162, ARRY-438162)	10	DMSO	0	1.32141	0.483238	1.51851	0.92383	0.499012	0.896727	0.924682	0.802282	606143-89-9	441.23	C17H15BrF2N4O3	CN1C=NC2=C1C=C(C(=C2F)NC3=C(C=C(C=C3)Br)F)C(=O)NOCCO	>22.1mg/mL in DMSO	Free Base	MAPK Signaling	MEK1/2	MEK1/2 inhibitor,potent and selective
A1958	Etomidate	0.1	DMSO	1.22305	0.983755	0.93622	1.10153	1.03108	0.804062	1.0166	1.07059	0.805427	33125-97-2	244.29	C14H16N2O2	CCOC(=O)C1=CN=CN1C(C)C2=CC=CC=C2	>12.2mg/mL in DMSO	Free Base	Neuroscience	GABA Receptor	General anesthetic with GABA modulatory and GABA-mimetic actions
A1958	Etomidate	1	DMSO	1.18799	0.993865	0.936381	0.964002	1.03118	0.86942	1.02086	1.04739	0.908479	33125-97-2	244.29	C14H16N2O2	CCOC(=O)C1=CN=CN1C(C)C2=CC=CC=C2	>12.2mg/mL in DMSO	Free Base	Neuroscience	GABA Receptor	General anesthetic with GABA modulatory and GABA-mimetic actions
A1958	Etomidate	10	DMSO	0.955446	0.952022	1.01487	0.968415	1.02709	1.01675	1.02643	1.01529	1.06214	33125-97-2	244.29	C14H16N2O2	CCOC(=O)C1=CN=CN1C(C)C2=CC=CC=C2	>12.2mg/mL in DMSO	Free Base	Neuroscience	GABA Receptor	General anesthetic with GABA modulatory and GABA-mimetic actions
A1971	Etoposide	0.1	DMSO	0.21372	1.58436	0.554082	1.24366	0.792349	0.122391	0.749606	0.79665	0.595866	33419-42-0	588.56	C29H32O13	CC1OCC2C(O1)C(C(C(O2)OC3C4COC(=O)C4C(C5=CC6=C(C=C35)OCO6)C7=CC(=C(C(=C7)OC)O)OC)O)O	>29.4mg/mL in DMSO	Free Base	DNA Damage/DNA Repair	Topoisomerase	Topo II inhibitor
A1971	Etoposide	1	DMSO	0	1.49269	0.640175	1.25729	0.794369	0.590215	0.781344	0.787341	0.760087	33419-42-0	588.56	C29H32O13	CC1OCC2C(O1)C(C(C(O2)OC3C4COC(=O)C4C(C5=CC6=C(C=C35)OCO6)C7=CC(=C(C(=C7)OC)O)OC)O)O	>29.4mg/mL in DMSO	Free Base	DNA Damage/DNA Repair	Topoisomerase	Topo II inhibitor
A1971	Etoposide	10	DMSO	0	1.5784	0.612505	1.51053	0.751196	0.260904	0.719916	0.78937	0.455672	33419-42-0	588.56	C29H32O13	CC1OCC2C(O1)C(C(C(O2)OC3C4COC(=O)C4C(C5=CC6=C(C=C35)OCO6)C7=CC(=C(C(=C7)OC)O)OC)O)O	>29.4mg/mL in DMSO	Free Base	DNA Damage/DNA Repair	Topoisomerase	Topo II inhibitor
A1984	Bendamustine HCl	0.1	DMSO	1.22748	0.976176	1.0248	1.0812	1.01935	0.74708	1.00198	1.02278	0.915207	3543-75-7	394.72	C16H21Cl2N3O2.HCl	CN1C2=C(C=C(C=C2)N(CCCl)CCCl)N=C1CCCC(=O)O.Cl	>19.7mg/mL in DMSO	Hydrochloride	Apoptosis	Apoptosis Inducers	Cytostatic agent for non-Hodgkin lymphomas
A1984	Bendamustine HCl	1	DMSO	0.507108	1.17157	1.1844	1.0681	0.877204	0.511966	0.853903	0.92411	0.583512	3543-75-7	394.72	C16H21Cl2N3O2.HCl	CN1C2=C(C=C(C=C2)N(CCCl)CCCl)N=C1CCCC(=O)O.Cl	>19.7mg/mL in DMSO	Hydrochloride	Apoptosis	Apoptosis Inducers	Cytostatic agent for non-Hodgkin lymphomas
A1984	Bendamustine HCl	10	DMSO	0	1.46908	0.500065	1.57139	0.799736	0.869297	0.804174	0.817485	0.759903	3543-75-7	394.72	C16H21Cl2N3O2.HCl	CN1C2=C(C=C(C=C2)N(CCCl)CCCl)N=C1CCCC(=O)O.Cl	>19.7mg/mL in DMSO	Hydrochloride	Apoptosis	Apoptosis Inducers	Cytostatic agent for non-Hodgkin lymphomas
A2025	Plerixafor (AMD3100)	0.1	EtOH	1.28116	1.15931	0.888991	0.848463	0.978718	0.875138	0.972924	0.968175	0.994159	110078-46-1	502.78	C28H54N8	C1CNCCNCCCN(CCNC1)CC2=CC=C(C=C2)CN3CCCNCCNCCCNCC3	Limited solubility	Free Base	GPCR/G protein	CXCR	CXCR4 chemokine receptor antagonist
A2025	Plerixafor (AMD3100)	1	EtOH	1.0413	1.1471	1.06236	0.903845	0.92367	1.21249	0.939825	0.92495	1.00734	110078-46-1	502.78	C28H54N8	C1CNCCNCCCN(CCNC1)CC2=CC=C(C=C2)CN3CCCNCCNCCCNCC3	Limited solubility	Free Base	GPCR/G protein	CXCR	CXCR4 chemokine receptor antagonist
A2025	Plerixafor (AMD3100)	10	EtOH	0.994145	1.16258	1.1437	0.936177	0.91742	0.895571	0.916198	0.905524	0.970809	110078-46-1	502.78	C28H54N8	C1CNCCNCCCN(CCNC1)CC2=CC=C(C=C2)CN3CCCNCCNCCCNCC3	Limited solubility	Free Base	GPCR/G protein	CXCR	CXCR4 chemokine receptor antagonist
A2036	Doripenem Hydrate	0.1	DMSO	1.30175	0.982753	1.08082	1.01889	0.994416	0.922792	0.989846	0.988466	0.993995	364622-82-2	438.52	C15H24N4O6S2.H2O	CC1C2C(C(=O)N2C(=C1SC3CC(NC3)CNS(=O)(=O)N)C(=O)O)C(C)O.O	>11mg/mL in DMSO	Free Base	Microbiology & Virology	Antibiotic	Injectable antibiotic,ultra-broad spectrum
A2036	Doripenem Hydrate	1	DMSO	1.44757	0.93336	0.966616	1.00183	1.03848	1.15376	1.04583	1.06165	0.978206	364622-82-2	438.52	C15H24N4O6S2.H2O	CC1C2C(C(=O)N2C(=C1SC3CC(NC3)CNS(=O)(=O)N)C(=O)O)C(C)O.O	>11mg/mL in DMSO	Free Base	Microbiology & Virology	Antibiotic	Injectable antibiotic,ultra-broad spectrum
A2036	Doripenem Hydrate	10	DMSO	1.51599	0.874566	1.03263	0.858403	1.0657	1.20971	1.07488	1.05519	1.14707	364622-82-2	438.52	C15H24N4O6S2.H2O	CC1C2C(C(=O)N2C(=C1SC3CC(NC3)CNS(=O)(=O)N)C(=O)O)C(C)O.O	>11mg/mL in DMSO	Free Base	Microbiology & Virology	Antibiotic	Injectable antibiotic,ultra-broad spectrum
A2097	Ifosfamide	0.1	DMSO	1.34204	0.883733	1.06151	1.13337	1.05504	0.86221	1.04274	1.10454	0.805559	3778-73-2	261.09	C7H15Cl2N2O2P	C1CN(P(=O)(OC1)NCCCl)CCCl	>13.1mg/mL in DMSO	Free Base	DNA Damage/DNA Repair	DNA Synthesis	Cytostatic agent
A2097	Ifosfamide	1	DMSO	1.40613	0.955363	1.04322	0.999062	1.0218	0.926408	1.01571	1.03705	0.938603	3778-73-2	261.09	C7H15Cl2N2O2P	C1CN(P(=O)(OC1)NCCCl)CCCl	>13.1mg/mL in DMSO	Free Base	DNA Damage/DNA Repair	DNA Synthesis	Cytostatic agent
A2097	Ifosfamide	10	DMSO	1.42323	0.903141	0.975875	0.984819	1.05958	1.1021	1.0623	1.07779	1.00942	3778-73-2	261.09	C7H15Cl2N2O2P	C1CN(P(=O)(OC1)NCCCl)CCCl	>13.1mg/mL in DMSO	Free Base	DNA Damage/DNA Repair	DNA Synthesis	Cytostatic agent
A2133	Saracatinib (AZD0530)	0.1	DMSO	0.910523	1.12483	0.853596	0.979494	0.973636	0.817285	0.963661	0.989763	0.861176	379231-04-6	542.03	C27H32ClN5O5	CN1CCN(CC1)CCOC2=CC(=C3C(=C2)N=CN=C3NC4=C(C=CC5=C4OCO5)Cl)OC6CCOCC6	>27.1mg/mL in DMSO	Free Base	TGF-β / Smad Signaling	Bcr-Abl	Src/Abl inhibitor,potent and selective
A2133	Saracatinib (AZD0530)	1	DMSO	0.272518	1.63525	0.542919	0.983486	0.746696	0.6745	0.74209	0.775143	0.609433	379231-04-6	542.03	C27H32ClN5O5	CN1CCN(CC1)CCOC2=CC(=C3C(=C2)N=CN=C3NC4=C(C=CC5=C4OCO5)Cl)OC6CCOCC6	>27.1mg/mL in DMSO	Free Base	TGF-β / Smad Signaling	Bcr-Abl	Src/Abl inhibitor,potent and selective
A2133	Saracatinib (AZD0530)	10	DMSO	0	1.42853	0.482662	1.84793	0.84105	0.37238	0.811149	0.846444	0.682305	379231-04-6	542.03	C27H32ClN5O5	CN1CCN(CC1)CCOC2=CC(=C3C(=C2)N=CN=C3NC4=C(C=CC5=C4OCO5)Cl)OC6CCOCC6	>27.1mg/mL in DMSO	Free Base	TGF-β / Smad Signaling	Bcr-Abl	Src/Abl inhibitor,potent and selective
A2149	Bosutinib (SKI-606)	0.1	DMSO	1.14924	1.01546	0.911978	0.787666	1.02873	1.00254	1.02706	1.05602	0.927267	380843-75-4	530.45	C26H29Cl2N5O3	CN1CCN(CC1)CCCOC2=C(C=C3C(=C2)N=CC(=C3NC4=CC(=C(C=C4Cl)Cl)OC)C#N)OC	>26.5mg/mL in DMSO	Free Base	TGF-β / Smad Signaling	Bcr-Abl	Potent Abl/Src kinases
A2149	Bosutinib (SKI-606)	1	DMSO	0.289496	1.62789	0.583858	1.2109	0.732593	0.537512	0.720147	0.746025	0.622743	380843-75-4	530.45	C26H29Cl2N5O3	CN1CCN(CC1)CCCOC2=C(C=C3C(=C2)N=CC(=C3NC4=CC(=C(C=C4Cl)Cl)OC)C#N)OC	>26.5mg/mL in DMSO	Free Base	TGF-β / Smad Signaling	Bcr-Abl	Potent Abl/Src kinases
A2149	Bosutinib (SKI-606)	10	DMSO	0	1.55368	0.59731	1.30951	0.754828	0.716716	0.752397	0.751705	0.77104	380843-75-4	530.45	C26H29Cl2N5O3	CN1CCN(CC1)CCCOC2=C(C=C3C(=C2)N=CC(=C3NC4=CC(=C(C=C4Cl)Cl)OC)C#N)OC	>26.5mg/mL in DMSO	Free Base	TGF-β / Smad Signaling	Bcr-Abl	Potent Abl/Src kinases
A2168	Dovitinib (TKI-258, CHIR-258)	0.1	DMSO	0.68298	1.12542	0.926504	0.831168	0.954526	0.999295	0.957382	0.953536	0.976212	405169-16-6	392.43	C21H21FN6O	CN1CCN(CC1)C2=CC3=C(C=C2)NC(=C4C(=C5C(=NC4=O)C=CC=C5F)N)N3	>36.4mg/mL in DMSO		Tyrosine Kinase	FGFR	Multitargeted RTK inhibitor
A2168	Dovitinib (TKI-258, CHIR-258)	1	DMSO	0	1.4705	0.660422	1.08028	0.81789	0.575434	0.802421	0.865655	0.551394	405169-16-6	392.43	C21H21FN6O	CN1CCN(CC1)C2=CC3=C(C=C2)NC(=C4C(=C5C(=NC4=O)C=CC=C5F)N)N3	>36.4mg/mL in DMSO		Tyrosine Kinase	FGFR	Multitargeted RTK inhibitor
A2168	Dovitinib (TKI-258, CHIR-258)	10	DMSO	0	1.37138	0.647199	1.76257	0.802712	0.951852	0.812227	0.84647	0.716131	405169-16-6	392.43	C21H21FN6O	CN1CCN(CC1)C2=CC3=C(C=C2)NC(=C4C(=C5C(=NC4=O)C=CC=C5F)N)N3	>36.4mg/mL in DMSO		Tyrosine Kinase	FGFR	Multitargeted RTK inhibitor
A2171	Carboplatin	0.1	DMSO	1.02775	1.13269	0.881014	0.930736	0.960547	0.895485	0.956396	0.960162	0.935842	41575-94-4	371.25	C6H12N2O4Pt	C1CC(C1)(C(=O)[O-])C(=O)[O-].N.N.[Pt+2]	Limited solubility	Free Base	DNA Damage/DNA Repair	DNA Synthesis	Antitumor agent that forms platinum-DNA adducts.
A2171	Carboplatin	1	DMSO	0.252162	1.46282	0.999395	0.996042	0.740768	0.646033	0.734724	0.745187	0.718375	41575-94-4	371.25	C6H12N2O4Pt	C1CC(C1)(C(=O)[O-])C(=O)[O-].N.N.[Pt+2]	Limited solubility	Free Base	DNA Damage/DNA Repair	DNA Synthesis	Antitumor agent that forms platinum-DNA adducts.
A2171	Carboplatin	10	DMSO	0.0351179	1.33426	0.587152	1.50337	0.871965	0.785683	0.86646	0.904011	0.733709	41575-94-4	371.25	C6H12N2O4Pt	C1CC(C1)(C(=O)[O-])C(=O)[O-].N.N.[Pt+2]	Limited solubility	Free Base	DNA Damage/DNA Repair	DNA Synthesis	Antitumor agent that forms platinum-DNA adducts.
A2174	Lenvatinib (E7080)	0.1	DMSO	1.24641	1.08612	1.20907	1.12197	0.893336	0.892837	0.893304	0.886168	0.909154	417716-92-8	426.85	C21H19ClN4O4	COC1=CC2=NC=CC(=C2C=C1C(=O)N)OC3=CC(=C(C=C3)NC(=O)NC4CC4)Cl	>21.4mg/mL in DMSO	Free Base	Tyrosine Kinase	VEGFR	VEGFR inhibitor
A2174	Lenvatinib (E7080)	1	DMSO	0.463339	1.09094	1.03659	0.960009	0.944639	0.90762	0.942277	0.95464	0.883365	417716-92-8	426.85	C21H19ClN4O4	COC1=CC2=NC=CC(=C2C=C1C(=O)N)OC3=CC(=C(C=C3)NC(=O)NC4CC4)Cl	>21.4mg/mL in DMSO	Free Base	Tyrosine Kinase	VEGFR	VEGFR inhibitor
A2174	Lenvatinib (E7080)	10	DMSO	0.129506	1.60414	0.556232	0.837221	0.775012	0.659287	0.767629	0.793605	0.656257	417716-92-8	426.85	C21H19ClN4O4	COC1=CC2=NC=CC(=C2C=C1C(=O)N)OC3=CC(=C(C=C3)NC(=O)NC4CC4)Cl	>21.4mg/mL in DMSO	Free Base	Tyrosine Kinase	VEGFR	VEGFR inhibitor
A2187	Cladribine	0.1	DMSO	1.05436	1.14634	0.837796	0.962601	0.949277	1.05779	0.9562	0.955729	0.945304	4291-63-8	285.69	C10H12ClN5O3	C1C(C(OC1N2C=NC3=C2N=C(N=C3N)Cl)CO)O	>41.7mg/mL in DMSO with gentle warming	Free Base	DNA Damage/DNA Repair	DNA Synthesis	Apoptosis inducer in CLL cells
A2187	Cladribine	1	DMSO	0.0596746	1.34478	0.812703	1.2097	0.865441	0.308494	0.829909	0.864558	0.724907	4291-63-8	285.69	C10H12ClN5O3	C1C(C(OC1N2C=NC3=C2N=C(N=C3N)Cl)CO)O	>41.7mg/mL in DMSO with gentle warming	Free Base	DNA Damage/DNA Repair	DNA Synthesis	Apoptosis inducer in CLL cells
A2187	Cladribine	10	DMSO	0.00754915	1.15987	0.61094	1.61983	0.956792	0.88987	0.952522	0.960749	0.966223	4291-63-8	285.69	C10H12ClN5O3	C1C(C(OC1N2C=NC3=C2N=C(N=C3N)Cl)CO)O	>41.7mg/mL in DMSO with gentle warming	Free Base	DNA Damage/DNA Repair	DNA Synthesis	Apoptosis inducer in CLL cells
A2197	Dacarbazine	0.1	DMSO	0.842525	0.950317	0.965479	1.01699	1.03431	1.04904	1.03525	1.04886	0.979756	4342-03-4	182.18	C6H10N6O	CN(C)NN=C1C(=NC=N1)C(=O)N	>2.3mg/mL in DMSO	Free Base	DNA Damage/DNA Repair	DNA Synthesis	Antineoplastic( malignant melanoma and sarcomas)
A2197	Dacarbazine	1	DMSO	0.539079	0.696956	1.03729	0.921277	1.15881	1.35218	1.17115	1.18697	1.1079	4342-03-4	182.18	C6H10N6O	CN(C)NN=C1C(=NC=N1)C(=O)N	>2.3mg/mL in DMSO	Free Base	DNA Damage/DNA Repair	DNA Synthesis	Antineoplastic( malignant melanoma and sarcomas)
A2197	Dacarbazine	10	DMSO	1.23018	0.889965	1.08157	0.793664	1.06717	0.946981	1.0595	1.04222	1.12394	4342-03-4	182.18	C6H10N6O	CN(C)NN=C1C(=NC=N1)C(=O)N	>2.3mg/mL in DMSO	Free Base	DNA Damage/DNA Repair	DNA Synthesis	Antineoplastic( malignant melanoma and sarcomas)
A2198	Genistein	0.1	DMSO	1.2704	1.01866	1.08251	0.944105	0.990098	0.743102	0.97434	0.996708	0.89225	446-72-0	270.24	C15H10O5	C1=CC(=CC=C1C2=COC3=CC(=CC(=C3C2=O)O)O)O	>55.6mg/mL in DMSO	Free Base	DNA Damage/DNA Repair	Topoisomerase	ER agonist
A2198	Genistein	1	DMSO	1.62208	0.968691	1.10592	0.886042	0.99556	1.09471	1.00189	1.00629	0.979455	446-72-0	270.24	C15H10O5	C1=CC(=CC=C1C2=COC3=CC(=CC(=C3C2=O)O)O)O	>55.6mg/mL in DMSO	Free Base	DNA Damage/DNA Repair	Topoisomerase	ER agonist
A2198	Genistein	10	DMSO	1.51535	0.972628	0.926824	1.12663	1.03364	0.871716	1.02331	1.04852	0.921291	446-72-0	270.24	C15H10O5	C1=CC(=CC=C1C2=COC3=CC(=CC(=C3C2=O)O)O)O	>55.6mg/mL in DMSO	Free Base	DNA Damage/DNA Repair	Topoisomerase	ER agonist
A2251	Tivozanib (AV-951)	0.1	DMSO	1.54657	0.950543	1.13599	0.934918	0.998766	1.04579	1.00177	1.0001	0.996458	475108-18-0	454.86	C22H19ClN4O5	CC1=CC(=NO1)NC(=O)NC2=C(C=C(C=C2)OC3=C4C=C(C(=CC4=NC=C3)OC)OC)Cl	>22.8mg/mL in DMSO	Free Base	Tyrosine Kinase	VEGFR	VEGFR inhibitor,potent and selective
A2251	Tivozanib (AV-951)	1	DMSO	1.19915	1.03316	1.01764	1.03928	0.96602	1.09109	0.974	0.976885	0.967386	475108-18-0	454.86	C22H19ClN4O5	CC1=CC(=NO1)NC(=O)NC2=C(C=C(C=C2)OC3=C4C=C(C(=CC4=NC=C3)OC)OC)Cl	>22.8mg/mL in DMSO	Free Base	Tyrosine Kinase	VEGFR	VEGFR inhibitor,potent and selective
A2251	Tivozanib (AV-951)	10	DMSO	0.0999307	1.61329	0.567199	0.821428	0.777301	0.521856	0.761004	0.77553	0.703209	475108-18-0	454.86	C22H19ClN4O5	CC1=CC(=NO1)NC(=O)NC2=C(C=C(C=C2)OC3=C4C=C(C(=CC4=NC=C3)OC)OC)Cl	>22.8mg/mL in DMSO	Free Base	Tyrosine Kinase	VEGFR	VEGFR inhibitor,potent and selective
A2306	Ellagic acid	0.1	DMSO	1.3665	1.07073	0.928755	1.00799	0.977015	0.949535	0.975262	0.975494	0.958053	476-66-4	302.19	C14H6O8	OC1=C(O)C2=C3C(C(OC4=C3C(C(O2)=O)=CC(O)=C4O)=O)=C1	Limited solubility		DNA Damage/DNA Repair	Topoisomerase	Casein kinase 2 (CK2) inhibitor
A2306	Ellagic acid	1	DMSO	1.56144	1.02991	0.972403	0.993354	0.988567	1.00617	0.98969	1.01691	0.882567	476-66-4	302.19	C14H6O8	OC1=C(O)C2=C3C(C(OC4=C3C(C(O2)=O)=CC(O)=C4O)=O)=C1	Limited solubility		DNA Damage/DNA Repair	Topoisomerase	Casein kinase 2 (CK2) inhibitor
A2306	Ellagic acid	10	DMSO	1.4723	0.989661	0.945256	1.10262	1.00902	1.04062	1.01104	1.03147	0.927466	476-66-4	302.19	C14H6O8	OC1=C(O)C2=C3C(C(OC4=C3C(C(O2)=O)=CC(O)=C4O)=O)=C1	Limited solubility		DNA Damage/DNA Repair	Topoisomerase	Casein kinase 2 (CK2) inhibitor
A2308	TAK-438	0.1	DMSO	1.36708	1.0109	0.982081	1.03976	0.999977	0.921268	0.994956	1.00318	0.965267	1260141-27-2	461.46	C17H16FN3O2S.C4H4O4	CNCC1=CN(C(=C1)C2=CC=CC=C2F)S(=O)(=O)C3=CN=CC=C3.C(=CC(=O)O)C(=O)O	>18.9mg/mL in DMSO		Membrane Transporter/Ion Channel	ATPase	Blocker of potassium-competitive acid
A2308	TAK-438	1	DMSO	1.70391	1.06138	0.949132	0.763203	1.0041	0.844478	0.993916	1.01758	0.899097	1260141-27-2	461.46	C17H16FN3O2S.C4H4O4	CNCC1=CN(C(=C1)C2=CC=CC=C2F)S(=O)(=O)C3=CN=CC=C3.C(=CC(=O)O)C(=O)O	>18.9mg/mL in DMSO		Membrane Transporter/Ion Channel	ATPase	Blocker of potassium-competitive acid
A2308	TAK-438	10	DMSO	1.43592	0.923803	1.07433	1.13735	1.01678	1.01211	1.01648	1.03687	0.944169	1260141-27-2	461.46	C17H16FN3O2S.C4H4O4	CNCC1=CN(C(=C1)C2=CC=CC=C2F)S(=O)(=O)C3=CN=CC=C3.C(=CC(=O)O)C(=O)O	>18.9mg/mL in DMSO		Membrane Transporter/Ion Channel	ATPase	Blocker of potassium-competitive acid
A2324	Dexamethasone (DHAP)	0.1	DMSO	1.26746	1.10168	1.00577	0.882659	0.933054	1.18174	0.94892	0.952119	0.944749	50-02-2	392.46	C22H29FO5	O=C1C=C[C@@]2(C)C(CC[C@@]3([H])[C@]2(F)[C@@H](O)C[C@@]4(C)[C@@]3([H])C[C@@H](C)[C@@]4(C(CO)=O)O)=C1	>19.6mg/mL in DMSO	Free Base	Ubiquitination/Proteasome	Autophagy	Glucocorticoidan;anti-inflammatory
A2324	Dexamethasone (DHAP)	1	DMSO	0.984391	0.987264	1.02876	0.96055	1.00023	1.05257	1.00357	0.995054	1.02331	50-02-2	392.46	C22H29FO5	O=C1C=C[C@@]2(C)C(CC[C@@]3([H])[C@]2(F)[C@@H](O)C[C@@]4(C)[C@@]3([H])C[C@@H](C)[C@@]4(C(CO)=O)O)=C1	>19.6mg/mL in DMSO	Free Base	Ubiquitination/Proteasome	Autophagy	Glucocorticoidan;anti-inflammatory
A2324	Dexamethasone (DHAP)	10	DMSO	0.551088	0.806849	1.03122	1.22128	1.09687	0.948666	1.08741	1.11262	0.989805	50-02-2	392.46	C22H29FO5	O=C1C=C[C@@]2(C)C(CC[C@@]3([H])[C@]2(F)[C@@H](O)C[C@@]4(C)[C@@]3([H])C[C@@H](C)[C@@]4(C(CO)=O)O)=C1	>19.6mg/mL in DMSO	Free Base	Ubiquitination/Proteasome	Autophagy	Glucocorticoidan;anti-inflammatory
A2343	Cyclophosphamide	0.1	DMSO	1.13148	1.04415	0.894693	0.862377	1.00732	1.03515	1.00909	0.994497	1.05663	50-18-0	261.09	C7H15Cl2N2O2P	C1CNP(=O)(OC1)N(CCCl)CCCl	>13.1mg/mL in DMSO	Free Base	DNA Damage/DNA Repair	DNA Synthesis	Nitrogen mustard alkylating agent and prodrug.
A2343	Cyclophosphamide	1	DMSO	1.46539	0.980606	1.06495	1.02809	0.995291	0.976115	0.994068	0.999914	0.958313	50-18-0	261.09	C7H15Cl2N2O2P	C1CNP(=O)(OC1)N(CCCl)CCCl	>13.1mg/mL in DMSO	Free Base	DNA Damage/DNA Repair	DNA Synthesis	Nitrogen mustard alkylating agent and prodrug.
A2343	Cyclophosphamide	10	DMSO	1.48178	0.922829	0.976947	0.877121	1.08014	0.743505	1.05866	1.12052	0.829929	50-18-0	261.09	C7H15Cl2N2O2P	C1CNP(=O)(OC1)N(CCCl)CCCl	>13.1mg/mL in DMSO	Free Base	DNA Damage/DNA Repair	DNA Synthesis	Nitrogen mustard alkylating agent and prodrug.
A2355	Mercaptopurine (6-MP)	0.1	DMSO	1.48006	0.860839	1.1018	1.01505	1.04605	1.19065	1.05527	1.0333	1.13476	50-44-2	152.18	C5H4N4S	C1=NC2=C(N1)C(=S)N=CN2	>7.6mg/mL in DMSO	Free Base	DNA Damage/DNA Repair	DNA Synthesis	Purine synthesis inhibitor
A2355	Mercaptopurine (6-MP)	1	DMSO	1.55419	0.872923	1.10581	0.923009	1.05956	0.975106	1.05417	1.08803	0.953689	50-44-2	152.18	C5H4N4S	C1=NC2=C(N1)C(=S)N=CN2	>7.6mg/mL in DMSO	Free Base	DNA Damage/DNA Repair	DNA Synthesis	Purine synthesis inhibitor
A2355	Mercaptopurine (6-MP)	10	DMSO	1.53953	0.995615	1.04807	1.15602	0.986569	0.882752	0.979946	1.00372	0.88432	50-44-2	152.18	C5H4N4S	C1=NC2=C(N1)C(=S)N=CN2	>7.6mg/mL in DMSO	Free Base	DNA Damage/DNA Repair	DNA Synthesis	Purine synthesis inhibitor
A2402	Floxuridine	0.1	DMSO	1.38852	1.05308	0.99951	1.16599	0.94959	1.0726	0.957438	0.953246	0.978687	50-91-9	246.19	C9H11FN2O5	C1C(C(OC1N2C=C(C(=O)NC2=O)F)CO)O	>12.3mg/mL in DMSO	Free Base	DNA Damage/DNA Repair	DNA Synthesis	Antineoplastic antimetabolite
A2402	Floxuridine	1	DMSO	0.180621	1.72909	0.800969	0.811914	0.630889	0.792913	0.641226	0.646549	0.618661	50-91-9	246.19	C9H11FN2O5	C1C(C(OC1N2C=C(C(=O)NC2=O)F)CO)O	>12.3mg/mL in DMSO	Free Base	DNA Damage/DNA Repair	DNA Synthesis	Antineoplastic antimetabolite
A2402	Floxuridine	10	DMSO	0.0203063	1.3549	0.698942	1.36914	0.856614	0.575105	0.838654	0.924162	0.533482	50-91-9	246.19	C9H11FN2O5	C1C(C(OC1N2C=C(C(=O)NC2=O)F)CO)O	>12.3mg/mL in DMSO	Free Base	DNA Damage/DNA Repair	DNA Synthesis	Antineoplastic antimetabolite
A2415	Acitretin	0.1	DMSO	1.85562	0.871734	1.09208	1.13324	1.02007	1.37291	1.04258	1.01006	1.14585	55079-83-9	326.43	C21H26O3	CC1=CC(=C(C(=C1C=CC(=CC=CC(=CC(=O)O)C)C)C)C)OC	>16.3mg/mL in DMSO	Free Base	Others	RAR/RXR	Metabolite of etretinate
A2415	Acitretin	1	DMSO	2.83387	0.716627	1.11992	1.20432	1.11801	1.14868	1.11997	1.12033	1.11631	55079-83-9	326.43	C21H26O3	CC1=CC(=C(C(=C1C=CC(=CC=CC(=CC(=O)O)C)C)C)C)OC	>16.3mg/mL in DMSO	Free Base	Others	RAR/RXR	Metabolite of etretinate
A2415	Acitretin	10	DMSO	3.03925	0.632612	1.21441	1.32512	1.11963	1.39964	1.1375	1.09763	1.28081	55079-83-9	326.43	C21H26O3	CC1=CC(=C(C(=C1C=CC(=CC=CC(=CC(=O)O)C)C)C)C)OC	>16.3mg/mL in DMSO	Free Base	Others	RAR/RXR	Metabolite of etretinate
A2431	Acarbose	0.1	DMSO	0	0.886214	0.982094	1.07572	1.0843	0.764435	1.06389	1.11531	0.864265	56180-94-0	645.6	C25H43NO18	CC1C(C(C(C(O1)OC2C(OC(C(C2O)O)OC3C(OC(C(C3O)O)O)CO)CO)O)O)NC4C=C(C(C(C4O)O)O)CO	>22.4mg/mL in DMSO	Free Base	Others	Others	Alpha-glucosidase inhibitor
A2431	Acarbose	1	DMSO	1.45366	0.972702	1.03027	0.978197	0.987301	1.34752	1.01028	0.998931	1.04908	56180-94-0	645.6	C25H43NO18	CC1C(C(C(C(O1)OC2C(OC(C(C2O)O)OC3C(OC(C(C3O)O)O)CO)CO)O)O)NC4C=C(C(C(C4O)O)O)CO	>22.4mg/mL in DMSO	Free Base	Others	Others	Alpha-glucosidase inhibitor
A2431	Acarbose	10	DMSO	1.09372	0.977853	0.912353	0.963433	1.04184	0.944776	1.03565	1.07655	0.873657	56180-94-0	645.6	C25H43NO18	CC1C(C(C(C(O1)OC2C(OC(C(C2O)O)OC3C(OC(C(C3O)O)O)CO)CO)O)O)NC4C=C(C(C(C4O)O)O)CO	>22.4mg/mL in DMSO	Free Base	Others	Others	Alpha-glucosidase inhibitor
A2436	Fluoxetine HCl	0.1	DMSO	0.751681	0.991343	1.18821	1.24459	0.943837	0.938865	0.94352	0.934258	0.980219	56296-78-7	345.79	C17H18F3NO.HCl	CNCCC(C1=CC=CC=C1)OC2=CC=C(C=C2)C(F)(F)F.Cl	>17.3mg/mL in DMSO	Hydrochloride	Neuroscience	5-HT Receptor	Serotonin reuptake inhibitor,selective
A2436	Fluoxetine HCl	1	DMSO	0	1.0176	0.959547	1.04971	0.985249	1.14729	0.995587	1.00086	0.975706	56296-78-7	345.79	C17H18F3NO.HCl	CNCCC(C1=CC=CC=C1)OC2=CC=C(C=C2)C(F)(F)F.Cl	>17.3mg/mL in DMSO	Hydrochloride	Neuroscience	5-HT Receptor	Serotonin reuptake inhibitor,selective
A2436	Fluoxetine HCl	10	DMSO	1.17224	0.944061	0.970007	1.04278	1.02636	1.17581	1.0359	1.0265	1.06214	56296-78-7	345.79	C17H18F3NO.HCl	CNCCC(C1=CC=CC=C1)OC2=CC=C(C=C2)C(F)(F)F.Cl	>17.3mg/mL in DMSO	Hydrochloride	Neuroscience	5-HT Receptor	Serotonin reuptake inhibitor,selective
A2451	Epirubicin HCl	0.1	DMSO	0.439089	1.50323	0.696684	1.07029	0.77655	0.767766	0.775989	0.794892	0.696465	56390-09-1	579.98	C27H29NO11.HCl	CC1C(C(CC(O1)OC2CC(CC3=C(C4=C(C(=C23)O)C(=O)C5=C(C4=O)C=CC=C5OC)O)(C(=O)CO)O)N)O.Cl	>55.6mg/mL in DMSO	Hydrochloride	DNA Damage/DNA Repair	Topoisomerase	Antibiotic antitumor agent
A2451	Epirubicin HCl	1	DMSO	0.492002	1.42127	0.465533	1.5059	0.874206	0.407248	0.844415	0.892733	0.700399	56390-09-1	579.98	C27H29NO11.HCl	CC1C(C(CC(O1)OC2CC(CC3=C(C4=C(C(=C23)O)C(=O)C5=C(C4=O)C=CC=C5OC)O)(C(=O)CO)O)N)O.Cl	>55.6mg/mL in DMSO	Hydrochloride	DNA Damage/DNA Repair	Topoisomerase	Antibiotic antitumor agent
A2451	Epirubicin HCl	10	DMSO	0.0662701	1.86055	0.533586	0.965384	0.598676	0.873911	0.616236	0.633645	0.563139	56390-09-1	579.98	C27H29NO11.HCl	CC1C(C(CC(O1)OC2CC(CC3=C(C4=C(C(=C23)O)C(=O)C5=C(C4=O)C=CC=C5OC)O)(C(=O)CO)O)N)O.Cl	>55.6mg/mL in DMSO	Hydrochloride	DNA Damage/DNA Repair	Topoisomerase	Antibiotic antitumor agent
A2456	Pamidronate Disodium	0.1	H2O	0.981561	0.850499	1.0811	1.16447	1.04587	0.776212	1.03164	1.03445	1.02225	57248-88-1	279.03	C3H9NNa2O7P2	C(CN)C(O)(P(=O)(O)[O-])P(=O)(O)[O-].[Na+].[Na+]	Limited solubility	Disodium	Others	Others	Bisphosphonate antiresorptive agent & bone resorption inhibitor
A2456	Pamidronate Disodium	1	H2O	0.817258	0.991067	1.0187	1.07317	0.9861	1.13334	0.993872	0.986551	1.0241	57248-88-1	279.03	C3H9NNa2O7P2	C(CN)C(O)(P(=O)(O)[O-])P(=O)(O)[O-].[Na+].[Na+]	Limited solubility	Disodium	Others	Others	Bisphosphonate antiresorptive agent & bone resorption inhibitor
A2456	Pamidronate Disodium	10	H2O	1.0894	1.0549	0.912266	1.17773	0.982208	1.03072	0.984769	0.98982	0.957397	57248-88-1	279.03	C3H9NNa2O7P2	C(CN)C(O)(P(=O)(O)[O-])P(=O)(O)[O-].[Na+].[Na+]	Limited solubility	Disodium	Others	Others	Bisphosphonate antiresorptive agent & bone resorption inhibitor
A2476	Idarubicin HCl	0.1	DMSO	0.259721	1.89431	0.492733	1.12781	0.572148	0.920091	0.594347	0.610461	0.562758	57852-57-0	533.95	C26H27NO9.HCl	CC1C(C(CC(O1)OC2CC(CC3=C(C4=C(C(=C23)O)C(=O)C5=CC=CC=C5C4=O)O)(C(=O)C)O)N)O.Cl	>26.7mg/mL in DMSO	Hydrochloride	DNA Damage/DNA Repair	Topoisomerase	Anthracycline and daunorubicin analog,topoisomerase inhibitor
A2476	Idarubicin HCl	1	DMSO	0.241003	1.56446	0.408141	1.44576	0.767001	0.968986	0.779887	0.79665	0.718809	57852-57-0	533.95	C26H27NO9.HCl	CC1C(C(CC(O1)OC2CC(CC3=C(C4=C(C(=C23)O)C(=O)C5=CC=CC=C5C4=O)O)(C(=O)C)O)N)O.Cl	>26.7mg/mL in DMSO	Hydrochloride	DNA Damage/DNA Repair	Topoisomerase	Anthracycline and daunorubicin analog,topoisomerase inhibitor
A2476	Idarubicin HCl	10	DMSO	0.0580043	1.48176	0.621898	1.54816	0.774557	0.710377	0.770463	0.772814	0.773548	57852-57-0	533.95	C26H27NO9.HCl	CC1C(C(CC(O1)OC2CC(CC3=C(C4=C(C(=C23)O)C(=O)C5=CC=CC=C5C4=O)O)(C(=O)C)O)N)O.Cl	>26.7mg/mL in DMSO	Hydrochloride	DNA Damage/DNA Repair	Topoisomerase	Anthracycline and daunorubicin analog,topoisomerase inhibitor
A2486	Malotilate	0.1	DMSO	1.53221	0.958245	1.0129	0.951211	1.02339	1.04199	1.02458	1.04124	0.950351	59937-28-9	288.38	C12H16O4S2	CC(C)OC(=O)C(=C1SC=CS1)C(=O)OC(C)C	>14.4mg/mL in DMSO	Free Base	Metabolism	5-Lipoxygenase	Stimulates hepatocyte regeneration
A2486	Malotilate	1	DMSO	1.59453	0.917979	0.988252	0.926185	1.05552	1.0509	1.05523	1.10615	0.860465	59937-28-9	288.38	C12H16O4S2	CC(C)OC(=O)C(=C1SC=CS1)C(=O)OC(C)C	>14.4mg/mL in DMSO	Free Base	Metabolism	5-Lipoxygenase	Stimulates hepatocyte regeneration
A2486	Malotilate	10	DMSO	0.793856	1.21461	0.943726	0.942859	0.912475	0.622784	0.893993	0.923723	0.777182	59937-28-9	288.38	C12H16O4S2	CC(C)OC(=O)C(=C1SC=CS1)C(=O)OC(C)C	>14.4mg/mL in DMSO	Free Base	Metabolism	5-Lipoxygenase	Stimulates hepatocyte regeneration
A2489	Leucovorin Calcium	0.1	H2O	1.25911	1.13149	0.864329	1.10522	0.95732	1.18305	0.969233	0.957513	1.01476	6035-45-6	601.58	C21H25CaN7O7.5H2O	C1C(N(C2=C(N1)NC(=NC2=O)N)C=O)CNC3=CC=C(C=C3)C(=O)NC(CCC(=O)[O-])C(=O)[O-].O.O.O.O.O.[Ca+2]	Limited solubility	Calcium	Metabolism	Folate Analogue	Derivative of folic acid
A2489	Leucovorin Calcium	1	H2O	1.16676	0.97296	0.999359	1.01051	1.00496	1.11624	1.01084	1.0148	1.00408	6035-45-6	601.58	C21H25CaN7O7.5H2O	C1C(N(C2=C(N1)NC(=NC2=O)N)C=O)CNC3=CC=C(C=C3)C(=O)NC(CCC(=O)[O-])C(=O)[O-].O.O.O.O.O.[Ca+2]	Limited solubility	Calcium	Metabolism	Folate Analogue	Derivative of folic acid
A2489	Leucovorin Calcium	10	H2O	0.970421	1.09411	0.956607	0.93634	0.979582	0.898279	0.975291	1.00489	0.856361	6035-45-6	601.58	C21H25CaN7O7.5H2O	C1C(N(C2=C(N1)NC(=NC2=O)N)C=O)CNC3=CC=C(C=C3)C(=O)NC(CCC(=O)[O-])C(=O)[O-].O.O.O.O.O.[Ca+2]	Limited solubility	Calcium	Metabolism	Folate Analogue	Derivative of folic acid
A2510	Ampicillin	0.1	H2O	1.00154	0.969928	1.02058	1.00819	1.0153	0.861384	1.00717	1.03463	0.895644	69-52-3	371.4	C16H18N3NaO4S	CC1(C(N2C(S1)C(C2=O)NC(=O)C(C3=CC=CC=C3)N)C(=O)[O-])C.[Na+]	Soluble in DMSO > 10 mM	Sodium	Microbiology & Virology	Antibiotic	β-lactam antibiotic
A2510	Ampicillin	1	H2O	1.16076	1.04164	1.07282	1.33919	0.960745	0.562813	0.939743	0.947458	0.913555	69-52-3	371.4	C16H18N3NaO4S	CC1(C(N2C(S1)C(C2=O)NC(=O)C(C3=CC=CC=C3)N)C(=O)[O-])C.[Na+]	Soluble in DMSO > 10 mM	Sodium	Microbiology & Virology	Antibiotic	β-lactam antibiotic
A2510	Ampicillin	10	H2O	1.15249	0.902815	0.944023	0.966663	1.0529	1.13324	1.05714	1.07062	0.999005	69-52-3	371.4	C16H18N3NaO4S	CC1(C(N2C(S1)C(C2=O)NC(=O)C(C3=CC=CC=C3)N)C(=O)[O-])C.[Na+]	Soluble in DMSO > 10 mM	Sodium	Microbiology & Virology	Antibiotic	β-lactam antibiotic
A2511	Carbenicillin, Disodium Salt	0.1	H2O	1.18538	1.04103	1.04248	0.845769	0.98522	0.957666	0.983766	0.979595	1.01259	4800-94-6	422.4	C17H16N2O6SNa2	CC1(C(N2C(S1)C(C2=O)NC(=O)C(C3=CC=CC=C3)C(=O)[O-])C(=O)[O-])C.[Na+].[Na+]	>21.45mg/mL in DMSO		Microbiology & Virology	Antibiotic	Inhibits the cell-wall synthesis,antibiotic
A2511	Carbenicillin, Disodium Salt	1	H2O	1.17422	0.962787	1.08112	0.896414	1.00918	0.908262	1.00385	1.04447	0.817519	4800-94-6	422.4	C17H16N2O6SNa2	CC1(C(N2C(S1)C(C2=O)NC(=O)C(C3=CC=CC=C3)C(=O)[O-])C(=O)[O-])C.[Na+].[Na+]	>21.45mg/mL in DMSO		Microbiology & Virology	Antibiotic	Inhibits the cell-wall synthesis,antibiotic
A2511	Carbenicillin, Disodium Salt	10	H2O	1.16726	1.097	0.980795	0.782438	0.968775	1.17397	0.979605	0.975183	0.991779	4800-94-6	422.4	C17H16N2O6SNa2	CC1(C(N2C(S1)C(C2=O)NC(=O)C(C3=CC=CC=C3)C(=O)[O-])C(=O)[O-])C.[Na+].[Na+]	>21.45mg/mL in DMSO		Microbiology & Virology	Antibiotic	Inhibits the cell-wall synthesis,antibiotic
A2512	Chloramphenicol	0.1	DMSO	1.50812	1.05472	1.00187	1.00862	0.95879	1.09564	0.967521	0.976321	0.957391	56-75-7	323.13	C11H12Cl2N2O5	C1=CC(=CC=C1C(C(CO)NC(=O)C(Cl)Cl)O)[N+](=O)[O-]	>16.2mg/mL in DMSO	Free Base	Microbiology & Virology	Antibiotic	Inhibits translation(blocking peptidyl transferase)
A2512	Chloramphenicol	1	DMSO	1.60891	0.916911	1.07074	1.06961	1.04564	0.741625	1.02625	1.06203	0.883222	56-75-7	323.13	C11H12Cl2N2O5	C1=CC(=CC=C1C(C(CO)NC(=O)C(Cl)Cl)O)[N+](=O)[O-]	>16.2mg/mL in DMSO	Free Base	Microbiology & Virology	Antibiotic	Inhibits translation(blocking peptidyl transferase)
A2512	Chloramphenicol	10	DMSO	1.69194	0.812613	1.04394	1.14595	1.08978	1.04148	1.0867	1.1036	1.01843	56-75-7	323.13	C11H12Cl2N2O5	C1=CC(=CC=C1C(C(CO)NC(=O)C(Cl)Cl)O)[N+](=O)[O-]	>16.2mg/mL in DMSO	Free Base	Microbiology & Virology	Antibiotic	Inhibits translation(blocking peptidyl transferase)
A2513	Geneticin, G-418 Sulfate	0.1	H2O	1.25999	1.04846	1.05017	0.973605	0.980918	0.761118	0.969317	0.999709	0.831764	108321-42-2	692.71	C20H40N4O10.2H2SO4	CC(C1C(C(C(C(O1)OC2C(CC(C(C2O)OC3C(C(C(CO3)(C)O)NC)O)N)N)N)O)O)O.OS(=O)(=O)O.OS(=O)(=O)O	<1.34mg/mL in DMSO; ≥240.4 mg/ml in H2O		Microbiology & Virology	Antibiotic	Aminoglycosidic antibiotic
A2513	Geneticin, G-418 Sulfate	1	H2O	1.34756	0.954643	1.05659	0.998677	1.00433	1.02968	1.00567	1.01616	0.96648	108321-42-2	692.71	C20H40N4O10.2H2SO4	CC(C1C(C(C(C(O1)OC2C(CC(C(C2O)OC3C(C(C(CO3)(C)O)NC)O)N)N)N)O)O)O.OS(=O)(=O)O.OS(=O)(=O)O	<1.34mg/mL in DMSO; ≥240.4 mg/ml in H2O		Microbiology & Virology	Antibiotic	Aminoglycosidic antibiotic
A2513	Geneticin, G-418 Sulfate	10	H2O	1.20933	0.986967	0.914992	1.12308	1.00925	1.15469	1.01693	1.02672	0.992099	108321-42-2	692.71	C20H40N4O10.2H2SO4	CC(C1C(C(C(C(O1)OC2C(CC(C(C2O)OC3C(C(C(CO3)(C)O)NC)O)N)N)N)O)O)O.OS(=O)(=O)O.OS(=O)(=O)O	<1.34mg/mL in DMSO; ≥240.4 mg/ml in H2O		Microbiology & Virology	Antibiotic	Aminoglycosidic antibiotic
A2514	Gentamycin Sulfate	0.1	H2O	0.810359	1.12743	0.957024	0.99547	0.962197	0.858216	0.956709	0.983057	0.839997	1405-41-0	1506.8	C60H127N15O26S	C[C@]1(O)CO[C@H](O[C@H]2[C@H](N)C[C@H](N)[C@@H](O[C@H]3O[C@@]([H])([C@@H](C)NC)CC[C@H]3N)[C@@H]2O)[C@H](O)[C@H]1NC.C[C@]4(O)CO[C@H](O[C@H]5[C@H](N)C[C@H](N)[C@@H](O[C@H]6O[C@H](CN)CC[C@H]6N)[C@@H]5O)[C@H](O)[C@H]4NC.C[C@]7(O)CO[C@H](O[C@H]8[C@H](N)C[C@H](	Limited solubility	Free Base	Microbiology & Virology	Antibiotic	Aminoglycoside antibiotic
A2514	Gentamycin Sulfate	1	H2O	1.12408	1.10292	1.03297	1.16307	0.937738	0.91232	0.936397	0.952371	0.865054	1405-41-0	1506.8	C60H127N15O26S	C[C@]1(O)CO[C@H](O[C@H]2[C@H](N)C[C@H](N)[C@@H](O[C@H]3O[C@@]([H])([C@@H](C)NC)CC[C@H]3N)[C@@H]2O)[C@H](O)[C@H]1NC.C[C@]4(O)CO[C@H](O[C@H]5[C@H](N)C[C@H](N)[C@@H](O[C@H]6O[C@H](CN)CC[C@H]6N)[C@@H]5O)[C@H](O)[C@H]4NC.C[C@]7(O)CO[C@H](O[C@H]8[C@H](N)C[C@H](	Limited solubility	Free Base	Microbiology & Virology	Antibiotic	Aminoglycoside antibiotic
A2514	Gentamycin Sulfate	10	H2O	1.00535	1.02497	0.914564	1.11419	1.00005	1.02917	1.00159	1.01638	0.943241	1405-41-0	1506.8	C60H127N15O26S	C[C@]1(O)CO[C@H](O[C@H]2[C@H](N)C[C@H](N)[C@@H](O[C@H]3O[C@@]([H])([C@@H](C)NC)CC[C@H]3N)[C@@H]2O)[C@H](O)[C@H]1NC.C[C@]4(O)CO[C@H](O[C@H]5[C@H](N)C[C@H](N)[C@@H](O[C@H]6O[C@H](CN)CC[C@H]6N)[C@@H]5O)[C@H](O)[C@H]4NC.C[C@]7(O)CO[C@H](O[C@H]8[C@H](N)C[C@H](	Limited solubility	Free Base	Microbiology & Virology	Antibiotic	Aminoglycoside antibiotic
A2515	Hygromycin B	0.1	H2O	0.833787	1.0866	0.9562	1.01645	0.980569	0.925595	0.977732	0.959721	1.05153	31282-04-9	527.5	C20H37N3O13	CNC1CC(C(C(C1O)OC2C3C(C(C(O2)CO)O)OC4(O3)C(C(C(C(O4)C(CO)N)O)O)O)O)N	Limited solubility	Free Base	Microbiology & Virology	Antibiotic	Suitable for mammalian cell selection
A2515	Hygromycin B	1	H2O	0.773947	0.976057	0.979519	1.05471	0.996702	1.2397	1.00924	0.992307	1.0882	31282-04-9	527.5	C20H37N3O13	CNC1CC(C(C(C1O)OC2C3C(C(C(O2)CO)O)OC4(O3)C(C(C(C(O4)C(CO)N)O)O)O)O)N	Limited solubility	Free Base	Microbiology & Virology	Antibiotic	Suitable for mammalian cell selection
A2515	Hygromycin B	10	H2O	0.512058	1.1656	0.713759	0.83856	1.00595	1.14488	1.01312	1.01917	0.973841	31282-04-9	527.5	C20H37N3O13	CNC1CC(C(C(C1O)OC2C3C(C(C(O2)CO)O)OC4(O3)C(C(C(C(O4)C(CO)N)O)O)O)O)N	Limited solubility	Free Base	Microbiology & Virology	Antibiotic	Suitable for mammalian cell selection
A2516	Kanamycin Sulfate	0.1	H2O	0.80225	0.924719	1.04945	0.942687	1.01827	1.0467	1.01974	0.999536	1.11062	25389-94-0	582.58	C18H36N4O11.H2SO4	C1C(C(C(C(C1N)OC2C(C(C(C(O2)CN)O)O)O)O)OC3C(C(C(C(O3)CO)O)N)O)N.OS(=O)(=O)O	≥29.13mg/ml in H2O	Sulfate	Microbiology & Virology	Antibiotic	Water-soluble antibiotic
A2516	Kanamycin Sulfate	1	H2O	0.86369	0.97599	1.01163	1.0712	0.985782	1.28749	1.00135	0.990841	1.04961	25389-94-0	582.58	C18H36N4O11.H2SO4	C1C(C(C(C(C1N)OC2C(C(C(C(O2)CN)O)O)O)O)OC3C(C(C(C(O3)CO)O)N)O)N.OS(=O)(=O)O	≥29.13mg/ml in H2O	Sulfate	Microbiology & Virology	Antibiotic	Water-soluble antibiotic
A2516	Kanamycin Sulfate	10	H2O	1.05114	0.988924	1.07452	0.917013	0.988192	1.08977	0.993433	0.982624	1.04734	25389-94-0	582.58	C18H36N4O11.H2SO4	C1C(C(C(C(C1N)OC2C(C(C(C(O2)CN)O)O)O)O)OC3C(C(C(C(O3)CO)O)N)O)N.OS(=O)(=O)O	≥29.13mg/ml in H2O	Sulfate	Microbiology & Virology	Antibiotic	Water-soluble antibiotic
A2517	Tetracycline Hydrochloride	0.1	DMSO	1.19954	0.924747	1.02105	1.06198	1.02944	0.973642	1.02613	1.06527	0.868514	64-75-5	480.9	C22H25ClN2O8	CC1(C2CC3C(C(=O)C(=C(C3(C(=O)C2=C(C4=C1C=CC=C4O)O)O)O)C(=O)N)N(C)C)O.Cl	soluble in water	Hydrochloride	Microbiology & Virology	Antibiotic	Bacteriostatic antibiotics
A2517	Tetracycline Hydrochloride	1	DMSO	1.26263	1.0102	1.06953	1.19218	0.971647	0.943497	0.969979	0.972764	0.962966	64-75-5	480.9	C22H25ClN2O8	CC1(C2CC3C(C(=O)C(=C(C3(C(=O)C2=C(C4=C1C=CC=C4O)O)O)O)C(=O)N)N(C)C)O.Cl	soluble in water	Hydrochloride	Microbiology & Virology	Antibiotic	Bacteriostatic antibiotics
A2517	Tetracycline Hydrochloride	10	DMSO	0.394044	1.43919	0.914024	1.2351	0.799175	0.889262	0.804516	0.804426	0.803767	64-75-5	480.9	C22H25ClN2O8	CC1(C2CC3C(C(=O)C(=C(C3(C(=O)C2=C(C4=C1C=CC=C4O)O)O)O)C(=O)N)N(C)C)O.Cl	soluble in water	Hydrochloride	Microbiology & Virology	Antibiotic	Bacteriostatic antibiotics
A2547	Vortioxetine (Lu AA21004) HBr	0.1	DMSO	1.11307	1.08085	0.95029	0.8868	0.959375	1.30964	0.98014	0.942834	1.12482	960203-27-4	379.36	C18H22N2S.HBr	CC1=CC(=C(C=C1)SC2=CC=CC=C2N3CCNCC3)C.Br	Soluble in DMSO > 10 mM	HBr	Neuroscience	5-HT Receptor	5-HT receptor modulator, antidepressant and anxiolytic
A2547	Vortioxetine (Lu AA21004) HBr	1	DMSO	0.631251	1.11297	1.09064	1.16974	0.902937	1.20069	0.920588	0.910166	0.959829	960203-27-4	379.36	C18H22N2S.HBr	CC1=CC(=C(C=C1)SC2=CC=CC=C2N3CCNCC3)C.Br	Soluble in DMSO > 10 mM	HBr	Neuroscience	5-HT Receptor	5-HT receptor modulator, antidepressant and anxiolytic
A2547	Vortioxetine (Lu AA21004) HBr	10	DMSO	0.603356	1.4459	0.666967	0.773591	0.87388	0.952633	0.878549	0.874624	0.902578	960203-27-4	379.36	C18H22N2S.HBr	CC1=CC(=C(C=C1)SC2=CC=CC=C2N3CCNCC3)C.Br	Soluble in DMSO > 10 mM	HBr	Neuroscience	5-HT Receptor	5-HT receptor modulator, antidepressant and anxiolytic
A2548	Carmofur	0.1	DMSO	1.24413	1.0232	1.02146	1.09844	0.965295	1.20205	0.97933	0.971579	1.00361	61422-45-5	257.26	C11H16FN3O3	CCCCCCNC(=O)N1C=C(C(=O)NC1=O)F	>12.2mg/mL in DMSO	Free Base	DNA Damage/DNA Repair	DNA Synthesis	Cytostatic derivative of fluorouracilm,antineoplatic agent
A2548	Carmofur	1	DMSO	1.04039	1.09626	1.07269	1.05412	0.925622	1.14523	0.938641	0.941917	0.91978	61422-45-5	257.26	C11H16FN3O3	CCCCCCNC(=O)N1C=C(C(=O)NC1=O)F	>12.2mg/mL in DMSO	Free Base	DNA Damage/DNA Repair	DNA Synthesis	Cytostatic derivative of fluorouracilm,antineoplatic agent
A2548	Carmofur	10	DMSO	0.0133597	1.46838	0.726361	1.52947	0.834469	0.445099	0.811386	0.835372	0.719312	61422-45-5	257.26	C11H16FN3O3	CCCCCCNC(=O)N1C=C(C(=O)NC1=O)F	>12.2mg/mL in DMSO	Free Base	DNA Damage/DNA Repair	DNA Synthesis	Cytostatic derivative of fluorouracilm,antineoplatic agent
A2552	Quercetin dihydrate	0.1	DMSO	1.33509	0.969587	0.995134	1.15837	1.00533	1.00464	1.00529	1.01894	0.948228	6151-25-3	338.27	C15H10O7.2H2O	C1=CC(=C(C=C1C2=C(C(=O)C3=C(C=C(C=C3O2)O)O)O)O)O.O.O	≥33.8mg/mL in DMSO		PI3K/Akt/mTOR Signaling	PI3K
A2552	Quercetin dihydrate	1	DMSO	1.15145	1.02817	0.923293	1.1994	0.979615	1.16735	0.990744	0.986054	1.01928	6151-25-3	338.27	C15H10O7.2H2O	C1=CC(=C(C=C1C2=C(C(=O)C3=C(C=C(C=C3O2)O)O)O)O)O.O.O	≥33.8mg/mL in DMSO		PI3K/Akt/mTOR Signaling	PI3K
A2552	Quercetin dihydrate	10	DMSO	0.700707	1.02219	1.05491	0.928447	0.993348	0.82241	0.983214	1.0153	0.850192	6151-25-3	338.27	C15H10O7.2H2O	C1=CC(=C(C=C1C2=C(C(=O)C3=C(C=C(C=C3O2)O)O)O)O)O.O.O	≥33.8mg/mL in DMSO		PI3K/Akt/mTOR Signaling	PI3K
A2553	Fluvoxamine maleate	0.1	DMSO	1.09182	0.98616	0.959965	1.01635	1.00682	1.11647	1.01332	1.02998	0.947444	61718-82-9	434.41	C14H18F3N2O2.C4H4O4	COCCCCC(=NOCCN)C1=CC=C(C=C1)C(F)(F)F.C(=CC(=O)O)C(=O)O	Soluble in DMSO > 10 mM	Maleate	Neuroscience	5-HT Receptor	Serotonin reuptake inhibitor,selective,antidepressant
A2553	Fluvoxamine maleate	1	DMSO	1.43243	1.1077	0.984795	0.95136	0.954952	0.993225	0.957221	0.978086	0.876147	61718-82-9	434.41	C14H18F3N2O2.C4H4O4	COCCCCC(=NOCCN)C1=CC=C(C=C1)C(F)(F)F.C(=CC(=O)O)C(=O)O	Soluble in DMSO > 10 mM	Maleate	Neuroscience	5-HT Receptor	Serotonin reuptake inhibitor,selective,antidepressant
A2553	Fluvoxamine maleate	10	DMSO	1.08901	1.00495	0.897583	1.02046	1.0125	1.08979	1.01708	1.01353	1.02854	61718-82-9	434.41	C14H18F3N2O2.C4H4O4	COCCCCC(=NOCCN)C1=CC=C(C=C1)C(F)(F)F.C(=CC(=O)O)C(=O)O	Soluble in DMSO > 10 mM	Maleate	Neuroscience	5-HT Receptor	Serotonin reuptake inhibitor,selective,antidepressant
A2575	Bestatin	0.1	DMSO	1.15772	0.962794	0.98068	1.01597	1.00645	1.2309	1.01976	0.977355	1.19494	58970-76-6	308.37	C16H24N2O4	CC(C)CC(C(=O)O)NC(=O)C(C(CC1=CC=CC=C1)N)O	≥12.34mg/mL in DMSO		Proteases	Aminopeptidase	Aminopeptidase inhibitor
A2575	Bestatin	1	DMSO	1.18655	0.975788	0.995056	1.03859	1.00828	1.03127	1.00964	1.02706	0.942487	58970-76-6	308.37	C16H24N2O4	CC(C)CC(C(=O)O)NC(=O)C(C(CC1=CC=CC=C1)N)O	≥12.34mg/mL in DMSO		Proteases	Aminopeptidase	Aminopeptidase inhibitor
A2575	Bestatin	10	DMSO	1.11963	1.12818	0.920132	0.989063	0.949122	1.11025	0.958674	0.947529	0.99795	58970-76-6	308.37	C16H24N2O4	CC(C)CC(C(=O)O)NC(=O)C(C(CC1=CC=CC=C1)N)O	≥12.34mg/mL in DMSO		Proteases	Aminopeptidase	Aminopeptidase inhibitor
A2577	Batimastat (BB-94)	0.1	DMSO	0.886378	1.07175	0.908729	0.908046	0.981972	1.13971	0.991323	1.00038	0.951721	130370-60-4	477.64	C23H31N3O4S2	CNC([C@@H](NC([C@@H]([C@H](CSC1=CC=CS1)C(NO)=O)CC(C)C)=O)CC2=CC=CC=C2)=O	>23.9mg/mL in DMSO	Free Base	Proteases	MMP	MMP inhibitor
A2577	Batimastat (BB-94)	1	DMSO	0.869311	1.12263	0.861121	1.03751	0.978445	0.838218	0.970132	0.955467	1.02737	130370-60-4	477.64	C23H31N3O4S2	CNC([C@@H](NC([C@@H]([C@H](CSC1=CC=CS1)C(NO)=O)CC(C)C)=O)CC2=CC=CC=C2)=O	>23.9mg/mL in DMSO	Free Base	Proteases	MMP	MMP inhibitor
A2577	Batimastat (BB-94)	10	DMSO	0.323182	1.37637	0.844195	0.995649	0.852925	0.992827	0.861219	0.874409	0.820663	130370-60-4	477.64	C23H31N3O4S2	CNC([C@@H](NC([C@@H]([C@H](CSC1=CC=CS1)C(NO)=O)CC(C)C)=O)CC2=CC=CC=C2)=O	>23.9mg/mL in DMSO	Free Base	Proteases	MMP	MMP inhibitor
A2586	Nafamostat Mesylate(FUT-175)	0.1	DMSO	0.768566	0.959891	1.16769	1.07574	0.980981	0.964424	0.98	0.965378	1.04812	82956-11-4	539.59	C19H17N5O2.2CH4O3S	CS(=O)(=O)O.CS(=O)(=O)O.C1=CC(=CC=C1C(=O)OC2=CC3=C(C=C2)C=C(C=C3)C(=N)N)N=C(N)N	>54mg/ml in H2O	Mesylate	Proteases	Serine Protease	Serine protease inhibitor
A2586	Nafamostat Mesylate(FUT-175)	1	DMSO	1.06718	0.994387	1.02747	0.899191	1.01069	0.881725	1.00304	1.02102	0.93129	82956-11-4	539.59	C19H17N5O2.2CH4O3S	CS(=O)(=O)O.CS(=O)(=O)O.C1=CC(=CC=C1C(=O)OC2=CC3=C(C=C2)C=C(C=C3)C(=N)N)N=C(N)N	>54mg/ml in H2O	Mesylate	Proteases	Serine Protease	Serine protease inhibitor
A2586	Nafamostat Mesylate(FUT-175)	10	DMSO	1.17733	1.05645	0.998668	1.18359	0.955212	1.09971	0.963778	0.960219	0.97675	82956-11-4	539.59	C19H17N5O2.2CH4O3S	CS(=O)(=O)O.CS(=O)(=O)O.C1=CC(=CC=C1C(=O)OC2=CC3=C(C=C2)C=C(C=C3)C(=N)N)N=C(N)N	>54mg/ml in H2O	Mesylate	Proteases	Serine Protease	Serine protease inhibitor
A2587	PMSF	0.1	DMSO	1.02886	1.06827	1.03034	1.03343	0.940801	1.28209	0.961033	0.969443	0.9322	329-98-6	174.2	C7H7FO2S	C1=CC=C(C=C1)CS(=O)(=O)F	>17.4mg/mL in DMSO	Free Base	Proteases	Serine Protease	Serine proteinases inhibitor, irreversible
A2587	PMSF	1	DMSO	1.23677	1.01349	1.03279	1.10041	0.98052	0.994205	0.981332	1.00626	0.877828	329-98-6	174.2	C7H7FO2S	C1=CC=C(C=C1)CS(=O)(=O)F	>17.4mg/mL in DMSO	Free Base	Proteases	Serine Protease	Serine proteinases inhibitor, irreversible
A2587	PMSF	10	DMSO	1.28246	1.05724	1.03687	1.12793	0.952124	1.06946	0.95908	0.974051	0.899274	329-98-6	174.2	C7H7FO2S	C1=CC=C(C=C1)CS(=O)(=O)F	>17.4mg/mL in DMSO	Free Base	Proteases	Serine Protease	Serine proteinases inhibitor, irreversible
A2610	Fenbendazole	0.1	DMSO	1.06383	0.974695	1.01466	1.00355	0.990279	1.2942	1.0083	0.996868	1.04746	43210-67-9	299.35	C15H13N3O2S	COC(=O)NC1=NC2=C(N1)C=C(C=C2)SC3=CC=CC=C3	>7.5mg/mL in DMSO	Free Base	Others	Others	For pinworm treatment in animals
A2610	Fenbendazole	1	DMSO	0.909982	1.0737	1.11044	1.11771	0.944071	0.832991	0.937486	0.96032	0.843274	43210-67-9	299.35	C15H13N3O2S	COC(=O)NC1=NC2=C(N1)C=C(C=C2)SC3=CC=CC=C3	>7.5mg/mL in DMSO	Free Base	Others	Others	For pinworm treatment in animals
A2610	Fenbendazole	10	DMSO	0	1.81515	0.605185	1.44718	0.685648	0.652809	0.683701	0.675182	0.732126	43210-67-9	299.35	C15H13N3O2S	COC(=O)NC1=NC2=C(N1)C=C(C=C2)SC3=CC=CC=C3	>7.5mg/mL in DMSO	Free Base	Others	Others	For pinworm treatment in animals
A2614	Bortezomib (PS-341)	0.1	DMSO	0	1.96943	0.511004	1.45626	0.662058	0.159179	0.632246	0.647338	0.589376	179324-69-7	384.24	C19H25BN4O4	B(C(CC(C)C)NC(=O)C(CC1=CC=CC=C1)NC(=O)C2=NC=CN=C2)(O)O	≥19.212mg/mL in DMSO		Ubiquitination/Proteasome	Proteasome
A2614	Bortezomib (PS-341)	1	DMSO	0	1.91156	0.577637	1.30233	0.657075	0.609355	0.654246	0.670657	0.606203	179324-69-7	384.24	C19H25BN4O4	B(C(CC(C)C)NC(=O)C(CC1=CC=CC=C1)NC(=O)C2=NC=CN=C2)(O)O	≥19.212mg/mL in DMSO		Ubiquitination/Proteasome	Proteasome
A2614	Bortezomib (PS-341)	10	DMSO	0	1.81346	0.488331	1.32172	0.712336	0.76376	0.715384	0.710364	0.729445	179324-69-7	384.24	C19H25BN4O4	B(C(CC(C)C)NC(=O)C(CC1=CC=CC=C1)NC(=O)C2=NC=CN=C2)(O)O	≥19.212mg/mL in DMSO		Ubiquitination/Proteasome	Proteasome
A2664	VX-661	0.1	DMSO	1.19795	1.04019	1.03119	0.905914	0.960065	1.31611	0.981172	0.966821	1.03736	1152311-62-0	520.5	C26H27F3N2O6	CC(C)(CO)C1=CC2=CC(=C(C=C2N1CC(CO)O)F)NC(=O)C3(CC3)C4=CC5=C(C=C4)OC(O5)(F)F	≥21.8mg/mL in DMSO		Membrane Transporter/Ion Channel	CFTR
A2664	VX-661	1	DMSO	1.4666	1.10842	0.890455	1.02423	0.979544	0.84338	0.971472	0.985685	0.916553	1152311-62-0	520.5	C26H27F3N2O6	CC(C)(CO)C1=CC2=CC(=C(C=C2N1CC(CO)O)F)NC(=O)C3(CC3)C4=CC5=C(C=C4)OC(O5)(F)F	≥21.8mg/mL in DMSO		Membrane Transporter/Ion Channel	CFTR
A2664	VX-661	10	DMSO	1.17674	1.13295	0.954968	0.991349	0.94592	1.00456	0.949396	0.958127	0.908532	1152311-62-0	520.5	C26H27F3N2O6	CC(C)(CO)C1=CC2=CC(=C(C=C2N1CC(CO)O)F)NC(=O)C3(CC3)C4=CC5=C(C=C4)OC(O5)(F)F	≥21.8mg/mL in DMSO		Membrane Transporter/Ion Channel	CFTR
A2782	Amonafide	0.1	DMSO	1.28519	1.00979	1.03856	0.987113	1.00123	0.788241	0.988606	1.02054	0.856078	69408-81-7	283.33	C16H17N3O2	CN(C)CCN1C(=O)C2=CC=CC3=CC(=CC(=C32)C1=O)N	>14.2mg/mL in DMSO	Free Base	DNA Damage/DNA Repair	Topoisomerase	DNA intercalator,Topo II inhibitor
A2782	Amonafide	1	DMSO	0.604096	1.22652	0.903787	1.13605	0.883614	1.3067	0.908696	0.89355	0.963237	69408-81-7	283.33	C16H17N3O2	CN(C)CCN1C(=O)C2=CC=CC3=CC(=CC(=C32)C1=O)N	>14.2mg/mL in DMSO	Free Base	DNA Damage/DNA Repair	Topoisomerase	DNA intercalator,Topo II inhibitor
A2782	Amonafide	10	DMSO	0	1.55087	0.663288	1.56134	0.776915	0.910152	0.784814	0.751133	0.934958	69408-81-7	283.33	C16H17N3O2	CN(C)CCN1C(=O)C2=CC=CC3=CC(=CC(=C32)C1=O)N	>14.2mg/mL in DMSO	Free Base	DNA Damage/DNA Repair	Topoisomerase	DNA intercalator,Topo II inhibitor
A2813	Ivermectin	0.1	DMSO	1.03246	1.04646	0.910427	1.01291	0.982307	1.2162	0.996173	1.01444	0.928576	70288-86-7	875.09	C48H74O14	C/C([C@@H](O[C@H]1C[C@H](OC)[C@@H](O[C@H]2C[C@H](OC)[C@@H](O)[C@H](C)O2)[C@H](C)O1)[C@@H](C)/C=C/C=C(CO3)/[C@@]([C@@]3([H])[C@H](O)C(C)=C4)(O)[C@@H]4C5=O)=C\C[C@@H]6C[C@H](O5)C[C@@]7(O[C@@]([C@@H](C)CC)([H])[C@@H](C)CC7)O6	>43.8mg/mL in DMSO	Free Base	Membrane Transporter/Ion Channel	P2X purinergic receptor	NAChR/purinergic P2X4 receptor modulator
A2813	Ivermectin	1	DMSO	0.964375	1.24185	0.89524	1.19694	0.910397	0.73238	0.899844	0.915071	0.838829	70288-86-7	875.09	C48H74O14	C/C([C@@H](O[C@H]1C[C@H](OC)[C@@H](O[C@H]2C[C@H](OC)[C@@H](O)[C@H](C)O2)[C@H](C)O1)[C@@H](C)/C=C/C=C(CO3)/[C@@]([C@@]3([H])[C@H](O)C(C)=C4)(O)[C@@H]4C5=O)=C\C[C@@H]6C[C@H](O5)C[C@@]7(O[C@@]([C@@H](C)CC)([H])[C@@H](C)CC7)O6	>43.8mg/mL in DMSO	Free Base	Membrane Transporter/Ion Channel	P2X purinergic receptor	NAChR/purinergic P2X4 receptor modulator
A2813	Ivermectin	10	DMSO	0	2.12985	0.473816	0.881019	0.593856	0.721624	0.60143	0.63827	0.466027	70288-86-7	875.09	C48H74O14	C/C([C@@H](O[C@H]1C[C@H](OC)[C@@H](O[C@H]2C[C@H](OC)[C@@H](O)[C@H](C)O2)[C@H](C)O1)[C@@H](C)/C=C/C=C(CO3)/[C@@]([C@@]3([H])[C@H](O)C(C)=C4)(O)[C@@H]4C5=O)=C\C[C@@H]6C[C@H](O5)C[C@@]7(O[C@@]([C@@H](C)CC)([H])[C@@H](C)CC7)O6	>43.8mg/mL in DMSO	Free Base	Membrane Transporter/Ion Channel	P2X purinergic receptor	NAChR/purinergic P2X4 receptor modulator
A2842	Melatonin	0.1	DMSO	0.879971	0.981563	0.803975	1.0133	1.03195	1.28344	1.04686	1.05679	1.01965	73-31-4	232.28	C13H16N2O2	CC(=O)NCCC1=CNC2=C1C=C(C=C2)OC	>23.2mg/mL in DMSO	Free Base	Others	Others	Melatonin receptors agonist
A2842	Melatonin	1	DMSO	1.62893	0.985785	0.928725	0.912362	1.02839	0.987221	1.02595	1.05632	0.909177	73-31-4	232.28	C13H16N2O2	CC(=O)NCCC1=CNC2=C1C=C(C=C2)OC	>23.2mg/mL in DMSO	Free Base	Others	Others	Melatonin receptors agonist
A2842	Melatonin	10	DMSO	1.22233	0.957579	1.04433	1.31794	0.971957	1.29895	0.991342	0.996508	0.976885	73-31-4	232.28	C13H16N2O2	CC(=O)NCCC1=CNC2=C1C=C(C=C2)OC	>23.2mg/mL in DMSO	Free Base	Others	Others	Melatonin receptors agonist
A2845	Omeprazole	0.1	DMSO	1.19378	0.935838	0.896643	1.16331	1.06109	0.705677	1.04002	1.08527	0.864109	73590-58-6	345.42	C17H19N3O3S	CC1=CN=C(C(=C1OC)C)CS(=O)C2=NC3=C(N2)C=C(C=C3)OC	>17.3mg/mL in DMSO	Free Base	Ubiquitination/Proteasome	Autophagy	H+,K+-ATPase inhibitor
A2845	Omeprazole	1	DMSO	1.36134	1.10002	0.99485	1.17313	0.924785	1.27341	0.945453	0.947846	0.935544	73590-58-6	345.42	C17H19N3O3S	CC1=CN=C(C(=C1OC)C)CS(=O)C2=NC3=C(N2)C=C(C=C3)OC	>17.3mg/mL in DMSO	Free Base	Ubiquitination/Proteasome	Autophagy	H+,K+-ATPase inhibitor
A2845	Omeprazole	10	DMSO	1.04834	1.07043	0.938808	0.974506	0.97047	1.16375	0.981928	0.967806	1.03149	73590-58-6	345.42	C17H19N3O3S	CC1=CN=C(C(=C1OC)C)CS(=O)C2=NC3=C(N2)C=C(C=C3)OC	>17.3mg/mL in DMSO	Free Base	Ubiquitination/Proteasome	Autophagy	H+,K+-ATPase inhibitor
A2852	Leflunomide	0.1	DMSO	0.980229	1.04855	0.90138	1.03409	0.976616	1.29982	0.995777	0.998926	0.977729	75706-12-6	270.21	C12H9F3N2O2	CC1=C(C=NO1)C(=O)NC2=CC=C(C=C2)C(F)(F)F	>83.3mg/mL in DMSO	Free Base	DNA Damage/DNA Repair	Nucleoside Antimetabolite/Analogue	AHR agonist,immunosuppressive agent
A2852	Leflunomide	1	DMSO	1.32082	0.996981	1.04362	1.05579	0.999053	0.834389	0.989292	1.01828	0.879012	75706-12-6	270.21	C12H9F3N2O2	CC1=C(C=NO1)C(=O)NC2=CC=C(C=C2)C(F)(F)F	>83.3mg/mL in DMSO	Free Base	DNA Damage/DNA Repair	Nucleoside Antimetabolite/Analogue	AHR agonist,immunosuppressive agent
A2852	Leflunomide	10	DMSO	1.0221	1.00892	1.08237	1.05962	0.967815	1.10402	0.97589	1.00056	0.875379	75706-12-6	270.21	C12H9F3N2O2	CC1=C(C=NO1)C(=O)NC2=CC=C(C=C2)C(F)(F)F	>83.3mg/mL in DMSO	Free Base	DNA Damage/DNA Repair	Nucleoside Antimetabolite/Analogue	AHR agonist,immunosuppressive agent
A2877	Camptothecin	0.1	DMSO	0	1.52957	0.714557	1.25028	0.808656	0.70852	0.802719	0.840625	0.660754	7689-03-4	348.35	C20H16N2O4	O=C(N(CC1=CC(C=CC=C2)=C2N=C13)C3=C4)C(CO5)=C4[C@@](O)(CC)C5=O	≥8.7mg/mL in DMSO		DNA Damage/DNA Repair	Topoisomerase
A2877	Camptothecin	1	DMSO	0	1.79407	0.678294	1.21526	0.710367	0.407436	0.692408	0.717758	0.594529	7689-03-4	348.35	C20H16N2O4	O=C(N(CC1=CC(C=CC=C2)=C2N=C13)C3=C4)C(CO5)=C4[C@@](O)(CC)C5=O	≥8.7mg/mL in DMSO		DNA Damage/DNA Repair	Topoisomerase
A2877	Camptothecin	10	DMSO	0	1.56835	0.767625	1.25034	0.784287	0.619688	0.774529	0.81194	0.652949	7689-03-4	348.35	C20H16N2O4	O=C(N(CC1=CC(C=CC=C2)=C2N=C13)C3=C4)C(CO5)=C4[C@@](O)(CC)C5=O	≥8.7mg/mL in DMSO		DNA Damage/DNA Repair	Topoisomerase
A2884	Doxazosin Mesylate	0.1	DMSO	0.770335	0.997952	1.06492	0.934006	0.98281	1.13519	0.991843	0.9982	0.968044	77883-43-3	547.58	C23H25N5O5.CH4O3S	COC1=C(C=C2C(=C1)C(=NC(=N2)N3CCN(CC3)C(=O)C4COC5=CC=CC=C5O4)N)OC.CS(=O)(=O)O	Soluble in DMSO > 10 mM	Mesylate	GPCR/G protein	Adrenergic Receptor	α1-adrenergic receptor antagonist
A2884	Doxazosin Mesylate	1	DMSO	0.973433	0.944017	1.00379	1.07848	1.03352	0.803595	1.01989	1.06773	0.832743	77883-43-3	547.58	C23H25N5O5.CH4O3S	COC1=C(C=C2C(=C1)C(=NC(=N2)N3CCN(CC3)C(=O)C4COC5=CC=CC=C5O4)N)OC.CS(=O)(=O)O	Soluble in DMSO > 10 mM	Mesylate	GPCR/G protein	Adrenergic Receptor	α1-adrenergic receptor antagonist
A2884	Doxazosin Mesylate	10	DMSO	1.08588	1.02145	1.12518	1.13997	0.943216	1.17305	0.956841	0.941128	1.01318	77883-43-3	547.58	C23H25N5O5.CH4O3S	COC1=C(C=C2C(=C1)C(=NC(=N2)N3CCN(CC3)C(=O)C4COC5=CC=CC=C5O4)N)OC.CS(=O)(=O)O	Soluble in DMSO > 10 mM	Mesylate	GPCR/G protein	Adrenergic Receptor	α1-adrenergic receptor antagonist
A2890	Nepafenac	0.1	DMSO	1.0525	0.905762	1.09625	1.23093	1.00836	1.02858	1.00956	0.995717	1.08037	78281-72-8	254.28	C15H14N2O2	C1=CC=C(C=C1)C(=O)C2=C(C(=CC=C2)CC(=O)N)N	>10mg/mL in DMSO	Free Base	Neuroscience	COX	COX-1 and COX-2 inhibitor
A2890	Nepafenac	1	DMSO	1.16467	0.952462	1.06118	0.999016	1.01336	0.944768	1.0093	1.03937	0.89577	78281-72-8	254.28	C15H14N2O2	C1=CC=C(C=C1)C(=O)C2=C(C(=CC=C2)CC(=O)N)N	>10mg/mL in DMSO	Free Base	Neuroscience	COX	COX-1 and COX-2 inhibitor
A2890	Nepafenac	10	DMSO	1.2027	1.04022	0.985596	1.02057	0.984121	0.973013	0.983463	0.992114	0.942057	78281-72-8	254.28	C15H14N2O2	C1=CC=C(C=C1)C(=O)C2=C(C(=CC=C2)CC(=O)N)N	>10mg/mL in DMSO	Free Base	Neuroscience	COX	COX-1 and COX-2 inhibitor
A2917	Flumazenil	0.1	DMSO	1.0993	1.06858	1.10054	1.02776	0.927431	1.26008	0.947151	0.948477	0.948623	78755-81-4	303.29	C15H14FN3O3	CCOC(=O)C1=C2CN(C(=O)C3=C(N2C=N1)C=CC(=C3)F)C	Limited solubility	Free Base	Neuroscience	GABA Receptor	Benzodiazepine antagonist
A2917	Flumazenil	1	DMSO	1.30342	1.00174	0.961112	1.03833	1.00778	0.956201	1.00472	1.04006	0.868087	78755-81-4	303.29	C15H14FN3O3	CCOC(=O)C1=C2CN(C(=O)C3=C(N2C=N1)C=CC(=C3)F)C	Limited solubility	Free Base	Neuroscience	GABA Receptor	Benzodiazepine antagonist
A2917	Flumazenil	10	DMSO	1.25194	1.03612	0.994556	1.02354	0.968155	1.2244	0.983346	0.974929	1.00706	78755-81-4	303.29	C15H14FN3O3	CCOC(=O)C1=C2CN(C(=O)C3=C(N2C=N1)C=CC(=C3)F)C	Limited solubility	Free Base	Neuroscience	GABA Receptor	Benzodiazepine antagonist
A2942	Masitinib (AB1010)	0.1	DMSO	0.969021	1.09905	0.906675	1.05888	0.960666	1.12471	0.970391	0.969613	0.972156	790299-79-5	498.64	C28H30N6OS	CC1=C(C=C(C=C1)NC(=O)C2=CC=C(C=C2)CN3CCN(CC3)C)NC4=NC(=CS4)C5=CN=CC=C5	>25mg/mL in DMSO	Free Base	Tyrosine Kinase	c-Kit	Tyrosine kinase inhibitor, potent and selective
A2942	Masitinib (AB1010)	1	DMSO	1.09175	1.14775	0.986306	1.14212	0.935447	0.800065	0.927421	0.940862	0.867686	790299-79-5	498.64	C28H30N6OS	CC1=C(C=C(C=C1)NC(=O)C2=CC=C(C=C2)CN3CCN(CC3)C)NC4=NC(=CS4)C5=CN=CC=C5	>25mg/mL in DMSO	Free Base	Tyrosine Kinase	c-Kit	Tyrosine kinase inhibitor, potent and selective
A2942	Masitinib (AB1010)	10	DMSO	1.07053	1.19952	0.954888	1.04562	0.916376	0.910949	0.916054	0.922331	0.906819	790299-79-5	498.64	C28H30N6OS	CC1=C(C=C(C=C1)NC(=O)C2=CC=C(C=C2)CN3CCN(CC3)C)NC4=NC(=CS4)C5=CN=CC=C5	>25mg/mL in DMSO	Free Base	Tyrosine Kinase	c-Kit	Tyrosine kinase inhibitor, potent and selective
A2949	Linifanib (ABT-869)	0.1	DMSO	1.29964	0.963291	0.900576	1.20141	1.01168	1.2286	1.02454	1.04491	0.944294	796967-16-3	375.41	C21H18FN5O	CC1=CC(=C(C=C1)F)NC(=O)NC2=CC=C(C=C2)C3=C4C(=CC=C3)NN=C4N	>18.8mg/mL in DMSO		Tyrosine Kinase	VEGFR	VEGFR/PDGFR inhibitor
A2949	Linifanib (ABT-869)	1	DMSO	1.51554	1.15333	0.76413	0.909006	0.981286	1.01623	0.983358	0.989221	0.95276	796967-16-3	375.41	C21H18FN5O	CC1=CC(=C(C=C1)F)NC(=O)NC2=CC=C(C=C2)C3=C4C(=CC=C3)NN=C4N	>18.8mg/mL in DMSO		Tyrosine Kinase	VEGFR	VEGFR/PDGFR inhibitor
A2949	Linifanib (ABT-869)	10	DMSO	0.885439	1.05292	1.03834	1.20294	0.960493	0.889147	0.956264	0.983841	0.847892	796967-16-3	375.41	C21H18FN5O	CC1=CC(=C(C=C1)F)NC(=O)NC2=CC=C(C=C2)C3=C4C(=CC=C3)NN=C4N	>18.8mg/mL in DMSO		Tyrosine Kinase	VEGFR	VEGFR/PDGFR inhibitor
A2960	Loratadine	0.1	DMSO	1.20218	0.983907	1.01237	1.03784	1.00618	0.944816	1.00254	1.02589	0.916559	79794-75-5	382.88	C22H23ClN2O2	CCOC(=O)N1CCC(=C2C3=C(CCC4=C2N=CC=C4)C=C(C=C3)Cl)CC1	Soluble in DMSO > 10 mM	Free Base	Neuroscience	Histamine Receptor	Peripheral HH1R antagonist
A2960	Loratadine	1	DMSO	1.3015	1.148	0.983545	1.19997	0.938357	0.703114	0.924411	0.944023	0.846715	79794-75-5	382.88	C22H23ClN2O2	CCOC(=O)N1CCC(=C2C3=C(CCC4=C2N=CC=C4)C=C(C=C3)Cl)CC1	Soluble in DMSO > 10 mM	Free Base	Neuroscience	Histamine Receptor	Peripheral HH1R antagonist
A2960	Loratadine	10	DMSO	0.996216	1.12455	0.932196	1.22303	0.93919	1.01936	0.943943	0.942359	0.945686	79794-75-5	382.88	C22H23ClN2O2	CCOC(=O)N1CCC(=C2C3=C(CCC4=C2N=CC=C4)C=C(C=C3)Cl)CC1	Soluble in DMSO > 10 mM	Free Base	Neuroscience	Histamine Receptor	Peripheral HH1R antagonist
A2974	Foretinib (GSK1363089)	0.1	DMSO	0.884832	1.02209	0.902301	0.91776	1.00838	1.11171	1.01451	1.03407	0.939416	849217-64-7	632.65	C34H34F2N4O6	COC1=CC2=C(C=CN=C2C=C1OCCCN3CCOCC3)OC4=C(C=C(C=C4)NC(=O)C5(CC5)C(=O)NC6=CC=C(C=C6)F)F	>31.7mg/mL in DMSO	Free Base	Tyrosine Kinase	VEGFR	VEGF and HGF receptor inhibitor
A2974	Foretinib (GSK1363089)	1	DMSO	0	1.90052	0.45601	1.1949	0.680111	0.847561	0.690037	0.704933	0.633284	849217-64-7	632.65	C34H34F2N4O6	COC1=CC2=C(C=CN=C2C=C1OCCCN3CCOCC3)OC4=C(C=C(C=C4)NC(=O)C5(CC5)C(=O)NC6=CC=C(C=C6)F)F	>31.7mg/mL in DMSO	Free Base	Tyrosine Kinase	VEGFR	VEGF and HGF receptor inhibitor
A2974	Foretinib (GSK1363089)	10	DMSO	0	2.00204	0.401739	1.15796	0.68349	0.239954	0.657196	0.665809	0.652761	849217-64-7	632.65	C34H34F2N4O6	COC1=CC2=C(C=CN=C2C=C1OCCCN3CCOCC3)OC4=C(C=C(C=C4)NC(=O)C5(CC5)C(=O)NC6=CC=C(C=C6)F)F	>31.7mg/mL in DMSO	Free Base	Tyrosine Kinase	VEGFR	VEGF and HGF receptor inhibitor
A2977	Cabozantinib (XL184, BMS-907351)	0.1	DMSO	0.875475	1.01155	0.968589	1.12634	1.00195	0.860105	0.993537	0.98789	1.02178	849217-68-1	501.51	C28H24FN3O5	COC1=CC2=C(C=CN=C2C=C1OC)OC3=CC=C(C=C3)NC(=O)C4(CC4)C(=O)NC5=CC=C(C=C5)F	>25.1mg/mL in DMSO	Free Base	Tyrosine Kinase	c-MET	VEGFR2/Met/Ret/Kit/FLT//AXL inhibitor
A2977	Cabozantinib (XL184, BMS-907351)	1	DMSO	1.26605	1.09506	1.01839	1.12347	0.94242	1.00179	0.945939	0.950638	0.924478	849217-68-1	501.51	C28H24FN3O5	COC1=CC2=C(C=CN=C2C=C1OC)OC3=CC=C(C=C3)NC(=O)C4(CC4)C(=O)NC5=CC=C(C=C5)F	>25.1mg/mL in DMSO	Free Base	Tyrosine Kinase	c-MET	VEGFR2/Met/Ret/Kit/FLT//AXL inhibitor
A2977	Cabozantinib (XL184, BMS-907351)	10	DMSO	0.352517	1.50887	0.997521	1.04618	0.755743	0.954257	0.767511	0.737761	0.880104	849217-68-1	501.51	C28H24FN3O5	COC1=CC2=C(C=CN=C2C=C1OC)OC3=CC=C(C=C3)NC(=O)C4(CC4)C(=O)NC5=CC=C(C=C5)F	>25.1mg/mL in DMSO	Free Base	Tyrosine Kinase	c-MET	VEGFR2/Met/Ret/Kit/FLT//AXL inhibitor
A3001	PCI-32765 (Ibrutinib)	0.1	DMSO	0.871733	1.00399	0.902147	1.25861	0.982714	1.31469	1.00239	1.00493	0.995866	936563-96-1	440.5	C25H24N6O2	C=CC(=O)N1CCCC(C1)N2C3=C(C(=N2)C4=CC=C(C=C4)OC5=CC=CC=C5)C(=NC=N3)N	>22mg/mL in DMSO	Free Base	Angiogenesis	BTK	Bruton's tyrosine kinase (BTK) inhibitor
A3001	PCI-32765 (Ibrutinib)	1	DMSO	0.841785	1.14449	1.00289	0.982869	0.924451	1.10353	0.935067	0.941899	0.912994	936563-96-1	440.5	C25H24N6O2	C=CC(=O)N1CCCC(C1)N2C3=C(C(=N2)C4=CC=C(C=C4)OC5=CC=CC=C5)C(=NC=N3)N	>22mg/mL in DMSO	Free Base	Angiogenesis	BTK	Bruton's tyrosine kinase (BTK) inhibitor
A3001	PCI-32765 (Ibrutinib)	10	DMSO	0.064462	1.86052	0.894949	0.932523	0.647228	0.453716	0.635756	0.67803	0.471762	936563-96-1	440.5	C25H24N6O2	C=CC(=O)N1CCCC(C1)N2C3=C(C(=N2)C4=CC=C(C=C4)OC5=CC=CC=C5)C(=NC=N3)N	>22mg/mL in DMSO	Free Base	Angiogenesis	BTK	Bruton's tyrosine kinase (BTK) inhibitor
A3002	ABT-888 (Veliparib)	0.1	DMSO	0.693387	1.10759	1.02597	0.794429	0.958353	0.958737	0.958376	0.97534	0.89107	912444-00-9	244.3	C13H16N4O	CC1(CCCN1)C2=NC3=C(C=CC=C3N2)C(=O)N	>6.1mg/mL in DMSO	Free Base	Chromatin/Epigenetics	PARP	Potent PARP inhibitor
A3002	ABT-888 (Veliparib)	1	DMSO	0.645551	1.18024	1.14893	1.23293	0.860867	1.0941	0.874694	0.870593	0.887523	912444-00-9	244.3	C13H16N4O	CC1(CCCN1)C2=NC3=C(C=CC=C3N2)C(=O)N	>6.1mg/mL in DMSO	Free Base	Chromatin/Epigenetics	PARP	Potent PARP inhibitor
A3002	ABT-888 (Veliparib)	10	DMSO	0.196874	1.27619	1.19429	1.26961	0.802883	1.0916	0.819999	0.824728	0.803962	912444-00-9	244.3	C13H16N4O	CC1(CCCN1)C2=NC3=C(C=CC=C3N2)C(=O)N	>6.1mg/mL in DMSO	Free Base	Chromatin/Epigenetics	PARP	Potent PARP inhibitor
A3003	MDV3100 (Enzalutamide)	0.1	DMSO	0.726542	1.07747	0.901346	1.10321	0.974032	1.05071	0.978578	0.978877	0.980714	915087-33-1	464.4	C21H16F4N4O2S	CC1(C(=O)N(C(=S)N1C2=CC(=C(C=C2)C(=O)NC)F)C3=CC(=C(C=C3)C#N)C(F)(F)F)C	>23.2mg/mL in DMSO	Free Base	Endocrinology and Hormones	Androgen Receptor	Androgen receptor antagonist
A3003	MDV3100 (Enzalutamide)	1	DMSO	1.00781	1.03631	0.939511	1.03859	0.981268	1.1859	0.993399	0.975889	1.05504	915087-33-1	464.4	C21H16F4N4O2S	CC1(C(=O)N(C(=S)N1C2=CC(=C(C=C2)C(=O)NC)F)C3=CC(=C(C=C3)C#N)C(F)(F)F)C	>23.2mg/mL in DMSO	Free Base	Endocrinology and Hormones	Androgen Receptor	Androgen receptor antagonist
A3003	MDV3100 (Enzalutamide)	10	DMSO	0.650477	1.07612	0.956813	0.938449	0.980529	0.936073	0.977893	0.981476	0.966225	915087-33-1	464.4	C21H16F4N4O2S	CC1(C(=O)N(C(=S)N1C2=CC(=C(C=C2)C(=O)NC)F)C3=CC(=C(C=C3)C#N)C(F)(F)F)C	>23.2mg/mL in DMSO	Free Base	Endocrinology and Hormones	Androgen Receptor	Androgen receptor antagonist
A3004	Vemurafenib (PLX4032, RG7204)	0.1	DMSO	0.735106	0.85645	1.04833	0.979484	1.04522	1.23513	1.05648	1.06443	1.02155	918504-65-1	489.93	C23H18ClF2N3O3S	CCCS(=O)(=O)NC1=C(C(=C(C=C1)F)C(=O)C2=CNC3=NC=C(C=C23)C4=CC=C(C=C4)Cl)F	>24.5mg/mL in DMSO	Free Base	MAPK Signaling	MEK1/2	BRAF kinase inhibitor
A3004	Vemurafenib (PLX4032, RG7204)	1	DMSO	0.584184	1.12569	0.950969	1.08713	0.931181	1.211	0.947769	0.945236	0.95254	918504-65-1	489.93	C23H18ClF2N3O3S	CCCS(=O)(=O)NC1=C(C(=C(C=C1)F)C(=O)C2=CNC3=NC=C(C=C23)C4=CC=C(C=C4)Cl)F	>24.5mg/mL in DMSO	Free Base	MAPK Signaling	MEK1/2	BRAF kinase inhibitor
A3004	Vemurafenib (PLX4032, RG7204)	10	DMSO	0.292201	1.4424	0.881285	1.10036	0.826205	0.682119	0.817663	0.824469	0.805979	918504-65-1	489.93	C23H18ClF2N3O3S	CCCS(=O)(=O)NC1=C(C(=C(C=C1)F)C(=O)C2=CNC3=NC=C(C=C23)C4=CC=C(C=C4)Cl)F	>24.5mg/mL in DMSO	Free Base	MAPK Signaling	MEK1/2	BRAF kinase inhibitor
A3005	CAL-101 (Idelalisib, GS-1101)	0.1	DMSO	0.750971	1.02069	0.872784	0.886028	1.02189	1.03974	1.02295	1.03016	0.9952	870281-82-6	415.43	C22H18FN7O	CCC(C1=NC2=C(C(=CC=C2)F)C(=O)N1C3=CC=CC=C3)NC4=NC=NC5=C4NC=N5	>20.8mg/mL in DMSO	Free Base	PI3K/Akt/mTOR Signaling	PI3K	PI3K inhibitor
A3005	CAL-101 (Idelalisib, GS-1101)	1	DMSO	0.786464	1.02482	1.08237	0.960551	0.969209	1.06024	0.974605	0.986054	0.922697	870281-82-6	415.43	C22H18FN7O	CCC(C1=NC2=C(C(=CC=C2)F)C(=O)N1C3=CC=CC=C3)NC4=NC=NC5=C4NC=N5	>20.8mg/mL in DMSO	Free Base	PI3K/Akt/mTOR Signaling	PI3K	PI3K inhibitor
A3005	CAL-101 (Idelalisib, GS-1101)	10	DMSO	0.147252	1.3592	0.982858	1.07922	0.835908	0.840812	0.836199	0.855592	0.758031	870281-82-6	415.43	C22H18FN7O	CCC(C1=NC2=C(C(=CC=C2)F)C(=O)N1C3=CC=CC=C3)NC4=NC=NC5=C4NC=N5	>20.8mg/mL in DMSO	Free Base	PI3K/Akt/mTOR Signaling	PI3K	PI3K inhibitor
A3007	ABT-263 (Navitoclax)	0.1	DMSO	0	1.57616	0.728203	1.76503	0.744434	0.808055	0.748206	0.752058	0.740082	923564-51-6	974.61	C47H55ClF3N5O6S3	CC(CC1)(C)CC(CN2CCN(C3=CC=C(C(NS(C4=CC=C(N[C@@H](CSC5=CC=CC=C5)CCN6CCOCC6)C(S(C(F)(F)F)(=O)=O)=C4)(=O)=O)=O)C=C3)CC2)=C1C7=CC=C(Cl)C=C7	>48.7mg/mL in DMSO	Free Base	Apoptosis	Bcl-2 Family	Potent Bcl-2 family inhibitor, inhibits Bcl-2, Bcl-xL, and Bcl-w
A3007	ABT-263 (Navitoclax)	1	DMSO	0	1.70642	0.586258	1.53335	0.717565	0.953559	0.731555	0.744226	0.6839	923564-51-6	974.61	C47H55ClF3N5O6S3	CC(CC1)(C)CC(CN2CCN(C3=CC=C(C(NS(C4=CC=C(N[C@@H](CSC5=CC=CC=C5)CCN6CCOCC6)C(S(C(F)(F)F)(=O)=O)=C4)(=O)=O)=O)C=C3)CC2)=C1C7=CC=C(Cl)C=C7	>48.7mg/mL in DMSO	Free Base	Apoptosis	Bcl-2 Family	Potent Bcl-2 family inhibitor, inhibits Bcl-2, Bcl-xL, and Bcl-w
A3007	ABT-263 (Navitoclax)	10	DMSO	0	2.3299	0.424132	0.833319	0.505268	0.816628	0.523726	0.512085	0.574454	923564-51-6	974.61	C47H55ClF3N5O6S3	CC(CC1)(C)CC(CN2CCN(C3=CC=C(C(NS(C4=CC=C(N[C@@H](CSC5=CC=CC=C5)CCN6CCOCC6)C(S(C(F)(F)F)(=O)=O)=C4)(=O)=O)=O)C=C3)CC2)=C1C7=CC=C(Cl)C=C7	>48.7mg/mL in DMSO	Free Base	Apoptosis	Bcl-2 Family	Potent Bcl-2 family inhibitor, inhibits Bcl-2, Bcl-xL, and Bcl-w
A3009	Sorafenib	0.1	DMSO	0.888066	0.952244	1.06261	1.10209	0.990675	1.19796	1.00296	0.999875	1.01614	284461-73-0	464.82	C21H16ClF3N4O3	CNC(=O)C1=NC=CC(=C1)OC2=CC=C(C=C2)NC(=O)NC3=CC(=C(C=C3)Cl)C(F)(F)F	>23.3mg/mL in DMSO	Free Base	MAPK Signaling	Raf	Raf kinases and tyrosine kinases inhibitor
A3009	Sorafenib	1	DMSO	0.563198	1.1115	0.985567	1.30454	0.921862	1.13143	0.934286	0.925682	0.964889	284461-73-0	464.82	C21H16ClF3N4O3	CNC(=O)C1=NC=CC(=C1)OC2=CC=C(C=C2)NC(=O)NC3=CC(=C(C=C3)Cl)C(F)(F)F	>23.3mg/mL in DMSO	Free Base	MAPK Signaling	Raf	Raf kinases and tyrosine kinases inhibitor
A3009	Sorafenib	10	DMSO	0.171767	1.75068	0.557595	1.11611	0.704941	1.33274	0.742159	0.740024	0.755001	284461-73-0	464.82	C21H16ClF3N4O3	CNC(=O)C1=NC=CC(=C1)OC2=CC=C(C=C2)NC(=O)NC3=CC(=C(C=C3)Cl)C(F)(F)F	>23.3mg/mL in DMSO	Free Base	MAPK Signaling	Raf	Raf kinases and tyrosine kinases inhibitor
A3012	Ruxolitinib (INCB018424)	0.1	DMSO	1.07902	1.0446	0.963893	1.19778	0.98355	0.843844	0.975268	0.963682	1.01193	941678-49-5	306.37	C17H18N6	C1CCC(C1)C(CC#N)N2C=C(C=N2)C3=C4C=CNC4=NC=N3	>15.3mg/mL in DMSO	Free Base	Chromatin/Epigenetics	JAK	JAK inhibitor
A3012	Ruxolitinib (INCB018424)	1	DMSO	1.30445	1.0767	0.871334	0.85603	1.00184	0.965471	0.999686	1.01032	0.949233	941678-49-5	306.37	C17H18N6	C1CCC(C1)C(CC#N)N2C=C(C=N2)C3=C4C=CNC4=NC=N3	>15.3mg/mL in DMSO	Free Base	Chromatin/Epigenetics	JAK	JAK inhibitor
A3012	Ruxolitinib (INCB018424)	10	DMSO	0.756417	1.0373	1.09107	0.882424	0.98879	0.703396	0.971871	1.01449	0.816006	941678-49-5	306.37	C17H18N6	C1CCC(C1)C(CC#N)N2C=C(C=N2)C3=C4C=CNC4=NC=N3	>15.3mg/mL in DMSO	Free Base	Chromatin/Epigenetics	JAK	JAK inhibitor
A3017	Dasatinib (BMS-354825)	0.1	DMSO	0	1.88022	0.560908	1.27319	0.696922	0.30216	0.673519	0.719888	0.504378	302962-49-8	488.01	C22H26ClN7O2S	CC1=C(C(=CC=C1)Cl)NC(=O)C2=CN=C(S2)NC3=NC(=NC(=C3)N4CCN(CC4)CCO)C	>24.4mg/mL in DMSO	Free Base	TGF-β / Smad Signaling	Bcr-Abl	Src and BCR-Abl inhibitor
A3017	Dasatinib (BMS-354825)	1	DMSO	0	1.76055	0.701904	1.08651	0.709054	0.733798	0.710521	0.742994	0.606523	302962-49-8	488.01	C22H26ClN7O2S	CC1=C(C(=CC=C1)Cl)NC(=O)C2=CN=C(S2)NC3=NC(=NC(=C3)N4CCN(CC4)CCO)C	>24.4mg/mL in DMSO	Free Base	TGF-β / Smad Signaling	Bcr-Abl	Src and BCR-Abl inhibitor
A3017	Dasatinib (BMS-354825)	10	DMSO	0	1.87518	0.492683	1.30333	0.694652	0.577122	0.687684	0.687704	0.696073	302962-49-8	488.01	C22H26ClN7O2S	CC1=C(C(=CC=C1)Cl)NC(=O)C2=CN=C(S2)NC3=NC(=NC(=C3)N4CCN(CC4)CCO)C	>24.4mg/mL in DMSO	Free Base	TGF-β / Smad Signaling	Bcr-Abl	Src and BCR-Abl inhibitor
A3018	Trametinib (GSK1120212)	0.1	DMSO	1.01007	1.04402	1.0329	0.997942	0.96023	1.18587	0.973607	0.957804	1.02372	871700-17-3	615.39	C26H23FIN5O4	CC1=C2C(=C(N(C1=O)C)NC3=C(C=C(C=C3)I)F)C(=O)N(C(=O)N2C4=CC(=CC=C4)NC(=O)C)C5CC5	>15.38mg/mL in DMSO	Free Base	MAPK Signaling	MEK1/2	MEK1 and MEK2 inhibitor, potent and selective
A3018	Trametinib (GSK1120212)	1	DMSO	1.40476	0.895586	1.01025	0.98081	1.05367	0.929868	1.04633	1.069	0.963077	871700-17-3	615.39	C26H23FIN5O4	CC1=C2C(=C(N(C1=O)C)NC3=C(C=C(C=C3)I)F)C(=O)N(C(=O)N2C4=CC(=CC=C4)NC(=O)C)C5CC5	>15.38mg/mL in DMSO	Free Base	MAPK Signaling	MEK1/2	MEK1 and MEK2 inhibitor, potent and selective
A3018	Trametinib (GSK1120212)	10	DMSO	1.50308	1.10069	0.988596	1.20888	0.941557	0.987388	0.944274	0.956292	0.904061	871700-17-3	615.39	C26H23FIN5O4	CC1=C2C(=C(N(C1=O)C)NC3=C(C=C(C=C3)I)F)C(=O)N(C(=O)N2C4=CC(=CC=C4)NC(=O)C)C5CC5	>15.38mg/mL in DMSO	Free Base	MAPK Signaling	MEK1/2	MEK1 and MEK2 inhibitor, potent and selective
A3020	(R)-Crizotinib	0.1	DMSO	0.299778	1.01264	1.02432	0.878553	1.00634	0.842869	0.996645	1.04152	0.816752	877399-52-5	450.34	C21H22Cl2FN5O	CC(C1=C(C=CC(=C1Cl)F)Cl)OC2=C(N=CC(=C2)C3=CN(N=C3)C4CCNCC4)N	>7.5mg/mL in DMSO	Free Base	Tyrosine Kinase	c-MET	C-MET/ALK inhibitor,potent and ATP-competitve
A3020	(R)-Crizotinib	1	DMSO	0	1.91369	0.574652	1.32749	0.658701	0.552071	0.65238	0.666478	0.616926	877399-52-5	450.34	C21H22Cl2FN5O	CC(C1=C(C=CC(=C1Cl)F)Cl)OC2=C(N=CC(=C2)C3=CN(N=C3)C4CCNCC4)N	>7.5mg/mL in DMSO	Free Base	Tyrosine Kinase	c-MET	C-MET/ALK inhibitor,potent and ATP-competitve
A3020	(R)-Crizotinib	10	DMSO	1.77091	0.797603	1.21102	1.21692	1.03081	1.12368	1.03632	1.05625	0.957046	877399-52-5	450.34	C21H22Cl2FN5O	CC(C1=C(C=CC(=C1Cl)F)Cl)OC2=C(N=CC(=C2)C3=CN(N=C3)C4CCNCC4)N	>7.5mg/mL in DMSO	Free Base	Tyrosine Kinase	c-MET	C-MET/ALK inhibitor,potent and ATP-competitve
A3021	GDC-0449 (Vismodegib)	0.1	DMSO	1.04796	1.05809	0.96453	0.96268	0.9657	1.2585	0.983058	0.991228	0.954769	879085-55-9	421.3	C19H14Cl2N2O3S	CS(=O)(=O)C1=CC(=C(C=C1)C(=O)NC2=CC(=C(C=C2)Cl)C3=CC=CC=N3)Cl	>21.1mg/mL in DMSO	Free Base	Stem Cell	Hedgehog	Hedgehog antagonist,potent and selective
A3021	GDC-0449 (Vismodegib)	1	DMSO	1.38866	1.02406	1.08325	1.06788	0.973567	0.885923	0.968371	0.989333	0.879873	879085-55-9	421.3	C19H14Cl2N2O3S	CS(=O)(=O)C1=CC(=C(C=C1)C(=O)NC2=CC(=C(C=C2)Cl)C3=CC=CC=N3)Cl	>21.1mg/mL in DMSO	Free Base	Stem Cell	Hedgehog	Hedgehog antagonist,potent and selective
A3021	GDC-0449 (Vismodegib)	10	DMSO	1.37126	0.911749	1.06766	1.12384	1.00429	1.25193	1.01897	1.00774	1.0609	879085-55-9	421.3	C19H14Cl2N2O3S	CS(=O)(=O)C1=CC(=C(C=C1)C(=O)NC2=CC(=C(C=C2)Cl)C3=CC=CC=N3)Cl	>21.1mg/mL in DMSO	Free Base	Stem Cell	Hedgehog	Hedgehog antagonist,potent and selective
A3022	Pazopanib (GW-786034)	0.1	DMSO	0.625145	0.892484	1.02461	0.970704	1.04631	1.03196	1.04546	1.07849	0.925199	444731-52-6	437.52	C21H23N7O2S	CC1=C(C=C(C=C1)NC2=NC=CC(=N2)N(C)C3=CC4=NN(C(=C4C=C3)C)C)S(=O)(=O)N.Cl	>11mg/mL in DMSO	Hydrochloride	Tyrosine Kinase	PDGFR	VEGFR/PDGFR/FGFR inhibitor
A3022	Pazopanib (GW-786034)	1	DMSO	0.257209	1.17523	1.22545	1.26031	0.855314	0.934061	0.859982	0.878669	0.782899	444731-52-6	437.52	C21H23N7O2S	CC1=C(C=C(C=C1)NC2=NC=CC(=N2)N(C)C3=CC4=NN(C(=C4C=C3)C)C)S(=O)(=O)N.Cl	>11mg/mL in DMSO	Hydrochloride	Tyrosine Kinase	PDGFR	VEGFR/PDGFR/FGFR inhibitor
A3022	Pazopanib (GW-786034)	10	DMSO	0	1.60168	0.905428	1.10718	0.729109	0.918695	0.740348	0.729132	0.780168	444731-52-6	437.52	C21H23N7O2S	CC1=C(C=C(C=C1)NC2=NC=CC(=N2)N(C)C3=CC4=NN(C(=C4C=C3)C)C)S(=O)(=O)N.Cl	>11mg/mL in DMSO	Hydrochloride	Tyrosine Kinase	PDGFR	VEGFR/PDGFR/FGFR inhibitor
A3139	Abacavir	0.1	DMSO	0.817403	1.04405	1.0434	0.92166	0.970322	1.06673	0.976037	0.98303	0.957594	136470-78-5	286.33	C14H18N6O	C1CC1NC2=NC(=NC3=C2N=CN3C4CC(C=C4)CO)N	25℃: DMSO &lt;1 mg/mL; Water 36 mg/mL; Ethanol&lt;1mg/mL	Free Base	DNA Damage/DNA Repair	Nucleoside Antimetabolite/Analogue	Inhibitor of HIV reverse transcriptase
A3139	Abacavir	1	DMSO	0.812979	0.975216	1.04934	1.07545	0.995278	1.02127	0.996819	0.986785	1.02508	136470-78-5	286.33	C14H18N6O	C1CC1NC2=NC(=NC3=C2N=CN3C4CC(C=C4)CO)N	25℃: DMSO &lt;1 mg/mL; Water 36 mg/mL; Ethanol&lt;1mg/mL	Free Base	DNA Damage/DNA Repair	Nucleoside Antimetabolite/Analogue	Inhibitor of HIV reverse transcriptase
A3139	Abacavir	10	DMSO	0.94587	1.08224	1.03946	1.19556	0.9256	1.22277	0.943217	0.929913	0.989663	136470-78-5	286.33	C14H18N6O	C1CC1NC2=NC(=NC3=C2N=CN3C4CC(C=C4)CO)N	25℃: DMSO &lt;1 mg/mL; Water 36 mg/mL; Ethanol&lt;1mg/mL	Free Base	DNA Damage/DNA Repair	Nucleoside Antimetabolite/Analogue	Inhibitor of HIV reverse transcriptase
A3142	Acamprosate calcium	0.1	H2O	0.748385	1.10305	0.98211	0.929271	0.963501	1.12996	0.97209	0.970244	0.976528	77337-73-6	400.48	C10H20CaN2O8S2	CC(=O)NCCCS(=O)(=O)[O-].CC(=O)NCCCS(=O)(=O)[O-].[Ca+2]	Soluble to 100 mM in sterile water		Membrane Transporter/Ion Channel	GABA Receptor	GABA receptor agonist and modulator of glutamatergic systems
A3142	Acamprosate calcium	1	H2O	0.787943	0.897118	1.07322	0.93751	1.02786	0.967411	1.02474	1.03842	0.956548	77337-73-6	400.48	C10H20CaN2O8S2	CC(=O)NCCCS(=O)(=O)[O-].CC(=O)NCCCS(=O)(=O)[O-].[Ca+2]	Soluble to 100 mM in sterile water		Membrane Transporter/Ion Channel	GABA Receptor	GABA receptor agonist and modulator of glutamatergic systems
A3142	Acamprosate calcium	10	H2O	0.960847	0.968226	1.00712	0.821452	1.02234	1.00239	1.02131	1.00877	1.07709	77337-73-6	400.48	C10H20CaN2O8S2	CC(=O)NCCCS(=O)(=O)[O-].CC(=O)NCCCS(=O)(=O)[O-].[Ca+2]	Soluble to 100 mM in sterile water		Membrane Transporter/Ion Channel	GABA Receptor	GABA receptor agonist and modulator of glutamatergic systems
A3145	Afatinib dimaleate	0.1	DMSO	0.826496	0.873928	1.11706	1.33878	1.01473	0.991569	1.01336	1.03417	0.931399	850140-73-7	718.08	C32H33ClFN5O11	CN(C)CC=CC(=O)NC1=C(C=C2C(=C1)C(=NC=N2)NC3=CC(=C(C=C3)F)Cl)OC4CCOC4.C(=CC(=O)O)C(=O)O.C(=CC(=O)O)C(=O)O	>35.9mg/mL in DMSO	Salt	Tyrosine Kinase	HER2	EGFR inhibitor
A3145	Afatinib dimaleate	1	DMSO	0.601744	1.24424	0.838498	0.869723	0.912767	1.19761	0.929653	0.926955	0.948043	850140-73-7	718.08	C32H33ClFN5O11	CN(C)CC=CC(=O)NC1=C(C=C2C(=C1)C(=NC=N2)NC3=CC(=C(C=C3)F)Cl)OC4CCOC4.C(=CC(=O)O)C(=O)O.C(=CC(=O)O)C(=O)O	>35.9mg/mL in DMSO	Salt	Tyrosine Kinase	HER2	EGFR inhibitor
A3145	Afatinib dimaleate	10	DMSO	0	1.75821	0.736075	1.48973	0.692943	0.486007	0.680675	0.703209	0.596297	850140-73-7	718.08	C32H33ClFN5O11	CN(C)CC=CC(=O)NC1=C(C=C2C(=C1)C(=NC=N2)NC3=CC(=C(C=C3)F)Cl)OC4CCOC4.C(=CC(=O)O)C(=O)O.C(=CC(=O)O)C(=O)O	>35.9mg/mL in DMSO	Salt	Tyrosine Kinase	HER2	EGFR inhibitor
A3151	Alarelin Acetate	0.1	DMSO	1.03049	0.911731	1.17241	1.06145	0.973536	1.44857	1.0017	0.99816	1.02171	79561-22-1	1287.42	C60H86N16O16	CC/N=C(O)/[C@]1([H])CCCN1C([C@](/N=C(O)/[C@](/N=C(O)/[C@@](/N=C(O)/[C@](/N=C(O)/[C@](/N=C(O)/[C@](/N=C(O)/[C@](/N=C(O)/C2([H])CCC(O)=N2)([H])CC3=CN=CN3)([H])CC4=CNC5=CC=CC=C45)([H])CO)([H])CC6=CC=C(O)C=C6)([H])C)([H])CC(C)C)([H])CCCNC(N)=N)=O.CC(O)=O.CC(O	≥128.8mg/mL in H2O, ≥128.7mg/mL in DMSO, ≥128.6mg/mL in EtOH		Endocrinology and Hormones	GnRH
A3151	Alarelin Acetate	1	DMSO	0.937735	1.00185	0.885046	1.48023	0.999538	0.899009	0.993578	1.02053	0.886171	79561-22-1	1287.42	C60H86N16O16	CC/N=C(O)/[C@]1([H])CCCN1C([C@](/N=C(O)/[C@](/N=C(O)/[C@@](/N=C(O)/[C@](/N=C(O)/[C@](/N=C(O)/[C@](/N=C(O)/[C@](/N=C(O)/C2([H])CCC(O)=N2)([H])CC3=CN=CN3)([H])CC4=CNC5=CC=CC=C45)([H])CO)([H])CC6=CC=C(O)C=C6)([H])C)([H])CC(C)C)([H])CCCNC(N)=N)=O.CC(O)=O.CC(O	≥128.8mg/mL in H2O, ≥128.7mg/mL in DMSO, ≥128.6mg/mL in EtOH		Endocrinology and Hormones	GnRH
A3151	Alarelin Acetate	10	DMSO	1.24169	1.14691	0.961919	1.00301	0.9432	0.905903	0.940989	0.972034	0.817312	79561-22-1	1287.42	C60H86N16O16	CC/N=C(O)/[C@]1([H])CCCN1C([C@](/N=C(O)/[C@](/N=C(O)/[C@@](/N=C(O)/[C@](/N=C(O)/[C@](/N=C(O)/[C@](/N=C(O)/[C@](/N=C(O)/C2([H])CCC(O)=N2)([H])CC3=CN=CN3)([H])CC4=CNC5=CC=CC=C45)([H])CO)([H])CC6=CC=C(O)C=C6)([H])C)([H])CC(C)C)([H])CCCNC(N)=N)=O.CC(O)=O.CC(O	≥128.8mg/mL in H2O, ≥128.7mg/mL in DMSO, ≥128.6mg/mL in EtOH		Endocrinology and Hormones	GnRH
A3153	Aliskiren	0.1	DMSO	1.11281	0.881193	1.08044	1.14521	1.01473	1.25472	1.02896	1.01842	1.06545	173334-57-1	551.77	C30H53N3O6	CC(C)C(CC1=CC(=C(C=C1)OC)OCCCOC)CC(C(CC(C(C)C)C(=O)NCC(C)(C)C(=O)N)O)N	100mg/mL (181.24 mM; Need ultrasonic) in DMSO		Others	Renin	Direct renin inhibitor
A3153	Aliskiren	1	DMSO	1.33683	1.03807	0.984586	1.07185	0.982932	0.960161	0.981583	0.998235	0.915126	173334-57-1	551.77	C30H53N3O6	CC(C)C(CC1=CC(=C(C=C1)OC)OCCCOC)CC(C(CC(C(C)C)C(=O)NCC(C)(C)C(=O)N)O)N	100mg/mL (181.24 mM; Need ultrasonic) in DMSO		Others	Renin	Direct renin inhibitor
A3153	Aliskiren	10	DMSO	1.21736	1.0694	0.929046	1.12967	0.976493	0.952926	0.975096	0.997078	0.884399	173334-57-1	551.77	C30H53N3O6	CC(C)C(CC1=CC(=C(C=C1)OC)OCCCOC)CC(C(CC(C(C)C)C(=O)NCC(C)(C)C(=O)N)O)N	100mg/mL (181.24 mM; Need ultrasonic) in DMSO		Others	Renin	Direct renin inhibitor
A3156	Alogliptin Benzoate	0.1	DMSO	0.99225	1.03394	1.0386	1.33261	0.948223	1.09737	0.957065	0.961342	0.927492	850649-62-6	461.51	C25H27N5O4	CN1C(=O)C=C(N(C1=O)CC2=CC=CC=C2C#N)N3CCCC(C3)N.C1=CC=C(C=C1)C(=O)O	>46.2mg/mL in DMSO		Proteases	DPP-4	DPP-4 inhibitor,selective and potent,antidiabetic drug
A3156	Alogliptin Benzoate	1	DMSO	1.37766	0.969415	0.967594	1.27958	0.998606	1.08392	1.00366	1.02552	0.924769	850649-62-6	461.51	C25H27N5O4	CN1C(=O)C=C(N(C1=O)CC2=CC=CC=C2C#N)N3CCCC(C3)N.C1=CC=C(C=C1)C(=O)O	>46.2mg/mL in DMSO		Proteases	DPP-4	DPP-4 inhibitor,selective and potent,antidiabetic drug
A3156	Alogliptin Benzoate	10	DMSO	1.05592	1.10268	1.08613	1.11796	0.91879	1.09496	0.929233	0.948332	0.857539	850649-62-6	461.51	C25H27N5O4	CN1C(=O)C=C(N(C1=O)CC2=CC=CC=C2C#N)N3CCCC(C3)N.C1=CC=C(C=C1)C(=O)O	>46.2mg/mL in DMSO		Proteases	DPP-4	DPP-4 inhibitor,selective and potent,antidiabetic drug
A3159	Alosetron Hydrochloride	0.1	DMSO	0.996054	1.0582	1.07956	0.986008	0.944238	1.18563	0.958548	0.95044	0.984683	122852-69-1	330.81	C17H19ClN4O	CC1=C(N=CN1)CN2CCC3=C(C2=O)C4=CC=CC=C4N3C.Cl	Soluble in DMSO		Neuroscience	5-HT Receptor	5-HT3 receptor antagonist,potent and highly selective
A3159	Alosetron Hydrochloride	1	DMSO	1.45149	0.97573	0.940829	1.11544	1.00885	1.12883	1.01596	1.05253	0.877961	122852-69-1	330.81	C17H19ClN4O	CC1=C(N=CN1)CN2CCC3=C(C2=O)C4=CC=CC=C4N3C.Cl	Soluble in DMSO		Neuroscience	5-HT Receptor	5-HT3 receptor antagonist,potent and highly selective
A3159	Alosetron Hydrochloride	10	DMSO	1.32679	0.95252	1.10242	1.16914	0.985173	1.08101	0.990855	0.985286	1.02583	122852-69-1	330.81	C17H19ClN4O	CC1=C(N=CN1)CN2CCC3=C(C2=O)C4=CC=CC=C4N3C.Cl	Soluble in DMSO		Neuroscience	5-HT Receptor	5-HT3 receptor antagonist,potent and highly selective
A3162	Alvimopan	0.1	DMSO	0.949901	1.08397	1.09497	1.20307	0.923121	1.05357	0.930854	0.9011	1.04939	156053-89-3	424.53	C25H32N2O4	C[C@@]1([H])CN(C[C@](/C(O)=N/CC(O)=O)([H])CC2=CC=CC=C2)CC[C@]1(C3=CC(O)=CC=C3)C	85mg/mL(200.22 mM) in DMSO;Insoluble in H2O;Insoluble in Ethanol		Endocrinology and Hormones	Opioid Receptor	Mu-opioid receptors antagonist
A3162	Alvimopan	1	DMSO	1.34283	1.05124	1.0187	1.00565	0.98655	0.753449	0.972731	0.998073	0.876818	156053-89-3	424.53	C25H32N2O4	C[C@@]1([H])CN(C[C@](/C(O)=N/CC(O)=O)([H])CC2=CC=CC=C2)CC[C@]1(C3=CC(O)=CC=C3)C	85mg/mL(200.22 mM) in DMSO;Insoluble in H2O;Insoluble in Ethanol		Endocrinology and Hormones	Opioid Receptor	Mu-opioid receptors antagonist
A3162	Alvimopan	10	DMSO	1.11343	0.938633	1.06969	1.26311	0.97584	1.35129	0.998098	0.970937	1.10205	156053-89-3	424.53	C25H32N2O4	C[C@@]1([H])CN(C[C@](/C(O)=N/CC(O)=O)([H])CC2=CC=CC=C2)CC[C@]1(C3=CC(O)=CC=C3)C	85mg/mL(200.22 mM) in DMSO;Insoluble in H2O;Insoluble in Ethanol		Endocrinology and Hormones	Opioid Receptor	Mu-opioid receptors antagonist
A3177	AN-2690	0.1	DMSO	0.828733	0.994661	0.917636	0.89097	1.00581	1.33681	1.02544	1.02006	1.03812	174671-46-6	151.93	C7H6BFO2	B1(C2=C(CO1)C=C(C=C2)F)O	>7.05mg/mL in DMSO		Microbiology & Virology	Antibiotic	Antifungal agent
A3177	AN-2690	1	DMSO	1.34929	1.03503	1.21492	1.07013	0.933465	0.990834	0.936866	0.945337	0.906074	174671-46-6	151.93	C7H6BFO2	B1(C2=C(CO1)C=C(C=C2)F)O	>7.05mg/mL in DMSO		Microbiology & Virology	Antibiotic	Antifungal agent
A3177	AN-2690	10	DMSO	0.752912	1.12436	1.09881	1.14	0.911266	0.983833	0.915568	0.949059	0.792478	174671-46-6	151.93	C7H6BFO2	B1(C2=C(CO1)C=C(C=C2)F)O	>7.05mg/mL in DMSO		Microbiology & Virology	Antibiotic	Antifungal agent
A3178	AN-2728	0.1	DMSO	1.04931	0.943209	0.95446	0.995234	1.02363	1.21734	1.03511	1.03153	1.05301	906673-24-3	251.05	C14H10BNO3	N#CC1=CC=C(OC2=CC=C3C(COB3O)=C2)C=C1	>12.6mg/mL in DMSO		Metabolism	PDE	PDE4 inhibitor,anti-inflammatory compound
A3178	AN-2728	1	DMSO	1.29991	0.941932	1.04079	1.05772	1.00991	1.08987	1.01465	1.01195	1.01923	906673-24-3	251.05	C14H10BNO3	N#CC1=CC=C(OC2=CC=C3C(COB3O)=C2)C=C1	>12.6mg/mL in DMSO		Metabolism	PDE	PDE4 inhibitor,anti-inflammatory compound
A3178	AN-2728	10	DMSO	1.2807	1.02385	1.09055	0.959857	0.977691	0.90601	0.973442	0.997437	0.876174	906673-24-3	251.05	C14H10BNO3	N#CC1=CC=C(OC2=CC=C3C(COB3O)=C2)C=C1	>12.6mg/mL in DMSO		Metabolism	PDE	PDE4 inhibitor,anti-inflammatory compound
A3191	Ascomycin(FK 520)	0.1	DMSO	0.539288	1.13535	0.94693	0.894316	0.959303	0.898652	0.955707	1.00051	0.783434	104987-12-4	792.01	C43H69NO12	CCC1C=C(CC(CC(C2C(CC(C(O2)(C(=O)C(=O)N3CCCCC3C(=O)OC(C(C(CC1=O)O)C)C(=CC4CCC(C(C4)OC)O)C)O)C)OC)OC)C)C	≥38.9 mg/mL in DMSO, ≥98.6 mg/mL in EtOH, <2.25 mg/mL in H2O		Microbiology & Virology	Antibiotic
A3191	Ascomycin(FK 520)	1	DMSO	0.948218	1.08922	0.877097	1.00634	0.974861	1.12741	0.983904	1.00137	0.934246	104987-12-4	792.01	C43H69NO12	CCC1C=C(CC(CC(C2C(CC(C(O2)(C(=O)C(=O)N3CCCCC3C(=O)OC(C(C(CC1=O)O)C)C(=CC4CCC(C(C4)OC)O)C)O)C)OC)OC)C)C	≥38.9 mg/mL in DMSO, ≥98.6 mg/mL in EtOH, <2.25 mg/mL in H2O		Microbiology & Virology	Antibiotic
A3191	Ascomycin(FK 520)	10	DMSO	0.220369	1.33599	1.09829	0.939062	0.835324	0.777711	0.831908	0.820135	0.876586	104987-12-4	792.01	C43H69NO12	CCC1C=C(CC(CC(C2C(CC(C(O2)(C(=O)C(=O)N3CCCCC3C(=O)OC(C(C(CC1=O)O)C)C(=CC4CCC(C(C4)OC)O)C)O)C)OC)OC)C)C	≥38.9 mg/mL in DMSO, ≥98.6 mg/mL in EtOH, <2.25 mg/mL in H2O		Microbiology & Virology	Antibiotic
A3195	Asunaprevir (BMS-650032)	0.1	DMSO	0.528222	1.03086	0.883431	1.05474	1.00257	1.06296	1.00615	0.991643	1.06518	630420-16-5	748.29	C35H46ClN5O9S	CC(C)(C)C(C(=O)N1CC(CC1C(=O)NC2(CC2C=C)C(=O)NS(=O)(=O)C3CC3)OC4=NC=C(C5=C4C=C(C=C5)Cl)OC)NC(=O)OC(C)(C)C	>37.4mg/mL in DMSO		Proteases	HCV Protease	NS3 protease inhibitor
A3195	Asunaprevir (BMS-650032)	1	DMSO	1.016	0.938877	0.930069	1.10172	1.0477	0.843802	1.03561	1.03467	1.04297	630420-16-5	748.29	C35H46ClN5O9S	CC(C)(C)C(C(=O)N1CC(CC1C(=O)NC2(CC2C=C)C(=O)NS(=O)(=O)C3CC3)OC4=NC=C(C5=C4C=C(C=C5)Cl)OC)NC(=O)OC(C)(C)C	>37.4mg/mL in DMSO		Proteases	HCV Protease	NS3 protease inhibitor
A3195	Asunaprevir (BMS-650032)	10	DMSO	0.656532	1.30253	1.00852	0.973551	0.851616	1.04348	0.86299	0.854774	0.88792	630420-16-5	748.29	C35H46ClN5O9S	CC(C)(C)C(C(=O)N1CC(CC1C(=O)NC2(CC2C=C)C(=O)NS(=O)(=O)C3CC3)OC4=NC=C(C5=C4C=C(C=C5)Cl)OC)NC(=O)OC(C)(C)C	>37.4mg/mL in DMSO		Proteases	HCV Protease	NS3 protease inhibitor
A3209	AXL1717	0.1	DMSO	0.924801	0.932064	1.03796	1.41709	0.987943	1.16181	0.99825	0.993934	1.02827	477-47-4	414.41	C22H22O8	COC1=CC(=CC(=C1OC)OC)C2C3C(COC3=O)C(C4=CC5=C(C=C24)OCO5)O	≥20.7 mg/mL in DMSO, <2.3 mg/mL in EtOH, <2.61 mg/mL in H2O		Tyrosine Kinase	IGF1R
A3209	AXL1717	1	DMSO	0	1.65499	0.574921	0.934078	0.802109	0.645634	0.792833	0.825818	0.65937	477-47-4	414.41	C22H22O8	COC1=CC(=CC(=C1OC)OC)C2C3C(COC3=O)C(C4=CC5=C(C=C24)OCO5)O	≥20.7 mg/mL in DMSO, <2.3 mg/mL in EtOH, <2.61 mg/mL in H2O		Tyrosine Kinase	IGF1R
A3209	AXL1717	10	DMSO	0	1.88407	0.58842	1.0935	0.693309	0.417787	0.676975	0.709215	0.549438	477-47-4	414.41	C22H22O8	COC1=CC(=CC(=C1OC)OC)C2C3C(COC3=O)C(C4=CC5=C(C=C24)OCO5)O	≥20.7 mg/mL in DMSO, <2.3 mg/mL in EtOH, <2.61 mg/mL in H2O		Tyrosine Kinase	IGF1R
A3221	Bardoxolone methyl	0.1	DMSO	0.35183	1.04017	0.968697	1.05726	0.983917	0.996907	0.984687	0.97938	1.00916	218600-53-4	505.69	C32H43NO4	CC1(CCC2(CCC3(C(C2C1)C(=O)C=C4C3(CCC5C4(C=C(C(=O)C5(C)C)C#N)C)C)C)C(=O)OC)C	>25.3mg/mL in DMSO	Free Base	Chromatin/Epigenetics	JAK	IKK inhibitor, potent antioxidant inflammation modulator
A3221	Bardoxolone methyl	1	DMSO	0	1.8855	0.555121	1.25897	0.654041	0.976205	0.67314	0.688744	0.627497	218600-53-4	505.69	C32H43NO4	CC1(CCC2(CCC3(C(C2C1)C(=O)C=C4C3(CCC5C4(C=C(C(=O)C5(C)C)C#N)C)C)C)C(=O)OC)C	>25.3mg/mL in DMSO	Free Base	Chromatin/Epigenetics	JAK	IKK inhibitor, potent antioxidant inflammation modulator
A3221	Bardoxolone methyl	10	DMSO	0	2.04484	0.645623	0.848695	0.616686	0.459429	0.607363	0.607059	0.610509	218600-53-4	505.69	C32H43NO4	CC1(CCC2(CCC3(C(C2C1)C(=O)C=C4C3(CCC5C4(C=C(C(=O)C5(C)C)C#N)C)C)C)C(=O)OC)C	>25.3mg/mL in DMSO	Free Base	Chromatin/Epigenetics	JAK	IKK inhibitor, potent antioxidant inflammation modulator
A3222	Baricitinib phosphate	0.1	DMSO	1.07105	0.981091	1.02074	0.982782	1.00941	0.942216	1.00542	1.00802	0.998554	1187595-84-1	469.41	C16H20N7O6PS	CCS(=O)(=O)N1CC(C1)(CC#N)N2C=C(C=N2)C3=C4C=CNC4=NC=N3.OP(=O)(O)O	Soluble in DMSO		Chromatin/Epigenetics	JAK	JAK1/JAK2 inhibitor
A3222	Baricitinib phosphate	1	DMSO	0.694001	1.00581	1.04364	1.01544	0.997946	0.825075	0.987698	0.986104	1.00596	1187595-84-1	469.41	C16H20N7O6PS	CCS(=O)(=O)N1CC(C1)(CC#N)N2C=C(C=N2)C3=C4C=CNC4=NC=N3.OP(=O)(O)O	Soluble in DMSO		Chromatin/Epigenetics	JAK	JAK1/JAK2 inhibitor
A3222	Baricitinib phosphate	10	DMSO	0.465301	1.18468	0.977532	1.09574	0.931374	0.659226	0.91524	0.963497	0.731568	1187595-84-1	469.41	C16H20N7O6PS	CCS(=O)(=O)N1CC(C1)(CC#N)N2C=C(C=N2)C3=C4C=CNC4=NC=N3.OP(=O)(O)O	Soluble in DMSO		Chromatin/Epigenetics	JAK	JAK1/JAK2 inhibitor
A3233	Bazedoxifene acetate	0.1	DMSO	0.999898	0.957781	1.16237	1.03804	0.971866	1.1811	0.98427	0.974184	1.01367	198481-33-3	530.65	C32H38N2O5	CC1=C(N(C2=C1C=C(C=C2)O)CC3=CC=C(C=C3)OCCN4CCCCCC4)C5=CC=C(C=C5)O.CC(=O)O	Soluble in DMSO > 10 mM		Endocrinology and Hormones	Estrogen/progestogen Receptor	Estrogen receptor modulator
A3233	Bazedoxifene acetate	1	DMSO	1.03668	1.11872	1.0623	1.10208	0.9434	0.678598	0.927702	0.964098	0.790995	198481-33-3	530.65	C32H38N2O5	CC1=C(N(C2=C1C=C(C=C2)O)CC3=CC=C(C=C3)OCCN4CCCCCC4)C5=CC=C(C=C5)O.CC(=O)O	Soluble in DMSO > 10 mM		Endocrinology and Hormones	Estrogen/progestogen Receptor	Estrogen receptor modulator
A3233	Bazedoxifene acetate	10	DMSO	0	1.61805	0.532907	1.36643	0.788855	0.845089	0.792188	0.794588	0.783554	198481-33-3	530.65	C32H38N2O5	CC1=C(N(C2=C1C=C(C=C2)O)CC3=CC=C(C=C3)OCCN4CCCCCC4)C5=CC=C(C=C5)O.CC(=O)O	Soluble in DMSO > 10 mM		Endocrinology and Hormones	Estrogen/progestogen Receptor	Estrogen receptor modulator
A3244	Bivalirudin Trifluoroacetate	0.1	DMSO	0.8841	0.995894	0.996314	1.0997	0.981525	1.23668	0.996652	0.999917	0.981719	128270-60-0	2180.29	C98H138N24O33	CC[C@]([C@@](/N=C(O)/[C@](/N=C(O)/[C@](/N=C(O)/[C@](/N=C(O)/[C@](/N=C(O)/C/N=C(O)/[C@](/N=C(O)/C/N=C(O)/C/N=C(O)/C/N=C(O)/C/N=C(O)/[C@]1([H])CCCN1C([C@](/N=C(O)/[C@]2([H])CCCN2C([C@@](N)([H])CC3=CC=CC=C3)=O)([H])CCCNC(N)=N)=O)([H])CC(O)=N)([H])CC(O)=O)([H	Soluble in DMSO		Proteases	Thrombin	Reversible thrombin inhibitor
A3244	Bivalirudin Trifluoroacetate	1	DMSO	1.24247	0.979443	1.12905	1.09342	0.979595	0.950143	0.977849	1.0049	0.872952	128270-60-0	2180.29	C98H138N24O33	CC[C@]([C@@](/N=C(O)/[C@](/N=C(O)/[C@](/N=C(O)/[C@](/N=C(O)/[C@](/N=C(O)/C/N=C(O)/[C@](/N=C(O)/C/N=C(O)/C/N=C(O)/C/N=C(O)/C/N=C(O)/[C@]1([H])CCCN1C([C@](/N=C(O)/[C@]2([H])CCCN2C([C@@](N)([H])CC3=CC=CC=C3)=O)([H])CCCNC(N)=N)=O)([H])CC(O)=N)([H])CC(O)=O)([H	Soluble in DMSO		Proteases	Thrombin	Reversible thrombin inhibitor
A3244	Bivalirudin Trifluoroacetate	10	DMSO	0.932313	0.985028	0.970203	1.00968	1.01989	0.889727	1.01217	1.02288	0.976914	128270-60-0	2180.29	C98H138N24O33	CC[C@]([C@@](/N=C(O)/[C@](/N=C(O)/[C@](/N=C(O)/[C@](/N=C(O)/[C@](/N=C(O)/C/N=C(O)/[C@](/N=C(O)/C/N=C(O)/C/N=C(O)/C/N=C(O)/C/N=C(O)/[C@]1([H])CCCN1C([C@](/N=C(O)/[C@]2([H])CCCN2C([C@@](N)([H])CC3=CC=CC=C3)=O)([H])CCCNC(N)=N)=O)([H])CC(O)=N)([H])CC(O)=O)([H	Soluble in DMSO		Proteases	Thrombin	Reversible thrombin inhibitor
A3261	Boceprevir	0.1	DMSO	1.09906	1.05029	0.97502	1.14676	0.98053	0.86202	0.973505	0.978245	0.971187	394730-60-0	519.68	C27H45N5O5	CC1(C2C1C(N(C2)C(=O)C(C(C)(C)C)NC(=O)NC(C)(C)C)C(=O)NC(CC3CCC3)C(=O)C(=O)N)C	>26mg/mL in DMSO	Free Base	Proteases	HCV Protease	HCV protease inhibitor,potent and selective
A3261	Boceprevir	1	DMSO	1.28085	0.984254	1.03847	1.03886	1.00605	0.854965	0.997091	1.00701	0.958766	394730-60-0	519.68	C27H45N5O5	CC1(C2C1C(N(C2)C(=O)C(C(C)(C)C)NC(=O)NC(C)(C)C)C(=O)NC(CC3CCC3)C(=O)C(=O)N)C	>26mg/mL in DMSO	Free Base	Proteases	HCV Protease	HCV protease inhibitor,potent and selective
A3261	Boceprevir	10	DMSO	0.916946	1.11803	1.08785	1.1603	0.905106	1.14659	0.919422	0.914141	0.951925	394730-60-0	519.68	C27H45N5O5	CC1(C2C1C(N(C2)C(=O)C(C(C)(C)C)NC(=O)NC(C)(C)C)C(=O)NC(CC3CCC3)C(=O)C(=O)N)C	>26mg/mL in DMSO	Free Base	Proteases	HCV Protease	HCV protease inhibitor,potent and selective
A3271	Calcipotriol	0.1	DMSO	1.02801	1.05064	0.954216	1.16488	0.979478	0.92817	0.976436	1.00048	0.879288	112965-21-6	412.62	C27H40O3	CC(C=CC(C1CC1)O)C2CCC3C2(CCCC3=CC=C4CC(CC(C4=C)O)O)C	>16.7mg/mL in DMSO		Vitamin D Related	VD/VDR	Vitamin D3 analog,regulates cell differentiation and proliferation
A3271	Calcipotriol	1	DMSO	1.34335	1.15835	0.937393	0.871012	0.952421	0.888066	0.948606	0.93622	1.00119	112965-21-6	412.62	C27H40O3	CC(C=CC(C1CC1)O)C2CCC3C2(CCCC3=CC=C4CC(CC(C4=C)O)O)C	>16.7mg/mL in DMSO		Vitamin D Related	VD/VDR	Vitamin D3 analog,regulates cell differentiation and proliferation
A3271	Calcipotriol	10	DMSO	0.924729	1.00994	0.975008	0.835852	1.00998	1.01541	1.01031	1.02204	0.966528	112965-21-6	412.62	C27H40O3	CC(C=CC(C1CC1)O)C2CCC3C2(CCCC3=CC=C4CC(CC(C4=C)O)O)C	>16.7mg/mL in DMSO		Vitamin D Related	VD/VDR	Vitamin D3 analog,regulates cell differentiation and proliferation
A3278	Capsaicin	0.1	DMSO	0.865	1.02123	0.94602	1.1416	0.987936	1.06959	0.992777	1.0005	0.975386	404-86-4	305.41	C18H27NO3	CC(C)C=CCCCCC(=O)NCC1=CC(=C(C=C1)O)OC	>15.3mg/mL in DMSO	Free Base	Apoptosis	Apoptosis Inducers	TRPV1 receptor agonist
A3278	Capsaicin	1	DMSO	1.35084	1.08284	1.07715	0.976047	0.938513	1.10655	0.948475	0.963757	0.882535	404-86-4	305.41	C18H27NO3	CC(C)C=CCCCCC(=O)NCC1=CC(=C(C=C1)O)OC	>15.3mg/mL in DMSO	Free Base	Apoptosis	Apoptosis Inducers	TRPV1 receptor agonist
A3278	Capsaicin	10	DMSO	0.862734	1.03329	1.08194	1.125	0.97033	0.813847	0.961053	0.983407	0.880518	404-86-4	305.41	C18H27NO3	CC(C)C=CCCCCC(=O)NCC1=CC(=C(C=C1)O)OC	>15.3mg/mL in DMSO	Free Base	Apoptosis	Apoptosis Inducers	TRPV1 receptor agonist
A3282	Cariprazine	0.1	DMSO	0.930517	0.971487	0.904051	1.03867	1.02626	1.08663	1.02984	1.04348	0.976197	839712-12-8	427.41	C21H32Cl2N4O	CN(C)C(=O)NC1CCC(CC1)CCN2CCN(CC2)C3=C(C(=CC=C3)Cl)Cl	Soluble in DMSO	Free Base	Neuroscience	Dopamine Receptor	D2/D3 partial agonist,antipsychotic drug
A3282	Cariprazine	1	DMSO	1.21385	1.03755	0.923555	1.01699	1.00542	0.868977	0.99733	1.00952	0.951864	839712-12-8	427.41	C21H32Cl2N4O	CN(C)C(=O)NC1CCC(CC1)CCN2CCN(CC2)C3=C(C(=CC=C3)Cl)Cl	Soluble in DMSO	Free Base	Neuroscience	Dopamine Receptor	D2/D3 partial agonist,antipsychotic drug
A3282	Cariprazine	10	DMSO	0.927608	0.971968	1.03257	1.07335	1.00788	0.904978	1.00178	1.03377	0.871912	839712-12-8	427.41	C21H32Cl2N4O	CN(C)C(=O)NC1CCC(CC1)CCN2CCN(CC2)C3=C(C(=CC=C3)Cl)Cl	Soluble in DMSO	Free Base	Neuroscience	Dopamine Receptor	D2/D3 partial agonist,antipsychotic drug
A3298	Cetirizine	0.1	DMSO	0.798853	1.01097	0.894146	1.01048	1.01897	0.962815	1.01564	1.04355	0.904846	83881-51-0	388.89	C21H25ClN2O3	C1CN(CCN1CCOCC(=O)O)C(C2=CC=CC=C2)C3=CC=C(C=C3)Cl	DMSO	Free Base	Neuroscience	Histamine Receptor	Antihistamine
A3298	Cetirizine	1	DMSO	1.46821	1.02914	1.06951	0.987903	0.955721	1.2573	0.9736	0.950527	1.05681	83881-51-0	388.89	C21H25ClN2O3	C1CN(CCN1CCOCC(=O)O)C(C2=CC=CC=C2)C3=CC=C(C=C3)Cl	DMSO	Free Base	Neuroscience	Histamine Receptor	Antihistamine
A3298	Cetirizine	10	DMSO	0.880816	0.978603	1.07764	1.07622	0.993508	0.92701	0.989566	1.01618	0.876239	83881-51-0	388.89	C21H25ClN2O3	C1CN(CCN1CCOCC(=O)O)C(C2=CC=CC=C2)C3=CC=C(C=C3)Cl	DMSO	Free Base	Neuroscience	Histamine Receptor	Antihistamine
A3308	Choline Fenofibrate	0.1	DMSO	0.619999	0.916104	1.0985	1.09738	1.02002	0.891344	1.0124	1.0595	0.83703	856676-23-8	421.91	C22H28ClNO5	CC(C([O-])=O)(OC1=CC=C(C(C2=CC=C(Cl)C=C2)=O)C=C1)C.C[N+](C)(CCO)C	>8.44mg/ml in DMSO		Immunology/Inflammation	IκB/IKK	Choline salt of fenofibric acid
A3308	Choline Fenofibrate	1	DMSO	1.08826	0.933235	0.976129	1.10872	1.02278	1.11953	1.02851	1.05249	0.927468	856676-23-8	421.91	C22H28ClNO5	CC(C([O-])=O)(OC1=CC=C(C(C2=CC=C(Cl)C=C2)=O)C=C1)C.C[N+](C)(CCO)C	>8.44mg/ml in DMSO		Immunology/Inflammation	IκB/IKK	Choline salt of fenofibric acid
A3308	Choline Fenofibrate	10	DMSO	0.919085	1.14099	0.923764	0.920002	0.946188	1.11626	0.95627	0.958304	0.950775	856676-23-8	421.91	C22H28ClNO5	CC(C([O-])=O)(OC1=CC=C(C(C2=CC=C(Cl)C=C2)=O)C=C1)C.C[N+](C)(CCO)C	>8.44mg/ml in DMSO		Immunology/Inflammation	IκB/IKK	Choline salt of fenofibric acid
A3313	Cinacalcet	0.1	DMSO	0.877876	1.02863	1.01518	1.17248	0.963527	1.13541	0.973717	1.00108	0.862339	226256-56-0	357.41	C22H22F3N	CC(C1=CC=CC2=CC=CC=C21)NCCCC3=CC(=CC=C3)C(F)(F)F	>20.9mg/mL in DMSO	Free Base	GPCR/G protein	Calcimimetic Agent	Calcimimetic agent,orally active
A3313	Cinacalcet	1	DMSO	1.03544	0.915371	1.11189	0.952993	1.0301	0.836999	1.01865	1.02745	0.985985	226256-56-0	357.41	C22H22F3N	CC(C1=CC=CC2=CC=CC=C21)NCCCC3=CC(=CC=C3)C(F)(F)F	>20.9mg/mL in DMSO	Free Base	GPCR/G protein	Calcimimetic Agent	Calcimimetic agent,orally active
A3313	Cinacalcet	10	DMSO	0.644916	0.985898	1.10852	1.04779	0.97393	1.10612	0.981766	0.979238	0.991414	226256-56-0	357.41	C22H22F3N	CC(C1=CC=CC2=CC=CC=C21)NCCCC3=CC(=CC=C3)C(F)(F)F	>20.9mg/mL in DMSO	Free Base	GPCR/G protein	Calcimimetic Agent	Calcimimetic agent,orally active
A3316	Clemizole hydrochloride	0.1	DMSO	1.06617	0.994036	1.07496	1.12185	0.975363	1.0603	0.980398	1.01211	0.862055	1163-36-6	362.3	C19H21Cl2N3	C1CCN(C1)CC2=NC3=CC=CC=C3N2CC4=CC=C(C=C4)Cl.Cl	Soluble in Water		Neuroscience	HCV; HCV Protease; Histamine Receptor	H1 histamine receptor antagonist
A3316	Clemizole hydrochloride	1	DMSO	1.37917	0.936249	1.02639	1.1113	0.999096	1.29966	1.01691	1.00501	1.05387	1163-36-6	362.3	C19H21Cl2N3	C1CCN(C1)CC2=NC3=CC=CC=C3N2CC4=CC=C(C=C4)Cl.Cl	Soluble in Water		Neuroscience	HCV; HCV Protease; Histamine Receptor	H1 histamine receptor antagonist
A3316	Clemizole hydrochloride	10	DMSO	0.947713	1.06511	0.896473	1.0608	0.974208	1.20144	0.987679	0.999203	0.955972	1163-36-6	362.3	C19H21Cl2N3	C1CCN(C1)CC2=NC3=CC=CC=C3N2CC4=CC=C(C=C4)Cl.Cl	Soluble in Water		Neuroscience	HCV; HCV Protease; Histamine Receptor	H1 histamine receptor antagonist
A3320	CO-1686 (AVL-301)	0.1	DMSO	1.25236	0.929426	0.994696	0.979005	1.01636	1.31815	1.03425	1.02831	1.05288	1374640-70-6	555.55	C27H28F3N7O3	CC(=O)N1CCN(CC1)C2=CC(=C(C=C2)NC3=NC=C(C(=N3)NC4=CC(=CC=C4)NC(=O)C=C)C(F)(F)F)OC	>27.8mg/mL in DMSO	Free Base	JAK/STAT Signaling	EGFR	EGFR inhibitor
A3320	CO-1686 (AVL-301)	1	DMSO	0	1.89897	0.655813	1.00679	0.662651	0.649817	0.66189	0.676295	0.616744	1374640-70-6	555.55	C27H28F3N7O3	CC(=O)N1CCN(CC1)C2=CC(=C(C=C2)NC3=NC=C(C(=N3)NC4=CC(=CC=C4)NC(=O)C=C)C(F)(F)F)OC	>27.8mg/mL in DMSO	Free Base	JAK/STAT Signaling	EGFR	EGFR inhibitor
A3320	CO-1686 (AVL-301)	10	DMSO	2.06718	0.710969	1.17889	1.12128	1.09656	0.946448	1.08766	1.10755	1.01238	1374640-70-6	555.55	C27H28F3N7O3	CC(=O)N1CCN(CC1)C2=CC(=C(C=C2)NC3=NC=C(C(=N3)NC4=CC(=CC=C4)NC(=O)C=C)C(F)(F)F)OC	>27.8mg/mL in DMSO	Free Base	JAK/STAT Signaling	EGFR	EGFR inhibitor
A3321	Cobimetinib	0.1	DMSO	1.22273	0.988204	0.950283	1.06927	1.01287	0.984233	1.01118	1.00366	1.03507	934660-93-2	531.31	C21H21F3IN3O2	C1CCNC(C1)C2(CN(C2)C(=O)C3=C(C(=C(C=C3)F)F)NC4=C(C=C(C=C4)I)F)O	>26.6mg/mL in DMSO	Free Base	MAPK Signaling	MEK1/2	Selective MEK inhibitor
A3321	Cobimetinib	1	DMSO	2.31216	0.920332	1.01644	1.00789	1.03112	1.05065	1.03228	1.03701	1.01626	934660-93-2	531.31	C21H21F3IN3O2	C1CCNC(C1)C2(CN(C2)C(=O)C3=C(C(=C(C=C3)F)F)NC4=C(C=C(C=C4)I)F)O	>26.6mg/mL in DMSO	Free Base	MAPK Signaling	MEK1/2	Selective MEK inhibitor
A3321	Cobimetinib	10	DMSO	0.613968	1.64187	0.651226	1.08719	0.776848	0.734531	0.774339	0.79152	0.704911	934660-93-2	531.31	C21H21F3IN3O2	C1CCNC(C1)C2(CN(C2)C(=O)C3=C(C(=C(C=C3)F)F)NC4=C(C=C(C=C4)I)F)O	>26.6mg/mL in DMSO	Free Base	MAPK Signaling	MEK1/2	Selective MEK inhibitor
A3324	Colchicine	0.1	DMSO	0	1.48688	0.702247	1.6657	0.799906	0.796885	0.799727	0.826811	0.700958	64-86-8	399.44	C22H25NO6	CC(=O)NC1CCC2=CC(=C(C(=C2C3=CC=C(C(=O)C=C13)OC)OC)OC)OC	>20mg/mL in DMSO	Free Base	Cell Cycle/Checkpoint	Microtubule/Tubulin	Tubulin Inhibitor
A3324	Colchicine	1	DMSO	0	1.72901	0.703526	1.07749	0.71701	0.851815	0.725001	0.732719	0.717773	64-86-8	399.44	C22H25NO6	CC(=O)NC1CCC2=CC(=C(C(=C2C3=CC=C(C(=O)C=C13)OC)OC)OC)OC	>20mg/mL in DMSO	Free Base	Cell Cycle/Checkpoint	Microtubule/Tubulin	Tubulin Inhibitor
A3324	Colchicine	10	DMSO	0	1.73317	0.69359	1.5452	0.678996	0.986407	0.69722	0.682904	0.741682	64-86-8	399.44	C22H25NO6	CC(=O)NC1CCC2=CC(=C(C(=C2C3=CC=C(C(=O)C=C13)OC)OC)OC)OC	>20mg/mL in DMSO	Free Base	Cell Cycle/Checkpoint	Microtubule/Tubulin	Tubulin Inhibitor
A3327	Costunolide	0.1	DMSO	1.20452	0.979845	0.855978	0.978115	1.04009	1.02681	1.03931	1.08416	0.864433	553-21-9	232.32	C15H20O2	CC1=CCCC(=CC2C(CC1)C(=C)C(=O)O2)C	≥35.7 mg/mL in DMSO, ≥45.2 mg/mL in EtOH with ultrasonic and warming, <2.49 mg/mL in H2O		DNA Damage/DNA Repair	Telomerase
A3327	Costunolide	1	DMSO	1.23999	0.942101	0.954245	1.04006	1.02727	1.12369	1.03298	1.05204	0.950445	553-21-9	232.32	C15H20O2	CC1=CCCC(=CC2C(CC1)C(=C)C(=O)O2)C	≥35.7 mg/mL in DMSO, ≥45.2 mg/mL in EtOH with ultrasonic and warming, <2.49 mg/mL in H2O		DNA Damage/DNA Repair	Telomerase
A3327	Costunolide	10	DMSO	0.0404245	1.70029	0.542457	1.04238	0.753634	1.07001	0.77239	0.778114	0.745805	553-21-9	232.32	C15H20O2	CC1=CCCC(=CC2C(CC1)C(=C)C(=O)O2)C	≥35.7 mg/mL in DMSO, ≥45.2 mg/mL in EtOH with ultrasonic and warming, <2.49 mg/mL in H2O		DNA Damage/DNA Repair	Telomerase
A3335	Curcumin	0.1	DMSO	0.947603	1.01766	0.899574	1.12582	0.992589	1.19601	1.00465	1.02608	0.936679	458-37-7	368.38	C21H20O6	COC1=C(C=CC(=C1)C=CC(=O)CC(=O)C=CC2=CC(=C(C=C2)O)OC)O	>36.8mg/mL in DMSO	Free Base	Immunology/Inflammation	KEAP1-Nrf2	Tyrosinase inhibitor
A3335	Curcumin	1	DMSO	1.08505	1.25298	0.916413	0.856265	0.905948	0.989077	0.910876	0.914667	0.907203	458-37-7	368.38	C21H20O6	COC1=C(C=CC(=C1)C=CC(=O)CC(=O)C=CC2=CC(=C(C=C2)O)OC)O	>36.8mg/mL in DMSO	Free Base	Immunology/Inflammation	KEAP1-Nrf2	Tyrosinase inhibitor
A3335	Curcumin	10	DMSO	0	1.87474	0.630385	0.978387	0.679532	0.68146	0.679647	0.688789	0.644239	458-37-7	368.38	C21H20O6	COC1=C(C=CC(=C1)C=CC(=O)CC(=O)C=CC2=CC(=C(C=C2)O)OC)O	>36.8mg/mL in DMSO	Free Base	Immunology/Inflammation	KEAP1-Nrf2	Tyrosinase inhibitor
A3345	Dabigatran etexilate mesylate	0.1	DMSO	1.01906	1.1714	0.782706	0.835654	0.982877	0.863979	0.975828	1.00732	0.857808	872728-81-9	723.84	C35H45N7O8S	CCCCCCOC(NC(C1=CC=C(NCC2=NC3=C(C=CC(C(N(C4=CC=CC=N4)CCC(OCC)=O)=O)=C3)N2C)C=C1)=N)=O.CS(=O)(O)=O	>36.2mg/mL in DMSO	mesylate	Proteases	Thrombin	Direct thrombin inhibitor,anticoagulant,prodrug of dabigatran
A3345	Dabigatran etexilate mesylate	1	DMSO	1.26083	1.14438	0.970904	1.05222	0.937808	0.930892	0.937398	0.954317	0.879999	872728-81-9	723.84	C35H45N7O8S	CCCCCCOC(NC(C1=CC=C(NCC2=NC3=C(C=CC(C(N(C4=CC=CC=N4)CCC(OCC)=O)=O)=C3)N2C)C=C1)=N)=O.CS(=O)(O)=O	>36.2mg/mL in DMSO	mesylate	Proteases	Thrombin	Direct thrombin inhibitor,anticoagulant,prodrug of dabigatran
A3345	Dabigatran etexilate mesylate	10	DMSO	0.899243	1.07513	1.10738	1.00673	0.928566	1.19012	0.944072	0.92905	0.997818	872728-81-9	723.84	C35H45N7O8S	CCCCCCOC(NC(C1=CC=C(NCC2=NC3=C(C=CC(C(N(C4=CC=CC=N4)CCC(OCC)=O)=O)=C3)N2C)C=C1)=N)=O.CS(=O)(O)=O	>36.2mg/mL in DMSO	mesylate	Proteases	Thrombin	Direct thrombin inhibitor,anticoagulant,prodrug of dabigatran
A3347	Dabrafenib Mesylate (GSK-2118436)	0.1	DMSO	0.810467	0.864256	0.970864	1.23165	1.06526	0.866008	1.05344	1.08708	0.929402	1195768-06-9	615.67	C24H24F3N5O5S3	CC(C)(C)C1=NC(=C(S1)C2=NC(=NC=C2)N)C3=C(C(=CC=C3)NS(=O)(=O)C4=C(C=CC=C4F)F)F.CS(=O)(=O)O	>30.8mg/mL in DMSO		MAPK Signaling	Raf	Inhibitor of BRAF(V600) mutants
A3347	Dabrafenib Mesylate (GSK-2118436)	1	DMSO	0	1.87635	0.510184	1.15921	0.69308	0.678894	0.692239	0.725227	0.576389	1195768-06-9	615.67	C24H24F3N5O5S3	CC(C)(C)C1=NC(=C(S1)C2=NC(=NC=C2)N)C3=C(C(=CC=C3)NS(=O)(=O)C4=C(C=CC=C4F)F)F.CS(=O)(=O)O	>30.8mg/mL in DMSO		MAPK Signaling	Raf	Inhibitor of BRAF(V600) mutants
A3347	Dabrafenib Mesylate (GSK-2118436)	10	DMSO	0	1.63772	0.613474	1.26591	0.787474	0.545459	0.773127	0.817526	0.637035	1195768-06-9	615.67	C24H24F3N5O5S3	CC(C)(C)C1=NC(=C(S1)C2=NC(=NC=C2)N)C3=C(C(=CC=C3)NS(=O)(=O)C4=C(C=CC=C4F)F)F.CS(=O)(=O)O	>30.8mg/mL in DMSO		MAPK Signaling	Raf	Inhibitor of BRAF(V600) mutants
A3348	Daminozide	0.1	DMSO	0.94624	0.989989	0.985977	1.05767	1.00293	1.01927	1.0039	1.02985	0.898372	1596-84-5	160.17	C6H12N2O3	CN(C)NC(=O)CCC(=O)O	≥7.3 mg/mL in DMSO, ≥16.3 mg/mL in EtOH with ultrasonic and warming, ≥21.4 mg/mL in H2O with gentle warming		DNA Damage/DNA Repair	HDAC
A3348	Daminozide	1	DMSO	1.58562	1.04447	0.982721	1.11969	0.964252	1.16594	0.976209	0.98447	0.943533	1596-84-5	160.17	C6H12N2O3	CN(C)NC(=O)CCC(=O)O	≥7.3 mg/mL in DMSO, ≥16.3 mg/mL in EtOH with ultrasonic and warming, ≥21.4 mg/mL in H2O with gentle warming		DNA Damage/DNA Repair	HDAC
A3348	Daminozide	10	DMSO	1.05923	1.03015	1.06487	0.993796	0.968627	1.05451	0.973718	0.948633	1.06797	1596-84-5	160.17	C6H12N2O3	CN(C)NC(=O)CCC(=O)O	≥7.3 mg/mL in DMSO, ≥16.3 mg/mL in EtOH with ultrasonic and warming, ≥21.4 mg/mL in H2O with gentle warming		DNA Damage/DNA Repair	HDAC
A3359	Desmopressin	0.1	H2O	0.851356	1.17675	0.855944	0.996347	0.9645	1.04436	0.968621	0.959758	0.995987	16679-58-6	1069.22	C46H64N14O12S2	O=C(C1CSSCCC(NC(CC2=CC=C(O)C=C2)C(NC(CC3=CC=CC=C3)C(NC(CCC(N)=O)C(NC(CC(N)=O)C(N1)=O)=O)=O)=O)=O)N4C(C(NC(C(NCC(N)=O)=O)CCC/N=C(N)\N)=O)CCC4	100mg/mL(88.55 mM) in DMSO;100mg/mL(88.55 mM) in H2O;100mg/mL(88.55 mM) in Ethanol		GPCR/G protein	Vasopressin Receptor	Hemostatic and anti-diuretic
A3359	Desmopressin	1	H2O	0.84464	0.935963	0.923951	0.881379	1.04702	1.03686	1.0465	1.03785	1.08583	16679-58-6	1069.22	C46H64N14O12S2	O=C(C1CSSCCC(NC(CC2=CC=C(O)C=C2)C(NC(CC3=CC=CC=C3)C(NC(CCC(N)=O)C(NC(CC(N)=O)C(N1)=O)=O)=O)=O)=O)N4C(C(NC(C(NCC(N)=O)=O)CCC/N=C(N)\N)=O)CCC4	100mg/mL(88.55 mM) in DMSO;100mg/mL(88.55 mM) in H2O;100mg/mL(88.55 mM) in Ethanol		GPCR/G protein	Vasopressin Receptor	Hemostatic and anti-diuretic
A3359	Desmopressin	10	H2O	1.1972	1.04342	0.924593	0.982703	1.00798	0.889771	1.00188	1.01715	0.923127	16679-58-6	1069.22	C46H64N14O12S2	O=C(C1CSSCCC(NC(CC2=CC=C(O)C=C2)C(NC(CC3=CC=CC=C3)C(NC(CCC(N)=O)C(NC(CC(N)=O)C(N1)=O)=O)=O)=O)=O)N4C(C(NC(C(NCC(N)=O)=O)CCC/N=C(N)\N)=O)CCC4	100mg/mL(88.55 mM) in DMSO;100mg/mL(88.55 mM) in H2O;100mg/mL(88.55 mM) in Ethanol		GPCR/G protein	Vasopressin Receptor	Hemostatic and anti-diuretic
A3370	Docetaxel Trihydrate	0.1	DMSO	0	1.78924	0.629176	1.11732	0.740732	0.227135	0.710285	0.766765	0.487936	148408-66-6	861.93	C43H59NO17	CC([C@](OC([C@@](O)([H])[C@](NC(OC(C)(C)C)=O)([H])C1=CC=CC=C1)=O)([H])C[C@@]2(O)[C@](OC(C3=CC=CC=C3)=O)([H])[C@@]4([H])[C@@]([C@](O)([H])C[C@]5([H])[C@@]4(OC(C)=O)CO5)6C)=C(C(C)2C)[C@](O)([H])C6=O.O.O.O	>43.1mg/mL in DMSO	Trihydrate	Cell Cycle/Checkpoint	Microtubule/Tubulin	Depolymerisation of microtubules inhibitor
A3370	Docetaxel Trihydrate	1	DMSO	0	1.77525	0.668335	1.23194	0.695121	0.80993	0.701927	0.726326	0.606391	148408-66-6	861.93	C43H59NO17	CC([C@](OC([C@@](O)([H])[C@](NC(OC(C)(C)C)=O)([H])C1=CC=CC=C1)=O)([H])C[C@@]2(O)[C@](OC(C3=CC=CC=C3)=O)([H])[C@@]4([H])[C@@]([C@](O)([H])C[C@]5([H])[C@@]4(OC(C)=O)CO5)6C)=C(C(C)2C)[C@](O)([H])C6=O.O.O.O	>43.1mg/mL in DMSO	Trihydrate	Cell Cycle/Checkpoint	Microtubule/Tubulin	Depolymerisation of microtubules inhibitor
A3370	Docetaxel Trihydrate	10	DMSO	0	1.83341	0.640136	1.06449	0.678021	0.901287	0.691256	0.720489	0.5881	148408-66-6	861.93	C43H59NO17	CC([C@](OC([C@@](O)([H])[C@](NC(OC(C)(C)C)=O)([H])C1=CC=CC=C1)=O)([H])C[C@@]2(O)[C@](OC(C3=CC=CC=C3)=O)([H])[C@@]4([H])[C@@]([C@](O)([H])C[C@]5([H])[C@@]4(OC(C)=O)CO5)6C)=C(C(C)2C)[C@](O)([H])C6=O.O.O.O	>43.1mg/mL in DMSO	Trihydrate	Cell Cycle/Checkpoint	Microtubule/Tubulin	Depolymerisation of microtubules inhibitor
A3371	Doramectin	0.1	DMSO	0.291012	1.58223	0.644181	1.10299	0.810772	0.659295	0.801792	0.8165	0.758364	117704-25-3	899.11	C50H74O14	CC1/C=C/C=C2COC3C\2(O)C(C(OC4CC(OC5(C=CC(C)C(C6CCCCC6)O5)C4)C/C=C(C)/C1OC7CC(OC)C(OC8CC(OC)C(O)C(C)O8)C(C)O7)=O)C=C(C)C3O	≥89.9 mg/mL in DMSO, ≥14.43 mg/mL in EtOH with gentle warming, <2.71 mg/mL in H2O		Microbiology & Virology	Antibiotic
A3371	Doramectin	1	DMSO	0	1.78993	0.552391	1.43054	0.704503	0.741488	0.706696	0.749381	0.549337	117704-25-3	899.11	C50H74O14	CC1/C=C/C=C2COC3C\2(O)C(C(OC4CC(OC5(C=CC(C)C(C6CCCCC6)O5)C4)C/C=C(C)/C1OC7CC(OC)C(OC8CC(OC)C(O)C(C)O8)C(C)O7)=O)C=C(C)C3O	≥89.9 mg/mL in DMSO, ≥14.43 mg/mL in EtOH with gentle warming, <2.71 mg/mL in H2O		Microbiology & Virology	Antibiotic
A3371	Doramectin	10	DMSO	0.00523198	1.83212	0.619742	1.25396	0.679074	0.772768	0.684628	0.705785	0.612678	117704-25-3	899.11	C50H74O14	CC1/C=C/C=C2COC3C\2(O)C(C(OC4CC(OC5(C=CC(C)C(C6CCCCC6)O5)C4)C/C=C(C)/C1OC7CC(OC)C(OC8CC(OC)C(O)C(C)O8)C(C)O7)=O)C=C(C)C3O	≥89.9 mg/mL in DMSO, ≥14.43 mg/mL in EtOH with gentle warming, <2.71 mg/mL in H2O		Microbiology & Virology	Antibiotic
A3374	Dronedarone	0.1	DMSO	0.99998	1.00353	0.871832	0.978795	1.0305	0.943956	1.02537	1.05761	0.902252	141626-36-0	556.77	C31H44N2O5S	CCCCC1=C(C2=C(O1)C=CC(=C2)NS(=O)(=O)C)C(=O)C3=CC=C(C=C3)OCCCN(CCCC)CCCC	>27.8mg/mL in DMSO	Free Base	Metabolism	CYP3A/CYP450	CYP3A4 and 2D6 inhibitor,moderate
A3374	Dronedarone	1	DMSO	0.110663	1.41079	0.635071	1.85922	0.837648	0.811258	0.836084	0.844213	0.798947	141626-36-0	556.77	C31H44N2O5S	CCCCC1=C(C2=C(O1)C=CC(=C2)NS(=O)(=O)C)C(=O)C3=CC=C(C=C3)OCCCN(CCCC)CCCC	>27.8mg/mL in DMSO	Free Base	Metabolism	CYP3A/CYP450	CYP3A4 and 2D6 inhibitor,moderate
A3374	Dronedarone	10	DMSO	1.76909	0.80898	1.11747	1.11112	1.07438	0.76847	1.05624	1.09559	0.907103	141626-36-0	556.77	C31H44N2O5S	CCCCC1=C(C2=C(O1)C=CC(=C2)NS(=O)(=O)C)C(=O)C3=CC=C(C=C3)OCCCN(CCCC)CCCC	>27.8mg/mL in DMSO	Free Base	Metabolism	CYP3A/CYP450	CYP3A4 and 2D6 inhibitor,moderate
A3381	Edoxaban	0.1	DMSO	1.04908	1.04612	0.938272	1.04427	0.956785	1.49806	0.988873	0.979644	1.01993	480449-70-5	548.06	C24H30ClN7O4S	CN1CCC2=C(C1)SC(=N2)C(=O)NC3CC(CCC3NC(=O)C(=O)NC4=NC=C(C=C4)Cl)C(=O)N(C)C	≥27.3 mg/mL in DMSO, <2.86 mg/mL in EtOH, <2.88 mg/mL in H2O		Proteases	Thrombin
A3381	Edoxaban	1	DMSO	1.14418	1.10898	1.05063	1.00515	0.944983	0.864863	0.940234	0.97147	0.819792	480449-70-5	548.06	C24H30ClN7O4S	CN1CCC2=C(C1)SC(=N2)C(=O)NC3CC(CCC3NC(=O)C(=O)NC4=NC=C(C=C4)Cl)C(=O)N(C)C	≥27.3 mg/mL in DMSO, <2.86 mg/mL in EtOH, <2.88 mg/mL in H2O		Proteases	Thrombin
A3381	Edoxaban	10	DMSO	1.10749	1.07737	1.01734	1.11721	0.948205	1.05483	0.954526	0.961691	0.933762	480449-70-5	548.06	C24H30ClN7O4S	CN1CCC2=C(C1)SC(=N2)C(=O)NC3CC(CCC3NC(=O)C(=O)NC4=NC=C(C=C4)Cl)C(=O)N(C)C	≥27.3 mg/mL in DMSO, <2.86 mg/mL in EtOH, <2.88 mg/mL in H2O		Proteases	Thrombin
A3383	Edoxaban tosylate monohydrate	0.1	DMSO	1.04426	0.863329	1.07024	0.925063	1.0376	1.28421	1.05222	1.04094	1.09506	1229194-11-9	738.27	C31H40ClN7O8S2	CC1=CC=C(C=C1)S(=O)(=O)O.CN1CCC2=C(C1)SC(=N2)C(=O)NC3CC(CCC3NC(=O)C(=O)NC4=NC=C(C=C4)Cl)C(=O)N(C)C.O	>36.9mg/mL in DMSO	tosylate	Proteases	Thrombin	Oral factor Xa inhibitor
A3383	Edoxaban tosylate monohydrate	1	DMSO	1.21176	1.11776	0.901107	1.15952	0.9641	0.845025	0.957041	0.983427	0.849173	1229194-11-9	738.27	C31H40ClN7O8S2	CC1=CC=C(C=C1)S(=O)(=O)O.CN1CCC2=C(C1)SC(=N2)C(=O)NC3CC(CCC3NC(=O)C(=O)NC4=NC=C(C=C4)Cl)C(=O)N(C)C.O	>36.9mg/mL in DMSO	tosylate	Proteases	Thrombin	Oral factor Xa inhibitor
A3383	Edoxaban tosylate monohydrate	10	DMSO	1.16249	1.09792	1.02454	1.18992	0.940758	0.918667	0.939449	0.943388	0.932655	1229194-11-9	738.27	C31H40ClN7O8S2	CC1=CC=C(C=C1)S(=O)(=O)O.CN1CCC2=C(C1)SC(=N2)C(=O)NC3CC(CCC3NC(=O)C(=O)NC4=NC=C(C=C4)Cl)C(=O)N(C)C.O	>36.9mg/mL in DMSO	tosylate	Proteases	Thrombin	Oral factor Xa inhibitor
A3384	Elacridar	0.1	DMSO	1.15711	1.10167	0.963798	1.21293	0.961049	0.750401	0.948561	0.947754	0.955387	143664-11-3	563.64	C34H33N3O5	COC1=CC=CC2=C1NC3=C(C2=O)C=CC=C3C(=O)NC4=CC=C(C=C4)CCN5CCC6=CC(=C(C=C6C5)OC)OC	>56.4mg/mL in DMSO	Free Base	Others	Others	BCRP inhibitor
A3384	Elacridar	1	DMSO	1.21257	1.18892	0.919097	0.946136	0.93787	0.871964	0.933963	0.935964	0.916921	143664-11-3	563.64	C34H33N3O5	COC1=CC=CC2=C1NC3=C(C2=O)C=CC=C3C(=O)NC4=CC=C(C=C4)CCN5CCC6=CC(=C(C=C6C5)OC)OC	>56.4mg/mL in DMSO	Free Base	Others	Others	BCRP inhibitor
A3384	Elacridar	10	DMSO	0.73335	0.978719	0.947886	1.18415	1.00303	1.10532	1.0091	1.00543	1.02481	143664-11-3	563.64	C34H33N3O5	COC1=CC=CC2=C1NC3=C(C2=O)C=CC=C3C(=O)NC4=CC=C(C=C4)CCN5CCC6=CC(=C(C=C6C5)OC)OC	>56.4mg/mL in DMSO	Free Base	Others	Others	BCRP inhibitor
A3387	Eltrombopag Olamine	0.1	DMSO	0.845819	0.918105	1.04379	1.18992	1.02248	0.929094	1.01694	1.01902	1.00318	496775-62-3	564.63	C29H36N6O6	CC1=C(C=C(C=C1)N2C(=O)C(=C(N2)C)NN=C3C=CC=C(C3=O)C4=CC(=CC=C4)C(=O)O)C.C(CO)N.C(CO)N	Soluble in DMSO	Free Base	Others	Thrombopoietin Receptor	C-mpl agonist
A3387	Eltrombopag Olamine	1	DMSO	1.34675	0.999809	1.00715	1.16861	0.989745	0.970393	0.988598	1.01219	0.891488	496775-62-3	564.63	C29H36N6O6	CC1=C(C=C(C=C1)N2C(=O)C(=C(N2)C)NN=C3C=CC=C(C3=O)C4=CC(=CC=C4)C(=O)O)C.C(CO)N.C(CO)N	Soluble in DMSO	Free Base	Others	Thrombopoietin Receptor	C-mpl agonist
A3387	Eltrombopag Olamine	10	DMSO	1.39005	0.971926	1.04805	1.03824	1.01272	0.811402	1.00079	1.0275	0.892248	496775-62-3	564.63	C29H36N6O6	CC1=C(C=C(C=C1)N2C(=O)C(=C(N2)C)NN=C3C=CC=C(C3=O)C4=CC(=CC=C4)C(=O)O)C.C(CO)N.C(CO)N	Soluble in DMSO	Free Base	Others	Thrombopoietin Receptor	C-mpl agonist
A3388	EMD-1214063	0.1	DMSO	0.983524	0.981003	1.07756	1.20425	0.971535	1.12884	0.98086	0.98929	0.94089	1100598-32-0	492.57	C29H28N6O2	CN1CCC(CC1)COC2=CN=C(N=C2)C3=CC(=CC=C3)CN4C(=O)C=CC(=N4)C5=CC=CC(=C5)C#N	>4.9mg/mL in DMSO	Free Base	Tyrosine Kinase	c-MET	C-Met inhibitor,potent and selective
A3388	EMD-1214063	1	DMSO	0.999412	1.14831	1.01592	1.04035	0.925613	0.954044	0.927298	0.952145	0.829095	1100598-32-0	492.57	C29H28N6O2	CN1CCC(CC1)COC2=CN=C(N=C2)C3=CC(=CC=C3)CN4C(=O)C=CC(=N4)C5=CC=CC(=C5)C#N	>4.9mg/mL in DMSO	Free Base	Tyrosine Kinase	c-MET	C-Met inhibitor,potent and selective
A3388	EMD-1214063	10	DMSO	0	1.72731	0.571438	1.54797	0.735075	0.551698	0.724204	0.738995	0.686672	1100598-32-0	492.57	C29H28N6O2	CN1CCC(CC1)COC2=CN=C(N=C2)C3=CC(=CC=C3)CN4C(=O)C=CC(=N4)C5=CC=CC(=C5)C#N	>4.9mg/mL in DMSO	Free Base	Tyrosine Kinase	c-MET	C-Met inhibitor,potent and selective
A3392	Emodin	0.1	DMSO	1.24746	1.01789	0.936448	1.06148	1.00331	0.964095	1.00099	1.02274	0.914181	518-82-1	270.24	C15H10O5	CC1=CC(O)=C2C(C(C3=CC(O)=CC(O)=C3C2=O)=O)=C1	≥27 mg/mL in DMSO, <2.85 mg/mL in EtOH, <2.45 mg/mL in H2O		Immunology/Inflammation	NF-κB
A3392	Emodin	1	DMSO	1.40395	1.00971	0.855866	0.93988	1.01722	1.20074	1.0281	1.03573	1.00094	518-82-1	270.24	C15H10O5	CC1=CC(O)=C2C(C(C3=CC(O)=CC(O)=C3C2=O)=O)=C1	≥27 mg/mL in DMSO, <2.85 mg/mL in EtOH, <2.45 mg/mL in H2O		Immunology/Inflammation	NF-κB
A3392	Emodin	10	DMSO	1.24979	0.852201	1.16865	1.29147	1.00808	1.13607	1.01567	1.01302	1.03414	518-82-1	270.24	C15H10O5	CC1=CC(O)=C2C(C(C3=CC(O)=CC(O)=C3C2=O)=O)=C1	≥27 mg/mL in DMSO, <2.85 mg/mL in EtOH, <2.45 mg/mL in H2O		Immunology/Inflammation	NF-κB
A3397	Erlotinib	0.1	DMSO	0.938714	1.04822	1.07838	1.18198	0.96	0.818548	0.951614	0.981485	0.836466	183321-74-6	393.44	C22H23N3O4	COCCOC1=C(C=C2C(=C1)C(=NC=N2)NC3=CC=CC(=C3)C#C)OCCOC	>19.7mg/mL in DMSO	Free Base	JAK/STAT Signaling	EGFR	EGFR tyrosine kinase inhibitor
A3397	Erlotinib	1	DMSO	0.691648	1.13314	0.983845	1.04081	0.947035	0.837964	0.940569	0.952236	0.902646	183321-74-6	393.44	C22H23N3O4	COCCOC1=C(C=C2C(=C1)C(=NC=N2)NC3=CC=CC(=C3)C#C)OCCOC	>19.7mg/mL in DMSO	Free Base	JAK/STAT Signaling	EGFR	EGFR tyrosine kinase inhibitor
A3397	Erlotinib	10	DMSO	0	1.6704	0.689829	1.39614	0.73902	0.675634	0.735262	0.755472	0.664391	183321-74-6	393.44	C22H23N3O4	COCCOC1=C(C=C2C(=C1)C(=NC=N2)NC3=CC=CC(=C3)C#C)OCCOC	>19.7mg/mL in DMSO	Free Base	JAK/STAT Signaling	EGFR	EGFR tyrosine kinase inhibitor
A3403	Etofenamate	0.1	DMSO	0.656164	0.913233	0.905143	1.32339	1.03191	1.1514	1.03899	1.03696	1.03744	30544-47-9	369.34	C18H18F3NO4	C1=CC=C(C(=C1)C(=O)OCCOCCO)NC2=CC=CC(=C2)C(F)(F)F	>16.45mg/mL in DMSO		Others	Others	Non-steroidal anti-inflammatory drug
A3403	Etofenamate	1	DMSO	1.04208	1.02969	1.04543	1.22564	0.959502	1.03538	0.964001	0.944954	1.03268	30544-47-9	369.34	C18H18F3NO4	C1=CC=C(C(=C1)C(=O)OCCOCCO)NC2=CC=CC(=C2)C(F)(F)F	>16.45mg/mL in DMSO		Others	Others	Non-steroidal anti-inflammatory drug
A3403	Etofenamate	10	DMSO	1.06214	0.992554	1.07335	1.36108	0.969728	0.925822	0.967125	0.980329	0.910484	30544-47-9	369.34	C18H18F3NO4	C1=CC=C(C(=C1)C(=O)OCCOCCO)NC2=CC=CC(=C2)C(F)(F)F	>16.45mg/mL in DMSO		Others	Others	Non-steroidal anti-inflammatory drug
A3405	Etoricoxib	0.1	DMSO	0.555907	1.16223	0.807245	0.819254	0.987016	1.2199	1.00029	0.954806	1.17499	202409-33-4	358.84	C18H15ClN2O2S	CC1=NC=C(C=C1)C2=NC=C(C=C2C3=CC=C(C=C3)S(=O)(=O)C)Cl	>10.9mg/mL in DMSO		Neuroscience	COX	Specific COX-2 inhibitor
A3405	Etoricoxib	1	DMSO	1.1922	1.05673	1.01708	1.00456	0.973554	0.968378	0.973259	0.979955	0.939495	202409-33-4	358.84	C18H15ClN2O2S	CC1=NC=C(C=C1)C2=NC=C(C=C2C3=CC=C(C=C3)S(=O)(=O)C)Cl	>10.9mg/mL in DMSO		Neuroscience	COX	Specific COX-2 inhibitor
A3405	Etoricoxib	10	DMSO	1.09856	1.01843	0.954742	1.01582	0.998263	1.08876	1.00342	1.01082	0.972818	202409-33-4	358.84	C18H15ClN2O2S	CC1=NC=C(C=C1)C2=NC=C(C=C2C3=CC=C(C=C3)S(=O)(=O)C)Cl	>10.9mg/mL in DMSO		Neuroscience	COX	Specific COX-2 inhibitor
A3412	Fenretinide	0.1	DMSO	0.647148	1.24763	0.89366	0.92157	0.943433	0.836188	0.937322	0.937127	0.936633	65646-68-6	391.55	C26H33NO2	CC1=C(C(CCC1)(C)C)C=CC(=CC=CC(=CC(=O)NC2=CC=C(C=C2)O)C)C	≥19.6 mg/mL in DMSO, ≥47.8 mg/mL in EtOH with gentle warming, <2.13 mg/mL in H2O		Others	RAR/RXR
A3412	Fenretinide	1	DMSO	0.295971	1.2349	0.870142	0.941594	0.910034	1.55666	0.946878	0.908393	1.09679	65646-68-6	391.55	C26H33NO2	CC1=C(C(CCC1)(C)C)C=CC(=CC=CC(=CC(=O)NC2=CC=C(C=C2)O)C)C	≥19.6 mg/mL in DMSO, ≥47.8 mg/mL in EtOH with gentle warming, <2.13 mg/mL in H2O		Others	RAR/RXR
A3412	Fenretinide	10	DMSO	0	3.90499	0.115373	0.259818	0.140329	0.442803	0.157563	0.120904	0.30883	65646-68-6	391.55	C26H33NO2	CC1=C(C(CCC1)(C)C)C=CC(=CC=CC(=CC(=O)NC2=CC=C(C=C2)O)C)C	≥19.6 mg/mL in DMSO, ≥47.8 mg/mL in EtOH with gentle warming, <2.13 mg/mL in H2O		Others	RAR/RXR
A3418	Flecainide acetate	0.1	DMSO	0.727365	1.04216	0.974257	1.0172	0.984264	1.0686	0.98907	0.999915	0.946413	54143-56-5	474.39	C19H24F6N2O5	CC(=O)O.C1CCNC(C1)CNC(=O)C2=C(C=CC(=C2)OCC(F)(F)F)OCC(F)(F)F	≥47.4mg/mL in DMSO, ≥47.4mg/mL in EtOH, ≥23.7mg/mL in H2O with ultrasonic and warming		Membrane Transporter/Ion Channel	Sodium Channel	Antiarrhythmic drug
A3418	Flecainide acetate	1	DMSO	1.23774	1.12239	0.921269	1.01239	0.965464	1.08103	0.972049	0.966576	0.996253	54143-56-5	474.39	C19H24F6N2O5	CC(=O)O.C1CCNC(C1)CNC(=O)C2=C(C=CC(=C2)OCC(F)(F)F)OCC(F)(F)F	≥47.4mg/mL in DMSO, ≥47.4mg/mL in EtOH, ≥23.7mg/mL in H2O with ultrasonic and warming		Membrane Transporter/Ion Channel	Sodium Channel	Antiarrhythmic drug
A3418	Flecainide acetate	10	DMSO	1.298	1.04758	0.962681	0.992169	0.989761	1.0255	0.991798	0.97238	1.07299	54143-56-5	474.39	C19H24F6N2O5	CC(=O)O.C1CCNC(C1)CNC(=O)C2=C(C=CC(=C2)OCC(F)(F)F)OCC(F)(F)F	≥47.4mg/mL in DMSO, ≥47.4mg/mL in EtOH, ≥23.7mg/mL in H2O with ultrasonic and warming		Membrane Transporter/Ion Channel	Sodium Channel	Antiarrhythmic drug
A3419	Fluvastatin	0.1	DMSO	0.569721	1.18639	0.869448	0.873693	0.963295	1.09554	0.97083	0.971794	0.959635	93957-54-1	411.47	C24H26FNO4	CC(C)N1C2=CC=CC=C2C(=C1C=CC(CC(CC(=O)O)O)O)C3=CC=C(C=C3)F	>20.6mg/mL in DMSO	Free Base	Metabolism	HMG-CoA Reductase	HMGCR inhibitor
A3419	Fluvastatin	1	DMSO	0.54011	1.19663	0.901515	1.11101	0.954961	0.712945	0.941171	0.959816	0.859281	93957-54-1	411.47	C24H26FNO4	CC(C)N1C2=CC=CC=C2C(=C1C=CC(CC(CC(=O)O)O)O)C3=CC=C(C=C3)F	>20.6mg/mL in DMSO	Free Base	Metabolism	HMG-CoA Reductase	HMGCR inhibitor
A3419	Fluvastatin	10	DMSO	0.00753473	3.2064	0.308271	0.463009	0.351902	0.554462	0.363444	0.33124	0.50171	93957-54-1	411.47	C24H26FNO4	CC(C)N1C2=CC=CC=C2C(=C1C=CC(CC(CC(=O)O)O)O)C3=CC=C(C=C3)F	>20.6mg/mL in DMSO	Free Base	Metabolism	HMG-CoA Reductase	HMGCR inhibitor
A3423	Galanthamine	0.1	DMSO	0.644702	1.04891	0.93585	1.09161	0.993564	0.947623	0.990946	0.977111	1.03658	357-70-0	287.35	C17H21NO3	[H][C@@]([C@@]1(C([H])=C2[H])C3=C(C([H])=C4[H])C([H])([H])N(C([H])([H])[H])C([H])([H])C1([H])[H])(C([H])([H])[C@@]2([H])O[H])OC3=C4OC([H])([H])[H]	Soluble in DMSO		Neuroscience	AChR	Acetylcholinesterase inhibitor
A3423	Galanthamine	1	DMSO	1.26077	1.10004	0.907654	0.980824	0.992726	0.884365	0.986551	0.989515	0.984589	357-70-0	287.35	C17H21NO3	[H][C@@]([C@@]1(C([H])=C2[H])C3=C(C([H])=C4[H])C([H])([H])N(C([H])([H])[H])C([H])([H])C1([H])[H])(C([H])([H])[C@@]2([H])O[H])OC3=C4OC([H])([H])[H]	Soluble in DMSO		Neuroscience	AChR	Acetylcholinesterase inhibitor
A3423	Galanthamine	10	DMSO	0.983402	0.931723	1.00851	1.07164	1.0175	1.04399	1.01901	1.00414	1.07314	357-70-0	287.35	C17H21NO3	[H][C@@]([C@@]1(C([H])=C2[H])C3=C(C([H])=C4[H])C([H])([H])N(C([H])([H])[H])C([H])([H])C1([H])[H])(C([H])([H])[C@@]2([H])O[H])OC3=C4OC([H])([H])[H]	Soluble in DMSO		Neuroscience	AChR	Acetylcholinesterase inhibitor
A3433	Gefitinib hydrochloride	0.1	DMSO	0.526518	1.14075	1.00255	0.895829	0.936826	1.21069	0.95243	0.93461	1.02212	184475-55-6	483.36	C22H25Cl2FN4O3	COC1=C(C=C2C(=C1)N=CN=C2NC3=CC(=C(C=C3)F)Cl)OCCCN4CCOCC4.Cl	≥6.9 mg/mL in DMSO with gentle warming, <2.16 mg/mL in EtOH, ≥4.28 mg/mL in H2O with ultrasonic and warming		JAK/STAT Signaling	EGFR	Potent EGFR inhibitor
A3433	Gefitinib hydrochloride	1	DMSO	1.3748	1.23274	0.890406	0.829748	0.943985	1.06113	0.95066	0.959025	0.930045	184475-55-6	483.36	C22H25Cl2FN4O3	COC1=C(C=C2C(=C1)N=CN=C2NC3=CC(=C(C=C3)F)Cl)OCCCN4CCOCC4.Cl	≥6.9 mg/mL in DMSO with gentle warming, <2.16 mg/mL in EtOH, ≥4.28 mg/mL in H2O with ultrasonic and warming		JAK/STAT Signaling	EGFR	Potent EGFR inhibitor
A3433	Gefitinib hydrochloride	10	DMSO	0.459334	1.46395	0.8495	0.796183	0.86485	1.02745	0.874114	0.862759	0.910476	184475-55-6	483.36	C22H25Cl2FN4O3	COC1=C(C=C2C(=C1)N=CN=C2NC3=CC(=C(C=C3)F)Cl)OCCCN4CCOCC4.Cl	≥6.9 mg/mL in DMSO with gentle warming, <2.16 mg/mL in EtOH, ≥4.28 mg/mL in H2O with ultrasonic and warming		JAK/STAT Signaling	EGFR	Potent EGFR inhibitor
A3451	Guanfacine hydrochloride	0.1	DMSO	0.726425	1.01902	0.948178	0.918844	0.993368	1.32025	1.01199	0.973503	1.16106	29110-48-3	282.55	C9H10Cl3N3O	C1=CC(=C(C(=C1)Cl)CC(=O)N=C(N)N)Cl.Cl	>14.1mg/mL in DMSO	Hydrochloride	GPCR/G protein	Adrenergic Receptor	α2A-adrenoceptor agonist
A3451	Guanfacine hydrochloride	1	DMSO	1.57771	0.977231	0.94623	1.06029	1.0174	1.03365	1.01833	0.997193	1.11337	29110-48-3	282.55	C9H10Cl3N3O	C1=CC(=C(C(=C1)Cl)CC(=O)N=C(N)N)Cl.Cl	>14.1mg/mL in DMSO	Hydrochloride	GPCR/G protein	Adrenergic Receptor	α2A-adrenoceptor agonist
A3451	Guanfacine hydrochloride	10	DMSO	1.00454	1.0146	0.903588	1.0232	1.01898	0.994897	1.01761	1.02321	1.0019	29110-48-3	282.55	C9H10Cl3N3O	C1=CC(=C(C(=C1)Cl)CC(=O)N=C(N)N)Cl.Cl	>14.1mg/mL in DMSO	Hydrochloride	GPCR/G protein	Adrenergic Receptor	α2A-adrenoceptor agonist
A3479	Hydroxyfasudil hydrochloride	0.1	DMSO	0.964464	1.13688	0.859868	0.840517	0.989205	1.0896	0.994925	1.00052	0.973652	155558-32-0	343.83	C14H18ClN3O3S	C1CNCCN(C1)S(=O)(=O)C2=CC=CC3=C2C=CNC3=O.Cl	>7.88mg/mL in DMSO with gentle warming		TGF-β / Smad Signaling	ROCK	Rho-kinase inhibitor and vasodilator
A3479	Hydroxyfasudil hydrochloride	1	DMSO	1.30821	1.00978	0.934285	1.04548	1.00485	1.09346	1.0099	1.0081	1.01489	155558-32-0	343.83	C14H18ClN3O3S	C1CNCCN(C1)S(=O)(=O)C2=CC=CC3=C2C=CNC3=O.Cl	>7.88mg/mL in DMSO with gentle warming		TGF-β / Smad Signaling	ROCK	Rho-kinase inhibitor and vasodilator
A3479	Hydroxyfasudil hydrochloride	10	DMSO	1.71643	1.04835	0.987684	1.02639	0.978637	1.0468	0.982521	0.994553	0.930323	155558-32-0	343.83	C14H18ClN3O3S	C1CNCCN(C1)S(=O)(=O)C2=CC=CC3=C2C=CNC3=O.Cl	>7.88mg/mL in DMSO with gentle warming		TGF-β / Smad Signaling	ROCK	Rho-kinase inhibitor and vasodilator
A3496	Indacaterol	0.1	DMSO	0.866211	0.882394	1.01853	1.02172	1.01677	1.41014	1.03919	1.01001	1.15598	312753-06-3	392.49	C24H28N2O3	CCC1=C(C=C2CC(CC2=C1)NCC(C3=C4C=CC(=O)NC4=C(C=C3)O)O)CC	≥12.85 mg/mL in DMSO, ≥6.93 mg/mL in EtOH with ultrasonic and warming, <2.24 mg/mL in H2O		GPCR/G protein	Adrenergic Receptor
A3496	Indacaterol	1	DMSO	1.3731	1.11671	0.918456	0.937522	0.976294	1.04948	0.980464	0.995395	0.922947	312753-06-3	392.49	C24H28N2O3	CCC1=C(C=C2CC(CC2=C1)NCC(C3=C4C=CC(=O)NC4=C(C=C3)O)O)CC	≥12.85 mg/mL in DMSO, ≥6.93 mg/mL in EtOH with ultrasonic and warming, <2.24 mg/mL in H2O		GPCR/G protein	Adrenergic Receptor
A3496	Indacaterol	10	DMSO	0.805604	1.09816	0.837213	0.809028	1.01564	1.05892	1.0181	1.02986	0.967451	312753-06-3	392.49	C24H28N2O3	CCC1=C(C=C2CC(CC2=C1)NCC(C3=C4C=CC(=O)NC4=C(C=C3)O)O)CC	≥12.85 mg/mL in DMSO, ≥6.93 mg/mL in EtOH with ultrasonic and warming, <2.24 mg/mL in H2O		GPCR/G protein	Adrenergic Receptor
A3513	Ixabepilone	0.1	DMSO	0.0103087	3.78035	0.187245	0.211715	0.186407	0.263107	0.190777	0.176752	0.251528	219989-84-1	506.7	C27H42N2O5S	C[C@H]([C@H](O)[C@@H](C)C(C(C)(C)[C@@H](O)C1)=O)CCC[C@]2(C)[C@@H](O2)C[C@@H](/C(C)=C/C3=CSC(C)=N3)NC1=O	≥22.25 mg/mL in DMSO, ≥41.3 mg/mL in EtOH with gentle warming, <2.14 mg/mL in H2O		Tyrosine Kinase	EGFR
A3513	Ixabepilone	1	DMSO	0.015255	3.44534	0.256849	0.750006	0.257154	0.362208	0.26314	0.252461	0.312714	219989-84-1	506.7	C27H42N2O5S	C[C@H]([C@H](O)[C@@H](C)C(C(C)(C)[C@@H](O)C1)=O)CCC[C@]2(C)[C@@H](O2)C[C@@H](/C(C)=C/C3=CSC(C)=N3)NC1=O	≥22.25 mg/mL in DMSO, ≥41.3 mg/mL in EtOH with gentle warming, <2.14 mg/mL in H2O		Tyrosine Kinase	EGFR
A3513	Ixabepilone	10	DMSO	0	3.43545	0.21775	0.615757	0.291877	0.205073	0.286931	0.305056	0.214995	219989-84-1	506.7	C27H42N2O5S	C[C@H]([C@H](O)[C@@H](C)C(C(C)(C)[C@@H](O)C1)=O)CCC[C@]2(C)[C@@H](O2)C[C@@H](/C(C)=C/C3=CSC(C)=N3)NC1=O	≥22.25 mg/mL in DMSO, ≥41.3 mg/mL in EtOH with gentle warming, <2.14 mg/mL in H2O		Tyrosine Kinase	EGFR
A3528	Kinetin	0.1	DMSO	0.477152	0.916903	0.986261	0.98158	1.03988	0.991157	1.03711	1.03909	1.02046	525-79-1	215.21	C10H9N5O	C1=COC(=C1)CNC2=NC=NC3=C2NC=N3	Soluble in DMSO > 10 mM	Free Base	Others	Others	Plant growth hormones
A3528	Kinetin	1	DMSO	1.71775	0.97494	0.958292	1.02903	1.01045	1.14963	1.01838	0.99879	1.09837	525-79-1	215.21	C10H9N5O	C1=COC(=C1)CNC2=NC=NC3=C2NC=N3	Soluble in DMSO > 10 mM	Free Base	Others	Others	Plant growth hormones
A3528	Kinetin	10	DMSO	1.11398	0.99564	0.950559	0.936515	1.02387	0.94085	1.01914	1.00758	1.05864	525-79-1	215.21	C10H9N5O	C1=COC(=C1)CNC2=NC=NC3=C2NC=N3	Soluble in DMSO > 10 mM	Free Base	Others	Others	Plant growth hormones
A3546	Ledipasvir	0.1	DMSO	0.668765	1.00334	1.04542	1.05501	0.994486	0.791387	0.982914	0.985178	0.966112	1256388-51-8	889	C49H54F2N8O6	CC([C@@](/N=C(OC)\O)([H])C(N1CC2(C[C@@]1([H])C3=NC=C(N3)C4=CC5=C(C6=C(C5(F)F)C=C(C7=CC(N8)=C(N=C8[C@]9([H])[C@@]%1 ([H])CC[C@](N9C([C@](/N=C(OC)\O)([H])C(C)C)=O)([H])C%1 )C=C7)C=C6)C=C4)CC2)=O)C	>44.5mg/mL in DMSO	Free Base	Microbiology & Virology	HCV	HCV NS5A protein inhibitor
A3546	Ledipasvir	1	DMSO	1.28758	1.21805	0.838036	0.834352	0.958562	1.15189	0.969578	0.958027	1.01526	1256388-51-8	889	C49H54F2N8O6	CC([C@@](/N=C(OC)\O)([H])C(N1CC2(C[C@@]1([H])C3=NC=C(N3)C4=CC5=C(C6=C(C5(F)F)C=C(C7=CC(N8)=C(N=C8[C@]9([H])[C@@]%1 ([H])CC[C@](N9C([C@](/N=C(OC)\O)([H])C(C)C)=O)([H])C%1 )C=C7)C=C6)C=C4)CC2)=O)C	>44.5mg/mL in DMSO	Free Base	Microbiology & Virology	HCV	HCV NS5A protein inhibitor
A3546	Ledipasvir	10	DMSO	0.0687298	2.06138	0.715385	0.686526	0.703635	0.382961	0.685363	0.713546	0.570266	1256388-51-8	889	C49H54F2N8O6	CC([C@@](/N=C(OC)\O)([H])C(N1CC2(C[C@@]1([H])C3=NC=C(N3)C4=CC5=C(C6=C(C5(F)F)C=C(C7=CC(N8)=C(N=C8[C@]9([H])[C@@]%1 ([H])CC[C@](N9C([C@](/N=C(OC)\O)([H])C(C)C)=O)([H])C%1 )C=C7)C=C6)C=C4)CC2)=O)C	>44.5mg/mL in DMSO	Free Base	Microbiology & Virology	HCV	HCV NS5A protein inhibitor
A3549	Lesinurad	0.1	DMSO	0.832794	1.07715	0.92104	0.953426	1.00082	0.880411	0.993962	1.00841	0.933326	878672-00-5	404.28	C17H14BrN3O2S	C1CC1C2=CC=C(C3=CC=CC=C23)N4C(=NN=C4Br)SCC(=O)O	≥92.2 mg/mL in DMSO with ultrasonic, ≥40.9 mg/mL in EtOH with ultrasonic, <2.03 mg/mL in H2O		Membrane Transporter/Ion Channel	URAT1	URAT1 inhibitor
A3549	Lesinurad	1	DMSO	1.34097	1.22636	0.898704	0.918512	0.938349	1.04596	0.944481	0.943424	0.944075	878672-00-5	404.28	C17H14BrN3O2S	C1CC1C2=CC=C(C3=CC=CC=C23)N4C(=NN=C4Br)SCC(=O)O	≥92.2 mg/mL in DMSO with ultrasonic, ≥40.9 mg/mL in EtOH with ultrasonic, <2.03 mg/mL in H2O		Membrane Transporter/Ion Channel	URAT1	URAT1 inhibitor
A3549	Lesinurad	10	DMSO	1.27924	1.02804	1.01948	0.979154	0.981905	1.04706	0.985617	1.01404	0.870256	878672-00-5	404.28	C17H14BrN3O2S	C1CC1C2=CC=C(C3=CC=CC=C23)N4C(=NN=C4Br)SCC(=O)O	≥92.2 mg/mL in DMSO with ultrasonic, ≥40.9 mg/mL in EtOH with ultrasonic, <2.03 mg/mL in H2O		Membrane Transporter/Ion Channel	URAT1	URAT1 inhibitor
A3551	Leuprolide Acetate	0.1	DMSO	0.779072	1.13081	0.913848	1.03584	0.976299	0.848085	0.968994	0.984272	0.905192	74381-53-6	1269.45	C61H88N16O14	CCNC(=O)C1CCCN1C(=O)C(CCCN=C(N)N)NC(=O)C(CC(C)C)NC(=O)C(CC(C)C)NC(=O)C(CC2=CC=C(C=C2)O)NC(=O)C(CO)NC(=O)C(CC3=CNC4=CC=CC=C43)NC(=O)C(CC5=CN=CN5)NC(=O)C6CCC(=O)N6.CC(=O)O	>126.9mg/mL in DMSO		Endocrinology and Hormones	GnRH	Pituitary GnRH receptors agonist
A3551	Leuprolide Acetate	1	DMSO	1.43224	0.868866	1.0479	1.08887	1.02481	1.14936	1.0319	1.02505	1.0626	74381-53-6	1269.45	C61H88N16O14	CCNC(=O)C1CCCN1C(=O)C(CCCN=C(N)N)NC(=O)C(CC(C)C)NC(=O)C(CC(C)C)NC(=O)C(CC2=CC=C(C=C2)O)NC(=O)C(CO)NC(=O)C(CC3=CNC4=CC=CC=C43)NC(=O)C(CC5=CN=CN5)NC(=O)C6CCC(=O)N6.CC(=O)O	>126.9mg/mL in DMSO		Endocrinology and Hormones	GnRH	Pituitary GnRH receptors agonist
A3551	Leuprolide Acetate	10	DMSO	1.12606	1.05363	0.883671	0.961319	1.02137	0.859879	1.01217	1.04699	0.866993	74381-53-6	1269.45	C61H88N16O14	CCNC(=O)C1CCCN1C(=O)C(CCCN=C(N)N)NC(=O)C(CC(C)C)NC(=O)C(CC(C)C)NC(=O)C(CC2=CC=C(C=C2)O)NC(=O)C(CO)NC(=O)C(CC3=CNC4=CC=CC=C43)NC(=O)C(CC5=CN=CN5)NC(=O)C6CCC(=O)N6.CC(=O)O	>126.9mg/mL in DMSO		Endocrinology and Hormones	GnRH	Pituitary GnRH receptors agonist
A3552	Levomefolate calcium	0.1	DMSO	0.835405	1.07771	0.87455	0.897642	1.0121	0.972949	1.00987	1.01998	0.963713	151533-22-1	499.53	C40H48CaN14O12	CN1C(CNC2=C1C(=O)N=C(N2)N)CNC3=CC=C(C=C3)C(=O)NC(CCC(=O)O)C(=O)O.[Ca+2]	>4.17mg/mL in Water		Metabolism	Folate Analogue	Artificial form of folate
A3552	Levomefolate calcium	1	DMSO	1.54844	1.10674	0.973043	0.893519	0.963745	1.13349	0.973417	0.979295	0.94814	151533-22-1	499.53	C40H48CaN14O12	CN1C(CNC2=C1C(=O)N=C(N2)N)CNC3=CC=C(C=C3)C(=O)NC(CCC(=O)O)C(=O)O.[Ca+2]	>4.17mg/mL in Water		Metabolism	Folate Analogue	Artificial form of folate
A3552	Levomefolate calcium	10	DMSO	1.2488	1.37528	0.755653	0.927192	0.935895	0.712694	0.923178	0.9146	0.949389	151533-22-1	499.53	C40H48CaN14O12	CN1C(CNC2=C1C(=O)N=C(N2)N)CNC3=CC=C(C=C3)C(=O)NC(CCC(=O)O)C(=O)O.[Ca+2]	>4.17mg/mL in Water		Metabolism	Folate Analogue	Artificial form of folate
A3564	Luliconazole	0.1	DMSO	0.686623	1.07443	0.994911	0.843065	0.983129	0.997885	0.98397	1.00018	0.918999	187164-19-8	354.28	C14H9Cl2N3S2	C1C(SC(=C(C#N)N2C=CN=C2)S1)C3=C(C=C(C=C3)Cl)Cl	>17.7mg/mL in DMSO	Free Base	Microbiology & Virology	Antibiotic	Azole antifungal agent(interdigital tinea pedis)
A3564	Luliconazole	1	DMSO	1.64396	1.00812	0.853522	0.897236	1.03542	1.15626	1.04231	1.02832	1.08952	187164-19-8	354.28	C14H9Cl2N3S2	C1C(SC(=C(C#N)N2C=CN=C2)S1)C3=C(C=C(C=C3)Cl)Cl	>17.7mg/mL in DMSO	Free Base	Microbiology & Virology	Antibiotic	Azole antifungal agent(interdigital tinea pedis)
A3564	Luliconazole	10	DMSO	1.04663	1.07717	1.02084	0.946063	0.966397	1.00599	0.968653	0.973007	0.950318	187164-19-8	354.28	C14H9Cl2N3S2	C1C(SC(=C(C#N)N2C=CN=C2)S1)C3=C(C=C(C=C3)Cl)Cl	>17.7mg/mL in DMSO	Free Base	Microbiology & Virology	Antibiotic	Azole antifungal agent(interdigital tinea pedis)
A3593	Mefloquine hydrochloride	0.1	DMSO	0.724471	0.883881	1.08364	0.99505	1.03246	0.878823	1.0237	1.02932	1.00695	51773-92-3	414.77	C17H17ClF6N2O	C1CCNC(C1)C(C2=CC(=NC3=C2C=CC=C3C(F)(F)F)C(F)(F)F)O.Cl	>20.7mg/mL in DMSO	Salt	Microbiology & Virology	Antimalaria	Quinoline methanol antimalarial agent,
A3593	Mefloquine hydrochloride	1	DMSO	1.36203	1.03857	0.857189	1.01833	1.02751	0.907875	1.02069	1.03228	0.964873	51773-92-3	414.77	C17H17ClF6N2O	C1CCNC(C1)C(C2=CC(=NC3=C2C=CC=C3C(F)(F)F)C(F)(F)F)O.Cl	>20.7mg/mL in DMSO	Salt	Microbiology & Virology	Antimalaria	Quinoline methanol antimalarial agent,
A3593	Mefloquine hydrochloride	10	DMSO	0	3.75556	0.0920222	0.21995	0.205785	0.533146	0.224438	0.189431	0.368776	51773-92-3	414.77	C17H17ClF6N2O	C1CCNC(C1)C(C2=CC(=NC3=C2C=CC=C3C(F)(F)F)C(F)(F)F)O.Cl	>20.7mg/mL in DMSO	Salt	Microbiology & Virology	Antimalaria	Quinoline methanol antimalarial agent,
A3599	Metoclopramide	0.1	DMSO	0.710045	1.22546	0.897012	0.822374	0.935297	1.23389	0.95231	0.958131	0.928648	364-62-5	299.8	C14H22ClN3O2	CCN(CC)CCNC(=O)C1=CC(=C(C=C1OC)N)Cl	Soluble in DMSO > 10 mM	Free Base	Neuroscience	Dopamine Receptor	Dopamine receptor antagonist
A3599	Metoclopramide	1	DMSO	1.30552	1.06997	0.957197	0.965161	0.989404	0.938773	0.986519	1.00269	0.930045	364-62-5	299.8	C14H22ClN3O2	CCN(CC)CCNC(=O)C1=CC(=C(C=C1OC)N)Cl	Soluble in DMSO > 10 mM	Free Base	Neuroscience	Dopamine Receptor	Dopamine receptor antagonist
A3599	Metoclopramide	10	DMSO	1.09756	1.04233	1.03858	1.07191	0.957935	1.14053	0.968339	0.961721	1.01205	364-62-5	299.8	C14H22ClN3O2	CCN(CC)CCNC(=O)C1=CC(=C(C=C1OC)N)Cl	Soluble in DMSO > 10 mM	Free Base	Neuroscience	Dopamine Receptor	Dopamine receptor antagonist
A3606	Micafungin sodium	0.1	DMSO	1.01455	0.962063	0.961808	0.905616	1.01625	1.28395	1.0315	1.01652	1.08966	208538-73-2	1292.26	C56H70N9NaO23S	CCCCCOC1=CC=C(C=C1)C2=CC(=NO2)C3=CC=C(C=C3)C(=O)NC4CC(C(NC(=O)C5C(C(CN5C(=O)C(NC(=O)C(NC(=O)C6CC(CN6C(=O)C(NC4=O)C(C)O)O)C(C(C7=CC(=C(C=C7)O)OS(=O)(=O)[O-])O)O)C(CC(=O)N)O)C)O)O)O.[Na+]	>64.7mg/mL in DMSO	sodium	Others	β(1,3)-D-Glucan Synthase	Inhibitor of β-(1,3)-D-glucan synthesis;fungicide
A3606	Micafungin sodium	1	DMSO	1.71449	1.06683	1.06741	1.0836	0.933932	1.22512	0.950524	0.944361	0.97301	208538-73-2	1292.26	C56H70N9NaO23S	CCCCCOC1=CC=C(C=C1)C2=CC(=NO2)C3=CC=C(C=C3)C(=O)NC4CC(C(NC(=O)C5C(C(CN5C(=O)C(NC(=O)C(NC(=O)C6CC(CN6C(=O)C(NC4=O)C(C)O)O)C(C(C7=CC(=C(C=C7)O)OS(=O)(=O)[O-])O)O)C(CC(=O)N)O)C)O)O)O.[Na+]	>64.7mg/mL in DMSO	sodium	Others	β(1,3)-D-Glucan Synthase	Inhibitor of β-(1,3)-D-glucan synthesis;fungicide
A3606	Micafungin sodium	10	DMSO	1.08849	0.878047	0.89436	0.896127	1.08427	1.04833	1.08222	1.07916	1.08871	208538-73-2	1292.26	C56H70N9NaO23S	CCCCCOC1=CC=C(C=C1)C2=CC(=NO2)C3=CC=C(C=C3)C(=O)NC4CC(C(NC(=O)C5C(C(CN5C(=O)C(NC(=O)C(NC(=O)C6CC(CN6C(=O)C(NC4=O)C(C)O)O)C(C(C7=CC(=C(C=C7)O)OS(=O)(=O)[O-])O)O)C(CC(=O)N)O)C)O)O)O.[Na+]	>64.7mg/mL in DMSO	sodium	Others	β(1,3)-D-Glucan Synthase	Inhibitor of β-(1,3)-D-glucan synthesis;fungicide
A3617	MK-4827	0.1	DMSO	0.177202	1.28851	1.06344	1.21041	0.868275	0.659149	0.856359	0.843151	0.911027	1038915-60-4	320.39	C19H20N4O	C1CC(CNC1)C2=CC=C(C=C2)N3C=C4C=CC=C(C4=N3)C(=O)N	>32mg/mL in DMSO		Chromatin/Epigenetics	PARP	PARP-1/-2 inhibitor,potent and selective
A3617	MK-4827	1	DMSO	0	2.82806	0.430554	0.848957	0.432081	0.748661	0.450119	0.43901	0.501402	1038915-60-4	320.39	C19H20N4O	C1CC(CNC1)C2=CC=C(C=C2)N3C=C4C=CC=C(C4=N3)C(=O)N	>32mg/mL in DMSO		Chromatin/Epigenetics	PARP	PARP-1/-2 inhibitor,potent and selective
A3617	MK-4827	10	DMSO	0	3.39767	0.218418	0.597059	0.313986	0.117105	0.302768	0.308178	0.279717	1038915-60-4	320.39	C19H20N4O	C1CC(CNC1)C2=CC=C(C=C2)N3C=C4C=CC=C(C4=N3)C(=O)N	>32mg/mL in DMSO		Chromatin/Epigenetics	PARP	PARP-1/-2 inhibitor,potent and selective
A3618	MK-5172	0.1	DMSO	0.694261	1.11304	0.946773	0.838878	0.974063	1.1095	0.98178	0.970422	1.02598	1350514-68-9	766.9	C38H50N6O9S	COC1=CC2=C(N=C(CCCCC[C@@H]3C[C@H]3OC(N[C@@H](C(C)(C)C)C(N4[C@H](C(N[C@@]5(C(NS(=O)(C6CC6)=O)=O)[C@H](C5)C=C)=O)C[C@@H]7C4)=O)=O)C(O7)=N2)C=C1	>38.4mg/mL in DMSO		Proteases	NS3/4a protease	HCV NS3/4a protease inhibitor
A3618	MK-5172	1	DMSO	1.69033	1.24177	0.85129	0.936451	0.932557	1.22945	0.949474	0.944642	0.960843	1350514-68-9	766.9	C38H50N6O9S	COC1=CC2=C(N=C(CCCCC[C@@H]3C[C@H]3OC(N[C@@H](C(C)(C)C)C(N4[C@H](C(N[C@@]5(C(NS(=O)(C6CC6)=O)=O)[C@H](C5)C=C)=O)C[C@@H]7C4)=O)=O)C(O7)=N2)C=C1	>38.4mg/mL in DMSO		Proteases	NS3/4a protease	HCV NS3/4a protease inhibitor
A3618	MK-5172	10	DMSO	0.45442	1.83711	0.900756	0.881758	0.709803	0.71269	0.709967	0.72487	0.649865	1350514-68-9	766.9	C38H50N6O9S	COC1=CC2=C(N=C(CCCCC[C@@H]3C[C@H]3OC(N[C@@H](C(C)(C)C)C(N4[C@H](C(N[C@@]5(C(NS(=O)(C6CC6)=O)=O)[C@H](C5)C=C)=O)C[C@@H]7C4)=O)=O)C(O7)=N2)C=C1	>38.4mg/mL in DMSO		Proteases	NS3/4a protease	HCV NS3/4a protease inhibitor
A3631	Monomethyl auristatin E	0.1	DMSO	0	3.72484	0.135575	0.223497	0.222759	0.258626	0.224802	0.216667	0.259793	474645-27-7	717.98	C39H67N5O7	CCC(C)C(C(CC(=O)N1CCCC1C(C(C)C(=O)NC(C)C(C2=CC=CC=C2)O)OC)OC)N(C)C(=O)C(C(C)C)NC(=O)C(C(C)C)NC	≥35.9 mg/mL in DMSO, ≥48.5 mg/mL in EtOH with ultrasonic and warming, <2.34 mg/mL in H2O		Cell Cycle/Checkpoint	Microtubule/Tubulin
A3631	Monomethyl auristatin E	1	DMSO	0	3.45448	0.109466	0.382542	0.310131	0.565468	0.32468	0.282075	0.49742	474645-27-7	717.98	C39H67N5O7	CCC(C)C(C(CC(=O)N1CCCC1C(C(C)C(=O)NC(C)C(C2=CC=CC=C2)O)OC)OC)N(C)C(=O)C(C(C)C)NC(=O)C(C(C)C)NC	≥35.9 mg/mL in DMSO, ≥48.5 mg/mL in EtOH with ultrasonic and warming, <2.34 mg/mL in H2O		Cell Cycle/Checkpoint	Microtubule/Tubulin
A3631	Monomethyl auristatin E	10	DMSO	0	3.63768	0.144278	0.337827	0.227555	0.585482	0.24795	0.213706	0.392692	474645-27-7	717.98	C39H67N5O7	CCC(C)C(C(CC(=O)N1CCCC1C(C(C)C(=O)NC(C)C(C2=CC=CC=C2)O)OC)OC)N(C)C(=O)C(C(C)C)NC(=O)C(C(C)C)NC	≥35.9 mg/mL in DMSO, ≥48.5 mg/mL in EtOH with ultrasonic and warming, <2.34 mg/mL in H2O		Cell Cycle/Checkpoint	Microtubule/Tubulin
A3653	Nelfinavir Mesylate	0.1	DMSO	0.834539	1.04629	1.01779	0.89313	0.968169	1.26853	0.985283	0.980014	1.00835	159989-65-8	663.89	C33H49N3O7S2	CC1=C(C=CC=C1O)C(=O)NC(CSC2=CC=CC=C2)C(CN3CC4CCCCC4CC3C(=O)NC(C)(C)C)O.CS(=O)(=O)O	>66.4mg/mL in DMSO	Mesylate	Proteases	HIV Protease	HIV protease inhibitor,antiretroviral drug for HIV treatment
A3653	Nelfinavir Mesylate	1	DMSO	1.22638	1.21717	0.912999	0.924847	0.927525	1.21454	0.943879	0.90828	1.09521	159989-65-8	663.89	C33H49N3O7S2	CC1=C(C=CC=C1O)C(=O)NC(CSC2=CC=CC=C2)C(CN3CC4CCCCC4CC3C(=O)NC(C)(C)C)O.CS(=O)(=O)O	>66.4mg/mL in DMSO	Mesylate	Proteases	HIV Protease	HIV protease inhibitor,antiretroviral drug for HIV treatment
A3653	Nelfinavir Mesylate	10	DMSO	0.0199397	3.40985	0.197615	0.404408	0.308553	0.466429	0.317548	0.296521	0.404041	159989-65-8	663.89	C33H49N3O7S2	CC1=C(C=CC=C1O)C(=O)NC(CSC2=CC=CC=C2)C(CN3CC4CCCCC4CC3C(=O)NC(C)(C)C)O.CS(=O)(=O)O	>66.4mg/mL in DMSO	Mesylate	Proteases	HIV Protease	HIV protease inhibitor,antiretroviral drug for HIV treatment
A3660	Nilotinib monohydrochloride monohydrate	0.1	DMSO	0.897018	1.04244	0.956967	1.02738	0.997337	0.915806	0.992691	0.982446	1.03196	923288-90-8	583.99	C28H25ClF3N7O2	CC1=C(C=C(C=C1)C(=O)NC2=CC(=CC(=C2)N3C=C(N=C3)C)C(F)(F)F)NC4=NC=CC(=N4)C5=CN=CC=C5.O.Cl	>210.8mg/mL in DMSO		TGF-β / Smad Signaling	Bcr-Abl	Bcr-Abl inhibitor
A3660	Nilotinib monohydrochloride monohydrate	1	DMSO	1.2224	1.1043	1.05951	1.06937	0.923613	1.19526	0.939091	0.917589	1.02043	923288-90-8	583.99	C28H25ClF3N7O2	CC1=C(C=C(C=C1)C(=O)NC2=CC(=CC(=C2)N3C=C(N=C3)C)C(F)(F)F)NC4=NC=CC(=N4)C5=CN=CC=C5.O.Cl	>210.8mg/mL in DMSO		TGF-β / Smad Signaling	Bcr-Abl	Bcr-Abl inhibitor
A3660	Nilotinib monohydrochloride monohydrate	10	DMSO	0.13604	3.43219	0.320618	0.362351	0.269929	0.448834	0.280123	0.274826	0.302833	923288-90-8	583.99	C28H25ClF3N7O2	CC1=C(C=C(C=C1)C(=O)NC2=CC(=CC(=C2)N3C=C(N=C3)C)C(F)(F)F)NC4=NC=CC(=N4)C5=CN=CC=C5.O.Cl	>210.8mg/mL in DMSO		TGF-β / Smad Signaling	Bcr-Abl	Bcr-Abl inhibitor
A3664	Nordihydroguaiaretic acid	0.1	DMSO	0.808298	1.09999	0.915347	0.900172	0.99704	0.881995	0.990485	0.996079	0.9583	500-38-9	302.36	C18H22O4	CC(C(CC1=CC(O)=C(O)C=C1)C)CC2=CC(O)=C(O)C=C2	≥121 mg/mL in DMSO, ≥107 mg/mL in EtOH, <2.48 mg/mL in H2O		PI3K/Akt/mTOR Signaling	mTOR
A3664	Nordihydroguaiaretic acid	1	DMSO	1.06537	1.2592	0.837137	0.815773	0.925683	1.44414	0.955224	0.915162	1.11225	500-38-9	302.36	C18H22O4	CC(C(CC1=CC(O)=C(O)C=C1)C)CC2=CC(O)=C(O)C=C2	≥121 mg/mL in DMSO, ≥107 mg/mL in EtOH, <2.48 mg/mL in H2O		PI3K/Akt/mTOR Signaling	mTOR
A3664	Nordihydroguaiaretic acid	10	DMSO	0	3.80912	0.142799	0.320163	0.166379	0.461414	0.18319	0.162463	0.274046	500-38-9	302.36	C18H22O4	CC(C(CC1=CC(O)=C(O)C=C1)C)CC2=CC(O)=C(O)C=C2	≥121 mg/mL in DMSO, ≥107 mg/mL in EtOH, <2.48 mg/mL in H2O		PI3K/Akt/mTOR Signaling	mTOR
A3681	Olmesartan	0.1	DMSO	0.930913	0.924301	0.926149	0.821066	1.05722	1.13352	1.06157	1.05749	1.06883	144689-24-7	446.5	C24H26N6O3	CCCC1=NC(=C(N1CC2=CC=C(C=C2)C3=CC=CC=C3C4=NNN=N4)C(=O)O)C(C)(C)O	>22.3mg/mL in DMSO	Free Base	GPCR/G protein	Angiotensin Receptor	Angiotensin II receptor antagonist
A3681	Olmesartan	1	DMSO	1.76381	1.11576	0.838144	0.914952	1.00023	1.05387	1.00328	1.0171	0.943142	144689-24-7	446.5	C24H26N6O3	CCCC1=NC(=C(N1CC2=CC=C(C=C2)C3=CC=CC=C3C4=NNN=N4)C(=O)O)C(C)(C)O	>22.3mg/mL in DMSO	Free Base	GPCR/G protein	Angiotensin Receptor	Angiotensin II receptor antagonist
A3681	Olmesartan	10	DMSO	1.23576	1.07585	0.892046	0.911146	1.00831	0.951482	1.00507	1.02269	0.925551	144689-24-7	446.5	C24H26N6O3	CCCC1=NC(=C(N1CC2=CC=C(C=C2)C3=CC=CC=C3C4=NNN=N4)C(=O)O)C(C)(C)O	>22.3mg/mL in DMSO	Free Base	GPCR/G protein	Angiotensin Receptor	Angiotensin II receptor antagonist
A3683	Olprinone Hydrochloride	0.1	DMSO	0.977503	1.02879	1.00344	0.955892	0.985682	1.08226	0.991185	0.981066	1.02485	119615-63-3	286.72	C14H11ClN4O	CC1=C(C=C(C(=O)N1)C#N)C2=CN3C=CN=C3C=C2.Cl	Soluble in DMSO		Metabolism	PDE	Phosphodiesterase 3 (PDE3) inhibitor, selective
A3683	Olprinone Hydrochloride	1	DMSO	1.51377	1.08032	0.883086	0.811118	1.00058	1.21826	1.01298	1.01794	0.98805	119615-63-3	286.72	C14H11ClN4O	CC1=C(C=C(C(=O)N1)C#N)C2=CN3C=CN=C3C=C2.Cl	Soluble in DMSO		Metabolism	PDE	Phosphodiesterase 3 (PDE3) inhibitor, selective
A3683	Olprinone Hydrochloride	10	DMSO	1.11267	1.02053	0.8529	0.837261	1.04556	0.984015	1.04206	1.05882	0.973162	119615-63-3	286.72	C14H11ClN4O	CC1=C(C=C(C(=O)N1)C#N)C2=CN3C=CN=C3C=C2.Cl	Soluble in DMSO		Metabolism	PDE	Phosphodiesterase 3 (PDE3) inhibitor, selective
A3688	Oseltamivir	0.1	DMSO	0.826797	0.781236	1.01222	1.03023	1.07485	1.15466	1.0794	1.06443	1.12994	196618-13-0	312.4	C16H28N2O4	CCC(CC)OC1C=C(CC(C1NC(=O)C)N)C(=O)OCC	>31.2mg/ml in DMSO	Free Base	Microbiology & Virology	NA	inhibitor of influenza neuraminidase
A3688	Oseltamivir	1	DMSO	1.42834	1.02168	0.914146	0.95127	1.01663	1.03016	1.0174	1.01711	1.0275	196618-13-0	312.4	C16H28N2O4	CCC(CC)OC1C=C(CC(C1NC(=O)C)N)C(=O)OCC	>31.2mg/ml in DMSO	Free Base	Microbiology & Virology	NA	inhibitor of influenza neuraminidase
A3688	Oseltamivir	10	DMSO	1.26182	1.05948	0.88491	0.823098	1.02275	0.969492	1.01971	1.05283	0.887073	196618-13-0	312.4	C16H28N2O4	CCC(CC)OC1C=C(CC(C1NC(=O)C)N)C(=O)OCC	>31.2mg/ml in DMSO	Free Base	Microbiology & Virology	NA	inhibitor of influenza neuraminidase
A3689	Oseltamivir acid	0.1	DMSO	0.788695	0.915979	0.962492	0.956672	1.04871	0.991376	1.04545	1.05716	0.997489	187227-45-8	284.35	C14H24N2O4	CCC(CC)OC1C=C(CC(C1NC(=O)C)N)C(=O)O	>14.2mg/mL in DMSO		Microbiology & Virology	NA	Influenza neuraminidase inhibitor
A3689	Oseltamivir acid	1	DMSO	1.7107	1.00844	0.912892	0.861135	1.02106	1.16847	1.02946	1.02639	1.04025	187227-45-8	284.35	C14H24N2O4	CCC(CC)OC1C=C(CC(C1NC(=O)C)N)C(=O)O	>14.2mg/mL in DMSO		Microbiology & Virology	NA	Influenza neuraminidase inhibitor
A3689	Oseltamivir acid	10	DMSO	1.02413	1.01777	0.945213	0.907757	1.0195	0.924038	1.01406	1.03611	0.92963	187227-45-8	284.35	C14H24N2O4	CCC(CC)OC1C=C(CC(C1NC(=O)C)N)C(=O)O	>14.2mg/mL in DMSO		Microbiology & Virology	NA	Influenza neuraminidase inhibitor
A3707	Pemetrexed disodium hemipenta hydrate	0.1	H2O	0.994048	1.0911	0.972117	0.986774	0.978613	0.977157	0.978545	0.991423	0.914723	357166-30-4	468.42	C20H23N5NaO7+	C1=CC(=CC=C1CCC2=CNC3=C2C(=O)N=C(N3)N)C(=O)NC(CCC(=O)O)C(=O)O.O.[Na+]	Soluble in Water	Free Base	Apoptosis	Thymidylate Synthase	Antifolate and antimetabolite agent
A3707	Pemetrexed disodium hemipenta hydrate	1	H2O	1.37863	1.06626	0.932765	0.792911	1.00345	1.17658	1.0115	1.01942	0.973409	357166-30-4	468.42	C20H23N5NaO7+	C1=CC(=CC=C1CCC2=CNC3=C2C(=O)N=C(N3)N)C(=O)NC(CCC(=O)O)C(=O)O.O.[Na+]	Soluble in Water	Free Base	Apoptosis	Thymidylate Synthase	Antifolate and antimetabolite agent
A3707	Pemetrexed disodium hemipenta hydrate	10	H2O	1.09841	1.05556	0.860127	0.756011	1.04593	0.858329	1.03721	1.04815	0.980844	357166-30-4	468.42	C20H23N5NaO7+	C1=CC(=CC=C1CCC2=CNC3=C2C(=O)N=C(N3)N)C(=O)NC(CCC(=O)O)C(=O)O.O.[Na+]	Soluble in Water	Free Base	Apoptosis	Thymidylate Synthase	Antifolate and antimetabolite agent
A3708	Pentostatin	0.1	DMSO	0.460861	0.960661	1.04291	1.10308	0.988034	1.13803	0.996581	0.981456	1.05123	53910-25-1	268.27	C11H16N4O4	C1C(C(OC1N2C=NC3=C2NC=NCC3O)CO)O	>13.4mg/mL in DMSO		GPCR/G protein	Adenosine Receptor	Irreversible adenosine deaminase inhibitor
A3708	Pentostatin	1	DMSO	1.40687	0.994812	0.986366	1.03842	1.00613	0.946422	1.00273	1.02205	0.919021	53910-25-1	268.27	C11H16N4O4	C1C(C(OC1N2C=NC3=C2NC=NCC3O)CO)O	>13.4mg/mL in DMSO		GPCR/G protein	Adenosine Receptor	Irreversible adenosine deaminase inhibitor
A3708	Pentostatin	10	DMSO	0.959422	1.0273	1.00062	1.13212	0.962407	1.26381	0.979581	0.972734	1.01744	53910-25-1	268.27	C11H16N4O4	C1C(C(OC1N2C=NC3=C2NC=NCC3O)CO)O	>13.4mg/mL in DMSO		GPCR/G protein	Adenosine Receptor	Irreversible adenosine deaminase inhibitor
A3709	Peramivir	0.1	DMSO	0.669511	1.01603	0.857088	0.923844	1.01431	1.40144	1.03637	1.0229	1.08131	330600-85-6	328.41	C15H28N4O4	CCC(CC)C(C1C(CC(C1O)C(=O)O)N=C(N)N)NC(=O)C	Soluble in DMSO	Free Base	Microbiology & Virology	NA	Aeuraminidase inhibitor;antiviral drug
A3709	Peramivir	1	DMSO	1.60796	1.00946	1.10482	1.04842	0.950787	1.21154	0.965644	0.937409	1.07543	330600-85-6	328.41	C15H28N4O4	CCC(CC)C(C1C(CC(C1O)C(=O)O)N=C(N)N)NC(=O)C	Soluble in DMSO	Free Base	Microbiology & Virology	NA	Aeuraminidase inhibitor;antiviral drug
A3709	Peramivir	10	DMSO	1.63156	0.895045	0.983042	0.964524	1.05424	0.938803	1.04766	1.05426	1.01416	330600-85-6	328.41	C15H28N4O4	CCC(CC)C(C1C(CC(C1O)C(=O)O)N=C(N)N)NC(=O)C	Soluble in DMSO	Free Base	Microbiology & Virology	NA	Aeuraminidase inhibitor;antiviral drug
A3722	Phenylpiracetam	0.1	DMSO	0.721159	0.903073	0.903708	0.865208	1.07702	0.995339	1.07237	1.074	1.07284	77472-70-9	218.25	C12H14N2O2	O=C1N(CC(N)=O)CC(C2=CC=CC=C2)C1	25℃: DMSO		Others	Others	Nootropic derivative of piracetam
A3722	Phenylpiracetam	1	DMSO	1.33513	1.11162	0.846601	1.02955	0.985683	1.13695	0.994302	0.997967	0.972476	77472-70-9	218.25	C12H14N2O2	O=C1N(CC(N)=O)CC(C2=CC=CC=C2)C1	25℃: DMSO		Others	Others	Nootropic derivative of piracetam
A3722	Phenylpiracetam	10	DMSO	0.952477	0.943938	0.855896	0.880924	1.06695	1.08117	1.06776	1.06157	1.0853	77472-70-9	218.25	C12H14N2O2	O=C1N(CC(N)=O)CC(C2=CC=CC=C2)C1	25℃: DMSO		Others	Others	Nootropic derivative of piracetam
A3727	Pitolisant hydrochloride	0.1	DMSO	0.803733	0.983298	0.958539	0.933676	1.01078	1.20892	1.02207	1.03061	0.980854	903576-44-3	332.31	C17H27Cl2NO	C1CCN(CC1)CCCOCCCC2=CC=C(C=C2)Cl.Cl	>16.6mg/mL in DMSO		Neuroscience	Histamine Receptor	Nonimidazole inverse agonist
A3727	Pitolisant hydrochloride	1	DMSO	1.48737	0.973652	0.932178	1.02346	1.02033	1.12081	1.02605	1.04386	0.949847	903576-44-3	332.31	C17H27Cl2NO	C1CCN(CC1)CCCOCCCC2=CC=C(C=C2)Cl.Cl	>16.6mg/mL in DMSO		Neuroscience	Histamine Receptor	Nonimidazole inverse agonist
A3727	Pitolisant hydrochloride	10	DMSO	0.726828	1.01896	0.821946	0.960558	1.04173	1.04022	1.04165	1.05111	0.996541	903576-44-3	332.31	C17H27Cl2NO	C1CCN(CC1)CCCOCCCC2=CC=C(C=C2)Cl.Cl	>16.6mg/mL in DMSO		Neuroscience	Histamine Receptor	Nonimidazole inverse agonist
A3733	Pramipexole dihydrochloride	0.1	DMSO	0.739524	0.911727	0.873374	0.900906	1.06637	1.20481	1.07425	1.078	1.05166	104632-25-9	284.25	C10H19Cl2N3S	CCCNC1CCC2=C(C1)SC(=N2)N.Cl.Cl	Soluble in DMSO > 10 mM		Neuroscience	Dopamine Receptor	Dopamine receptor agonist
A3733	Pramipexole dihydrochloride	1	DMSO	1.54168	1.04098	0.947832	1.03095	0.996711	0.97298	0.995359	1.01102	0.928702	104632-25-9	284.25	C10H19Cl2N3S	CCCNC1CCC2=C(C1)SC(=N2)N.Cl.Cl	Soluble in DMSO > 10 mM		Neuroscience	Dopamine Receptor	Dopamine receptor agonist
A3733	Pramipexole dihydrochloride	10	DMSO	1.33795	1.00938	0.830382	0.933173	1.05323	0.911922	1.04518	1.08785	0.861152	104632-25-9	284.25	C10H19Cl2N3S	CCCNC1CCC2=C(C1)SC(=N2)N.Cl.Cl	Soluble in DMSO > 10 mM		Neuroscience	Dopamine Receptor	Dopamine receptor agonist
A3738	PSI-7977	0.1	DMSO	0.820546	1.08499	0.957738	0.856413	0.980568	1.12026	0.988527	1.01344	0.886293	1190307-88-0	529.45	C22H29FN3O9P	CC(C)OC(=O)C(C)NP(=O)(OCC1C(C(C(O1)N2C=CC(=O)NC2=O)(C)F)O)OC3=CC=CC=C3	>183mg/mL in DMSO		DNA Damage/DNA Repair	DNA Synthesis	Antiviral agents for chronic HCV infection
A3738	PSI-7977	1	DMSO	1.48266	1.21911	0.930477	0.88097	0.942567	0.929361	0.941814	0.962147	0.85037	1190307-88-0	529.45	C22H29FN3O9P	CC(C)OC(=O)C(C)NP(=O)(OCC1C(C(C(O1)N2C=CC(=O)NC2=O)(C)F)O)OC3=CC=CC=C3	>183mg/mL in DMSO		DNA Damage/DNA Repair	DNA Synthesis	Antiviral agents for chronic HCV infection
A3738	PSI-7977	10	DMSO	1.10422	1.17368	0.766544	0.790998	1.01252	0.9413	1.00846	0.962058	1.20016	1190307-88-0	529.45	C22H29FN3O9P	CC(C)OC(=O)C(C)NP(=O)(OCC1C(C(C(O1)N2C=CC(=O)NC2=O)(C)F)O)OC3=CC=CC=C3	>183mg/mL in DMSO		DNA Damage/DNA Repair	DNA Synthesis	Antiviral agents for chronic HCV infection
A3744	Quetiapine	0.1	DMSO	0.808745	0.92674	0.964276	0.965501	1.04128	1.02181	1.04017	1.06874	0.913782	111974-69-7	383.51	C21H25N3O2S	C1CN(CCN1CCOCCO)C2=NC3=CC=CC=C3SC4=CC=CC=C42	Soluble in DMSO	Free Base	Neuroscience	Dopamine Receptor	Dopamine receptor antagonist
A3744	Quetiapine	1	DMSO	1.63801	1.14674	0.892268	0.87953	0.954462	1.40017	0.979858	0.968816	1.02947	111974-69-7	383.51	C21H25N3O2S	C1CN(CCN1CCOCCO)C2=NC3=CC=CC=C3SC4=CC=CC=C42	Soluble in DMSO	Free Base	Neuroscience	Dopamine Receptor	Dopamine receptor antagonist
A3744	Quetiapine	10	DMSO	1.11167	0.992696	0.89137	0.975745	1.03553	0.986515	1.03274	1.04862	0.964208	111974-69-7	383.51	C21H25N3O2S	C1CN(CCN1CCOCCO)C2=NC3=CC=CC=C3SC4=CC=CC=C42	Soluble in DMSO	Free Base	Neuroscience	Dopamine Receptor	Dopamine receptor antagonist
A3750	Regorafenib hydrochloride	0.1	DMSO	0.851516	0.992136	1.03906	1.00914	0.994578	0.953971	0.992264	0.997739	0.965648	835621-07-3	519.28	C21H16Cl2F4N4O3	CNC(=O)C1=NC=CC(=C1)OC2=CC(=C(C=C2)NC(=O)NC3=CC(=C(C=C3)Cl)C(F)(F)F)F.Cl	>26mg/mL in DMSO	hydrochloride	Tyrosine Kinase	c-RET	Tyrosine kinase inhibitor
A3750	Regorafenib hydrochloride	1	DMSO	1.16109	1.16024	0.923163	0.978412	0.953569	1.05561	0.959384	0.970648	0.91211	835621-07-3	519.28	C21H16Cl2F4N4O3	CNC(=O)C1=NC=CC(=C1)OC2=CC(=C(C=C2)NC(=O)NC3=CC(=C(C=C3)Cl)C(F)(F)F)F.Cl	>26mg/mL in DMSO	hydrochloride	Tyrosine Kinase	c-RET	Tyrosine kinase inhibitor
A3750	Regorafenib hydrochloride	10	DMSO	0.042391	1.88626	0.672922	0.711804	0.757147	0.848759	0.762367	0.792589	0.633298	835621-07-3	519.28	C21H16Cl2F4N4O3	CNC(=O)C1=NC=CC(=C1)OC2=CC(=C(C=C2)NC(=O)NC3=CC(=C(C=C3)Cl)C(F)(F)F)F.Cl	>26mg/mL in DMSO	hydrochloride	Tyrosine Kinase	c-RET	Tyrosine kinase inhibitor
A3751	Regorafenib monohydrate	0.1	DMSO	0.692814	0.982607	0.960589	1.17003	1.01163	0.886371	1.00449	1.02186	0.932329	1019206-88-2	500.83	C21H17ClF4N4O4	CNC(=O)C1=NC=CC(=C1)OC2=CC(=C(C=C2)NC(=O)NC3=CC(=C(C=C3)Cl)C(F)(F)F)F.O	>25.1mg/mL in DMSO		Tyrosine Kinase	c-RET	Tyrosine kinase inhibitor
A3751	Regorafenib monohydrate	1	DMSO	1.10339	1.15905	1.07568	0.985279	0.909624	1.08907	0.919848	0.929265	0.886691	1019206-88-2	500.83	C21H17ClF4N4O4	CNC(=O)C1=NC=CC(=C1)OC2=CC(=C(C=C2)NC(=O)NC3=CC(=C(C=C3)Cl)C(F)(F)F)F.O	>25.1mg/mL in DMSO		Tyrosine Kinase	c-RET	Tyrosine kinase inhibitor
A3751	Regorafenib monohydrate	10	DMSO	0.305451	1.22116	1.16515	0.965665	0.881312	0.753852	0.874049	0.892386	0.794447	1019206-88-2	500.83	C21H17ClF4N4O4	CNC(=O)C1=NC=CC(=C1)OC2=CC(=C(C=C2)NC(=O)NC3=CC(=C(C=C3)Cl)C(F)(F)F)F.O	>25.1mg/mL in DMSO		Tyrosine Kinase	c-RET	Tyrosine kinase inhibitor
A3758	Retigabine dihydrochloride	0.1	DMSO	0.77227	0.903694	0.993385	1.02048	1.0367	1.0513	1.03753	1.02626	1.08035	150812-13-8	376.25	C16H20Cl2FN3O2	CCOC(=O)NC1=C(C=C(C=C1)NCC2=CC=C(C=C2)F)N.Cl.Cl	≥18.8 mg/mL in DMSO, ≥8.71 mg/mL in EtOH with ultrasonic and warming, ≥52.4 mg/mL in H2O with gentle warming		Membrane Transporter/Ion Channel	GABA Receptor
A3758	Retigabine dihydrochloride	1	DMSO	1.53692	0.949842	0.907435	0.829181	1.03896	1.33664	1.05592	1.03987	1.11936	150812-13-8	376.25	C16H20Cl2FN3O2	CCOC(=O)NC1=C(C=C(C=C1)NCC2=CC=C(C=C2)F)N.Cl.Cl	≥18.8 mg/mL in DMSO, ≥8.71 mg/mL in EtOH with ultrasonic and warming, ≥52.4 mg/mL in H2O with gentle warming		Membrane Transporter/Ion Channel	GABA Receptor
A3758	Retigabine dihydrochloride	10	DMSO	0.813423	0.86547	0.843527	0.867019	1.10648	1.03472	1.10239	1.13474	0.975484	150812-13-8	376.25	C16H20Cl2FN3O2	CCOC(=O)NC1=C(C=C(C=C1)NCC2=CC=C(C=C2)F)N.Cl.Cl	≥18.8 mg/mL in DMSO, ≥8.71 mg/mL in EtOH with ultrasonic and warming, ≥52.4 mg/mL in H2O with gentle warming		Membrane Transporter/Ion Channel	GABA Receptor
A3763	RG7388	0.1	DMSO	0.0116961	3.59273	0.16587	0.289681	0.234919	0.733064	0.263303	0.226691	0.409525	1229705-06-9	616.48	C31H29Cl2F2N3O4	CC(C)(C)CC1C(C(C(N1)C(=O)NC2=C(C=C(C=C2)C(=O)O)OC)C3=C(C(=CC=C3)Cl)F)(C#N)C4=C(C=C(C=C4)Cl)F	>30.8mg/mL in DMSO	Free Base	Apoptosis	p53	MDM2 antagonist, oral, selective
A3763	RG7388	1	DMSO	0	3.68146	0.134022	0.417095	0.22745	0.234225	0.227836	0.219755	0.260803	1229705-06-9	616.48	C31H29Cl2F2N3O4	CC(C)(C)CC1C(C(C(N1)C(=O)NC2=C(C=C(C=C2)C(=O)O)OC)C3=C(C(=CC=C3)Cl)F)(C#N)C4=C(C=C(C=C4)Cl)F	>30.8mg/mL in DMSO	Free Base	Apoptosis	p53	MDM2 antagonist, oral, selective
A3763	RG7388	10	DMSO	0	3.70403	0.0773627	0.300046	0.216312	0.673001	0.242334	0.214619	0.353837	1229705-06-9	616.48	C31H29Cl2F2N3O4	CC(C)(C)CC1C(C(C(N1)C(=O)NC2=C(C=C(C=C2)C(=O)O)OC)C3=C(C(=CC=C3)Cl)F)(C#N)C4=C(C=C(C=C4)Cl)F	>30.8mg/mL in DMSO	Free Base	Apoptosis	p53	MDM2 antagonist, oral, selective
A3765	Rilpivirine	0.1	DMSO	0.379705	0.996068	1.09628	1.23344	0.970917	0.770409	0.959492	0.979011	0.880082	500287-72-9	366.42	C22H18N6	CC1=CC(=CC(=C1NC2=NC(=NC=C2)NC3=CC=C(C=C3)C#N)C)C=CC#N	>12.3mg/mL in DMSO	Free Base	Microbiology & Virology	HIV	Inhibitor of next-generation nonnucleoside reverse transcriptase
A3765	Rilpivirine	1	DMSO	1.28397	0.972825	1.05643	0.992877	1.00267	0.893307	0.99644	0.99874	0.983914	500287-72-9	366.42	C22H18N6	CC1=CC(=CC(=C1NC2=NC(=NC=C2)NC3=CC=C(C=C3)C#N)C)C=CC#N	>12.3mg/mL in DMSO	Free Base	Microbiology & Virology	HIV	Inhibitor of next-generation nonnucleoside reverse transcriptase
A3765	Rilpivirine	10	DMSO	0.751769	1.28982	0.938812	0.998502	0.901627	0.937027	0.903644	0.882183	0.981136	500287-72-9	366.42	C22H18N6	CC1=CC(=CC(=C1NC2=NC(=NC=C2)NC3=CC=C(C=C3)C#N)C)C=CC#N	>12.3mg/mL in DMSO	Free Base	Microbiology & Virology	HIV	Inhibitor of next-generation nonnucleoside reverse transcriptase
A3767	Riociguat	0.1	DMSO	0.682714	1.01555	0.968741	0.901697	1.02224	0.794526	1.00927	1.03442	0.904192	625115-55-1	422.42	C20H19FN8O2	CN(C1=C(N=C(N=C1N)C2=NN(C3=C2C=CC=N3)CC4=CC=CC=C4F)N)C(=O)OC	>17mg/mL in DMSO	Free Base	Others	Guanylate Cyclase	Soluble guanylate cyclase (sGC) stimulator
A3767	Riociguat	1	DMSO	1.61614	1.07177	1.0361	1.01732	0.968037	0.854554	0.961571	0.959447	0.967731	625115-55-1	422.42	C20H19FN8O2	CN(C1=C(N=C(N=C1N)C2=NN(C3=C2C=CC=N3)CC4=CC=CC=C4F)N)C(=O)OC	>17mg/mL in DMSO	Free Base	Others	Guanylate Cyclase	Soluble guanylate cyclase (sGC) stimulator
A3767	Riociguat	10	DMSO	1.29547	0.883069	1.08255	0.868592	1.0304	1.08592	1.03356	1.03218	1.042	625115-55-1	422.42	C20H19FN8O2	CN(C1=C(N=C(N=C1N)C2=NN(C3=C2C=CC=N3)CC4=CC=CC=C4F)N)C(=O)OC	>17mg/mL in DMSO	Free Base	Others	Guanylate Cyclase	Soluble guanylate cyclase (sGC) stimulator
A3768	Rivastigmine	0.1	DMSO	0.796408	0.981307	0.916693	0.922018	1.03539	1.02022	1.03453	1.03818	1.01221	123441-03-2	250.34	C14H22N2O2	CCN(C)C(=O)OC1=CC=CC(=C1)C(C)N(C)C	Soluble in DMSO	Free Base	Neuroscience	AChR	Cholinesterase inhibitor
A3768	Rivastigmine	1	DMSO	1.66193	1.03578	0.989338	1.057	0.974867	1.14783	0.984722	0.976322	1.00752	123441-03-2	250.34	C14H22N2O2	CCN(C)C(=O)OC1=CC=CC(=C1)C(C)N(C)C	Soluble in DMSO	Free Base	Neuroscience	AChR	Cholinesterase inhibitor
A3768	Rivastigmine	10	DMSO	1.44501	1.20098	0.838394	1.04698	0.979297	0.649806	0.960523	1.03109	0.678229	123441-03-2	250.34	C14H22N2O2	CCN(C)C(=O)OC1=CC=CC(=C1)C(C)N(C)C	Soluble in DMSO	Free Base	Neuroscience	AChR	Cholinesterase inhibitor
A3781	Ruxolitinib phosphate	0.1	DMSO	0.719816	1.11552	1.00444	0.85524	0.967636	0.915905	0.964688	0.984321	0.876511	1092939-17-7	404.36	C17H21N6O4P	[HH].C1CCC(C1)C(CC#N)N2C=C(C=N2)C3=C4C=CNC4=NC=N3.OOP(=O)=O	>20.2mg/mL in DMSO		Chromatin/Epigenetics	JAK	JAK1/JAK2 inhibitor
A3781	Ruxolitinib phosphate	1	DMSO	1.64801	1.07179	0.903597	0.833863	1.01372	0.936338	1.00931	1.02114	0.955582	1092939-17-7	404.36	C17H21N6O4P	[HH].C1CCC(C1)C(CC#N)N2C=C(C=N2)C3=C4C=CNC4=NC=N3.OOP(=O)=O	>20.2mg/mL in DMSO		Chromatin/Epigenetics	JAK	JAK1/JAK2 inhibitor
A3781	Ruxolitinib phosphate	10	DMSO	1.22325	0.900894	0.968767	0.952282	1.06586	0.78729	1.04999	1.07222	0.965282	1092939-17-7	404.36	C17H21N6O4P	[HH].C1CCC(C1)C(CC#N)N2C=C(C=N2)C3=C4C=CNC4=NC=N3.OOP(=O)=O	>20.2mg/mL in DMSO		Chromatin/Epigenetics	JAK	JAK1/JAK2 inhibitor
A3785	Salinomycin	0.1	DMSO	0.670839	1.07754	0.788582	0.784046	1.03863	1.07175	1.04052	1.05121	0.993302	53003-10-4	751	C42H70O11	CCC(C1CCC(C(O1)C(C)C(C(C)C(=O)C(CC)C2C(CC(C3(O2)C=CC(C4(O3)CCC(O4)(C)C5CCC(C(O5)C)(CC)O)O)C)C)O)C)C(=O)O	≥91.8 mg/mL in DMSO, <2.29 mg/mL in H2O, ≥142.2 mg/mL in EtOH		Stem Cell	Wnt/β-catenin	Polyether ionophore antibiotic;anti-cancer
A3785	Salinomycin	1	DMSO	0.264623	1.54583	0.987432	0.900976	0.797937	0.816471	0.798993	0.815454	0.744195	53003-10-4	751	C42H70O11	CCC(C1CCC(C(O1)C(C)C(C(C)C(=O)C(CC)C2C(CC(C3(O2)C=CC(C4(O3)CCC(O4)(C)C5CCC(C(O5)C)(CC)O)O)C)C)O)C)C(=O)O	≥91.8 mg/mL in DMSO, <2.29 mg/mL in H2O, ≥142.2 mg/mL in EtOH		Stem Cell	Wnt/β-catenin	Polyether ionophore antibiotic;anti-cancer
A3785	Salinomycin	10	DMSO	0	3.91574	0.0915998	0.242158	0.157764	0.211908	0.160849	0.156722	0.183073	53003-10-4	751	C42H70O11	CCC(C1CCC(C(O1)C(C)C(C(C)C(=O)C(CC)C2C(CC(C3(O2)C=CC(C4(O3)CCC(O4)(C)C5CCC(C(O5)C)(CC)O)O)C)C)O)C)C(=O)O	≥91.8 mg/mL in DMSO, <2.29 mg/mL in H2O, ≥142.2 mg/mL in EtOH		Stem Cell	Wnt/β-catenin	Polyether ionophore antibiotic;anti-cancer
A3787	Salirasib	0.1	DMSO	0.791335	1.06323	0.886569	1.12753	1.00487	0.840969	0.995528	1.01902	0.898728	162520-00-5	358.54	C22H30O2S	CC(=CCCC(=CCCC(=CCSC1=CC=CC=C1C(=O)O)C)C)C	>16.8mg/mL in DMSO	Free Base	MAPK Signaling	RasGAP (Ras- P21)	Inhibitor of active Ras protein
A3787	Salirasib	1	DMSO	1.63255	1.01457	0.994498	0.899667	1.00126	1.03413	1.00313	0.997255	1.02783	162520-00-5	358.54	C22H30O2S	CC(=CCCC(=CCCC(=CCSC1=CC=CC=C1C(=O)O)C)C)C	>16.8mg/mL in DMSO	Free Base	MAPK Signaling	RasGAP (Ras- P21)	Inhibitor of active Ras protein
A3787	Salirasib	10	DMSO	1.37877	1.05631	0.93786	1.22076	0.992687	0.736653	0.978098	0.996184	0.89803	162520-00-5	358.54	C22H30O2S	CC(=CCCC(=CCCC(=CCSC1=CC=CC=C1C(=O)O)C)C)C	>16.8mg/mL in DMSO	Free Base	MAPK Signaling	RasGAP (Ras- P21)	Inhibitor of active Ras protein
A3789	Salmeterol xinafoate	0.1	DMSO	0.689353	0.9242	0.912206	1.00823	1.04466	1.16482	1.0515	1.04938	1.05609	94749-08-3	603.75	C36H45NO7	C1=CC=C(C=C1)CCCCOCCCCCCNCC(C2=CC(=C(C=C2)O)CO)O.C1=CC=C2C(=C1)C=CC(=C2O)C(=O)O	Soluble in DMSO > 10 mM	Free Base	GPCR/G protein	Adrenergic Receptor	β2-adrenergic receptor agonist
A3789	Salmeterol xinafoate	1	DMSO	1.80206	1.05898	0.836847	0.949061	1.02145	1.05076	1.02312	1.02983	0.992077	94749-08-3	603.75	C36H45NO7	C1=CC=C(C=C1)CCCCOCCCCCCNCC(C2=CC(=C(C=C2)O)CO)O.C1=CC=C2C(=C1)C=CC(=C2O)C(=O)O	Soluble in DMSO > 10 mM	Free Base	GPCR/G protein	Adrenergic Receptor	β2-adrenergic receptor agonist
A3789	Salmeterol xinafoate	10	DMSO	1.03785	1.1778	0.843472	0.872843	0.974085	1.09449	0.980945	0.970949	1.02197	94749-08-3	603.75	C36H45NO7	C1=CC=C(C=C1)CCCCOCCCCCCNCC(C2=CC(=C(C=C2)O)CO)O.C1=CC=C2C(=C1)C=CC(=C2O)C(=O)O	Soluble in DMSO > 10 mM	Free Base	GPCR/G protein	Adrenergic Receptor	β2-adrenergic receptor agonist
A3791	Saquinavir mesylate	0.1	DMSO	0.698259	1.03439	0.887301	0.850319	1.01752	1.18077	1.02682	1.02672	1.01923	149845-06-7	766.95	C39H54N6O8S	CC(C)(C)NC(=O)C1CC2CCCCC2CN1CC(C(CC3=CC=CC=C3)NC(=O)C(CC(=O)N)NC(=O)C4=NC5=CC=CC=C5C=C4)O.CS(=O)(=O)O	>7.7mg/mL in DMSO	mesylate	Proteases	HIV Protease	HIV Protease Inhibitor
A3791	Saquinavir mesylate	1	DMSO	1.42363	1.07312	0.925179	0.871945	1.00048	0.999469	1.00042	1.00071	1.00109	149845-06-7	766.95	C39H54N6O8S	CC(C)(C)NC(=O)C1CC2CCCCC2CN1CC(C(CC3=CC=CC=C3)NC(=O)C(CC(=O)N)NC(=O)C4=NC5=CC=CC=C5C=C4)O.CS(=O)(=O)O	>7.7mg/mL in DMSO	mesylate	Proteases	HIV Protease	HIV Protease Inhibitor
A3791	Saquinavir mesylate	10	DMSO	0.603018	1.37452	0.895614	0.825559	0.888196	1.00195	0.894677	0.899965	0.866129	149845-06-7	766.95	C39H54N6O8S	CC(C)(C)NC(=O)C1CC2CCCCC2CN1CC(C(CC3=CC=CC=C3)NC(=O)C(CC(=O)N)NC(=O)C4=NC5=CC=CC=C5C=C4)O.CS(=O)(=O)O	>7.7mg/mL in DMSO	mesylate	Proteases	HIV Protease	HIV Protease Inhibitor
A3817	Sildenafil	0.1	H2O	0.841135	0.950347	0.99499	0.994323	1.01944	0.989776	1.01806	1.02613	0.971647	139755-83-2	474.58	C22H30N6O4S	CCCC1=NN(C2=C1NC(=NC2=O)C3=C(C=CC(=C3)S(=O)(=O)N4CCN(CC4)C)OCC)C	>22.65mg/mL in DMSO		Metabolism	PDE	PDE5 inhibitor, selective
A3817	Sildenafil	1	H2O	1.31008	1.01367	0.909804	0.914217	1.02832	0.978663	1.02601	1.06308	0.851097	139755-83-2	474.58	C22H30N6O4S	CCCC1=NN(C2=C1NC(=NC2=O)C3=C(C=CC(=C3)S(=O)(=O)N4CCN(CC4)C)OCC)C	>22.65mg/mL in DMSO		Metabolism	PDE	PDE5 inhibitor, selective
A3817	Sildenafil	10	H2O	1.11371	0.905625	0.866142	0.865941	1.07719	1.06771	1.07675	1.0898	1.0178	139755-83-2	474.58	C22H30N6O4S	CCCC1=NN(C2=C1NC(=NC2=O)C3=C(C=CC(=C3)S(=O)(=O)N4CCN(CC4)C)OCC)C	>22.65mg/mL in DMSO		Metabolism	PDE	PDE5 inhibitor, selective
A3820	Simeprevir	0.1	DMSO	0.788038	0.923879	1.02474	0.978403	1.03266	0.892578	1.02467	1.0274	1.00674	923604-59-5	749.96	C38H47N5O7S2	COC1=CC=C(C(O[C@H]2CC(C(N(C)CCCC/C=C\[C@H]3C[C@@]3(C(NS(=O)(C4CC4)=O)=O)NC5=O)=O)[C@H]5C2)=CC(C6=NC(C(C)C)=CS6)=N7)C7=C1C	>18.8mg/mL in DMSO	Free Base	Proteases	HCV Protease	Inhibitor of HCV NS3/4A protease
A3820	Simeprevir	1	DMSO	1.55417	1.08239	0.992829	1.04374	0.964386	1.00545	0.966725	0.964842	0.975989	923604-59-5	749.96	C38H47N5O7S2	COC1=CC=C(C(O[C@H]2CC(C(N(C)CCCC/C=C\[C@H]3C[C@@]3(C(NS(=O)(C4CC4)=O)=O)NC5=O)=O)[C@H]5C2)=CC(C6=NC(C(C)C)=CS6)=N7)C7=C1C	>18.8mg/mL in DMSO	Free Base	Proteases	HCV Protease	Inhibitor of HCV NS3/4A protease
A3820	Simeprevir	10	DMSO	0	3.15198	0.24215	0.450798	0.400808	0.431322	0.402547	0.397221	0.432465	923604-59-5	749.96	C38H47N5O7S2	COC1=CC=C(C(O[C@H]2CC(C(N(C)CCCC/C=C\[C@H]3C[C@@]3(C(NS(=O)(C4CC4)=O)=O)NC5=O)=O)[C@H]5C2)=CC(C6=NC(C(C)C)=CS6)=N7)C7=C1C	>18.8mg/mL in DMSO	Free Base	Proteases	HCV Protease	Inhibitor of HCV NS3/4A protease
A3856	Tamibarotene	0.1	DMSO	1.42716	0.775977	0.925943	1.06851	1.08375	1.38603	1.10097	1.06556	1.23803	94497-51-5	351.44	C22H25NO3	CC1(CCC(C2=C1C=CC(=C2)NC(=O)C3=CC=C(C=C3)C(=O)O)(C)C)C	>13.4mg/mL in DMSO	Free Base	Others	RARs	RARα agonist
A3856	Tamibarotene	1	DMSO	3.74358	0.58069	0.943692	0.985024	1.1773	1.19254	1.17817	1.17521	1.18569	94497-51-5	351.44	C22H25NO3	CC1(CCC(C2=C1C=CC(=C2)NC(=O)C3=CC=C(C=C3)C(=O)O)(C)C)C	>13.4mg/mL in DMSO	Free Base	Others	RARs	RARα agonist
A3856	Tamibarotene	10	DMSO	3.02817	0.793723	0.823276	1.11698	1.1182	1.09935	1.11713	1.13674	1.05234	94497-51-5	351.44	C22H25NO3	CC1(CCC(C2=C1C=CC(=C2)NC(=O)C3=CC=C(C=C3)C(=O)O)(C)C)C	>13.4mg/mL in DMSO	Free Base	Others	RARs	RARα agonist
A3863	Tedizolid	0.1	DMSO	0.412675	0.885085	1.01124	0.921161	1.05269	0.959781	1.0474	1.04026	1.08514	856866-72-3	370.34	C17H15FN6O3	CN1N=C(N=N1)C2=NC=C(C=C2)C3=C(C=C(C=C3)N4CC(OC4=O)CO)F	>9.25mg/ml in DMSO	Free Base	Microbiology & Virology	Antibiotic	Oxazolidinone for gram-positive infections
A3863	Tedizolid	1	DMSO	1.60019	1.00702	0.919908	0.967426	1.01135	1.17021	1.0204	1.0147	1.04825	856866-72-3	370.34	C17H15FN6O3	CN1N=C(N=N1)C2=NC=C(C=C2)C3=C(C=C(C=C3)N4CC(OC4=O)CO)F	>9.25mg/ml in DMSO	Free Base	Microbiology & Virology	Antibiotic	Oxazolidinone for gram-positive infections
A3863	Tedizolid	10	DMSO	0.784551	1.1983	0.903529	0.95813	0.951597	0.944678	0.951203	0.928748	1.03819	856866-72-3	370.34	C17H15FN6O3	CN1N=C(N=N1)C2=NC=C(C=C2)C3=C(C=C(C=C3)N4CC(OC4=O)CO)F	>9.25mg/ml in DMSO	Free Base	Microbiology & Virology	Antibiotic	Oxazolidinone for gram-positive infections
A3865	Teneligliptin hydrobromide	0.1	DMSO	0.68255	0.976604	1.01519	0.984896	0.99149	1.25037	1.00624	1.01094	0.979404	906093-29-6	1257.72	C44H65Br5N12O2S2	CC1=NN(C(=C1)N2CCN(CC2)C3CC(NC3)C(=O)N4CCSC4)C5=CC=CC=C5.CC1=NN(C(=C1)N2CCN(CC2)C3CC(NC3)C(=O)N4CCSC4)C5=CC=CC=C5.Br.Br.Br.Br.Br	>62.9mg/mL in DMSO	hydrobromide	Proteases	DPP-4	Dipeptidyl peptidase-4 inhibitor
A3865	Teneligliptin hydrobromide	1	DMSO	1.91483	0.87131	1.00044	0.995611	1.0387	1.23837	1.05008	1.04437	1.07244	906093-29-6	1257.72	C44H65Br5N12O2S2	CC1=NN(C(=C1)N2CCN(CC2)C3CC(NC3)C(=O)N4CCSC4)C5=CC=CC=C5.CC1=NN(C(=C1)N2CCN(CC2)C3CC(NC3)C(=O)N4CCSC4)C5=CC=CC=C5.Br.Br.Br.Br.Br	>62.9mg/mL in DMSO	hydrobromide	Proteases	DPP-4	Dipeptidyl peptidase-4 inhibitor
A3865	Teneligliptin hydrobromide	10	DMSO	1.37278	1.20094	0.946292	1.18236	0.919814	0.970137	0.922682	0.919987	0.950475	906093-29-6	1257.72	C44H65Br5N12O2S2	CC1=NN(C(=C1)N2CCN(CC2)C3CC(NC3)C(=O)N4CCSC4)C5=CC=CC=C5.CC1=NN(C(=C1)N2CCN(CC2)C3CC(NC3)C(=O)N4CCSC4)C5=CC=CC=C5.Br.Br.Br.Br.Br	>62.9mg/mL in DMSO	hydrobromide	Proteases	DPP-4	Dipeptidyl peptidase-4 inhibitor
A3872	TH-302	0.1	DMSO	0.738852	1.06517	0.91127	1.01307	0.99874	0.964061	0.996764	0.993873	1.0054	918633-87-1	449.04	C9H16Br2N5O4P	CN1C(=CN=C1[N+](=O)[O-])COP(=O)(NCCBr)NCCBr	>22.5mg/mL in DMSO	free base	DNA Damage/DNA Repair	Topoisomerase	Hypoxia-activated prodrug,inhibits H460/HT29 cell growth
A3872	TH-302	1	DMSO	0	3.19662	0.312897	0.607352	0.343247	0.557624	0.355462	0.331595	0.453796	918633-87-1	449.04	C9H16Br2N5O4P	CN1C(=CN=C1[N+](=O)[O-])COP(=O)(NCCBr)NCCBr	>22.5mg/mL in DMSO	free base	DNA Damage/DNA Repair	Topoisomerase	Hypoxia-activated prodrug,inhibits H460/HT29 cell growth
A3872	TH-302	10	DMSO	0	3.36945	0.260192	0.478587	0.304779	0.423877	0.311565	0.287801	0.420019	918633-87-1	449.04	C9H16Br2N5O4P	CN1C(=CN=C1[N+](=O)[O-])COP(=O)(NCCBr)NCCBr	>22.5mg/mL in DMSO	free base	DNA Damage/DNA Repair	Topoisomerase	Hypoxia-activated prodrug,inhibits H460/HT29 cell growth
A3874	Tiotropium Bromide	0.1	DMSO	1.03964	0.912203	0.978927	0.888937	1.0595	0.850913	1.04761	1.06463	0.977176	136310-93-5	472.42	C19H22BrNO4S2	O=C(C(C1=C([H])C([H])=C([H])S1)(C2=C([H])C([H])=C([H])S2)O[H])O[C@@]3([H])C([H])([H])[C@]4([H])[N+](C([H])([H])[H])(C([H])([H])[H])[C@@](C3([H])[H])([H])[C@@]5([H])O[C@@]45[H].[Br-]	Soluble in DMSO	Bromide	Neuroscience	AChR	MAChR M antagonist
A3874	Tiotropium Bromide	1	DMSO	1.68984	1.01742	0.898745	0.893833	1.03329	0.927212	1.02725	1.04406	0.957029	136310-93-5	472.42	C19H22BrNO4S2	O=C(C(C1=C([H])C([H])=C([H])S1)(C2=C([H])C([H])=C([H])S2)O[H])O[C@@]3([H])C([H])([H])[C@]4([H])[N+](C([H])([H])[H])(C([H])([H])[H])[C@@](C3([H])[H])([H])[C@@]5([H])O[C@@]45[H].[Br-]	Soluble in DMSO	Bromide	Neuroscience	AChR	MAChR M antagonist
A3874	Tiotropium Bromide	10	DMSO	1.16203	0.957403	0.957964	0.931288	1.03575	0.97747	1.03243	1.05469	0.938347	136310-93-5	472.42	C19H22BrNO4S2	O=C(C(C1=C([H])C([H])=C([H])S1)(C2=C([H])C([H])=C([H])S2)O[H])O[C@@]3([H])C([H])([H])[C@]4([H])[N+](C([H])([H])[H])(C([H])([H])[H])[C@@](C3([H])[H])([H])[C@@]5([H])O[C@@]45[H].[Br-]	Soluble in DMSO	Bromide	Neuroscience	AChR	MAChR M antagonist
A3875	Tipiracil hydrochloride	0.1	H2O	0.913439	0.991778	0.925043	0.910324	1.02341	1.15226	1.0294	1.02486	1.05516	183204-72-0	279.12	C9H12Cl2N4O2	C1CC(=N)N(C1)CC2=C(C(=O)NC(=O)N2)Cl.Cl	>13.25mg/mL in DMSO		Others	Thymidine phosphorylase	Thymidine phosphorylase inhibitor
A3875	Tipiracil hydrochloride	1	H2O	1.46685	1.08369	0.912386	0.902038	1.0014	1.04072	1.00323	1.01203	0.961612	183204-72-0	279.12	C9H12Cl2N4O2	C1CC(=N)N(C1)CC2=C(C(=O)NC(=O)N2)Cl.Cl	>13.25mg/mL in DMSO		Others	Thymidine phosphorylase	Thymidine phosphorylase inhibitor
A3875	Tipiracil hydrochloride	10	H2O	1.08565	1.25447	0.667366	0.713525	1.00945	1.38171	1.02675	0.999381	1.14485	183204-72-0	279.12	C9H12Cl2N4O2	C1CC(=N)N(C1)CC2=C(C(=O)NC(=O)N2)Cl.Cl	>13.25mg/mL in DMSO		Others	Thymidine phosphorylase	Thymidine phosphorylase inhibitor
A3877	Tirofiban hydrochloride monohydrate	0.1	DMSO	1.17644	0.893755	1.00271	0.961145	1.035	1.1809	1.04332	1.05267	1.00068	150915-40-5	495.07	C22H39ClN2O6S	O=C(O)[C@@H](NS(=O)(CCCC)=O)CC1=CC=C(OCCCCC2CCNCC2)C=C1.Cl.O	>24.8mg/mL in DMSO	Hydrochloride	Others	Glycoprotein	Glycoprotein IIb/IIIa inhibitor
A3877	Tirofiban hydrochloride monohydrate	1	DMSO	1.53134	1.18485	0.976474	1.06703	0.934923	0.840644	0.929551	0.951561	0.837783	150915-40-5	495.07	C22H39ClN2O6S	O=C(O)[C@@H](NS(=O)(CCCC)=O)CC1=CC=C(OCCCCC2CCNCC2)C=C1.Cl.O	>24.8mg/mL in DMSO	Hydrochloride	Others	Glycoprotein	Glycoprotein IIb/IIIa inhibitor
A3877	Tirofiban hydrochloride monohydrate	10	DMSO	1.09872	0.898364	1.03094	1.02243	1.03137	1.00261	1.02973	1.03861	0.996228	150915-40-5	495.07	C22H39ClN2O6S	O=C(O)[C@@H](NS(=O)(CCCC)=O)CC1=CC=C(OCCCCC2CCNCC2)C=C1.Cl.O	>24.8mg/mL in DMSO	Hydrochloride	Others	Glycoprotein	Glycoprotein IIb/IIIa inhibitor
A3887	Trametinib DMSO solvate	0.1	DMSO	1.08914	0.859989	0.88335	1.02957	1.08021	1.11679	1.08229	1.08031	1.08344	1187431-43-1	693.53	C28H29FIN5O5S	CC1=C2C(=C(N(C1=O)C)NC3=C(C=C(C=C3)I)F)C(=O)N(C(=O)N2C4=CC(=CC=C4)NC(=O)C)C5CC5.CS(=O)C	>11.6mg/mL in DMSO		MAPK Signaling	MEK1/2	Allosteric MEK1/MEK2 kinase inhibitor
A3887	Trametinib DMSO solvate	1	DMSO	0.995623	2.79676	0.473759	0.459879	0.485403	0.382909	0.479563	0.507082	0.374794	1187431-43-1	693.53	C28H29FIN5O5S	CC1=C2C(=C(N(C1=O)C)NC3=C(C=C(C=C3)I)F)C(=O)N(C(=O)N2C4=CC(=CC=C4)NC(=O)C)C5CC5.CS(=O)C	>11.6mg/mL in DMSO		MAPK Signaling	MEK1/2	Allosteric MEK1/MEK2 kinase inhibitor
A3887	Trametinib DMSO solvate	10	DMSO	1.06227	1.90632	0.589403	0.751648	0.769774	0.831666	0.7733	0.761911	0.815575	1187431-43-1	693.53	C28H29FIN5O5S	CC1=C2C(=C(N(C1=O)C)NC3=C(C=C(C=C3)I)F)C(=O)N(C(=O)N2C4=CC(=CC=C4)NC(=O)C)C5CC5.CS(=O)C	>11.6mg/mL in DMSO		MAPK Signaling	MEK1/2	Allosteric MEK1/MEK2 kinase inhibitor
A3888	Trelagliptin	0.1	DMSO	1.07629	1.08954	1.03982	1.01095	0.951032	1.0064	0.954187	0.955833	0.941476	865759-25-7	357.38	C18H20FN5O2	CN1C(=O)C=C(N(C1=O)CC2=C(C=CC(=C2)F)C#N)N3CCCC(C3)N	>11.6mg/mL in DMSO	Free Base	Proteases	DPP-4	DPP-4 inhibitor,long-acting and selective
A3888	Trelagliptin	1	DMSO	1.72425	1.21282	0.884384	0.885713	0.96938	0.731732	0.955839	0.991527	0.807671	865759-25-7	357.38	C18H20FN5O2	CN1C(=O)C=C(N(C1=O)CC2=C(C=CC(=C2)F)C#N)N3CCCC(C3)N	>11.6mg/mL in DMSO	Free Base	Proteases	DPP-4	DPP-4 inhibitor,long-acting and selective
A3888	Trelagliptin	10	DMSO	1.14006	1.00991	0.898794	0.94113	1.0329	0.923686	1.02668	1.04826	0.937015	865759-25-7	357.38	C18H20FN5O2	CN1C(=O)C=C(N(C1=O)CC2=C(C=CC(=C2)F)C#N)N3CCCC(C3)N	>11.6mg/mL in DMSO	Free Base	Proteases	DPP-4	DPP-4 inhibitor,long-acting and selective
A3891	Triptolide	0.1	DMSO	0.0131432	3.59044	0.0814764	0.25477	0.247275	0.972556	0.288601	0.25837	0.412238	38748-32-2	360.41	C20H24O6	CC(C)C12C(O1)C3C4(O3)C5(CCC6=C(C5CC7C4(C2O)O7)COC6=O)C	≥36 mg/mL in DMSO, <2.56 mg/mL in EtOH, <2.46 mg/mL in H2O		Immunology/Inflammation	NF-κB
A3891	Triptolide	1	DMSO	0	3.58566	0.146433	0.314495	0.259571	0.429594	0.269259	0.247421	0.370601	38748-32-2	360.41	C20H24O6	CC(C)C12C(O1)C3C4(O3)C5(CCC6=C(C5CC7C4(C2O)O7)COC6=O)C	≥36 mg/mL in DMSO, <2.56 mg/mL in EtOH, <2.46 mg/mL in H2O		Immunology/Inflammation	NF-κB
A3891	Triptolide	10	DMSO	0	3.66816	0.113227	0.285224	0.243995	0.314839	0.248031	0.235259	0.304431	38748-32-2	360.41	C20H24O6	CC(C)C12C(O1)C3C4(O3)C5(CCC6=C(C5CC7C4(C2O)O7)COC6=O)C	≥36 mg/mL in DMSO, <2.56 mg/mL in EtOH, <2.46 mg/mL in H2O		Immunology/Inflammation	NF-κB
A3892	Triptonide	0.1	DMSO	0	3.64326	0.201332	0.355831	0.227452	0.266823	0.229695	0.228312	0.238362	38647-11-9	358.39	C20H22O6	CC([C@]12[C@@H](O2)[C@H]3[C@@]4(O3)[C@]5(CCC6=C([C@]5([H])C[C@H]7[C@@]4(O7)C1=O)COC6=O)C)C	≥16.35 mg/mL in DMSO, <2.61 mg/mL in EtOH, <2.46 mg/mL in H2O		Others	dCTP Pyrophosphatase
A3892	Triptonide	1	DMSO	0.092686	3.76058	0.133831	0.359725	0.202835	0.178123	0.201427	0.200882	0.204037	38647-11-9	358.39	C20H22O6	CC([C@]12[C@@H](O2)[C@H]3[C@@]4(O3)[C@]5(CCC6=C([C@]5([H])C[C@H]7[C@@]4(O7)C1=O)COC6=O)C)C	≥16.35 mg/mL in DMSO, <2.61 mg/mL in EtOH, <2.46 mg/mL in H2O		Others	dCTP Pyrophosphatase
A3892	Triptonide	10	DMSO	0	3.70605	0.0694453	0.330445	0.243998	0.197951	0.241374	0.226804	0.301918	38647-11-9	358.39	C20H22O6	CC([C@]12[C@@H](O2)[C@H]3[C@@]4(O3)[C@]5(CCC6=C([C@]5([H])C[C@H]7[C@@]4(O7)C1=O)COC6=O)C)C	≥16.35 mg/mL in DMSO, <2.61 mg/mL in EtOH, <2.46 mg/mL in H2O		Others	dCTP Pyrophosphatase
A3893	Troglitazone	0.1	DMSO	0.881294	1.13826	0.780021	0.902666	1.00203	1.15084	1.01051	1.00551	1.03158	97322-87-7	441.54	C24H27NO5S	CC1=C(C(=C2CCC(OC2=C1C)(C)COC3=CC=C(C=C3)CC4C(=O)NC(=O)S4)C)O	>20.9mg/mL in DMSO		Metabolism	PPAR	Selective PPARγ agonist
A3893	Troglitazone	1	DMSO	1.49627	1.12583	0.845993	0.881236	1.00991	0.832753	0.999816	1.01327	0.940131	97322-87-7	441.54	C24H27NO5S	CC1=C(C(=C2CCC(OC2=C1C)(C)COC3=CC=C(C=C3)CC4C(=O)NC(=O)S4)C)O	>20.9mg/mL in DMSO		Metabolism	PPAR	Selective PPARγ agonist
A3893	Troglitazone	10	DMSO	1.09778	1.045	0.830952	0.914436	1.03761	0.94984	1.0326	1.03455	1.01622	97322-87-7	441.54	C24H27NO5S	CC1=C(C(=C2CCC(OC2=C1C)(C)COC3=CC=C(C=C3)CC4C(=O)NC(=O)S4)C)O	>20.9mg/mL in DMSO		Metabolism	PPAR	Selective PPARγ agonist
A3918	Vilazodone	0.1	DMSO	0.267533	0.905728	0.958193	1.03079	1.0386	1.15272	1.0451	1.05917	0.981839	163521-12-8	441.52	C26H27N5O2	C1CN(CCN1CCCCC2=CNC3=C2C=C(C=C3)C#N)C4=CC5=C(C=C4)OC(=C5)C(=O)N	≥100mg/mL (226.49 mM) in DMSO;< 0.1mg/mL (insoluble) in H2O		Neuroscience	5-HT Receptor	Combined SSRI and 5-HT1A receptor partial agonist
A3918	Vilazodone	1	DMSO	1.53715	0.967561	0.928048	0.806506	1.03453	1.22483	1.04538	1.03315	1.09475	163521-12-8	441.52	C26H27N5O2	C1CN(CCN1CCCCC2=CNC3=C2C=C(C=C3)C#N)C4=CC5=C(C=C4)OC(=C5)C(=O)N	≥100mg/mL (226.49 mM) in DMSO;< 0.1mg/mL (insoluble) in H2O		Neuroscience	5-HT Receptor	Combined SSRI and 5-HT1A receptor partial agonist
A3918	Vilazodone	10	DMSO	0.430113	1.09733	0.806188	0.802901	1.04272	0.76525	1.02691	1.03907	0.971437	163521-12-8	441.52	C26H27N5O2	C1CN(CCN1CCCCC2=CNC3=C2C=C(C=C3)C#N)C4=CC5=C(C=C4)OC(=C5)C(=O)N	≥100mg/mL (226.49 mM) in DMSO;< 0.1mg/mL (insoluble) in H2O		Neuroscience	5-HT Receptor	Combined SSRI and 5-HT1A receptor partial agonist
A3919	Vilazodone Hydrochloride	0.1	DMSO	0.870702	0.955949	0.920377	0.908823	1.0362	1.17961	1.04437	1.03057	1.09691	163521-08-2	477.99	C26H28ClN5O2	C1CN(CCN1CCCCC2=CNC3=C2C=C(C=C3)C#N)C4=CC5=C(C=C4)OC(=C5)C(=O)N.Cl	Soluble in DMSO > 10 mM	Hydrochloride	Neuroscience	5-HT Receptor	Combined SSRI and 5-HT1A receptor partial agonist
A3919	Vilazodone Hydrochloride	1	DMSO	1.91633	1.01572	0.889544	1.07014	1.00636	1.1996	1.01737	1.00275	1.07782	163521-08-2	477.99	C26H28ClN5O2	C1CN(CCN1CCCCC2=CNC3=C2C=C(C=C3)C#N)C4=CC5=C(C=C4)OC(=C5)C(=O)N.Cl	Soluble in DMSO > 10 mM	Hydrochloride	Neuroscience	5-HT Receptor	Combined SSRI and 5-HT1A receptor partial agonist
A3919	Vilazodone Hydrochloride	10	DMSO	0.376387	2.91115	0.375992	0.581203	0.446055	0.544443	0.451661	0.420133	0.573982	163521-08-2	477.99	C26H28ClN5O2	C1CN(CCN1CCCCC2=CNC3=C2C=C(C=C3)C#N)C4=CC5=C(C=C4)OC(=C5)C(=O)N.Cl	Soluble in DMSO > 10 mM	Hydrochloride	Neuroscience	5-HT Receptor	Combined SSRI and 5-HT1A receptor partial agonist
A3920	Vinblastine sulfate	0.1	DMSO	0	3.76693	0.116152	0.164561	0.210875	0.333104	0.21784	0.186346	0.347817	143-67-9	909.05	C46H60N4O13S	CCC1(CC2CC(C3=C(CCN(C2)C1)C4=CC=CC=C4N3)(C5=C(C=C6C(=C5)C78CCN9C7C(C=CC9)(C(C(C8N6C)(C(=O)OC)O)OC(=O)C)CC)OC)C(=O)OC)O.OS(=O)(=O)O	>28.9mg/mL in DMSO	sulfate	Ubiquitination/Proteasome	Autophagy	Anti-mitotic agent
A3920	Vinblastine sulfate	1	DMSO	0.0247317	3.65803	0.107964	0.392852	0.240392	0.328934	0.245437	0.217038	0.365163	143-67-9	909.05	C46H60N4O13S	CCC1(CC2CC(C3=C(CCN(C2)C1)C4=CC=CC=C4N3)(C5=C(C=C6C(=C5)C78CCN9C7C(C=CC9)(C(C(C8N6C)(C(=O)OC)O)OC(=O)C)CC)OC)C(=O)OC)O.OS(=O)(=O)O	>28.9mg/mL in DMSO	sulfate	Ubiquitination/Proteasome	Autophagy	Anti-mitotic agent
A3920	Vinblastine sulfate	10	DMSO	0	3.8177	0.0864174	0.315879	0.188098	0.305367	0.19478	0.167406	0.309271	143-67-9	909.05	C46H60N4O13S	CCC1(CC2CC(C3=C(CCN(C2)C1)C4=CC=CC=C4N3)(C5=C(C=C6C(=C5)C78CCN9C7C(C=CC9)(C(C(C8N6C)(C(=O)OC)O)OC(=O)C)CC)OC)C(=O)OC)O.OS(=O)(=O)O	>28.9mg/mL in DMSO	sulfate	Ubiquitination/Proteasome	Autophagy	Anti-mitotic agent
A3921	Vinorelbine ditartrate	0.1	DMSO	0	3.59616	0.171156	0.287315	0.234976	0.68783	0.260779	0.228921	0.391196	125317-39-7	1079.11	C53H66N4O20	CCC1=CC2CC(C3=C(CN(C2)C1)C4=CC=CC=C4N3)(C5=C(C=C6C(=C5)C78CCN9C7C(C=CC9)(C(C(C8N6C)(C(=O)OC)O)OC(=O)C)CC)OC)C(=O)OC.C(C(C(=O)O)O)(C(=O)O)O.C(C(C(=O)O)O)(C(=O)O)O	>33.7mg/mL in DMSO	ditartrate	Others	Others	Anti-mitotic chemotherapy drug
A3921	Vinorelbine ditartrate	1	DMSO	0.0325614	3.58526	0.131038	0.234085	0.27788	0.30264	0.27929	0.26467	0.336032	125317-39-7	1079.11	C53H66N4O20	CCC1=CC2CC(C3=C(CN(C2)C1)C4=CC=CC=C4N3)(C5=C(C=C6C(=C5)C78CCN9C7C(C=CC9)(C(C(C8N6C)(C(=O)OC)O)OC(=O)C)CC)OC)C(=O)OC.C(C(C(=O)O)O)(C(=O)O)O.C(C(C(=O)O)O)(C(=O)O)O	>33.7mg/mL in DMSO	ditartrate	Others	Others	Anti-mitotic chemotherapy drug
A3921	Vinorelbine ditartrate	10	DMSO	0.00117935	3.68973	0.10608	0.431884	0.213742	0.512801	0.230782	0.21843	0.289625	125317-39-7	1079.11	C53H66N4O20	CCC1=CC2CC(C3=C(CN(C2)C1)C4=CC=CC=C4N3)(C5=C(C=C6C(=C5)C78CCN9C7C(C=CC9)(C(C(C8N6C)(C(=O)OC)O)OC(=O)C)CC)OC)C(=O)OC.C(C(C(=O)O)O)(C(=O)O)O.C(C(C(=O)O)O)(C(=O)O)O	>33.7mg/mL in DMSO	ditartrate	Others	Others	Anti-mitotic chemotherapy drug
A3926	Vortioxetine	0.1	DMSO	0.895138	1.03295	0.984288	0.981602	0.997546	0.911579	0.992648	0.992451	0.987202	508233-74-7	298.45	C18H22N2S	CC1=CC(=C(C=C1)SC2=CC=CC=C2N3CCNCC3)C	Soluble in DMSO		Neuroscience	5-HT Receptor	5-HT receptors antagonist
A3926	Vortioxetine	1	DMSO	1.53608	1.22374	0.969367	0.811859	0.910288	1.34422	0.935013	0.926954	0.966991	508233-74-7	298.45	C18H22N2S	CC1=CC(=C(C=C1)SC2=CC=CC=C2N3CCNCC3)C	Soluble in DMSO		Neuroscience	5-HT Receptor	5-HT receptors antagonist
A3926	Vortioxetine	10	DMSO	0.122172	2.85481	0.261263	0.379386	0.50767	0.68873	0.517987	0.510223	0.546263	508233-74-7	298.45	C18H22N2S	CC1=CC(=C(C=C1)SC2=CC=CC=C2N3CCNCC3)C	Soluble in DMSO		Neuroscience	5-HT Receptor	5-HT receptors antagonist
A3952	Ziprasidone	0.1	DMSO	1.04907	0.97608	0.973729	0.913317	1.01607	1.12753	1.02242	1.03814	0.955049	146939-27-7	412.94	C21H21ClN4OS	C1CN(CCN1CCC2=C(C=C3C(=C2)CC(=O)N3)Cl)C4=NSC5=CC=CC=C54	DMSO	Free Base	Neuroscience	5-HT Receptor	5-HT (serotonin)/dopamine receptor antagonist
A3952	Ziprasidone	1	DMSO	1.22485	1.2265	0.847524	0.816505	0.974266	0.814288	0.965151	1.00777	0.793051	146939-27-7	412.94	C21H21ClN4OS	C1CN(CCN1CCC2=C(C=C3C(=C2)CC(=O)N3)Cl)C4=NSC5=CC=CC=C54	DMSO	Free Base	Neuroscience	5-HT Receptor	5-HT (serotonin)/dopamine receptor antagonist
A3952	Ziprasidone	10	DMSO	0.331484	1.51405	0.588997	0.516373	0.947517	0.862088	0.942649	1.00698	0.687443	146939-27-7	412.94	C21H21ClN4OS	C1CN(CCN1CCC2=C(C=C3C(=C2)CC(=O)N3)Cl)C4=NSC5=CC=CC=C54	DMSO	Free Base	Neuroscience	5-HT Receptor	5-HT (serotonin)/dopamine receptor antagonist
A3953	Ziprasidone hydrochloride monohydrate	0.1	DMSO	0.867047	1.05389	0.896387	0.832565	1.01783	1.02457	1.01821	1.03228	0.95308	138982-67-9	467.41	C21H24Cl2N4O2S	C1CN(CCN1CCC2=C(C=C3C(=C2)CC(=O)N3)Cl)C4=NSC5=CC=CC=C54.O.Cl	Limited solubility	Hydrochloride	Neuroscience	5-HT Receptor	5-HT (serotonin)/dopamine receptor antagonist
A3953	Ziprasidone hydrochloride monohydrate	1	DMSO	1.53952	1.16329	0.805949	0.980017	0.988447	0.98825	0.988436	1.00414	0.921078	138982-67-9	467.41	C21H24Cl2N4O2S	C1CN(CCN1CCC2=C(C=C3C(=C2)CC(=O)N3)Cl)C4=NSC5=CC=CC=C54.O.Cl	Limited solubility	Hydrochloride	Neuroscience	5-HT Receptor	5-HT (serotonin)/dopamine receptor antagonist
A3953	Ziprasidone hydrochloride monohydrate	10	DMSO	0.413929	1.46727	0.899133	0.773637	0.859314	0.899887	0.861626	0.89045	0.741561	138982-67-9	467.41	C21H24Cl2N4O2S	C1CN(CCN1CCC2=C(C=C3C(=C2)CC(=O)N3)Cl)C4=NSC5=CC=CC=C54.O.Cl	Limited solubility	Hydrochloride	Neuroscience	5-HT Receptor	5-HT (serotonin)/dopamine receptor antagonist
A3966	Doxorubicin	0.1	DMSO	0	3.7573	0.090228	0.243123	0.215858	0.332919	0.222528	0.211	0.272543	23214-92-8	543.52	C27H29NO11	CC1C(C(CC(O1)OC2CC(CC3=C(C4=C(C(=C23)O)C(=O)C5=C(C4=O)C=CC=C5OC)O)(C(=O)CO)O)N)O	>27.2mg/mL in DMSO	Free Base	DNA Damage/DNA Repair	Topoisomerase	Topo II inhibitor,immunosuppresive antineoplastic antibiotic
A3966	Doxorubicin	1	DMSO	0	3.8996	0.0775381	0.419509	0.153426	0.22935	0.157752	0.144549	0.21299	23214-92-8	543.52	C27H29NO11	CC1C(C(CC(O1)OC2CC(CC3=C(C4=C(C(=C23)O)C(=O)C5=C(C4=O)C=CC=C5OC)O)(C(=O)CO)O)N)O	>27.2mg/mL in DMSO	Free Base	DNA Damage/DNA Repair	Topoisomerase	Topo II inhibitor,immunosuppresive antineoplastic antibiotic
A3966	Doxorubicin	10	DMSO	0.0236743	3.98876	0.103332	0.211202	0.115957	0.393664	0.131781	0.108979	0.229648	23214-92-8	543.52	C27H29NO11	CC1C(C(CC(O1)OC2CC(CC3=C(C4=C(C(=C23)O)C(=O)C5=C(C4=O)C=CC=C5OC)O)(C(=O)CO)O)N)O	>27.2mg/mL in DMSO	Free Base	DNA Damage/DNA Repair	Topoisomerase	Topo II inhibitor,immunosuppresive antineoplastic antibiotic
A3967	Lapatinib Ditosylate	0.1	DMSO	0.846191	1.02859	0.98143	1.05106	0.985997	1.05605	0.989988	0.983983	1.02228	388082-78-8	925.46	C29H26ClFN4O4S 2C7H8O3S	CC1=CC=C(C=C1)S(=O)(=O)O.CC1=CC=C(C=C1)S(=O)(=O)O.CS(=O)(=O)CCNCC1=CC=C(O1)C2=CC3=C(C=C2)N=CN=C3NC4=CC(=C(C=C4)OCC5=CC(=CC=C5)F)Cl	>24.3mg/mL in DMSO	Ditosylate	JAK/STAT Signaling	EGFR	EGFR/HER2 inhibitor,potent and selective
A3967	Lapatinib Ditosylate	1	DMSO	1.27235	1.04746	0.995793	1.02907	0.972237	1.11845	0.980568	0.991913	0.927689	388082-78-8	925.46	C29H26ClFN4O4S 2C7H8O3S	CC1=CC=C(C=C1)S(=O)(=O)O.CC1=CC=C(C=C1)S(=O)(=O)O.CS(=O)(=O)CCNCC1=CC=C(O1)C2=CC3=C(C=C2)N=CN=C3NC4=CC(=C(C=C4)OCC5=CC(=CC=C5)F)Cl	>24.3mg/mL in DMSO	Ditosylate	JAK/STAT Signaling	EGFR	EGFR/HER2 inhibitor,potent and selective
A3967	Lapatinib Ditosylate	10	DMSO	0.424129	1.27366	0.772264	0.749098	0.96323	1.10493	0.971304	0.9496	1.05783	388082-78-8	925.46	C29H26ClFN4O4S 2C7H8O3S	CC1=CC=C(C=C1)S(=O)(=O)O.CC1=CC=C(C=C1)S(=O)(=O)O.CS(=O)(=O)CCNCC1=CC=C(O1)C2=CC3=C(C=C2)N=CN=C3NC4=CC(=C(C=C4)OCC5=CC(=CC=C5)F)Cl	>24.3mg/mL in DMSO	Ditosylate	JAK/STAT Signaling	EGFR	EGFR/HER2 inhibitor,potent and selective
A4007	MLN9708	0.1	DMSO	0.0618221	3.80093	0.097298	0.214492	0.201123	0.284749	0.205888	0.198878	0.254295	1201902-80-8	517.1	C20H23BCl2N2O9	B1(OC(=O)CC(O1)(CC(=O)O)C(=O)O)C(CC(C)C)NC(=O)CNC(=O)C2=C(C=CC(=C2)Cl)Cl	>20.85mg/mL in DMSO		Ubiquitination/Proteasome	Proteasome	Proteasome inhibitor
A4007	MLN9708	1	DMSO	0	3.77888	0.11168	0.356966	0.197626	0.244085	0.200273	0.20521	0.189413	1201902-80-8	517.1	C20H23BCl2N2O9	B1(OC(=O)CC(O1)(CC(=O)O)C(=O)O)C(CC(C)C)NC(=O)CNC(=O)C2=C(C=CC(=C2)Cl)Cl	>20.85mg/mL in DMSO		Ubiquitination/Proteasome	Proteasome	Proteasome inhibitor
A4007	MLN9708	10	DMSO	0	3.68319	0.137428	0.496338	0.214581	0.318031	0.220475	0.212368	0.259624	1201902-80-8	517.1	C20H23BCl2N2O9	B1(OC(=O)CC(O1)(CC(=O)O)C(=O)O)C(CC(C)C)NC(=O)CNC(=O)C2=C(C=CC(=C2)Cl)Cl	>20.85mg/mL in DMSO		Ubiquitination/Proteasome	Proteasome	Proteasome inhibitor
A4008	MLN2238	0.1	DMSO	0	3.91662	0.0432523	0.131046	0.172203	0.329478	0.181164	0.16251	0.255278	1072833-77-2	361	C14H19BCl2N2O4	B(C(CC(C)C)NC(=O)CNC(=O)C1=C(C=CC(=C1)Cl)Cl)(O)O	>16.8mg/mL in DMSO	Free Base	Ubiquitination/Proteasome	Proteasome	β5 site of the 20S proteasome inhibitor
A4008	MLN2238	1	DMSO	0.0207157	3.78132	0.0928863	0.460928	0.183545	0.41226	0.196578	0.187303	0.240431	1072833-77-2	361	C14H19BCl2N2O4	B(C(CC(C)C)NC(=O)CNC(=O)C1=C(C=CC(=C1)Cl)Cl)(O)O	>16.8mg/mL in DMSO	Free Base	Ubiquitination/Proteasome	Proteasome	β5 site of the 20S proteasome inhibitor
A4008	MLN2238	10	DMSO	0	3.60291	0.12108	0.446203	0.246204	0.479378	0.25949	0.225797	0.402297	1072833-77-2	361	C14H19BCl2N2O4	B(C(CC(C)C)NC(=O)CNC(=O)C1=C(C=CC(=C1)Cl)Cl)(O)O	>16.8mg/mL in DMSO	Free Base	Ubiquitination/Proteasome	Proteasome	β5 site of the 20S proteasome inhibitor
A4009	CEP-18770	0.1	DMSO	0.0158285	3.78926	0.0981295	0.205951	0.199576	0.3969	0.210819	0.196282	0.277507	847499-27-8	413.3	C21H28BN3O5	B(C(CC(C)C)NC(=O)C(C(C)O)NC(=O)C1=CC=CC(=N1)C2=CC=CC=C2)(O)O	>16.8mg/mL in DMSO	Free Base	Ubiquitination/Proteasome	Proteasome	Proteasome inhibitor
A4009	CEP-18770	1	DMSO	0	3.57444	0.125095	0.178979	0.285587	0.346546	0.28906	0.272649	0.361197	847499-27-8	413.3	C21H28BN3O5	B(C(CC(C)C)NC(=O)C(C(C)O)NC(=O)C1=CC=CC(=N1)C2=CC=CC=C2)(O)O	>16.8mg/mL in DMSO	Free Base	Ubiquitination/Proteasome	Proteasome	Proteasome inhibitor
A4009	CEP-18770	10	DMSO	0	3.86845	0.0800809	0.362327	0.166406	0.288329	0.173353	0.17996	0.150694	847499-27-8	413.3	C21H28BN3O5	B(C(CC(C)C)NC(=O)C(C(C)O)NC(=O)C1=CC=CC(=N1)C2=CC=CC=C2)(O)O	>16.8mg/mL in DMSO	Free Base	Ubiquitination/Proteasome	Proteasome	Proteasome inhibitor
A4012	Gabexate mesylate	0.1	DMSO	0.815115	1.12547	0.947372	0.928407	0.974508	0.899801	0.970251	0.965235	0.981788	56974-61-9	417.48	C16H23N3O4.CH4O3S	CCOC(=O)C1=CC=C(C=C1)OC(=O)CCCCCN=C(N)N.CS(=O)(=O)O	>18.2mg/mL in DMSO	Mesylate	Proteases	Serine Protease	Trypsin-like serine proteinases inhibitor
A4012	Gabexate mesylate	1	DMSO	1.87189	1.10579	0.922999	1.04415	0.974043	1.00331	0.975711	0.974736	0.97585	56974-61-9	417.48	C16H23N3O4.CH4O3S	CCOC(=O)C1=CC=C(C=C1)OC(=O)CCCCCN=C(N)N.CS(=O)(=O)O	>18.2mg/mL in DMSO	Mesylate	Proteases	Serine Protease	Trypsin-like serine proteinases inhibitor
A4012	Gabexate mesylate	10	DMSO	0.899996	1.047	0.914894	1.0363	1.00415	0.951747	1.00116	1.01009	0.959746	56974-61-9	417.48	C16H23N3O4.CH4O3S	CCOC(=O)C1=CC=C(C=C1)OC(=O)CCCCCN=C(N)N.CS(=O)(=O)O	>18.2mg/mL in DMSO	Mesylate	Proteases	Serine Protease	Trypsin-like serine proteinases inhibitor
A4013	Aspirin (Acetylsalicylic acid)	0.1	DMSO	0.808671	1.04284	1.0026	0.942502	0.987193	0.982706	0.986937	0.987659	0.988927	50-78-2	180.16	C9H8O4	CC(=O)OC1=CC=CC=C1C(=O)O	>8.6mg/mL in DMSO	Free Base	Neuroscience	COX	Cyclooxygenase (COX) inhibitor
A4013	Aspirin (Acetylsalicylic acid)	1	DMSO	1.88975	1.12653	0.872399	0.968205	0.993832	0.862292	0.986337	1.00847	0.893656	50-78-2	180.16	C9H8O4	CC(=O)OC1=CC=CC=C1C(=O)O	>8.6mg/mL in DMSO	Free Base	Neuroscience	COX	Cyclooxygenase (COX) inhibitor
A4013	Aspirin (Acetylsalicylic acid)	10	DMSO	1.10492	1.1166	0.921083	0.972795	0.978735	0.952591	0.977245	0.987061	0.943316	50-78-2	180.16	C9H8O4	CC(=O)OC1=CC=CC=C1C(=O)O	>8.6mg/mL in DMSO	Free Base	Neuroscience	COX	Cyclooxygenase (COX) inhibitor
A4014	Artemether (SM-224)	0.1	DMSO	0.871462	0.922298	1.14189	1.09374	0.969194	1.27295	0.986502	0.971663	1.04247	71963-77-4	298.4	C16H26O5	[H][C@]12[C@@]3([C@@]4([H])CC[C@@]2([H])C)[C@@](O[C@H](OC)[C@@]4(C)[H])([H])O[C@@](OO3)(C)CC1	≥15.3 mg/mL in DMSO, ≥90.2 mg/mL in EtOH, <2.3 mg/mL in H2O		Ubiquitination/Proteasome	Proteasome
A4014	Artemether (SM-224)	1	DMSO	1.35264	1.48814	0.961503	1.00818	0.817747	0.860913	0.820206	0.814653	0.838355	71963-77-4	298.4	C16H26O5	[H][C@]12[C@@]3([C@@]4([H])CC[C@@]2([H])C)[C@@](O[C@H](OC)[C@@]4(C)[H])([H])O[C@@](OO3)(C)CC1	≥15.3 mg/mL in DMSO, ≥90.2 mg/mL in EtOH, <2.3 mg/mL in H2O		Ubiquitination/Proteasome	Proteasome
A4014	Artemether (SM-224)	10	DMSO	0.625579	1.57531	0.84904	1.02826	0.808667	0.903658	0.81408	0.797513	0.874808	71963-77-4	298.4	C16H26O5	[H][C@]12[C@@]3([C@@]4([H])CC[C@@]2([H])C)[C@@](O[C@H](OC)[C@@]4(C)[H])([H])O[C@@](OO3)(C)CC1	≥15.3 mg/mL in DMSO, ≥90.2 mg/mL in EtOH, <2.3 mg/mL in H2O		Ubiquitination/Proteasome	Proteasome
A4015	Disulfiram	0.1	DMSO	0.730617	0.998006	0.950008	0.926828	1.0215	0.979017	1.01908	1.01664	1.02593	97-77-8	296.54	C10H20N2S4	CCN(CC)C(=S)SSC(=S)N(CC)CC	>12mg/mL in DMSO	Free Base	Metabolism	Dopamine β-hydroxylase	Dopamine β-hydroxylase inhibitor
A4015	Disulfiram	1	DMSO	1.31777	1.09909	0.845713	0.838254	1.01077	1.05703	1.0134	1.01088	1.02341	97-77-8	296.54	C10H20N2S4	CCN(CC)C(=S)SSC(=S)N(CC)CC	>12mg/mL in DMSO	Free Base	Metabolism	Dopamine β-hydroxylase	Dopamine β-hydroxylase inhibitor
A4015	Disulfiram	10	DMSO	0.00465187	3.55994	0.0736351	0.161555	0.290954	0.612565	0.309279	0.276862	0.440645	97-77-8	296.54	C10H20N2S4	CCN(CC)C(=S)SSC(=S)N(CC)CC	>12mg/mL in DMSO	Free Base	Metabolism	Dopamine β-hydroxylase	Dopamine β-hydroxylase inhibitor
A4022	BMS-708163 (Avagacestat)	0.1	DMSO	0.932166	0.946383	0.964488	1.02418	1.01378	1.26694	1.0282	1.032	1.00919	1146699-66-2	520.88	C20H17ClF4N4O4S	C1=CC(=CC=C1S(=O)(=O)N(CC2=C(C=C(C=C2)C3=NOC=N3)F)C(CCC(F)(F)F)C(=O)N)Cl	>177.6mg/mL in DMSO		Proteases	Gamma Secretase	γ-secretase inhibitor
A4022	BMS-708163 (Avagacestat)	1	DMSO	1.06089	1.05693	0.925922	0.88751	1.00179	1.06444	1.00536	1.00094	1.02006	1146699-66-2	520.88	C20H17ClF4N4O4S	C1=CC(=CC=C1S(=O)(=O)N(CC2=C(C=C(C=C2)C3=NOC=N3)F)C(CCC(F)(F)F)C(=O)N)Cl	>177.6mg/mL in DMSO		Proteases	Gamma Secretase	γ-secretase inhibitor
A4022	BMS-708163 (Avagacestat)	10	DMSO	0.57146	1.2657	0.901549	0.871938	0.941939	0.765945	0.931911	0.922223	0.97076	1146699-66-2	520.88	C20H17ClF4N4O4S	C1=CC(=CC=C1S(=O)(=O)N(CC2=C(C=C(C=C2)C3=NOC=N3)F)C(CCC(F)(F)F)C(=O)N)Cl	>177.6mg/mL in DMSO		Proteases	Gamma Secretase	γ-secretase inhibitor
A4024	Danoprevir (RG7227)	0.1	DMSO	0.741418	1.03942	0.973898	0.87726	1.00503	0.925022	1.00047	1.00904	0.96688	850876-88-9	731.83	C35H46FN5O9S	FC1=CC=CC2=C1CN(C2)C(O[C@@H]3C[C@](C(N[C@@]4(C(NS(=O)(C5CC5)=O)=O)[C@@](/C=C\CCCCC[C@@H]6N([H])C(OC(C)(C)C)=O)([H])C4)=O)([H])N(C6=O)C3)=O	≥32.6 mg/mL in DMSO, ≥46.4 mg/mL in EtOH with ultrasonic, <2.26 mg/mL in H2O		Proteases	HCV Protease
A4024	Danoprevir (RG7227)	1	DMSO	1.65777	0.992441	1.01808	1.02834	0.99103	1.08127	0.996172	1.00488	0.96436	850876-88-9	731.83	C35H46FN5O9S	FC1=CC=CC2=C1CN(C2)C(O[C@@H]3C[C@](C(N[C@@]4(C(NS(=O)(C5CC5)=O)=O)[C@@](/C=C\CCCCC[C@@H]6N([H])C(OC(C)(C)C)=O)([H])C4)=O)([H])N(C6=O)C3)=O	≥32.6 mg/mL in DMSO, ≥46.4 mg/mL in EtOH with ultrasonic, <2.26 mg/mL in H2O		Proteases	HCV Protease
A4024	Danoprevir (RG7227)	10	DMSO	0.990412	1.06812	0.972574	0.879312	0.980971	1.13146	0.989546	0.975381	1.0399	850876-88-9	731.83	C35H46FN5O9S	FC1=CC=CC2=C1CN(C2)C(O[C@@H]3C[C@](C(N[C@@]4(C(NS(=O)(C5CC5)=O)=O)[C@@](/C=C\CCCCC[C@@H]6N([H])C(OC(C)(C)C)=O)([H])C4)=O)([H])N(C6=O)C3)=O	≥32.6 mg/mL in DMSO, ≥46.4 mg/mL in EtOH with ultrasonic, <2.26 mg/mL in H2O		Proteases	HCV Protease
A4031	Telaprevir (VX-950)	0.1	DMSO	0.825111	0.948702	0.933867	0.948229	1.04295	1.00507	1.0408	1.06389	0.938299	402957-28-2	679.9	C36H53N7O6	CCCC(C(=O)C(=O)NC1CC1)NC(=O)C2C3CCCC3CN2C(=O)C(C(C)(C)C)NC(=O)C(C4CCCCC4)NC(=O)C5=NC=CN=C5	>33mg/mL in DMSO	Free Base	Proteases	HCV Protease	HCV NS3-4A protease inhibitor
A4031	Telaprevir (VX-950)	1	DMSO	1.39639	1.20699	0.898479	0.868618	0.966331	0.779794	0.955702	0.971267	0.890033	402957-28-2	679.9	C36H53N7O6	CCCC(C(=O)C(=O)NC1CC1)NC(=O)C2C3CCCC3CN2C(=O)C(C(C)(C)C)NC(=O)C(C4CCCCC4)NC(=O)C5=NC=CN=C5	>33mg/mL in DMSO	Free Base	Proteases	HCV Protease	HCV NS3-4A protease inhibitor
A4031	Telaprevir (VX-950)	10	DMSO	0.136455	2.14505	0.523956	0.695621	0.696973	0.782438	0.701842	0.70789	0.676414	402957-28-2	679.9	C36H53N7O6	CCCC(C(=O)C(=O)NC1CC1)NC(=O)C2C3CCCC3CN2C(=O)C(C(C)(C)C)NC(=O)C(C4CCCCC4)NC(=O)C5=NC=CN=C5	>33mg/mL in DMSO	Free Base	Proteases	HCV Protease	HCV NS3-4A protease inhibitor
A4032	VX-222 (VCH-222, Lomibuvir)	0.1	DMSO	0.853023	1.07191	0.967145	0.970408	0.97277	1.14893	0.982807	0.954812	1.08907	1026785-59-0	445.6	C25H35NO4S	CC1CCC(CC1)C(=O)N(C2CCC(CC2)O)C3=C(SC(=C3)C#CC(C)(C)C)C(=O)O	>44.6mg/mL in DMSO		Proteases	HCV Protease	NNI of HCV RNA polymerase
A4032	VX-222 (VCH-222, Lomibuvir)	1	DMSO	1.44608	0.949129	0.974241	0.926293	1.0367	0.950457	1.03178	1.0519	0.94276	1026785-59-0	445.6	C25H35NO4S	CC1CCC(CC1)C(=O)N(C2CCC(CC2)O)C3=C(SC(=C3)C#CC(C)(C)C)C(=O)O	>44.6mg/mL in DMSO		Proteases	HCV Protease	NNI of HCV RNA polymerase
A4032	VX-222 (VCH-222, Lomibuvir)	10	DMSO	1.01457	1.08761	0.979755	0.947388	0.978053	0.927011	0.975145	0.982824	0.935933	1026785-59-0	445.6	C25H35NO4S	CC1CCC(CC1)C(=O)N(C2CCC(CC2)O)C3=C(SC(=C3)C#CC(C)(C)C)C(=O)O	>44.6mg/mL in DMSO		Proteases	HCV Protease	NNI of HCV RNA polymerase
A4033	Glimepiride	0.1	DMSO	0.660858	0.947054	0.941868	0.9596	1.03169	1.15166	1.03853	1.04118	1.02549	93479-97-1	490.62	C24H34N4O5S	CCC1=C(CN(C1=O)C(=O)NCCC2=CC=C(C=C2)S(=O)(=O)NC(=O)NC3CCC(CC3)C)C	>21.5mg/mL in DMSO	Free Base	Proteases	DPP-4	Sulfonylurea compound
A4033	Glimepiride	1	DMSO	1.49014	1.16169	0.946736	0.849419	0.957163	1.04499	0.962167	0.944097	1.03535	93479-97-1	490.62	C24H34N4O5S	CCC1=C(CN(C1=O)C(=O)NCCC2=CC=C(C=C2)S(=O)(=O)NC(=O)NC3CCC(CC3)C)C	>21.5mg/mL in DMSO	Free Base	Proteases	DPP-4	Sulfonylurea compound
A4033	Glimepiride	10	DMSO	0.973181	1.00191	1.0032	1.09913	0.993003	0.960823	0.99117	1.00922	0.917369	93479-97-1	490.62	C24H34N4O5S	CCC1=C(CN(C1=O)C(=O)NCCC2=CC=C(C=C2)S(=O)(=O)NC(=O)NC3CCC(CC3)C)C	>21.5mg/mL in DMSO	Free Base	Proteases	DPP-4	Sulfonylurea compound
A4034	Linagliptin (BI-1356)	0.1	DMSO	0.691128	1.49703	0.852343	0.932045	0.840641	1.01553	0.850606	0.860364	0.814371	668270-12-0	472.5	C25H28N8O2	CC#CCN1C2=C(N=C1N3CCCC(C3)N)N(C(=O)N(C2=O)CC4=NC5=CC=CC=C5C(=N4)C)C	>17.9mg/mL in DMSO	Free Base	Proteases	DPP-4	DDP-4 inhibitor,highly potent and competitive
A4034	Linagliptin (BI-1356)	1	DMSO	1.39939	0.97566	0.998242	1.0347	1.0023	1.09089	1.00735	1.01127	0.985188	668270-12-0	472.5	C25H28N8O2	CC#CCN1C2=C(N=C1N3CCCC(C3)N)N(C(=O)N(C2=O)CC4=NC5=CC=CC=C5C(=N4)C)C	>17.9mg/mL in DMSO	Free Base	Proteases	DPP-4	DDP-4 inhibitor,highly potent and competitive
A4034	Linagliptin (BI-1356)	10	DMSO	0.995021	0.934212	1.03491	1.16276	0.996162	1.14303	1.00453	0.995065	1.03733	668270-12-0	472.5	C25H28N8O2	CC#CCN1C2=C(N=C1N3CCCC(C3)N)N(C(=O)N(C2=O)CC4=NC5=CC=CC=C5C(=N4)C)C	>17.9mg/mL in DMSO	Free Base	Proteases	DPP-4	DDP-4 inhibitor,highly potent and competitive
A4036	Sitagliptin phosphate monohydrate	0.1	DMSO	0	0.933126	1.08841	1.05232	0.992812	1.26237	0.994963	0.975422	1.07451	654671-77-9	523.3	C16H15F6N5O.H3PO4.H2O	[HH].C1CN2C(=NN=C2C(F)(F)F)CN1C(=O)CC(CC3=CC(=C(C=C3F)F)F)N.O.OOP(=O)=O	>26.2mg/mL in DMSO	phosphate	Proteases	DPP-4	Potent DPP-4 inhibitor
A4036	Sitagliptin phosphate monohydrate	1	DMSO	1.03647	0.93273	1.04238	1.0387	1.00261	1.00171	1.0026	1.01017	0.968769	654671-77-9	523.3	C16H15F6N5O.H3PO4.H2O	[HH].C1CN2C(=NN=C2C(F)(F)F)CN1C(=O)CC(CC3=CC(=C(C=C3F)F)F)N.O.OOP(=O)=O	>26.2mg/mL in DMSO	phosphate	Proteases	DPP-4	Potent DPP-4 inhibitor
A4036	Sitagliptin phosphate monohydrate	10	DMSO	1.31032	0.910522	1.12414	1.07045	0.990435	1.27097	0.992673	1.00807	0.923353	654671-77-9	523.3	C16H15F6N5O.H3PO4.H2O	[HH].C1CN2C(=NN=C2C(F)(F)F)CN1C(=O)CC(CC3=CC(=C(C=C3F)F)F)N.O.OOP(=O)=O	>26.2mg/mL in DMSO	phosphate	Proteases	DPP-4	Potent DPP-4 inhibitor
A4037	Vildagliptin (LAF-237)	0.1	DMSO	0.845698	0.941124	0.924474	0.996134	1.02084	1.16601	1.022	1.01192	1.06539	274901-16-5	303.4	C17H25N3O2	C1CC(N(C1)C(=O)CNC23CC4CC(C2)CC(C4)(C3)O)C#N	>12.1mg/mL in DMSO	Free Base	Proteases	DPP-4	DPP-4 inhibitor
A4037	Vildagliptin (LAF-237)	1	DMSO	1.11446	1.07594	1.07681	1.05573	0.959838	0.811207	0.958652	0.946808	1.00517	274901-16-5	303.4	C17H25N3O2	C1CC(N(C1)C(=O)CNC23CC4CC(C2)CC(C4)(C3)O)C#N	>12.1mg/mL in DMSO	Free Base	Proteases	DPP-4	DPP-4 inhibitor
A4037	Vildagliptin (LAF-237)	10	DMSO	1.16151	0.964484	1.01937	1.00173	1.00865	0.800511	1.00699	1.03748	0.897357	274901-16-5	303.4	C17H25N3O2	C1CC(N(C1)C(=O)CNC23CC4CC(C2)CC(C4)(C3)O)C#N	>12.1mg/mL in DMSO	Free Base	Proteases	DPP-4	DPP-4 inhibitor
A4038	Alogliptin (SYR-322)	0.1	DMSO	0.660401	1.04	0.982618	0.928349	1.01248	0.930642	1.01182	1.02962	0.943948	850649-61-5	339.39	C18H21N5O2	CN1C(=O)C=C(N(C1=O)CC2=CC=CC=C2C#N)N3CCCC(C3)N	>14.8mg/mL in DMSO	Free Base	Proteases	DPP-4	DPP-4 inhibitor,potent and highly selective
A4038	Alogliptin (SYR-322)	1	DMSO	1.08508	1.06403	0.999823	1.0046	0.979808	1.31003	0.982443	0.987056	0.963092	850649-61-5	339.39	C18H21N5O2	CN1C(=O)C=C(N(C1=O)CC2=CC=CC=C2C#N)N3CCCC(C3)N	>14.8mg/mL in DMSO	Free Base	Proteases	DPP-4	DPP-4 inhibitor,potent and highly selective
A4038	Alogliptin (SYR-322)	10	DMSO	1.09578	1.01236	1.05024	1.05165	0.978691	0.898581	0.978052	0.989465	0.927097	850649-61-5	339.39	C18H21N5O2	CN1C(=O)C=C(N(C1=O)CC2=CC=CC=C2C#N)N3CCCC(C3)N	>14.8mg/mL in DMSO	Free Base	Proteases	DPP-4	DPP-4 inhibitor,potent and highly selective
A4040	Atazanavir sulfate (BMS-232632-05)	0.1	DMSO	1.00528	1.05418	0.919576	0.952592	1.00427	1.24877	1.00622	0.982837	1.10074	229975-97-7	802.9	C38H52N6O7.H2SO4	CC(C)(C)C(C(=O)NC(CC1=CC=CC=C1)C(CN(CC2=CC=C(C=C2)C3=CC=CC=N3)NC(=O)C(C(C)(C)C)NC(=O)OC)O)NC(=O)OC.OS(=O)(=O)O	Soluble in DMSO > 10 mM	Sulfate	Proteases	HIV Protease	Protease inhibitor
A4040	Atazanavir sulfate (BMS-232632-05)	1	DMSO	1.60781	0.941413	0.95942	0.939748	1.03484	1.10379	1.03539	1.03085	1.05247	229975-97-7	802.9	C38H52N6O7.H2SO4	CC(C)(C)C(C(=O)NC(CC1=CC=CC=C1)C(CN(CC2=CC=C(C=C2)C3=CC=CC=N3)NC(=O)C(C(C)(C)C)NC(=O)OC)O)NC(=O)OC.OS(=O)(=O)O	Soluble in DMSO > 10 mM	Sulfate	Proteases	HIV Protease	Protease inhibitor
A4040	Atazanavir sulfate (BMS-232632-05)	10	DMSO	1.19357	1.25038	0.831777	0.948399	0.964637	0.953103	0.964545	0.965654	0.961336	229975-97-7	802.9	C38H52N6O7.H2SO4	CC(C)(C)C(C(=O)NC(CC1=CC=CC=C1)C(CN(CC2=CC=C(C=C2)C3=CC=CC=N3)NC(=O)C(C(C)(C)C)NC(=O)OC)O)NC(=O)OC.OS(=O)(=O)O	Soluble in DMSO > 10 mM	Sulfate	Proteases	HIV Protease	Protease inhibitor
A4049	Marimastat	0.1	DMSO	1.01006	1.03712	0.979539	1.03866	0.98079	1.01649	0.981074	0.966034	1.0456	154039-60-8	331.41	C15H29N3O5	CC(C)CC(C(C(=O)NO)O)C(=O)NC(C(=O)NC)C(C)(C)C	>16.6mg/mL in DMSO	Free Base	Proteases	MMP	MMPs inhibitor,board spectrum
A4049	Marimastat	1	DMSO	1.24028	1.08189	0.988997	0.988893	0.984315	0.854606	0.98328	0.982361	0.988987	154039-60-8	331.41	C15H29N3O5	CC(C)CC(C(C(=O)NO)O)C(=O)NC(C(=O)NC)C(C)(C)C	>16.6mg/mL in DMSO	Free Base	Proteases	MMP	MMPs inhibitor,board spectrum
A4049	Marimastat	10	DMSO	1.27377	1.03509	0.995994	0.987744	0.994136	1.09441	0.994936	0.995073	0.990083	154039-60-8	331.41	C15H29N3O5	CC(C)CC(C(C(=O)NO)O)C(=O)NC(C(=O)NC)C(C)(C)C	>16.6mg/mL in DMSO	Free Base	Proteases	MMP	MMPs inhibitor,board spectrum
A4050	GM 6001	0.1	DMSO	0.722658	1.06383	0.906067	0.973381	1.00001	0.855503	0.998854	1.01555	0.937506	142880-36-2	388.46	C20H28N4O4	CC(C)CC(CC(=O)NO)C(=O)NC(CC1=CNC2=CC=CC=C21)C(=O)NC	>19.4mg/mL in DMSO	Free Base	Proteases	MMP	Broad spectrum MMP inhibitor
A4050	GM 6001	1	DMSO	1.36824	1.10019	1.09333	1.04203	0.955044	0.967015	0.95514	0.976601	0.867048	142880-36-2	388.46	C20H28N4O4	CC(C)CC(CC(=O)NO)C(=O)NC(CC1=CNC2=CC=CC=C21)C(=O)NC	>19.4mg/mL in DMSO	Free Base	Proteases	MMP	Broad spectrum MMP inhibitor
A4050	GM 6001	10	DMSO	1.20877	1.11633	0.870079	0.897244	1.01034	1.00074	1.01026	1.0205	0.975953	142880-36-2	388.46	C20H28N4O4	CC(C)CC(CC(=O)NO)C(=O)NC(CC1=CNC2=CC=CC=C21)C(=O)NC	>19.4mg/mL in DMSO	Free Base	Proteases	MMP	Broad spectrum MMP inhibitor
A4052	Doxycycline hyclate	0.1	DMSO	0.953144	1.04936	0.997442	0.919288	1.01083	1.01808	1.01089	1.02332	0.956767	24390-14-5	480.9	C22H24N2O8.HC	O=C(C1=C(O)[C@]2(O)[C@]([C@@H](O)[C@@]3([H])C(C2=O)=C(O)C4=C(O)C=CC=C4[C@@H]3C)([H])[C@H](N(C)C)C1=O)N.Cl	>22.2mg/mL in DMSO	Hydrochloride	Others	Others	MMP inhibitor
A4052	Doxycycline hyclate	1	DMSO	1.13079	1.09601	1.01586	1.0167	0.971215	0.766931	0.969585	0.985099	0.907689	24390-14-5	480.9	C22H24N2O8.HC	O=C(C1=C(O)[C@]2(O)[C@]([C@@H](O)[C@@]3([H])C(C2=O)=C(O)C4=C(O)C=CC=C4[C@@H]3C)([H])[C@H](N(C)C)C1=O)N.Cl	>22.2mg/mL in DMSO	Hydrochloride	Others	Others	MMP inhibitor
A4052	Doxycycline hyclate	10	DMSO	0.580659	1.50029	1.03424	0.981416	0.878252	0.557203	0.87569	0.880517	0.86508	24390-14-5	480.9	C22H24N2O8.HC	O=C(C1=C(O)[C@]2(O)[C@]([C@@H](O)[C@@]3([H])C(C2=O)=C(O)C4=C(O)C=CC=C4[C@@H]3C)([H])[C@H](N(C)C)C1=O)N.Cl	>22.2mg/mL in DMSO	Hydrochloride	Others	Others	MMP inhibitor
A4054	17-AAG (KOS953)	0.1	DMSO	0.036739	3.90277	0.234624	0.285851	0.528288	0.619204	0.529014	0.529588	0.528308	75747-14-7	585.7	C31H43N3O8	CC1CC(C(C(C=C(C(C(C=CC=C(C(=O)NC2=CC(=O)C(=C(C1)C2=O)NCC=C)C)OC)OC(=O)N)C)C)O)OC	>25mg/mL in DMSO	Free Base	Proteases	HSP	Hsp90 inhibitor
A4054	17-AAG (KOS953)	1	DMSO	0.00716298	4.37725	0.148686	0.244232	0.425932	0.602764	0.427343	0.432815	0.404714	75747-14-7	585.7	C31H43N3O8	CC1CC(C(C(C=C(C(C(C=CC=C(C(=O)NC2=CC(=O)C(=C(C1)C2=O)NCC=C)C)OC)OC(=O)N)C)C)O)OC	>25mg/mL in DMSO	Free Base	Proteases	HSP	Hsp90 inhibitor
A4054	17-AAG (KOS953)	10	DMSO	0	4.67947	0.103622	0.165537	0.37535	0.560708	0.376829	0.376456	0.382082	75747-14-7	585.7	C31H43N3O8	CC1CC(C(C(C=C(C(C(C=CC=C(C(=O)NC2=CC(=O)C(=C(C1)C2=O)NCC=C)C)OC)OC(=O)N)C)C)O)OC	>25mg/mL in DMSO	Free Base	Proteases	HSP	Hsp90 inhibitor
A4056	AT13387	0.1	DMSO	0.464421	1.97908	0.468124	0.486064	0.932211	2.06178	0.941223	0.897116	1.11599	912999-49-6	409.5	C24H31N3O3	CC(C)C1=C(C=C(C(=C1)C(=O)N2CC3=C(C2)C=C(C=C3)CN4CCN(CC4)C)O)O	>13.3mg/mL in DMSO	Free Base	Proteases	HSP	Hsp90 inhibitor
A4056	AT13387	1	DMSO	0.0142974	4.77891	0.0986081	0.153159	0.357392	0.126506	0.35555	0.361766	0.334476	912999-49-6	409.5	C24H31N3O3	CC(C)C1=C(C=C(C(=C1)C(=O)N2CC3=C(C2)C=C(C=C3)CN4CCN(CC4)C)O)O	>13.3mg/mL in DMSO	Free Base	Proteases	HSP	Hsp90 inhibitor
A4056	AT13387	10	DMSO	0	4.38262	0.158378	0.242958	0.425301	0.460616	0.425583	0.426699	0.421435	912999-49-6	409.5	C24H31N3O3	CC(C)C1=C(C=C(C(=C1)C(=O)N2CC3=C(C2)C=C(C=C3)CN4CCN(CC4)C)O)O	>13.3mg/mL in DMSO	Free Base	Proteases	HSP	Hsp90 inhibitor
A4070	Elvitegravir (GS-9137)	0.1	DMSO	0.889169	1.13305	0.900948	0.906558	0.999962	1.11857	1.00091	1.00372	0.987461	697761-98-1	447.9	C23H23ClFNO5	CC(C)C(CO)N1C=C(C(=O)C2=CC(=C(C=C21)OC)CC3=C(C(=CC=C3)Cl)F)C(=O)O	>20.4mg/mL in DMSO	Free Base	Proteases	HIV Integrase	HIV-1 integrase inhibitor,potent
A4070	Elvitegravir (GS-9137)	1	DMSO	1.33217	1.03047	1.06894	0.98816	0.987504	1.3311	0.990245	0.985107	1.01421	697761-98-1	447.9	C23H23ClFNO5	CC(C)C(CO)N1C=C(C(=O)C2=CC(=C(C=C21)OC)CC3=C(C(=CC=C3)Cl)F)C(=O)O	>20.4mg/mL in DMSO	Free Base	Proteases	HIV Integrase	HIV-1 integrase inhibitor,potent
A4070	Elvitegravir (GS-9137)	10	DMSO	0.966435	1.4741	0.684629	0.859914	0.946249	0.76551	0.944807	0.96201	0.872362	697761-98-1	447.9	C23H23ClFNO5	CC(C)C(CO)N1C=C(C(=O)C2=CC(=C(C=C21)OC)CC3=C(C(=CC=C3)Cl)F)C(=O)O	>20.4mg/mL in DMSO	Free Base	Proteases	HIV Integrase	HIV-1 integrase inhibitor,potent
A4071	Fluorouracil (Adrucil)	0.1	DMSO	1.08541	1.21653	0.942863	0.901739	0.97715	1.05982	0.977809	0.973266	0.996981	51-21-8	130.1	C4H3FN2O2	C1=C(C(=O)NC(=O)N1)F	>6.5mg/mL in DMSO	Free Base	Proteases	HIV Integrase	Antitumor agent;inhibitor of thymidylate synthase
A4071	Fluorouracil (Adrucil)	1	DMSO	0.863975	1.18272	1.03669	0.994326	0.953139	0.857485	0.952376	0.97178	0.872135	51-21-8	130.1	C4H3FN2O2	C1=C(C(=O)NC(=O)N1)F	>6.5mg/mL in DMSO	Free Base	Proteases	HIV Integrase	Antitumor agent;inhibitor of thymidylate synthase
A4071	Fluorouracil (Adrucil)	10	DMSO	0	3.86503	0.344647	0.448287	0.483847	0.404519	0.483214	0.462104	0.56924	51-21-8	130.1	C4H3FN2O2	C1=C(C(=O)NC(=O)N1)F	>6.5mg/mL in DMSO	Free Base	Proteases	HIV Integrase	Antitumor agent;inhibitor of thymidylate synthase
A4073	Raltegravir (MK-0518)	0.1	DMSO	0.881525	0.805893	1.10858	1.05027	1.0238	1.3311	1.02625	1.02739	1.01905	518048-05-0	444.4	C20H21FN6O5	CC1=NN=C(O1)C(=O)NC(C)(C)C2=NC(=C(C(=O)N2C)O)C(=O)NCC3=CC=C(C=C3)F	>20mg/mL in DMSO	Free Base	Proteases	HIV Integrase	HIV-1 integrase inhibitor
A4073	Raltegravir (MK-0518)	1	DMSO	0.924481	0.994225	0.984328	1.03025	0.996087	0.734505	0.993999	1.00999	0.929907	518048-05-0	444.4	C20H21FN6O5	CC1=NN=C(O1)C(=O)NC(C)(C)C2=NC(=C(C(=O)N2C)O)C(=O)NCC3=CC=C(C=C3)F	>20mg/mL in DMSO	Free Base	Proteases	HIV Integrase	HIV-1 integrase inhibitor
A4073	Raltegravir (MK-0518)	10	DMSO	1.10871	0.956423	0.988767	0.990159	1.01641	0.81167	1.01477	1.01716	1.00624	518048-05-0	444.4	C20H21FN6O5	CC1=NN=C(O1)C(=O)NC(C)(C)C2=NC(=C(C(=O)N2C)O)C(=O)NCC3=CC=C(C=C3)F	>20mg/mL in DMSO	Free Base	Proteases	HIV Integrase	HIV-1 integrase inhibitor
A4074	S/GSK1349572	0.1	DMSO	0.878661	0.979478	0.889313	0.899411	1.04176	1.17848	1.04285	1.04655	1.02427	1051375-16-6	419.4	C20H19F2N3O5	CC1CCOC2N1C(=O)C3=C(C(=O)C(=CN3C2)C(=O)NCC4=C(C=C(C=C4)F)F)O	>41.9mg/mL in DMSO	Free Base	Proteases	HIV Integrase	HIV integrase inhibitor, novel and potent
A4074	S/GSK1349572	1	DMSO	0.922179	1.05156	0.984406	0.910631	1.01134	1.32515	1.01384	1.01035	1.02344	1051375-16-6	419.4	C20H19F2N3O5	CC1CCOC2N1C(=O)C3=C(C(=O)C(=CN3C2)C(=O)NCC4=C(C=C(C=C4)F)F)O	>41.9mg/mL in DMSO	Free Base	Proteases	HIV Integrase	HIV integrase inhibitor, novel and potent
A4074	S/GSK1349572	10	DMSO	1.17023	0.977768	0.943791	0.975093	1.01612	1.15588	1.01723	1.01329	1.03464	1051375-16-6	419.4	C20H19F2N3O5	CC1CCOC2N1C(=O)C3=C(C(=O)C(=CN3C2)C(=O)NCC4=C(C=C(C=C4)F)F)O	>41.9mg/mL in DMSO	Free Base	Proteases	HIV Integrase	HIV integrase inhibitor, novel and potent
A4078	Captopril	0.1	DMSO	0.910783	1.01223	0.895266	0.95019	1.01958	1.00482	1.01947	1.03361	0.957747	62571-86-2	217.3	C9H15NO3S	OC(C1CCCN1C(C(CS)C)=O)=O	≥21.7 mg/mL in DMSO, ≥105.2 mg/mL in EtOH with ultrasonic, ≥48.6 mg/mL in H2O with ultrasonic		Endocrinology and Hormones	RAAS
A4078	Captopril	1	DMSO	1.53005	0.969032	0.977168	0.964688	1.01861	1.16904	1.01981	1.03128	0.980582	62571-86-2	217.3	C9H15NO3S	OC(C1CCCN1C(C(CS)C)=O)=O	≥21.7 mg/mL in DMSO, ≥105.2 mg/mL in EtOH with ultrasonic, ≥48.6 mg/mL in H2O with ultrasonic		Endocrinology and Hormones	RAAS
A4078	Captopril	10	DMSO	1.23291	1.00714	1.00208	0.975218	1.00379	1.17444	1.00515	1.01887	0.948125	62571-86-2	217.3	C9H15NO3S	OC(C1CCCN1C(C(CS)C)=O)=O	≥21.7 mg/mL in DMSO, ≥105.2 mg/mL in EtOH with ultrasonic, ≥48.6 mg/mL in H2O with ultrasonic		Endocrinology and Hormones	RAAS
A4080	Moxonidine	0.1	DMSO	0.931905	1.21033	0.840753	0.828732	1.00404	1.55238	1.00842	0.995307	1.06699	75438-57-2	241.68	C9H12ClN5O	CC1=NC(=C(C(=N1)Cl)NC2=NCCN2)OC	>11.3mg/mL in DMSO	Free Base	Others	Imidazoline Receptors	I1R/α2AR agonist
A4080	Moxonidine	1	DMSO	1.28866	0.888262	0.996736	0.984356	1.03294	1.05452	1.03311	1.04068	0.996474	75438-57-2	241.68	C9H12ClN5O	CC1=NC(=C(C(=N1)Cl)NC2=NCCN2)OC	>11.3mg/mL in DMSO	Free Base	Others	Imidazoline Receptors	I1R/α2AR agonist
A4080	Moxonidine	10	DMSO	1.5889	0.951787	0.985255	0.88173	1.04791	0.98489	1.04741	1.06539	0.980644	75438-57-2	241.68	C9H12ClN5O	CC1=NC(=C(C(=N1)Cl)NC2=NCCN2)OC	>11.3mg/mL in DMSO	Free Base	Others	Imidazoline Receptors	I1R/α2AR agonist
A4082	Olmesartan medoxomil	0.1	DMSO	0.904377	1.11306	0.943732	0.947854	0.988634	1.2522	0.990737	0.987265	1.00035	144689-63-4	558.6	C29H30N6O6	CCCC1=NC(=C(N1CC2=CC=C(C=C2)C3=CC=CC=C3C4=NNN=N4)C(=O)OCC5=C(OC(=O)O5)C)C(C)(C)O	>21.1mg/mL in DMSO	Free Base	Proteases	ACE	AT1 receptor antagonist
A4082	Olmesartan medoxomil	1	DMSO	1.13718	1.08541	0.920436	0.908081	1.01021	1.11254	1.01102	1.02628	0.949895	144689-63-4	558.6	C29H30N6O6	CCCC1=NC(=C(N1CC2=CC=C(C=C2)C3=CC=CC=C3C4=NNN=N4)C(=O)OCC5=C(OC(=O)O5)C)C(C)(C)O	>21.1mg/mL in DMSO	Free Base	Proteases	ACE	AT1 receptor antagonist
A4082	Olmesartan medoxomil	10	DMSO	1.28061	1.05752	0.895802	0.896983	1.02664	0.599272	1.02323	1.04487	0.939053	144689-63-4	558.6	C29H30N6O6	CCCC1=NC(=C(N1CC2=CC=C(C=C2)C3=CC=CC=C3C4=NNN=N4)C(=O)OCC5=C(OC(=O)O5)C)C(C)(C)O	>21.1mg/mL in DMSO	Free Base	Proteases	ACE	AT1 receptor antagonist
A4083	Rocilinostat (ACY-1215)	0.1	DMSO	0.872758	1.03584	0.935314	0.94182	1.01255	1.03544	1.01273	1.01543	0.998291	1316214-52-4	433.5	C24H27N5O3	C1=CC=C(C=C1)N(C2=CC=CC=C2)C3=NC=C(C=N3)C(=O)NCCCCCCC(=O)NO	>21.7mg/mL in DMSO	Free Base	DNA Damage/DNA Repair	HDAC	Selective HDAC6 inhibitor
A4083	Rocilinostat (ACY-1215)	1	DMSO	0.176329	1.62181	0.828454	0.934216	0.871887	1.21557	0.874629	0.821329	1.11597	1316214-52-4	433.5	C24H27N5O3	C1=CC=C(C=C1)N(C2=CC=CC=C2)C3=NC=C(C=N3)C(=O)NCCCCCCC(=O)NO	>21.7mg/mL in DMSO	Free Base	DNA Damage/DNA Repair	HDAC	Selective HDAC6 inhibitor
A4083	Rocilinostat (ACY-1215)	10	DMSO	0	4.36317	0.205747	0.348746	0.395146	0.547911	0.396365	0.395726	0.407967	1316214-52-4	433.5	C24H27N5O3	C1=CC=C(C=C1)N(C2=CC=CC=C2)C3=NC=C(C=N3)C(=O)NCCCCCCC(=O)NO	>21.7mg/mL in DMSO	Free Base	DNA Damage/DNA Repair	HDAC	Selective HDAC6 inhibitor
A4084	Vorinostat (SAHA, MK0683)	0.1	DMSO	0.664761	1.18646	0.818774	0.869149	1.00328	1.1667	1.00458	0.98848	1.07396	149647-78-9	264.3	C14H20N2O3	C1=CC=C(C=C1)NC(=O)CCCCCCC(=O)NO	>4.4mg/mL in DMSO	Free Base	DNA Damage/DNA Repair	HDAC	HDAC inhibitor
A4084	Vorinostat (SAHA, MK0683)	1	DMSO	0	3.02608	0.388808	0.659579	0.630803	0.764417	0.631869	0.6288	0.660163	149647-78-9	264.3	C14H20N2O3	C1=CC=C(C=C1)NC(=O)CCCCCCC(=O)NO	>4.4mg/mL in DMSO	Free Base	DNA Damage/DNA Repair	HDAC	HDAC inhibitor
A4084	Vorinostat (SAHA, MK0683)	10	DMSO	0	4.46787	0.217745	0.371424	0.361569	0.456857	0.362329	0.346339	0.438297	149647-78-9	264.3	C14H20N2O3	C1=CC=C(C=C1)NC(=O)CCCCCCC(=O)NO	>4.4mg/mL in DMSO	Free Base	DNA Damage/DNA Repair	HDAC	HDAC inhibitor
A4089	Mocetinostat (MGCD0103, MG0103)	0.1	DMSO	0.711857	1.13345	0.846284	0.899871	1.00668	1.05076	1.00703	0.996297	1.05034	726169-73-9	396.44	C23H20N6O	C1=CC=C(C(=C1)N)NC(=O)C2=CC=C(C=C2)CNC3=NC=CC(=N3)C4=CN=CC=C4	>19.8mg/mL in DMSO	Free Base	DNA Damage/DNA Repair	HDAC	HDAC inhibitor,isotype-selective and potent
A4089	Mocetinostat (MGCD0103, MG0103)	1	DMSO	0	4.40956	0.253486	0.316513	0.385967	0.904538	0.390105	0.359072	0.515261	726169-73-9	396.44	C23H20N6O	C1=CC=C(C(=C1)N)NC(=O)C2=CC=C(C=C2)CNC3=NC=CC(=N3)C4=CN=CC=C4	>19.8mg/mL in DMSO	Free Base	DNA Damage/DNA Repair	HDAC	HDAC inhibitor,isotype-selective and potent
A4089	Mocetinostat (MGCD0103, MG0103)	10	DMSO	0	3.94519	0.299614	0.43306	0.471365	0.40004	0.470796	0.474975	0.459193	726169-73-9	396.44	C23H20N6O	C1=CC=C(C(=C1)N)NC(=O)C2=CC=C(C=C2)CNC3=NC=CC(=N3)C4=CN=CC=C4	>19.8mg/mL in DMSO	Free Base	DNA Damage/DNA Repair	HDAC	HDAC inhibitor,isotype-selective and potent
A4092	CUDC-101	0.1	DMSO	0.0119931	4.43376	0.264432	0.343736	0.376767	0.18927	0.375271	0.35082	0.472379	1012054-59-9	434.49	C24H26N4O4	COC1=C(C=C2C(=C1)N=CN=C2NC3=CC=CC(=C3)C#C)OCCCCCCC(=O)NO	>21.7mg/mL in DMSO	Free Base	DNA Damage/DNA Repair	HDAC	Multitargeted HDAC inhibitor
A4092	CUDC-101	1	DMSO	0	4.86499	0.233399	0.244787	0.296706	0.300898	0.29674	0.29298	0.313513	1012054-59-9	434.49	C24H26N4O4	COC1=C(C=C2C(=C1)N=CN=C2NC3=CC=CC(=C3)C#C)OCCCCCCC(=O)NO	>21.7mg/mL in DMSO	Free Base	DNA Damage/DNA Repair	HDAC	Multitargeted HDAC inhibitor
A4092	CUDC-101	10	DMSO	0	4.47935	0.230554	0.330859	0.361765	1.40316	0.370074	0.34453	0.479729	1012054-59-9	434.49	C24H26N4O4	COC1=C(C=C2C(=C1)N=CN=C2NC3=CC=CC(=C3)C#C)OCCCCCCC(=O)NO	>21.7mg/mL in DMSO	Free Base	DNA Damage/DNA Repair	HDAC	Multitargeted HDAC inhibitor
A4095	Pracinostat (SB939)	0.1	DMSO	0.594814	1.4083	0.93766	0.96639	0.91002	1.02796	0.910961	0.89067	0.996676	929016-96-6	358.48	C20H30N4O2	CCCCC1=NC2=C(N1CCN(CC)CC)C=CC(=C2)C=CC(=O)NO	>11.4mg/mL in DMSO	Free Base	DNA Damage/DNA Repair	HDAC	Pan-HDAC inhibitor
A4095	Pracinostat (SB939)	1	DMSO	0	4.57523	0.268049	0.351464	0.337573	0.248645	0.336864	0.309377	0.449168	929016-96-6	358.48	C20H30N4O2	CCCCC1=NC2=C(N1CCN(CC)CC)C=CC(=C2)C=CC(=O)NO	>11.4mg/mL in DMSO	Free Base	DNA Damage/DNA Repair	HDAC	Pan-HDAC inhibitor
A4095	Pracinostat (SB939)	10	DMSO	0	3.00341	0.353232	0.623062	0.656161	0	0.650926	0.648552	0.665303	929016-96-6	358.48	C20H30N4O2	CCCCC1=NC2=C(N1CCN(CC)CC)C=CC(=C2)C=CC(=O)NO	>11.4mg/mL in DMSO	Free Base	DNA Damage/DNA Repair	HDAC	Pan-HDAC inhibitor
A4096	Belinostat (PXD101)	0.1	DMSO	0.308628	1.55229	0.891364	0.985063	0.870724	1.11777	0.872696	0.844388	0.988715	414864-00-9	318.35	C15H14N2O4S	C1=CC=C(C=C1)NS(=O)(=O)C2=CC=CC(=C2)C=CC(=O)NO	>15.9mg/mL in DMSO	Free Base	DNA Damage/DNA Repair	HDAC	Hydroxamate-type HDAC inhibitor
A4096	Belinostat (PXD101)	1	DMSO	0	4.36984	0.360149	0.435204	0.359225	0.161823	0.35765	0.354244	0.379291	414864-00-9	318.35	C15H14N2O4S	C1=CC=C(C=C1)NS(=O)(=O)C2=CC=CC(=C2)C=CC(=O)NO	>15.9mg/mL in DMSO	Free Base	DNA Damage/DNA Repair	HDAC	Hydroxamate-type HDAC inhibitor
A4096	Belinostat (PXD101)	10	DMSO	0	3.79465	0.267644	0.406852	0.52077	0.305418	0.519052	0.514255	0.540722	414864-00-9	318.35	C15H14N2O4S	C1=CC=C(C=C1)NS(=O)(=O)C2=CC=CC(=C2)C=CC(=O)NO	>15.9mg/mL in DMSO	Free Base	DNA Damage/DNA Repair	HDAC	Hydroxamate-type HDAC inhibitor
A4098	PCI-24781 (CRA-024781)	0.1	DMSO	0.0953717	1.55582	0.97138	0.972426	0.868097	0.998208	0.869135	0.899582	0.762634	783355-60-2	397.42	C21H23N3O5	CN(C)CC1=C(OC2=CC=CC=C21)C(=O)NCCOC3=CC=C(C=C3)C(=O)NO	Soluble in DMSO > 10 mM	Free Base	DNA Damage/DNA Repair	HDAC	Pan-HDAC inhibitor
A4098	PCI-24781 (CRA-024781)	1	DMSO	0.00770628	3.63059	0.304736	0.502941	0.523345	1.37381	0.530131	0.525566	0.559321	783355-60-2	397.42	C21H23N3O5	CN(C)CC1=C(OC2=CC=CC=C21)C(=O)NCCOC3=CC=C(C=C3)C(=O)NO	Soluble in DMSO > 10 mM	Free Base	DNA Damage/DNA Repair	HDAC	Pan-HDAC inhibitor
A4098	PCI-24781 (CRA-024781)	10	DMSO	0	4.35201	0.284682	0.343628	0.397627	0	0.394454	0.393721	0.402834	783355-60-2	397.42	C21H23N3O5	CN(C)CC1=C(OC2=CC=CC=C21)C(=O)NCCOC3=CC=C(C=C3)C(=O)NO	Soluble in DMSO > 10 mM	Free Base	DNA Damage/DNA Repair	HDAC	Pan-HDAC inhibitor
A4099	Valproic acid sodium salt (Sodium valproate)	0.1	DMSO	1.02157	0.980889	1.03881	0.968776	1.0092	1.20582	1.01077	1.02014	0.974201	1069-66-5	166.19	C8H15NaO2	CCCC(CCC)C(=O)[O-].[Na+]	>8.4mg/mL in DMSO	Free Base	DNA Damage/DNA Repair	HDAC	HDAC inhibitor
A4099	Valproic acid sodium salt (Sodium valproate)	1	DMSO	1.33299	0.953305	1.11823	0.999968	0.999725	1.35382	1.00255	1.00961	0.976133	1069-66-5	166.19	C8H15NaO2	CCCC(CCC)C(=O)[O-].[Na+]	>8.4mg/mL in DMSO	Free Base	DNA Damage/DNA Repair	HDAC	HDAC inhibitor
A4099	Valproic acid sodium salt (Sodium valproate)	10	DMSO	1.05929	0.923535	1.00674	0.962434	1.02879	1.14013	1.02968	1.03364	1.01291	1069-66-5	166.19	C8H15NaO2	CCCC(CCC)C(=O)[O-].[Na+]	>8.4mg/mL in DMSO	Free Base	DNA Damage/DNA Repair	HDAC	HDAC inhibitor
A4107	Sodium Phenylbutyrate	0.1	DMSO	1.0736	0.980457	1.0097	0.948424	1.01799	1.1481	1.01903	1.02972	0.969434	1716-12-7	186.18	C10H11O2.Na	C1=CC=C(C=C1)CCCC(=O)[O-].[Na+]	≥27.65mg/ml in H2O	Sodium	DNA Damage/DNA Repair	HDAC	Histone deacetylase inhibitor
A4107	Sodium Phenylbutyrate	1	DMSO	1.36041	0.954804	0.968883	0.932193	1.03485	0.855227	1.03342	1.04297	0.993416	1716-12-7	186.18	C10H11O2.Na	C1=CC=C(C=C1)CCCC(=O)[O-].[Na+]	≥27.65mg/ml in H2O	Sodium	DNA Damage/DNA Repair	HDAC	Histone deacetylase inhibitor
A4107	Sodium Phenylbutyrate	10	DMSO	1.18812	0.983332	1.08681	1.01462	0.992498	1.07911	0.993189	0.989693	1.01197	1716-12-7	186.18	C10H11O2.Na	C1=CC=C(C=C1)CCCC(=O)[O-].[Na+]	≥27.65mg/ml in H2O	Sodium	DNA Damage/DNA Repair	HDAC	Histone deacetylase inhibitor
A4110	MLN8237 (Alisertib)	0.1	DMSO	0.0195676	3.48833	0.348692	0.452511	0.579176	0.341079	0.577276	0.60121	0.477609	1028486-01-2	518.92	C27H20ClFN4O4	COC1=C(C(=CC=C1)F)C2=NCC3=CN=C(N=C3C4=C2C=C(C=C4)Cl)NC5=CC(=C(C=C5)C(=O)O)OC	>25.9mg/mL in DMSO	Free Base	Chromatin/Epigenetics	Aurora Kinase	Aurora A Kinase inhibitor, Potent and selective
A4110	MLN8237 (Alisertib)	1	DMSO	0	4.0658	0.322422	0.40675	0.449548	0	0.445961	0.447209	0.444272	1028486-01-2	518.92	C27H20ClFN4O4	COC1=C(C(=CC=C1)F)C2=NCC3=CN=C(N=C3C4=C2C=C(C=C4)Cl)NC5=CC(=C(C=C5)C(=O)O)OC	>25.9mg/mL in DMSO	Free Base	Chromatin/Epigenetics	Aurora Kinase	Aurora A Kinase inhibitor, Potent and selective
A4110	MLN8237 (Alisertib)	10	DMSO	0	4.36089	0.197111	0.342938	0.399848	0.330545	0.399295	0.405763	0.371788	1028486-01-2	518.92	C27H20ClFN4O4	COC1=C(C(=CC=C1)F)C2=NCC3=CN=C(N=C3C4=C2C=C(C=C4)Cl)NC5=CC(=C(C=C5)C(=O)O)OC	>25.9mg/mL in DMSO	Free Base	Chromatin/Epigenetics	Aurora Kinase	Aurora A Kinase inhibitor, Potent and selective
A4111	VX-680 (MK-0457,Tozasertib)	0.1	DMSO	0.0228756	3.95826	0.41205	0.450917	0.455506	0.202868	0.45349	0.468237	0.395311	639089-54-6	464.59	C23H28N8OS	CC1=CC(=NN1)NC2=NC(=NC(=C2)N3CCN(CC3)C)SC4=CC=C(C=C4)NC(=O)C5CC5	>23.3mg/mL in DMSO	Free Base	Chromatin/Epigenetics	Aurora Kinase	Aurora kinase inhibitor
A4111	VX-680 (MK-0457,Tozasertib)	1	DMSO	0	4.39918	0.303546	0.330405	0.385628	0.282035	0.384802	0.397769	0.337843	639089-54-6	464.59	C23H28N8OS	CC1=CC(=NN1)NC2=NC(=NC(=C2)N3CCN(CC3)C)SC4=CC=C(C=C4)NC(=O)C5CC5	>23.3mg/mL in DMSO	Free Base	Chromatin/Epigenetics	Aurora Kinase	Aurora kinase inhibitor
A4111	VX-680 (MK-0457,Tozasertib)	10	DMSO	0	4.64947	0.158184	0.263376	0.348825	0.747762	0.352008	0.34689	0.373313	639089-54-6	464.59	C23H28N8OS	CC1=CC(=NN1)NC2=NC(=NC(=C2)N3CCN(CC3)C)SC4=CC=C(C=C4)NC(=O)C5CC5	>23.3mg/mL in DMSO	Free Base	Chromatin/Epigenetics	Aurora Kinase	Aurora kinase inhibitor
A4112	Barasertib (AZD1152-HQPA)	0.1	DMSO	0.0206196	3.64734	0.407979	0.466987	0.527207	0.638086	0.528091	0.51155	0.594638	722544-51-6	507.56	C26H30FN7O3	CCN(CCCOC1=CC2=C(C=C1)C(=NC=N2)NC3=NNC(=C3)CC(=O)NC4=CC(=CC=C4)F)CCO	>25.4mg/mL in DMSO	Free Base	Chromatin/Epigenetics	Aurora Kinase	Aurora Kinase B inhibitor, Potent and selective
A4112	Barasertib (AZD1152-HQPA)	1	DMSO	0.00826387	3.19704	0.328835	0.63415	0.60535	0	0.60052	0.59709	0.626464	722544-51-6	507.56	C26H30FN7O3	CCN(CCCOC1=CC2=C(C=C1)C(=NC=N2)NC3=NNC(=C3)CC(=O)NC4=CC(=CC=C4)F)CCO	>25.4mg/mL in DMSO	Free Base	Chromatin/Epigenetics	Aurora Kinase	Aurora Kinase B inhibitor, Potent and selective
A4112	Barasertib (AZD1152-HQPA)	10	DMSO	0	3.79411	0.36516	0.462628	0.490832	1.07252	0.495473	0.489725	0.528444	722544-51-6	507.56	C26H30FN7O3	CCN(CCCOC1=CC2=C(C=C1)C(=NC=N2)NC3=NNC(=C3)CC(=O)NC4=CC(=CC=C4)F)CCO	>25.4mg/mL in DMSO	Free Base	Chromatin/Epigenetics	Aurora Kinase	Aurora Kinase B inhibitor, Potent and selective
A4135	Tofacitinib (CP-690550) Citrate	0.1	DMSO	1.10507	1.00291	0.923902	0.938771	1.02081	1.27786	1.02286	1.02622	1.00177	540737-29-9	504.49	C16H20N6O.C6H8O7	CC1CCN(CC1N(C)C2=NC=NC3=C2C=CN3)C(=O)CC#N.C(C(=O)O)C(CC(=O)O)(C(=O)O)O	>25.2mg/mL in DMSO	Citrate	Chromatin/Epigenetics	JAK	Potent JAK inhibitor
A4135	Tofacitinib (CP-690550) Citrate	1	DMSO	1.37991	1.03107	0.989552	0.969796	1.00097	1.08302	1.00162	1.01696	0.941078	540737-29-9	504.49	C16H20N6O.C6H8O7	CC1CCN(CC1N(C)C2=NC=NC3=C2C=CN3)C(=O)CC#N.C(C(=O)O)C(CC(=O)O)(C(=O)O)O	>25.2mg/mL in DMSO	Citrate	Chromatin/Epigenetics	JAK	Potent JAK inhibitor
A4135	Tofacitinib (CP-690550) Citrate	10	DMSO	0.964132	1.27545	0.956063	0.956308	0.945956	0.966909	0.946124	0.925551	1.03243	540737-29-9	504.49	C16H20N6O.C6H8O7	CC1CCN(CC1N(C)C2=NC=NC3=C2C=CN3)C(=O)CC#N.C(C(=O)O)C(CC(=O)O)(C(=O)O)O	>25.2mg/mL in DMSO	Citrate	Chromatin/Epigenetics	JAK	Potent JAK inhibitor
A4136	TG101348 (SAR302503)	0.1	DMSO	0.682985	1.01392	0.896692	0.945836	1.02046	0.985084	1.02018	1.03825	0.947924	936091-26-8	524.68	C27H36N6O3S	CC1=CN=C(N=C1NC2=CC(=CC=C2)S(=O)(=O)NC(C)(C)C)NC3=CC=C(C=C3)OCCN4CCCC4	>26.2mg/mL in DMSO	Free Base	Chromatin/Epigenetics	JAK	JAK-2 inhibitor,potent and selective
A4136	TG101348 (SAR302503)	1	DMSO	0	4.28582	0.387968	0.406084	0.384673	0.445423	0.385158	0.356117	0.505612	936091-26-8	524.68	C27H36N6O3S	CC1=CN=C(N=C1NC2=CC(=CC=C2)S(=O)(=O)NC(C)(C)C)NC3=CC=C(C=C3)OCCN4CCCC4	>26.2mg/mL in DMSO	Free Base	Chromatin/Epigenetics	JAK	JAK-2 inhibitor,potent and selective
A4136	TG101348 (SAR302503)	10	DMSO	0	4.05186	0.179798	0.421127	0.460266	0	0.456593	0.441909	0.527424	936091-26-8	524.68	C27H36N6O3S	CC1=CN=C(N=C1NC2=CC(=CC=C2)S(=O)(=O)NC(C)(C)C)NC3=CC=C(C=C3)OCCN4CCCC4	>26.2mg/mL in DMSO	Free Base	Chromatin/Epigenetics	JAK	JAK-2 inhibitor,potent and selective
A4138	Tofacitinib (CP-690550,Tasocitinib)	0.1	DMSO	0.988597	1.15279	1.00983	0.954828	0.971196	1.25305	0.973445	0.95599	1.04316	477600-75-2	312.37	C16H20N6O	CC1CCN(CC1N(C)C2=NC=NC3=C2C=CN3)C(=O)CC#N	>15.6mg/mL in DMSO	Free Base	Chromatin/Epigenetics	JAK	Janus kinase inhibitor
A4138	Tofacitinib (CP-690550,Tasocitinib)	1	DMSO	1.28465	0.995518	1.08293	0.988405	0.999195	0.842252	0.997943	1.0141	0.930407	477600-75-2	312.37	C16H20N6O	CC1CCN(CC1N(C)C2=NC=NC3=C2C=CN3)C(=O)CC#N	>15.6mg/mL in DMSO	Free Base	Chromatin/Epigenetics	JAK	Janus kinase inhibitor
A4138	Tofacitinib (CP-690550,Tasocitinib)	10	DMSO	0.0858138	1.80851	0.898689	0.930414	0.825126	0.535336	0.822814	0.841195	0.758739	477600-75-2	312.37	C16H20N6O	CC1CCN(CC1N(C)C2=NC=NC3=C2C=CN3)C(=O)CC#N	>15.6mg/mL in DMSO	Free Base	Chromatin/Epigenetics	JAK	Janus kinase inhibitor
A4141	Baricitinib (LY3009104, INCB028050)	0.1	DMSO	1.22072	1.02433	1.00264	0.982699	0.997108	1.18337	0.998594	1.00623	0.9705	1187594-09-7	371.42	C16H17N7O2S	CCS(=O)(=O)N1CC(C1)(CC#N)N2C=C(C=N2)C3=C4C=CNC4=NC=N3	>18.6mg/mL in DMSO		Chromatin/Epigenetics	JAK	JAK1/JAK2 inhibitor,selective orally bioavailable
A4141	Baricitinib (LY3009104, INCB028050)	1	DMSO	0.971991	1.05996	1.00261	0.977975	0.989448	1.17308	0.990914	0.985282	1.01517	1187594-09-7	371.42	C16H17N7O2S	CCS(=O)(=O)N1CC(C1)(CC#N)N2C=C(C=N2)C3=C4C=CNC4=NC=N3	>18.6mg/mL in DMSO		Chromatin/Epigenetics	JAK	JAK1/JAK2 inhibitor,selective orally bioavailable
A4141	Baricitinib (LY3009104, INCB028050)	10	DMSO	0.591592	1.07043	1.00163	0.96229	0.991713	1.13366	0.992845	0.999816	0.966085	1187594-09-7	371.42	C16H17N7O2S	CCS(=O)(=O)N1CC(C1)(CC#N)N2C=C(C=N2)C3=C4C=CNC4=NC=N3	>18.6mg/mL in DMSO		Chromatin/Epigenetics	JAK	JAK1/JAK2 inhibitor,selective orally bioavailable
A4147	LY2784544	0.1	DMSO	0.55936	1.01775	1.05203	1.03762	0.982928	0.688598	0.98058	1.023	0.807268	1229236-86-5	469.94	C23H25ClFN7O	CC1=CC(=NN1)NC2=NN3C(=C(N=C3C(=C2)CN4CCOCC4)C)CC5=C(C=C(C=C5)Cl)F	>23.5mg/mL in DMSO	Free Base	Chromatin/Epigenetics	JAK	JAK2 inhibitor,highly potent and selective
A4147	LY2784544	1	DMSO	0.110233	1.32076	1.12347	1.10157	0.878696	1.00055	0.879669	0.89366	0.833757	1229236-86-5	469.94	C23H25ClFN7O	CC1=CC(=NN1)NC2=NN3C(=C(N=C3C(=C2)CN4CCOCC4)C)CC5=C(C=C(C=C5)Cl)F	>23.5mg/mL in DMSO	Free Base	Chromatin/Epigenetics	JAK	JAK2 inhibitor,highly potent and selective
A4147	LY2784544	10	DMSO	0	3.83743	0.263755	0.447466	0.500817	0	0.496821	0.494721	0.506064	1229236-86-5	469.94	C23H25ClFN7O	CC1=CC(=NN1)NC2=NN3C(=C(N=C3C(=C2)CN4CCOCC4)C)CC5=C(C=C(C=C5)Cl)F	>23.5mg/mL in DMSO	Free Base	Chromatin/Epigenetics	JAK	JAK2 inhibitor,highly potent and selective
A4153	BMN 673	0.1	DMSO	0.0294099	3.85988	0.305233	0.504256	0.473403	0.238296	0.471527	0.456042	0.529808	1207456-01-6	380.35	C19H14F2N6O	FC1=CC2=C3C([C@H](C4=NC=NN4C)[C@@H](C(C=C5)=CC=C5F)NC3=C1)=NNC2=O	≥19.0 mg/mL in DMSO, ≥14.2 mg/mL in EtOH with ultrasonic and warming, <2.41 mg/mL in H2O		DNA Damage/DNA Repair	PARP
A4153	BMN 673	1	DMSO	0	4.22296	0.207121	0.3814	0.421757	0.508284	0.422447	0.424922	0.417584	1207456-01-6	380.35	C19H14F2N6O	FC1=CC2=C3C([C@H](C4=NC=NN4C)[C@@H](C(C=C5)=CC=C5F)NC3=C1)=NNC2=O	≥19.0 mg/mL in DMSO, ≥14.2 mg/mL in EtOH with ultrasonic and warming, <2.41 mg/mL in H2O		DNA Damage/DNA Repair	PARP
A4153	BMN 673	10	DMSO	0	3.46879	0.485137	0.537735	0.546911	0.555615	0.546981	0.531779	0.610482	1207456-01-6	380.35	C19H14F2N6O	FC1=CC2=C3C([C@H](C4=NC=NN4C)[C@@H](C(C=C5)=CC=C5F)NC3=C1)=NNC2=O	≥19.0 mg/mL in DMSO, ≥14.2 mg/mL in EtOH with ultrasonic and warming, <2.41 mg/mL in H2O		DNA Damage/DNA Repair	PARP
A4154	Olaparib (AZD2281, Ku-0059436)	0.1	DMSO	0.388477	1.14497	1.1483	1.05602	0.93542	0.935934	0.935424	0.936779	0.934106	763113-22-0	434.46	C24H23FN4O3	C1CC1C(=O)N2CCN(CC2)C(=O)C3=C(C=CC(=C3)CC4=NNC(=O)C5=CC=CC=C54)F	>21.7mg/mL in DMSO	Free Base	Chromatin/Epigenetics	PARP	Potent PARP1/PARP2 inhibitor
A4154	Olaparib (AZD2281, Ku-0059436)	1	DMSO	0.124859	1.75965	1.31887	1.20675	0.720678	0.968935	0.722658	0.695955	0.826781	763113-22-0	434.46	C24H23FN4O3	C1CC1C(=O)N2CCN(CC2)C(=O)C3=C(C=CC(=C3)CC4=NNC(=O)C5=CC=CC=C54)F	>21.7mg/mL in DMSO	Free Base	Chromatin/Epigenetics	PARP	Potent PARP1/PARP2 inhibitor
A4154	Olaparib (AZD2281, Ku-0059436)	10	DMSO	0	3.31868	0.48479	0.615501	0.567262	0	0.562736	0.575858	0.521856	763113-22-0	434.46	C24H23FN4O3	C1CC1C(=O)N2CCN(CC2)C(=O)C3=C(C=CC(=C3)CC4=NNC(=O)C5=CC=CC=C54)F	>21.7mg/mL in DMSO	Free Base	Chromatin/Epigenetics	PARP	Potent PARP1/PARP2 inhibitor
A4156	Rucaparib (AG-014699,PF-01367338)	0.1	DMSO	0.571365	1.14841	1.26638	1.2126	0.87848	1.09711	0.880224	0.876419	0.897004	459868-92-9	421.36	C19H18FN3O.H3PO4	OP(O)(O)=O.FC1=CC2=C3C(CCNC2=O)=C(C4=CC=C(CNC)C=C4)NC3=C1	>21.1mg/mL in DMSO	Phosphate	Chromatin/Epigenetics	PARP	Potent PARP inhibitor
A4156	Rucaparib (AG-014699,PF-01367338)	1	DMSO	0.40839	1.22829	1.45299	1.30071	0.818836	0.954597	0.819919	0.829482	0.780507	459868-92-9	421.36	C19H18FN3O.H3PO4	OP(O)(O)=O.FC1=CC2=C3C(CCNC2=O)=C(C4=CC=C(CNC)C=C4)NC3=C1	>21.1mg/mL in DMSO	Phosphate	Chromatin/Epigenetics	PARP	Potent PARP inhibitor
A4156	Rucaparib (AG-014699,PF-01367338)	10	DMSO	0	3.79799	0.432213	0.514742	0.47407	0.492945	0.474221	0.47695	0.472131	459868-92-9	421.36	C19H18FN3O.H3PO4	OP(O)(O)=O.FC1=CC2=C3C(CCNC2=O)=C(C4=CC=C(CNC)C=C4)NC3=C1	>21.1mg/mL in DMSO	Phosphate	Chromatin/Epigenetics	PARP	Potent PARP inhibitor
A4157	Iniparib (BSI-201)	0.1	DMSO	1.02787	1.07731	0.970522	0.981689	0.988567	0.913656	0.987969	0.984243	0.997109	160003-66-7	292.03	C7H5IN2O3	C1=CC(=C(C=C1C(=O)N)[N+](=O)[O-])I	>103.4mg/mL in DMSO		Chromatin/Epigenetics	PARP	PARP1 inhibitor,intravenously adminsitered
A4157	Iniparib (BSI-201)	1	DMSO	1.22157	1.01616	0.974846	0.950386	1.01088	1.16995	1.01215	1.02542	0.955031	160003-66-7	292.03	C7H5IN2O3	C1=CC(=C(C=C1C(=O)N)[N+](=O)[O-])I	>103.4mg/mL in DMSO		Chromatin/Epigenetics	PARP	PARP1 inhibitor,intravenously adminsitered
A4157	Iniparib (BSI-201)	10	DMSO	1.0693	1.20647	0.94229	0.886374	0.984917	0.973656	0.984828	0.996501	0.932938	160003-66-7	292.03	C7H5IN2O3	C1=CC(=C(C=C1C(=O)N)[N+](=O)[O-])I	>103.4mg/mL in DMSO		Chromatin/Epigenetics	PARP	PARP1 inhibitor,intravenously adminsitered
A4168	Entacapone	0.1	DMSO	0.966236	0.948612	1.05121	0.970306	1.01752	1.02145	1.01755	1.02989	0.964209	130929-57-6	305.29	C14H15N3O5	CCN(CC)C(=O)C(=CC1=CC(=C(C(=C1)O)O)[N+](=O)[O-])C#N	>13.1mg/mL in DMSO		Chromatin/Epigenetics	Histone Methyltransferase	COMT inhibitor
A4168	Entacapone	1	DMSO	1.40805	0.966861	1.05729	0.992616	1.00621	0.982666	1.00602	1.01812	0.956487	130929-57-6	305.29	C14H15N3O5	CCN(CC)C(=O)C(=CC1=CC(=C(C(=C1)O)O)[N+](=O)[O-])C#N	>13.1mg/mL in DMSO		Chromatin/Epigenetics	Histone Methyltransferase	COMT inhibitor
A4168	Entacapone	10	DMSO	1.27974	1.01383	1.00145	0.951225	1.00871	1.22121	1.0104	1.0123	1.00591	130929-57-6	305.29	C14H15N3O5	CCN(CC)C(=O)C(=CC1=CC(=C(C(=C1)O)O)[N+](=O)[O-])C#N	>13.1mg/mL in DMSO		Chromatin/Epigenetics	Histone Methyltransferase	COMT inhibitor
A4176	Thioguanine	0.1	DMSO	0.924821	0.900085	1.0084	0.932045	1.04323	1.16991	1.04424	1.07378	0.926548	154-42-7	167.19	C5H5N5S	C1=NC2=C(N1)C(=S)N=C(N2)N	>8.35mg/mL in DMSO with gentle warming		DNA Damage/DNA Repair	DNA Methyltransferase	Purine antimetabolite
A4176	Thioguanine	1	DMSO	1.12113	1.01863	0.879134	0.945189	1.01834	1.29572	1.02055	1.0141	1.04165	154-42-7	167.19	C5H5N5S	C1=NC2=C(N1)C(=S)N=C(N2)N	>8.35mg/mL in DMSO with gentle warming		DNA Damage/DNA Repair	DNA Methyltransferase	Purine antimetabolite
A4176	Thioguanine	10	DMSO	0.870757	1.17023	0.958367	0.957536	0.972944	0.89126	0.972292	0.97285	0.971415	154-42-7	167.19	C5H5N5S	C1=NC2=C(N1)C(=S)N=C(N2)N	>8.35mg/mL in DMSO with gentle warming		DNA Damage/DNA Repair	DNA Methyltransferase	Purine antimetabolite
A4181	EX 527 (SEN0014196)	0.1	DMSO	0.959713	1.09833	0.978324	0.966947	0.987088	0.883355	0.98626	0.980163	1.00857	49843-98-3	248.71	C13H13ClN2O	C1CC(C2=C(C1)C3=C(N2)C=CC(=C3)Cl)C(=O)N	>12.4mg/mL in DMSO	Free Base	Chromatin/Epigenetics	Sirtuin	SIRT1 inhibitor
A4181	EX 527 (SEN0014196)	1	DMSO	1.2593	0.92919	0.971045	0.967406	1.02716	1.33602	1.02962	1.03806	1.00032	49843-98-3	248.71	C13H13ClN2O	C1CC(C2=C(C1)C3=C(N2)C=CC(=C3)Cl)C(=O)N	>12.4mg/mL in DMSO	Free Base	Chromatin/Epigenetics	Sirtuin	SIRT1 inhibitor
A4181	EX 527 (SEN0014196)	10	DMSO	1.20205	1.06511	0.967777	0.937709	1.00426	0.963301	1.00393	1.02219	0.942715	49843-98-3	248.71	C13H13ClN2O	C1CC(C2=C(C1)C3=C(N2)C=CC(=C3)Cl)C(=O)N	>12.4mg/mL in DMSO	Free Base	Chromatin/Epigenetics	Sirtuin	SIRT1 inhibitor
A4182	Resveratrol	0.1	DMSO	1.02053	1.0656	0.898277	0.958161	1.00235	1.13358	1.00339	1.00516	0.993721	501-36-0	228.24	C14H12O3	C1=CC(=CC=C1C=CC2=CC(=CC(=C2)O)O)O	>9.7mg/mL in DMSO	Free Base	Chromatin/Epigenetics	Sirtuin	SIRT1 activator
A4182	Resveratrol	1	DMSO	1.14695	1.04789	0.942783	0.89656	1.02185	1.05372	1.0221	1.02641	1.00566	501-36-0	228.24	C14H12O3	C1=CC(=CC=C1C=CC2=CC(=CC(=C2)O)O)O	>9.7mg/mL in DMSO	Free Base	Chromatin/Epigenetics	Sirtuin	SIRT1 activator
A4182	Resveratrol	10	DMSO	0.983197	0.942345	0.842926	0.857756	1.06839	1.00724	1.06791	1.08524	0.992517	501-36-0	228.24	C14H12O3	C1=CC(=CC=C1C=CC2=CC(=CC(=C2)O)O)O	>9.7mg/mL in DMSO	Free Base	Chromatin/Epigenetics	Sirtuin	SIRT1 activator
A4187	FG-4592 (ASP1517)	0.1	DMSO	1.06957	1.12552	0.885727	0.906329	0.99952	1.57141	1.00408	1.00122	1.01574	808118-40-3	352.34	C19H16N2O5	CC1=NC(=C(C2=C1C=C(C=C2)OC3=CC=CC=C3)O)C(=O)NCC(=O)O	>17.6mg/mL in DMSO	Free Base	Angiogenesis	HIF	HIF prolyl-hydroxylase inhibitor
A4187	FG-4592 (ASP1517)	1	DMSO	1.33959	0.954786	1.08257	1.05808	0.986964	1.15053	0.988269	0.990397	0.977543	808118-40-3	352.34	C19H16N2O5	CC1=NC(=C(C2=C1C=C(C=C2)OC3=CC=CC=C3)O)C(=O)NCC(=O)O	>17.6mg/mL in DMSO	Free Base	Angiogenesis	HIF	HIF prolyl-hydroxylase inhibitor
A4187	FG-4592 (ASP1517)	10	DMSO	1.1857	0.98513	0.93416	0.940759	1.02727	0.867876	1.02599	1.03301	0.998979	808118-40-3	352.34	C19H16N2O5	CC1=NC(=C(C2=C1C=C(C=C2)OC3=CC=CC=C3)O)C(=O)NCC(=O)O	>17.6mg/mL in DMSO	Free Base	Angiogenesis	HIF	HIF prolyl-hydroxylase inhibitor
A4188	2-Methoxyestradiol (2-MeOE2)	0.1	DMSO	1.03044	0.984559	1.04513	0.924941	1.02218	0.994055	1.02195	1.03126	0.978892	362-07-2	302.41	C19H26O3	CC12CCC3C(C1CCC2O)CCC4=CC(=C(C=C34)OC)O	>15.3mg/mL in DMSO	Free Base	Apoptosis	Apoptosis Inducers	Apoptotic, antiproliferative and antiangiogenic agent
A4188	2-Methoxyestradiol (2-MeOE2)	1	DMSO	0.739617	1.19641	0.857673	0.839234	1.00879	0.858989	1.0076	1.00532	1.02131	362-07-2	302.41	C19H26O3	CC12CCC3C(C1CCC2O)CCC4=CC(=C(C=C34)OC)O	>15.3mg/mL in DMSO	Free Base	Apoptosis	Apoptosis Inducers	Apoptotic, antiproliferative and antiangiogenic agent
A4188	2-Methoxyestradiol (2-MeOE2)	10	DMSO	0	3.53754	0.417557	0.517498	0.53845	0.817253	0.540674	0.522795	0.615555	362-07-2	302.41	C19H26O3	CC12CCC3C(C1CCC2O)CCC4=CC(=C(C=C34)OC)O	>15.3mg/mL in DMSO	Free Base	Apoptosis	Apoptosis Inducers	Apoptotic, antiproliferative and antiangiogenic agent
A4211	Lenalidomide (CC-5013)	0.1	DMSO	0.553247	1.27974	1.01826	0.956256	0.938518	1.1437	0.940155	0.966335	0.832735	191732-72-6	259.3	C13H13N3O3	C1CC(=O)NC(=O)C1N2CC3=C(C2=O)C=CC=C3N	>13mg/mL in DMSO	Free Base	Apoptosis	TNF-α	Antineoplastic agent,inhibits angiogenesis
A4211	Lenalidomide (CC-5013)	1	DMSO	0.56649	1.09576	1.15857	1.08637	0.938066	0.97668	0.938374	0.942632	0.921971	191732-72-6	259.3	C13H13N3O3	C1CC(=O)NC(=O)C1N2CC3=C(C2=O)C=CC=C3N	>13mg/mL in DMSO	Free Base	Apoptosis	TNF-α	Antineoplastic agent,inhibits angiogenesis
A4211	Lenalidomide (CC-5013)	10	DMSO	0.453084	1.43341	1.04754	1.01108	0.884344	0.726519	0.883085	0.910378	0.768214	191732-72-6	259.3	C13H13N3O3	C1CC(=O)NC(=O)C1N2CC3=C(C2=O)C=CC=C3N	>13mg/mL in DMSO	Free Base	Apoptosis	TNF-α	Antineoplastic agent,inhibits angiogenesis
A4212	Pomalidomide (CC-4047)	0.1	DMSO	0.438086	1.17868	1.02363	1.04502	0.940232	0.892155	0.939848	0.938395	0.947273	19171-19-8	273.2	C13H11N3O4	C1CC(=O)NC(=O)C1N2C(=O)C3=C(C2=O)C(=CC=C3)N	>7.5mg/mL in DMSO	Free Base	Apoptosis	TNF-α	Immunomodulator,antumor/anti-angiogenic
A4212	Pomalidomide (CC-4047)	1	DMSO	0.490499	1.36732	1.17204	1.02714	0.885884	0.829677	0.885435	0.888374	0.871706	19171-19-8	273.2	C13H11N3O4	C1CC(=O)NC(=O)C1N2C(=O)C3=C(C2=O)C(=CC=C3)N	>7.5mg/mL in DMSO	Free Base	Apoptosis	TNF-α	Immunomodulator,antumor/anti-angiogenic
A4212	Pomalidomide (CC-4047)	10	DMSO	0	3.19874	0.492897	0.68981	0.573478	0.283506	0.571164	0.605327	0.428956	19171-19-8	273.2	C13H11N3O4	C1CC(=O)NC(=O)C1N2C(=O)C3=C(C2=O)C(=CC=C3)N	>7.5mg/mL in DMSO	Free Base	Apoptosis	TNF-α	Immunomodulator,antumor/anti-angiogenic
A4216	Thalidomide	0.1	DMSO	0.782646	0.959444	1.03579	1.01962	1.0017	1.01862	1.00183	0.998255	1.01182	50-35-1	258.23	C13H10N2O4	C1CC(=O)NC(=O)C1N2C(=O)C3=CC=CC=C3C2=O	>11.8mg/mL in DMSO	Free Base	Apoptosis	TNF-α	Immunomodulatory agent,sedative drug,angiogenesis inhibitor
A4216	Thalidomide	1	DMSO	0.753614	1.09385	1.01097	0.961438	0.983118	1.3959	0.986411	1.00402	0.918255	50-35-1	258.23	C13H10N2O4	C1CC(=O)NC(=O)C1N2C(=O)C3=CC=CC=C3C2=O	>11.8mg/mL in DMSO	Free Base	Apoptosis	TNF-α	Immunomodulatory agent,sedative drug,angiogenesis inhibitor
A4216	Thalidomide	10	DMSO	0.618076	1.23085	1.11969	1.00016	0.931371	1.00364	0.931948	0.938476	0.901414	50-35-1	258.23	C13H10N2O4	C1CC(=O)NC(=O)C1N2C(=O)C3=CC=CC=C3C2=O	>11.8mg/mL in DMSO	Free Base	Apoptosis	TNF-α	Immunomodulatory agent,sedative drug,angiogenesis inhibitor
A4219	Birinapant (TL32711)	0.1	DMSO	0.805861	1.00196	1.00354	0.978113	1.0056	0.995122	1.00552	1.01327	0.970847	1260251-31-7	806.94	C42H56F2N8O6	CCC(C(=O)N1CC(CC1CC2=C(NC3=C2C=CC(=C3)F)C4=C(C5=C(N4)C=C(C=C5)F)CC6CC(CN6C(=O)C(CC)NC(=O)C(C)NC)O)O)NC(=O)C(C)NC	>40.3mg/mL in DMSO	Free Base	Apoptosis	IAP	Potent XIAP/cIAP1 antagonist
A4219	Birinapant (TL32711)	1	DMSO	1.05239	1.21892	1.03231	0.986849	0.945746	0.937746	0.945682	0.963027	0.878885	1260251-31-7	806.94	C42H56F2N8O6	CCC(C(=O)N1CC(CC1CC2=C(NC3=C2C=CC(=C3)F)C4=C(C5=C(N4)C=C(C=C5)F)CC6CC(CN6C(=O)C(CC)NC(=O)C(C)NC)O)O)NC(=O)C(C)NC	>40.3mg/mL in DMSO	Free Base	Apoptosis	IAP	Potent XIAP/cIAP1 antagonist
A4219	Birinapant (TL32711)	10	DMSO	0.737436	1.38377	0.889167	0.899096	0.93836	1.18876	0.940358	0.953812	0.891045	1260251-31-7	806.94	C42H56F2N8O6	CCC(C(=O)N1CC(CC1CC2=C(NC3=C2C=CC(=C3)F)C4=C(C5=C(N4)C=C(C=C5)F)CC6CC(CN6C(=O)C(CC)NC(=O)C(C)NC)O)O)NC(=O)C(C)NC	>40.3mg/mL in DMSO	Free Base	Apoptosis	IAP	Potent XIAP/cIAP1 antagonist
A4221	YM155	0.1	DMSO	0	4.92269	0.118361	0.229285	0.295471	0.313452	0.295614	0.287164	0.333803	781661-94-7	443.3	C20H19BrN4O3	CC1=[N+](C2=C(N1CCOC)C(=O)C3=CC=CC=C3C2=O)CC4=NC=CN=C4.[Br-]	>22.2mg/mL in DMSO	Free Base	Apoptosis	IAP	Survivin suppressant,apoptosis inhibitor
A4221	YM155	1	DMSO	0	5.35931	0.121337	0.204608	0.1923	0.114124	0.191676	0.19747	0.172144	781661-94-7	443.3	C20H19BrN4O3	CC1=[N+](C2=C(N1CCOC)C(=O)C3=CC=CC=C3C2=O)CC4=NC=CN=C4.[Br-]	>22.2mg/mL in DMSO	Free Base	Apoptosis	IAP	Survivin suppressant,apoptosis inhibitor
A4221	YM155	10	DMSO	0	5.65362	0.076527	0.154548	0.135999	0	0.134913	0.131977	0.150981	781661-94-7	443.3	C20H19BrN4O3	CC1=[N+](C2=C(N1CCOC)C(=O)C3=CC=CC=C3C2=O)CC4=NC=CN=C4.[Br-]	>22.2mg/mL in DMSO	Free Base	Apoptosis	IAP	Survivin suppressant,apoptosis inhibitor
A4227	Tipifarnib (Zarnestra)	0.1	DMSO	0.434228	1.42895	0.878371	0.837659	0.945664	1.16441	0.94741	0.956382	0.907349	192185-72-1	489.4	C27H22Cl2N4O	CN1C=NC=C1C(C2=CC=C(C=C2)Cl)(C3=CC4=C(C=C3)N(C(=O)C=C4C5=CC(=CC=C5)Cl)C)N	≥8.16 mg/mL in DMSO, ≥9.16 mg/mL in EtOH with ultrasonic, <2.32 mg/mL in H2O		Metabolism	Transferase
A4227	Tipifarnib (Zarnestra)	1	DMSO	0.400083	1.65476	1.04589	0.927983	0.853915	0.481165	0.850941	0.874429	0.750651	192185-72-1	489.4	C27H22Cl2N4O	CN1C=NC=C1C(C2=CC=C(C=C2)Cl)(C3=CC4=C(C=C3)N(C(=O)C=C4C5=CC(=CC=C5)Cl)C)N	≥8.16 mg/mL in DMSO, ≥9.16 mg/mL in EtOH with ultrasonic, <2.32 mg/mL in H2O		Metabolism	Transferase
A4227	Tipifarnib (Zarnestra)	10	DMSO	0	3.62831	0.29746	0.397938	0.56267	0.413647	0.561481	0.558483	0.575827	192185-72-1	489.4	C27H22Cl2N4O	CN1C=NC=C1C(C2=CC=C(C=C2)Cl)(C3=CC4=C(C=C3)N(C(=O)C=C4C5=CC(=CC=C5)Cl)C)N	≥8.16 mg/mL in DMSO, ≥9.16 mg/mL in EtOH with ultrasonic, <2.32 mg/mL in H2O		Metabolism	Transferase
A4232	Cyclophosphamide monohydrate	0.1	DMSO	0.894184	0.963887	0.997748	0.946274	1.02391	1.1347	1.02479	1.02439	1.02938	6055-19-2	279.1	C7H15Cl2N2O2P.H2O	C1CNP(=O)(OC1)N(CCCl)CCCl.O	>14mg/mL in DMSO	Monohydrate	Others	Others	alkylating, cytotoxic agent,antitumor activity
A4232	Cyclophosphamide monohydrate	1	DMSO	1.13605	1.02417	0.999921	0.984867	0.997846	1.04539	0.998225	1.01518	0.932491	6055-19-2	279.1	C7H15Cl2N2O2P.H2O	C1CNP(=O)(OC1)N(CCCl)CCCl.O	>14mg/mL in DMSO	Monohydrate	Others	Others	alkylating, cytotoxic agent,antitumor activity
A4232	Cyclophosphamide monohydrate	10	DMSO	0.896896	0.937715	1.03542	1.05585	0.996876	1.00681	0.996955	1.0052	0.960063	6055-19-2	279.1	C7H15Cl2N2O2P.H2O	C1CNP(=O)(OC1)N(CCCl)CCCl.O	>14mg/mL in DMSO	Monohydrate	Others	Others	alkylating, cytotoxic agent,antitumor activity
A4233	Methylprednisolone	0.1	DMSO	1.00882	0.981404	0.925371	0.907207	1.03463	1.36672	1.03728	1.03885	1.03778	83-43-2	374.48	C22H30O5	CC1CC2C3CCC(C3(CC(C2C4(C1=CC(=O)C=C4)C)O)C)(C(=O)CO)O	>15.4mg/mL in DMSO	Free Base	GPCR/G protein	Glucocorticoid Receptor	Apoptosis inducer,GR agonist
A4233	Methylprednisolone	1	DMSO	1.18724	1.01321	0.961803	0.956373	1.01096	1.16687	1.0122	1.01691	0.994088	83-43-2	374.48	C22H30O5	CC1CC2C3CCC(C3(CC(C2C4(C1=CC(=O)C=C4)C)O)C)(C(=O)CO)O	>15.4mg/mL in DMSO	Free Base	GPCR/G protein	Glucocorticoid Receptor	Apoptosis inducer,GR agonist
A4233	Methylprednisolone	10	DMSO	0.778153	1.11001	0.987634	0.915933	0.998618	0.82526	0.997234	1.00495	0.962799	83-43-2	374.48	C22H30O5	CC1CC2C3CCC(C3(CC(C2C4(C1=CC(=O)C=C4)C)O)C)(C(=O)CO)O	>15.4mg/mL in DMSO	Free Base	GPCR/G protein	Glucocorticoid Receptor	Apoptosis inducer,GR agonist
A4237	Amuvatinib (MP-470, HPK 56)	0.1	DMSO	0.864751	1.09239	0.923323	0.917265	1.00492	1.18853	1.00638	1.02218	0.937587	850879-09-3	447.51	C23H21N5O3S	C1CN(CCN1C2=NC=NC3=C2OC4=CC=CC=C43)C(=S)NCC5=CC6=C(C=C5)OCO6	>22.4mg/mL in DMSO	Free Base	Tyrosine Kinase	c-RET	Tyrosine kinase inhibitor
A4237	Amuvatinib (MP-470, HPK 56)	1	DMSO	0.966558	1.0695	0.97748	0.99319	0.984049	1.24055	0.986095	0.964957	1.06904	850879-09-3	447.51	C23H21N5O3S	C1CN(CCN1C2=NC=NC3=C2OC4=CC=CC=C43)C(=S)NCC5=CC6=C(C=C5)OCO6	>22.4mg/mL in DMSO	Free Base	Tyrosine Kinase	c-RET	Tyrosine kinase inhibitor
A4237	Amuvatinib (MP-470, HPK 56)	10	DMSO	0.665025	1.05484	0.986867	0.916541	1.0078	1.42411	1.01112	1.01804	0.984388	850879-09-3	447.51	C23H21N5O3S	C1CN(CCN1C2=NC=NC3=C2OC4=CC=CC=C43)C(=S)NCC5=CC6=C(C=C5)OCO6	>22.4mg/mL in DMSO	Free Base	Tyrosine Kinase	c-RET	Tyrosine kinase inhibitor
A4240	Abiraterone	0.1	DMSO	0.958778	1.00864	1.01367	0.924776	1.01934	0.897172	1.01837	1.01026	1.04781	154229-19-3	349.52	C24H31NO	CC12CCC(CC1=CCC3C2CCC4(C3CC=C4C5=CN=CC=C5)C)O	Limited solubility	Free Base	Metabolism	P450	Potent CYP17 inhibitor
A4240	Abiraterone	1	DMSO	1.03479	0.965608	0.961251	0.944686	1.02749	1.05166	1.02769	1.02137	1.05184	154229-19-3	349.52	C24H31NO	CC12CCC(CC1=CCC3C2CCC4(C3CC=C4C5=CN=CC=C5)C)O	Limited solubility	Free Base	Metabolism	P450	Potent CYP17 inhibitor
A4240	Abiraterone	10	DMSO	0.539194	1.18219	0.791072	0.76825	1.03324	1.48716	1.03687	1.04492	1.00533	154229-19-3	349.52	C24H31NO	CC12CCC(CC1=CCC3C2CCC4(C3CC=C4C5=CN=CC=C5)C)O	Limited solubility	Free Base	Metabolism	P450	Potent CYP17 inhibitor
A4302	Rosiglitazone maleate	0.1	DMSO	1.09871	0.96812	0.938553	0.919036	1.03316	1.41519	1.03621	1.02031	1.09871	155141-29-0	473.5	C18H19N3O3S.C4H4O4	CN(CCOC1=CC=C(C=C1)CC2C(=O)NC(=O)S2)C3=CC=CC=N3.C(=CC(=O)O)C(=O)O	>23.7mg/mL in DMSO	Maleate	Metabolism	PPAR	PPARγ agonist,high-affinity and selective,potent insulin sensitizer
A4302	Rosiglitazone maleate	1	DMSO	0.985302	0.994192	0.982943	0.943893	1.01832	1.0979	1.01895	1.00599	1.07222	155141-29-0	473.5	C18H19N3O3S.C4H4O4	CN(CCOC1=CC=C(C=C1)CC2C(=O)NC(=O)S2)C3=CC=CC=N3.C(=CC(=O)O)C(=O)O	>23.7mg/mL in DMSO	Maleate	Metabolism	PPAR	PPARγ agonist,high-affinity and selective,potent insulin sensitizer
A4302	Rosiglitazone maleate	10	DMSO	0.781073	1.08953	0.971553	0.939655	0.994506	1.29138	0.996875	0.994967	1.0055	155141-29-0	473.5	C18H19N3O3S.C4H4O4	CN(CCOC1=CC=C(C=C1)CC2C(=O)NC(=O)S2)C3=CC=CC=N3.C(=CC(=O)O)C(=O)O	>23.7mg/mL in DMSO	Maleate	Metabolism	PPAR	PPARγ agonist,high-affinity and selective,potent insulin sensitizer
A4304	Rosiglitazone	0.1	DMSO	0.645205	0.965446	0.96873	0.954832	1.02335	1.13294	1.02422	1.02083	1.03626	122320-73-4	357.43	C18H19N3O3S	CN(CCOC1=CC=C(C=C1)CC2C(=O)NC(=O)S2)C3=CC=CC=N3	>17.9mg/mL in DMSO	Free Base	Metabolism	PPAR	Potent PPARγ agonist
A4304	Rosiglitazone	1	DMSO	0.797578	0.985559	1.02159	0.985917	1.00467	1.1732	1.00602	0.990183	1.06906	122320-73-4	357.43	C18H19N3O3S	CN(CCOC1=CC=C(C=C1)CC2C(=O)NC(=O)S2)C3=CC=CC=N3	>17.9mg/mL in DMSO	Free Base	Metabolism	PPAR	Potent PPARγ agonist
A4304	Rosiglitazone	10	DMSO	0.966697	1.0067	1.01494	0.998979	0.997039	1.04462	0.997418	1.01234	0.933484	122320-73-4	357.43	C18H19N3O3S	CN(CCOC1=CC=C(C=C1)CC2C(=O)NC(=O)S2)C3=CC=CC=N3	>17.9mg/mL in DMSO	Free Base	Metabolism	PPAR	Potent PPARγ agonist
A4306	Ciprofibrate	0.1	DMSO	1.03118	0.919008	0.984198	0.937931	1.03656	1.42311	1.03965	1.04092	1.03454	52214-84-3	289.15	C13H14Cl2O3	CC(C(O)=O)(OC1=CC=C(C2CC2(Cl)Cl)C=C1)C	>10.9mg/mL in DMSO		Metabolism	PPAR	PPARα agonist
A4306	Ciprofibrate	1	DMSO	0.918391	0.894471	0.995275	0.963363	1.03702	1.12106	1.03769	1.02981	1.07259	52214-84-3	289.15	C13H14Cl2O3	CC(C(O)=O)(OC1=CC=C(C2CC2(Cl)Cl)C=C1)C	>10.9mg/mL in DMSO		Metabolism	PPAR	PPARα agonist
A4306	Ciprofibrate	10	DMSO	1.01039	1.01123	1.00771	1.02405	0.989062	1.06011	0.989629	0.995278	0.96252	52214-84-3	289.15	C13H14Cl2O3	CC(C(O)=O)(OC1=CC=C(C2CC2(Cl)Cl)C=C1)C	>10.9mg/mL in DMSO		Metabolism	PPAR	PPARα agonist
A4310	Rosiglitazone HCl	0.1	DMSO	0.821162	0.971294	0.957291	1.02162	1.00604	0.803475	1.00443	0.984639	1.08369	302543-62-0	393.89	C18H20ClN3O3S	CN(C1=CC=CC=N1)CCOC2=CC=C(CC3C(NC(S3)=O)=O)C=C2.Cl	≥39.4 mg/mL in DMSO, ≥51.2 mg/mL in EtOH with ultrasonic, ≥2.81 mg/mL in H2O with ultrasonic and warming		Metabolism	PPAR	PPARγ agonist
A4310	Rosiglitazone HCl	1	DMSO	0.859371	1.05674	1.05987	0.971966	0.99037	0.812353	0.988949	1.00354	0.926825	302543-62-0	393.89	C18H20ClN3O3S	CN(C1=CC=CC=N1)CCOC2=CC=C(CC3C(NC(S3)=O)=O)C=C2.Cl	≥39.4 mg/mL in DMSO, ≥51.2 mg/mL in EtOH with ultrasonic, ≥2.81 mg/mL in H2O with ultrasonic and warming		Metabolism	PPAR	PPARγ agonist
A4310	Rosiglitazone HCl	10	DMSO	1.10968	0.989948	0.933538	0.986145	1.0118	1.00812	1.01177	1.02127	0.971009	302543-62-0	393.89	C18H20ClN3O3S	CN(C1=CC=CC=N1)CCOC2=CC=C(CC3C(NC(S3)=O)=O)C=C2.Cl	≥39.4 mg/mL in DMSO, ≥51.2 mg/mL in EtOH with ultrasonic, ≥2.81 mg/mL in H2O with ultrasonic and warming		Metabolism	PPAR	PPARγ agonist
A4313	Cobicistat (GS-9350)	0.1	DMSO	1.00262	1.10261	0.895639	0.871191	1.02107	0.790055	1.01922	1.0472	0.900198	1004316-88-4	776.02	C40H53N7O5S2	CC(C1=NC(CN(C(NC(C(NC(CC2=CC=CC=C2)CCC(NC(OCC3=CN=CS3)=O)CC4=CC=CC=C4)=O)CCN5CCOCC5)=O)C)=CS1)C	>150.9mg/mL in DMSO		Metabolism	CYP3A/CYP450	Selective CYP3A inhibitor
A4313	Cobicistat (GS-9350)	1	DMSO	1.28126	1.09134	0.929548	0.965921	0.99249	0.952303	0.992169	0.990059	0.999745	1004316-88-4	776.02	C40H53N7O5S2	CC(C1=NC(CN(C(NC(C(NC(CC2=CC=CC=C2)CCC(NC(OCC3=CN=CS3)=O)CC4=CC=CC=C4)=O)CCN5CCOCC5)=O)C)=CS1)C	>150.9mg/mL in DMSO		Metabolism	CYP3A/CYP450	Selective CYP3A inhibitor
A4313	Cobicistat (GS-9350)	10	DMSO	0.531668	1.41644	0.990232	0.904403	0.921519	1.0547	0.922582	0.935519	0.865573	1004316-88-4	776.02	C40H53N7O5S2	CC(C1=NC(CN(C(NC(C(NC(CC2=CC=CC=C2)CCC(NC(OCC3=CN=CS3)=O)CC4=CC=CC=C4)=O)CCN5CCOCC5)=O)C)=CS1)C	>150.9mg/mL in DMSO		Metabolism	CYP3A/CYP450	Selective CYP3A inhibitor
A4316	Ketoconazole	0.1	DMSO	1.12717	1.14161	0.880614	0.87157	1.01209	0.800816	1.0104	1.00829	1.01823	65277-42-1	531.43	C26H28Cl2N4O4	CC(=O)N1CCN(CC1)C2=CC=C(C=C2)OCC3COC(O3)(CN4C=CN=C4)C5=C(C=C(C=C5)Cl)Cl	>23.4mg/mL in DMSO	Free Base	Metabolism	P450	Inhibitor of cyclosporine oxidase and testosterone 6 beta-hydroxylase
A4316	Ketoconazole	1	DMSO	0.83448	1.05727	0.999165	0.957099	0.99645	1.1746	0.997871	0.981761	1.05556	65277-42-1	531.43	C26H28Cl2N4O4	CC(=O)N1CCN(CC1)C2=CC=C(C=C2)OCC3COC(O3)(CN4C=CN=C4)C5=C(C=C(C=C5)Cl)Cl	>23.4mg/mL in DMSO	Free Base	Metabolism	P450	Inhibitor of cyclosporine oxidase and testosterone 6 beta-hydroxylase
A4316	Ketoconazole	10	DMSO	0.501054	1.17883	0.88993	0.905699	0.989524	1.09987	0.990405	1.01127	0.904872	65277-42-1	531.43	C26H28Cl2N4O4	CC(=O)N1CCN(CC1)C2=CC=C(C=C2)OCC3COC(O3)(CN4C=CN=C4)C5=C(C=C(C=C5)Cl)Cl	>23.4mg/mL in DMSO	Free Base	Metabolism	P450	Inhibitor of cyclosporine oxidase and testosterone 6 beta-hydroxylase
A4317	Apremilast (CC-10004)	0.1	DMSO	1.05235	1.08737	0.94301	0.919684	1.00346	1.24788	1.00541	1.01187	0.978352	608141-41-9	460.5	C22H24N2O7S	CCOC1=C(C=CC(=C1)C(CS(=O)(=O)C)N2C(=O)C3=C(C2=O)C(=CC=C3)NC(=O)C)OC	>23.1mg/mL in DMSO	Free Base	Metabolism	PDE	PDE4 inhibitor
A4317	Apremilast (CC-10004)	1	DMSO	0.965243	1.01329	0.969464	0.965723	1.00766	1.16161	1.00889	1.03229	0.917024	608141-41-9	460.5	C22H24N2O7S	CCOC1=C(C=CC(=C1)C(CS(=O)(=O)C)N2C(=O)C3=C(C2=O)C(=CC=C3)NC(=O)C)OC	>23.1mg/mL in DMSO	Free Base	Metabolism	PDE	PDE4 inhibitor
A4317	Apremilast (CC-10004)	10	DMSO	1.18786	0.978972	1.00106	0.9553	1.01837	0.985058	1.01811	1.03155	0.960389	608141-41-9	460.5	C22H24N2O7S	CCOC1=C(C=CC(=C1)C(CS(=O)(=O)C)N2C(=O)C3=C(C2=O)C(=CC=C3)NC(=O)C)OC	>23.1mg/mL in DMSO	Free Base	Metabolism	PDE	PDE4 inhibitor
A4319	Roflumilast	0.1	DMSO	1.0987	0.994883	0.940747	0.939546	1.02221	1.16543	1.02335	1.03147	0.990757	162401-32-3	403.21	C17H14Cl2F2N2O3	C1CC1COC2=C(C=CC(=C2)C(=O)NC3=C(C=NC=C3Cl)Cl)OC(F)F	>20.2mg/mL in DMSO	Free Base	Metabolism	PDE	PDE-4 inhibitor
A4319	Roflumilast	1	DMSO	0.858957	1.09255	0.933761	0.989506	0.980487	1.51458	0.984748	0.972805	1.04097	162401-32-3	403.21	C17H14Cl2F2N2O3	C1CC1COC2=C(C=CC(=C2)C(=O)NC3=C(C=NC=C3Cl)Cl)OC(F)F	>20.2mg/mL in DMSO	Free Base	Metabolism	PDE	PDE-4 inhibitor
A4319	Roflumilast	10	DMSO	0.97611	1.1239	0.888963	0.857979	1.01928	0.877597	1.01815	1.04058	0.930727	162401-32-3	403.21	C17H14Cl2F2N2O3	C1CC1COC2=C(C=CC(=C2)C(=O)NC3=C(C=NC=C3Cl)Cl)OC(F)F	>20.2mg/mL in DMSO	Free Base	Metabolism	PDE	PDE-4 inhibitor
A4320	Voriconazole	0.1	DMSO	1.00733	1.01702	0.948642	0.959024	1.01149	1.01328	1.01151	1.01537	0.988511	137234-62-9	349.31	C16H14F3N5O	CC(C1=NC=NC=C1F)C(CN2C=NC=N2)(C3=C(C=C(C=C3)F)F)O	>34.9mg/ml in DMSO	Free Base	Metabolism	CYP3A/CYP450	CYP51 inhibitor
A4320	Voriconazole	1	DMSO	0.952704	0.976201	1.00596	0.975757	1.01248	1.01988	1.01254	1.01997	0.981178	137234-62-9	349.31	C16H14F3N5O	CC(C1=NC=NC=C1F)C(CN2C=NC=N2)(C3=C(C=C(C=C3)F)F)O	>34.9mg/ml in DMSO	Free Base	Metabolism	CYP3A/CYP450	CYP51 inhibitor
A4320	Voriconazole	10	DMSO	1.02545	1.10373	0.987442	0.948895	0.986524	1.34223	0.989362	0.987722	0.995864	137234-62-9	349.31	C16H14F3N5O	CC(C1=NC=NC=C1F)C(CN2C=NC=N2)(C3=C(C=C(C=C3)F)F)O	>34.9mg/ml in DMSO	Free Base	Metabolism	CYP3A/CYP450	CYP51 inhibitor
A4321	Sildenafil Citrate	0.1	DMSO	1.04624	0.945352	0.952439	1.00274	1.01781	0.894653	1.01683	1.04512	0.901285	171599-83-0	666.7	C22H30N6O4S.C6H8O7	CCCC1=NN(C2=C1NC(=NC2=O)C3=C(C=CC(=C3)S(=O)(=O)N4CCN(CC4)C)OCC)C.C(C(=O)O)C(CC(=O)O)(C(=O)O)O	>25.4mg/mL in DMSO	Citrate	Metabolism	PDE	Treat erectile dysfunction and PAH
A4321	Sildenafil Citrate	1	DMSO	1.09516	1.02553	0.946682	0.935648	1.01716	0.900053	1.01623	1.02127	1.0019	171599-83-0	666.7	C22H30N6O4S.C6H8O7	CCCC1=NN(C2=C1NC(=NC2=O)C3=C(C=CC(=C3)S(=O)(=O)N4CCN(CC4)C)OCC)C.C(C(=O)O)C(CC(=O)O)(C(=O)O)O	>25.4mg/mL in DMSO	Citrate	Metabolism	PDE	Treat erectile dysfunction and PAH
A4321	Sildenafil Citrate	10	DMSO	1.11194	0.971158	1.05056	0.956283	1.01692	0.891017	1.01591	1.06254	0.823347	171599-83-0	666.7	C22H30N6O4S.C6H8O7	CCCC1=NN(C2=C1NC(=NC2=O)C3=C(C=CC(=C3)S(=O)(=O)N4CCN(CC4)C)OCC)C.C(C(=O)O)C(CC(=O)O)(C(=O)O)O	>25.4mg/mL in DMSO	Citrate	Metabolism	PDE	Treat erectile dysfunction and PAH
A4322	Clarithromycin	0.1	DMSO	1.06324	1.02024	0.935678	0.89066	1.03011	1.18835	1.03137	1.02496	1.0635	81103-11-9	747.95	C38H69NO13	CCC1C(C(C(C(=O)C(CC(C(C(C(C(C(=O)O1)C)OC2CC(C(C(O2)C)O)(C)OC)C)OC3C(C(CC(O3)C)N(C)C)O)(C)OC)C)C)O)(C)O	>31.2mg/mL in DMSO	Free Base	Metabolism	CYP3A/CYP450	CYP3A inhibitor, potent
A4322	Clarithromycin	1	DMSO	1.0899	1.02242	0.912423	0.960329	1.01196	1.09467	1.01262	1.02672	0.953055	81103-11-9	747.95	C38H69NO13	CCC1C(C(C(C(=O)C(CC(C(C(C(C(C(=O)O1)C)OC2CC(C(C(O2)C)O)(C)OC)C)OC3C(C(CC(O3)C)N(C)C)O)(C)OC)C)C)O)(C)O	>31.2mg/mL in DMSO	Free Base	Metabolism	CYP3A/CYP450	CYP3A inhibitor, potent
A4322	Clarithromycin	10	DMSO	0.996409	1.0007	1.0153	0.964729	1.00705	1.22155	1.00876	1.00902	1.01014	81103-11-9	747.95	C38H69NO13	CCC1C(C(C(C(=O)C(CC(C(C(C(C(C(=O)O1)C)OC2CC(C(C(O2)C)O)(C)OC)C)OC3C(C(CC(O3)C)N(C)C)O)(C)OC)C)C)O)(C)O	>31.2mg/mL in DMSO	Free Base	Metabolism	CYP3A/CYP450	CYP3A inhibitor, potent
A4323	Vardenafil HCl Trihydrate	0.1	DMSO	1.06485	1.08025	0.920278	0.900821	1.01154	1.3745	1.01443	1.01613	1.00341	330808-88-3	579.11	C23H32N6O4S.HCl.3H2O	CCCC1=NC(=C2N1NC(=NC2=O)C3=C(C=CC(=C3)S(=O)(=O)N4CCN(CC4)CC)OCC)C	≥13.3 mg/mL in DMSO, ≥3.42 mg/mL in EtOH with ultrasonic and warming, ≥95 mg/mL in H2O		Metabolism	PDE
A4323	Vardenafil HCl Trihydrate	1	DMSO	0.844416	1.07082	1.02925	1.01735	0.975355	0.89757	0.974735	0.986155	0.933318	330808-88-3	579.11	C23H32N6O4S.HCl.3H2O	CCCC1=NC(=C2N1NC(=NC2=O)C3=C(C=CC(=C3)S(=O)(=O)N4CCN(CC4)CC)OCC)C	≥13.3 mg/mL in DMSO, ≥3.42 mg/mL in EtOH with ultrasonic and warming, ≥95 mg/mL in H2O		Metabolism	PDE
A4323	Vardenafil HCl Trihydrate	10	DMSO	0.753165	1.27165	0.874193	0.883126	0.976793	0.699489	0.97458	0.979049	0.955175	330808-88-3	579.11	C23H32N6O4S.HCl.3H2O	CCCC1=NC(=C2N1NC(=NC2=O)C3=C(C=CC(=C3)S(=O)(=O)N4CCN(CC4)CC)OCC)C	≥13.3 mg/mL in DMSO, ≥3.42 mg/mL in EtOH with ultrasonic and warming, ≥95 mg/mL in H2O		Metabolism	PDE
A4324	Pioglitazone HCl	0.1	DMSO	0.84184	1.03014	1.02045	0.98861	0.990063	1.48555	0.994016	0.984633	1.03154	112529-15-4	392.9	C19H20N2O3S.HCl	CCC1=CN=C(C=C1)CCOC2=CC=C(C=C2)CC3C(=O)NC(=O)S3.Cl	>19.7mg/mL in DMSO	Hydrochloride	Metabolism	PPAR	PPARγ agonist
A4324	Pioglitazone HCl	1	DMSO	1.12873	0.999633	0.939083	0.963551	1.01327	1.27679	1.01537	1.01344	1.02119	112529-15-4	392.9	C19H20N2O3S.HCl	CCC1=CN=C(C=C1)CCOC2=CC=C(C=C2)CC3C(=O)NC(=O)S3.Cl	>19.7mg/mL in DMSO	Hydrochloride	Metabolism	PPAR	PPARγ agonist
A4324	Pioglitazone HCl	10	DMSO	0.974128	0.973472	1.11445	1.05592	0.980773	1.08915	0.981638	0.999762	0.905764	112529-15-4	392.9	C19H20N2O3S.HCl	CCC1=CN=C(C=C1)CCOC2=CC=C(C=C2)CC3C(=O)NC(=O)S3.Cl	>19.7mg/mL in DMSO	Hydrochloride	Metabolism	PPAR	PPARγ agonist
A4326	TAK-700 (Orteronel)	0.1	DMSO	0.833389	0.969661	0.989478	0.981767	1.0106	1.4082	1.01377	1.00522	1.04884	426219-18-3	307.35	C18H17N3O2	CNC(=O)C1=CC2=C(C=C1)C=C(C=C2)C3(CCN4C3=CN=C4)O	>11.2mg/mL in DMSO		Endocrinology and Hormones	Androgen Receptor	Human 17,20-lyase inhibitor
A4326	TAK-700 (Orteronel)	1	DMSO	1.35728	1.12108	1.05125	0.993988	0.967218	0.935717	0.966967	0.992376	0.867882	426219-18-3	307.35	C18H17N3O2	CNC(=O)C1=CC2=C(C=C1)C=C(C=C2)C3(CCN4C3=CN=C4)O	>11.2mg/mL in DMSO		Endocrinology and Hormones	Androgen Receptor	Human 17,20-lyase inhibitor
A4326	TAK-700 (Orteronel)	10	DMSO	1.19434	0.923247	1.04505	0.994461	1.01623	1.17889	1.01752	1.05176	0.875719	426219-18-3	307.35	C18H17N3O2	CNC(=O)C1=CC2=C(C=C1)C=C(C=C2)C3(CCN4C3=CN=C4)O	>11.2mg/mL in DMSO		Endocrinology and Hormones	Androgen Receptor	Human 17,20-lyase inhibitor
A4327	Tadalafil	0.1	DMSO	0.946283	0.921788	1.03874	1.01209	1.0099	1.43808	1.01332	1.01651	0.999303	171596-29-5	389.4	C22H19N3O4	O=C1N(C)CC(N([C@@H]2C(C=C3)=CC4=C3OCO4)[C@]1([H])CC5=C2NC6=CC=CC=C56)=O	>16.6mg/mL in DMSO	Free Base	Metabolism	PDE	PDE5 inhibitor
A4327	Tadalafil	1	DMSO	1.19932	1.20477	0.977837	0.985649	0.951329	1.27449	0.953907	0.950355	0.965698	171596-29-5	389.4	C22H19N3O4	O=C1N(C)CC(N([C@@H]2C(C=C3)=CC4=C3OCO4)[C@]1([H])CC5=C2NC6=CC=CC=C56)=O	>16.6mg/mL in DMSO	Free Base	Metabolism	PDE	PDE5 inhibitor
A4327	Tadalafil	10	DMSO	0.933921	1.01038	0.961083	0.964604	1.00973	1.11964	1.01061	1.02022	0.970358	171596-29-5	389.4	C22H19N3O4	O=C1N(C)CC(N([C@@H]2C(C=C3)=CC4=C3OCO4)[C@]1([H])CC5=C2NC6=CC=CC=C56)=O	>16.6mg/mL in DMSO	Free Base	Metabolism	PDE	PDE5 inhibitor
A4328	Rolipram	0.1	DMSO	1.03748	1.02983	0.958456	0.969217	1.00328	1.16269	1.00455	1.01004	0.991242	61413-54-5	275.34	C16H21NO3	COC1=C(C=C(C=C1)C2CC(=O)NC2)OC3CCCC3	>13mg/mL in DMSO	Free Base	Metabolism	PDE	PDE4-inhibitor and an anti-inflammatory agent
A4328	Rolipram	1	DMSO	1.68725	0.903041	1.0442	1.00375	1.01982	1.04791	1.02005	1.03656	0.952047	61413-54-5	275.34	C16H21NO3	COC1=C(C=C(C=C1)C2CC(=O)NC2)OC3CCCC3	>13mg/mL in DMSO	Free Base	Metabolism	PDE	PDE4-inhibitor and an anti-inflammatory agent
A4328	Rolipram	10	DMSO	1.34631	1.01423	1.01333	1.01184	0.992771	0.887785	0.991933	1.02229	0.869607	61413-54-5	275.34	C16H21NO3	COC1=C(C=C(C=C1)C2CC(=O)NC2)OC3CCCC3	>13mg/mL in DMSO	Free Base	Metabolism	PDE	PDE4-inhibitor and an anti-inflammatory agent
A4329	Cilomilast	0.1	DMSO	1.03563	1.08756	0.891871	0.947672	1.00103	1.04056	1.00134	1.01641	0.946561	153259-65-5	343.42	C20H25NO4	COC1=C(C=C(C=C1)C2(CCC(CC2)C(=O)O)C#N)OC3CCCC3	>13mg/mL in DMSO		Metabolism	PDE	Potent PDE4 inhibitor
A4329	Cilomilast	1	DMSO	1.49969	1.09873	0.90829	1.01538	0.979826	0.718725	0.977743	0.969537	1.01482	153259-65-5	343.42	C20H25NO4	COC1=C(C=C(C=C1)C2(CCC(CC2)C(=O)O)C#N)OC3CCCC3	>13mg/mL in DMSO		Metabolism	PDE	Potent PDE4 inhibitor
A4329	Cilomilast	10	DMSO	1.21385	1.02453	0.975376	0.991735	0.99891	0.896323	0.998092	1.01367	0.93449	153259-65-5	343.42	C20H25NO4	COC1=C(C=C(C=C1)C2(CCC(CC2)C(=O)O)C#N)OC3CCCC3	>13mg/mL in DMSO		Metabolism	PDE	Potent PDE4 inhibitor
A4330	Isotretinoin	0.1	DMSO	1.44546	0.782322	1.02185	0.977088	1.0603	1.03637	1.06011	1.05793	1.06561	4759-48-2	300.44	C20H28O2	CC1=C(C(CCC1)(C)C)C=CC(=CC=CC(=CC(=O)O)C)C	>13.8mg/mL in DMSO	Free Base	Metabolism	Dopamine β-hydroxylase	Dopamine β-hydroxylase activator
A4330	Isotretinoin	1	DMSO	2.07435	0.689673	0.994827	0.972708	1.08565	1.2563	1.08701	1.04176	1.2645	4759-48-2	300.44	C20H28O2	CC1=C(C(CCC1)(C)C)C=CC(=CC=CC(=CC(=O)O)C)C	>13.8mg/mL in DMSO	Free Base	Metabolism	Dopamine β-hydroxylase	Dopamine β-hydroxylase activator
A4330	Isotretinoin	10	DMSO	1.71204	1.03607	0.684715	0.896008	1.04309	1.35539	1.04558	1.02934	1.11015	4759-48-2	300.44	C20H28O2	CC1=C(C(CCC1)(C)C)C=CC(=CC=CC(=CC(=O)O)C)C	>13.8mg/mL in DMSO	Free Base	Metabolism	Dopamine β-hydroxylase	Dopamine β-hydroxylase activator
A4334	Avanafil	0.1	DMSO	0.921385	1.02739	0.855112	0.885805	1.03571	1.23522	1.0373	1.04909	0.993481	330784-47-9	483.95	C23H26ClN7O3	O=C(C1=CN=C(N2[C@H](CO)CCC2)N=C1NCC3=CC=C(OC)C(Cl)=C3)NCC4=NC=CC=N4	>17.6mg/mL in DMSO	Free Base	Metabolism	PDE	PDE5 inhibitor
A4334	Avanafil	1	DMSO	1.26023	0.95127	0.938146	0.951324	1.02939	1.26074	1.03124	1.03089	1.03764	330784-47-9	483.95	C23H26ClN7O3	O=C(C1=CN=C(N2[C@H](CO)CCC2)N=C1NCC3=CC=C(OC)C(Cl)=C3)NCC4=NC=CC=N4	>17.6mg/mL in DMSO	Free Base	Metabolism	PDE	PDE5 inhibitor
A4334	Avanafil	10	DMSO	1.10336	1.0552	0.99018	0.967483	0.994779	1.16236	0.996116	0.997655	0.992173	330784-47-9	483.95	C23H26ClN7O3	O=C(C1=CN=C(N2[C@H](CO)CCC2)N=C1NCC3=CC=C(OC)C(Cl)=C3)NCC4=NC=CC=N4	>17.6mg/mL in DMSO	Free Base	Metabolism	PDE	PDE5 inhibitor
A4336	Mycophenolate Mofetil	0.1	DMSO	1.02089	1.03536	0.910981	0.954882	1.00942	1.20891	1.01101	1.0122	1.00036	128794-94-5	433.49	C23H31NO7	CC1=C(C(=C(C2=C1COC2=O)O)CC=C(C)CCC(=O)OCCN3CCOCC3)OC	>16.3mg/mL in DMSO	Free Base	Metabolism	Dehydrogenase	IMPDH inhibitor
A4336	Mycophenolate Mofetil	1	DMSO	0.267589	1.0266	0.84077	0.852112	1.0481	1.07517	1.04832	1.08202	0.903622	128794-94-5	433.49	C23H31NO7	CC1=C(C(=C(C2=C1COC2=O)O)CC=C(C)CCC(=O)OCCN3CCOCC3)OC	>16.3mg/mL in DMSO	Free Base	Metabolism	Dehydrogenase	IMPDH inhibitor
A4336	Mycophenolate Mofetil	10	DMSO	0	4.05389	0.225279	0.330478	0.478829	0.445946	0.478566	0.481029	0.469297	128794-94-5	433.49	C23H31NO7	CC1=C(C(=C(C2=C1COC2=O)O)CC=C(C)CCC(=O)OCCN3CCOCC3)OC	>16.3mg/mL in DMSO	Free Base	Metabolism	Dehydrogenase	IMPDH inhibitor
A4337	Cilostazol	0.1	DMSO	0.931356	1.04982	0.962722	0.971953	0.998124	1.02736	0.998357	0.975868	1.08871	73963-72-1	369.46	C20H27N5O2	C1CCC(CC1)N2C(=NN=N2)CCCCOC3=CC4=C(C=C3)NC(=O)CC4	>15.4mg/mL in DMSO	Free Base	Metabolism	PDE	PDE3 inhibitor
A4337	Cilostazol	1	DMSO	1.17966	1.0153	0.935511	0.975428	1.00642	1.23685	1.00826	1.01307	0.984119	73963-72-1	369.46	C20H27N5O2	C1CCC(CC1)N2C(=NN=N2)CCCCOC3=CC4=C(C=C3)NC(=O)CC4	>15.4mg/mL in DMSO	Free Base	Metabolism	PDE	PDE3 inhibitor
A4337	Cilostazol	10	DMSO	0.955443	0.88093	0.944768	0.966254	1.04252	1.26228	1.04427	1.04949	1.02035	73963-72-1	369.46	C20H27N5O2	C1CCC(CC1)N2C(=NN=N2)CCCCOC3=CC4=C(C=C3)NC(=O)CC4	>15.4mg/mL in DMSO	Free Base	Metabolism	PDE	PDE3 inhibitor
A4338	Rivaroxaban	0.1	DMSO	0.989041	1.12315	0.978629	0.966941	0.978988	1.09822	0.979939	0.969023	1.02478	366789-02-8	435.88	C19H18ClN3O5S	C1COCC(=O)N1C2=CC=C(C=C2)N3CC(OC3=O)CNC(=O)C4=CC=C(S4)Cl	Soluble in DMSO > 10 mM	Free Base	Metabolism	Factor Xa	Factor Xa inhibitor
A4338	Rivaroxaban	1	DMSO	1.06645	1.03859	0.973031	0.993063	0.994413	0.983265	0.994324	1.01272	0.916927	366789-02-8	435.88	C19H18ClN3O5S	C1COCC(=O)N1C2=CC=C(C=C2)N3CC(OC3=O)CNC(=O)C4=CC=C(S4)Cl	Soluble in DMSO > 10 mM	Free Base	Metabolism	Factor Xa	Factor Xa inhibitor
A4338	Rivaroxaban	10	DMSO	0.926858	0.952259	1.03038	1.01125	1.00843	0.765107	1.00649	1.02911	0.91348	366789-02-8	435.88	C19H18ClN3O5S	C1COCC(=O)N1C2=CC=C(C=C2)N3CC(OC3=O)CNC(=O)C4=CC=C(S4)Cl	Soluble in DMSO > 10 mM	Free Base	Metabolism	Factor Xa	Factor Xa inhibitor
A4340	Pimobendan	0.1	DMSO	1.01162	0.934225	0.949421	0.980864	1.02537	1.12637	1.02618	1.02686	1.02646	74150-27-9	334.37	C19H18N4O2	CC1CC(=O)NN=C1C2=CC3=C(C=C2)N=C(N3)C4=CC=C(C=C4)OC	>16.2mg/mL in DMSO	Free Base	Metabolism	PDE	Selective PDE3 inhibitor.Ca2+ channel sensitizer
A4340	Pimobendan	1	DMSO	1.35497	0.920268	0.966312	0.968063	1.03199	1.04269	1.03207	1.04859	0.966706	74150-27-9	334.37	C19H18N4O2	CC1CC(=O)NN=C1C2=CC3=C(C=C2)N=C(N3)C4=CC=C(C=C4)OC	>16.2mg/mL in DMSO	Free Base	Metabolism	PDE	Selective PDE3 inhibitor.Ca2+ channel sensitizer
A4340	Pimobendan	10	DMSO	0.579674	1.1207	0.850756	0.847079	1.02418	1.13993	1.0251	1.02145	1.05149	74150-27-9	334.37	C19H18N4O2	CC1CC(=O)NN=C1C2=CC3=C(C=C2)N=C(N3)C4=CC=C(C=C4)OC	>16.2mg/mL in DMSO	Free Base	Metabolism	PDE	Selective PDE3 inhibitor.Ca2+ channel sensitizer
A4341	Apixaban	0.1	DMSO	0.529799	1.07787	0.987842	0.981269	0.981216	1.65395	0.986584	0.98433	0.998986	503612-47-3	459.5	C25H25N5O4	COC1=CC=C(C=C1)N2C3=C(CCN(C3=O)C4=CC=C(C=C4)N5CCCCC5=O)C(=N2)C(=O)N	>11.5mg/mL in DMSO	Free Base	Proteases	Thrombin	Factor Xa inhibitor
A4341	Apixaban	1	DMSO	1.13287	0.9611	1.06054	1.01426	0.99869	1.2889	1.00101	1.00779	0.970062	503612-47-3	459.5	C25H25N5O4	COC1=CC=C(C=C1)N2C3=C(CCN(C3=O)C4=CC=C(C=C4)N5CCCCC5=O)C(=N2)C(=O)N	>11.5mg/mL in DMSO	Free Base	Proteases	Thrombin	Factor Xa inhibitor
A4341	Apixaban	10	DMSO	0.742683	0.898662	1.04454	1.02249	1.01667	0.899805	1.01574	1.0388	0.920847	503612-47-3	459.5	C25H25N5O4	COC1=CC=C(C=C1)N2C3=C(CCN(C3=O)C4=CC=C(C=C4)N5CCCCC5=O)C(=N2)C(=O)N	>11.5mg/mL in DMSO	Free Base	Proteases	Thrombin	Factor Xa inhibitor
A4342	Gimeracil	0.1	DMSO	0.793155	1.21857	0.492083	1.05128	0.977576	0	0.969776	0.992859	0.898393	103766-25-2	145.54	C5H4ClNO2	C1=C(C(=CNC1=O)Cl)O	>6.6mg/mL in DMSO	Free Base	Metabolism	Dehydrogenase	Dihydropyrimidine dehydrogenase inhibitor
A4342	Gimeracil	1	DMSO	1.02735	1.14456	0.958158	0.942704	0.985269	0.712033	0.983089	0.987238	0.971825	103766-25-2	145.54	C5H4ClNO2	C1=C(C(=CNC1=O)Cl)O	>6.6mg/mL in DMSO	Free Base	Metabolism	Dehydrogenase	Dihydropyrimidine dehydrogenase inhibitor
A4342	Gimeracil	10	DMSO	0.867255	0.956982	0.94162	0.990282	1.0199	0.82052	1.01831	1.03129	0.965365	103766-25-2	145.54	C5H4ClNO2	C1=C(C(=CNC1=O)Cl)O	>6.6mg/mL in DMSO	Free Base	Metabolism	Dehydrogenase	Dihydropyrimidine dehydrogenase inhibitor
A4343	Dyphylline	0.1	DMSO	0.837363	1.10782	0.962758	0.905852	1.00077	1.23641	1.00265	1.00996	0.978432	479-18-5	254.24	C10H14N4O4	CN1C2=C(C(=O)N(C1=O)C)N(C=N2)CC(CO)O	>7.8mg/mL in DMSO	Free Base	Metabolism	PDE	Pan-PDE inhibitor
A4343	Dyphylline	1	DMSO	1.47331	1.07522	0.931575	0.92961	1.0073	0.912635	1.00654	0.993094	1.05525	479-18-5	254.24	C10H14N4O4	CN1C2=C(C(=O)N(C1=O)C)N(C=N2)CC(CO)O	>7.8mg/mL in DMSO	Free Base	Metabolism	PDE	Pan-PDE inhibitor
A4343	Dyphylline	10	DMSO	0.87471	1.04733	0.866978	0.916961	1.02277	0.968988	1.02234	1.03589	0.97143	479-18-5	254.24	C10H14N4O4	CN1C2=C(C(=O)N(C1=O)C)N(C=N2)CC(CO)O	>7.8mg/mL in DMSO	Free Base	Metabolism	PDE	Pan-PDE inhibitor
A4344	Ozagrel	0.1	DMSO	0.614919	1.08223	1.02788	0.992215	0.978324	1.0852	0.979177	0.942396	1.12232	82571-53-7	228.25	C13H12N2O2	C1=CC(=CC=C1CN2C=CN=C2)C=CC(=O)O	>10.8mg/mL in DMSO	Free Base	Metabolism	Factor Xa	Thromboxane A2 synthetase inhibitor
A4344	Ozagrel	1	DMSO	1.11063	0.97829	1.02616	0.99803	1.00547	0.823476	1.00402	1.01764	0.947688	82571-53-7	228.25	C13H12N2O2	C1=CC(=CC=C1CN2C=CN=C2)C=CC(=O)O	>10.8mg/mL in DMSO	Free Base	Metabolism	Factor Xa	Thromboxane A2 synthetase inhibitor
A4344	Ozagrel	10	DMSO	0.852215	1.06496	0.979991	1.04829	0.969133	1.22818	0.9712	0.979361	0.938336	82571-53-7	228.25	C13H12N2O2	C1=CC(=CC=C1CN2C=CN=C2)C=CC(=O)O	>10.8mg/mL in DMSO	Free Base	Metabolism	Factor Xa	Thromboxane A2 synthetase inhibitor
A4346	Aminophylline	0.1	H2O	0.931824	1.1809	0.86067	0.971736	0.979777	1.14564	0.980942	0.989464	0.949046	317-34-0	420.43	C16H24N10O4	CN1C2=C(C(=O)N(C1=O)C)NC=N2.CN1C2=C(C(=O)N(C1=O)C)NC=N2.C(CN)N	Soluble in DMSO > 10 mM	Ethylenediamine	Metabolism	PDE	Pan-PDE inhibitor
A4346	Aminophylline	1	H2O	1.38887	1.08556	0.994559	0.986423	0.986346	0.9596	0.986158	0.999831	0.919908	317-34-0	420.43	C16H24N10O4	CN1C2=C(C(=O)N(C1=O)C)NC=N2.CN1C2=C(C(=O)N(C1=O)C)NC=N2.C(CN)N	Soluble in DMSO > 10 mM	Ethylenediamine	Metabolism	PDE	Pan-PDE inhibitor
A4346	Aminophylline	10	H2O	1.302	0.911435	0.940219	0.944222	1.04095	0.84217	1.03955	1.05303	0.972596	317-34-0	420.43	C16H24N10O4	CN1C2=C(C(=O)N(C1=O)C)NC=N2.CN1C2=C(C(=O)N(C1=O)C)NC=N2.C(CN)N	Soluble in DMSO > 10 mM	Ethylenediamine	Metabolism	PDE	Pan-PDE inhibitor
A4347	Methotrexate	0.1	DMSO	0.839736	1.0489	0.955663	0.966432	1.00162	0.890324	1.00074	1.00369	0.987469	59-05-2	454.44	C20H22N8O5	CN(CC1=CN=C2C(=N1)C(=NC(=N2)N)N)C3=CC=C(C=C3)C(=O)NC(CCC(=O)O)C(=O)O	>21.6mg/mL in DMSO	Free Base	Metabolism	DHFR	Folate antagonist,inhibits DFHR
A4347	Methotrexate	1	DMSO	1.5836	1.20134	0.96708	0.959179	0.963803	0.893065	0.963239	0.963911	0.95774	59-05-2	454.44	C20H22N8O5	CN(CC1=CN=C2C(=N1)C(=NC(=N2)N)N)C3=CC=C(C=C3)C(=O)NC(CCC(=O)O)C(=O)O	>21.6mg/mL in DMSO	Free Base	Metabolism	DHFR	Folate antagonist,inhibits DFHR
A4347	Methotrexate	10	DMSO	1.10328	1.30558	1.10179	1.03019	0.90136	1.45222	0.905755	0.899238	0.939564	59-05-2	454.44	C20H22N8O5	CN(CC1=CN=C2C(=N1)C(=NC(=N2)N)N)C3=CC=C(C=C3)C(=O)NC(CCC(=O)O)C(=O)O	>21.6mg/mL in DMSO	Free Base	Metabolism	DHFR	Folate antagonist,inhibits DFHR
A4348	Trilostane	0.1	DMSO	0.890198	1.08354	0.896291	0.945887	1.00066	1.23485	1.00253	1.00795	0.984038	13647-35-3	329.43	C20H27NO3	N#CC1=C([C@@]2([H])O[C@@]2(C([H])([H])C3([H])[H])[C@@](C1([H])[H])(C([H])([H])[H])[C@]4([H])[C@]3([H])[C@@](C([H])([H])C([H])([H])[C@]5([H])O[H])([H])[C@]5(C([H])([H])[H])C([H])([H])C4([H])[H])O[H]	>16.4mg/mL in DMSO	Free Base	Metabolism	Dehydrogenase	3β-HSD inhibitor
A4348	Trilostane	1	DMSO	1.29706	1.04427	1.09498	1.03872	0.971828	0.761975	0.970153	0.98591	0.90083	13647-35-3	329.43	C20H27NO3	N#CC1=C([C@@]2([H])O[C@@]2(C([H])([H])C3([H])[H])[C@@](C1([H])[H])(C([H])([H])[H])[C@]4([H])[C@]3([H])[C@@](C([H])([H])C([H])([H])[C@]5([H])O[H])([H])[C@]5(C([H])([H])[H])C([H])([H])C4([H])[H])O[H]	>16.4mg/mL in DMSO	Free Base	Metabolism	Dehydrogenase	3β-HSD inhibitor
A4348	Trilostane	10	DMSO	0.853058	1.08975	0.943917	0.948454	0.998867	0.697784	0.996465	1.02267	0.890388	13647-35-3	329.43	C20H27NO3	N#CC1=C([C@@]2([H])O[C@@]2(C([H])([H])C3([H])[H])[C@@](C1([H])[H])(C([H])([H])[H])[C@]4([H])[C@]3([H])[C@@](C([H])([H])C([H])([H])[C@]5([H])O[H])([H])[C@]5(C([H])([H])[H])C([H])([H])C4([H])[H])O[H]	>16.4mg/mL in DMSO	Free Base	Metabolism	Dehydrogenase	3β-HSD inhibitor
A4349	S- (+)-Rolipram	0.1	DMSO	1.02261	1.14878	0.895711	0.899648	0.997537	1.22057	0.999317	0.985441	1.06186	85416-73-5	275.34	C16H21NO3	COC1=C(C=C(C=C1)C2CC(=O)NC2)OC3CCCC3	>13.9mg/mL in DMSO	Free Base	Metabolism	PDE	CAMP-specific PDE4 inhibitor
A4349	S- (+)-Rolipram	1	DMSO	1.2157	1.02598	0.930878	0.985461	1.00433	0.841309	1.00303	1.00412	0.995845	85416-73-5	275.34	C16H21NO3	COC1=C(C=C(C=C1)C2CC(=O)NC2)OC3CCCC3	>13.9mg/mL in DMSO	Free Base	Metabolism	PDE	CAMP-specific PDE4 inhibitor
A4349	S- (+)-Rolipram	10	DMSO	0.940332	0.933842	0.875325	0.920453	1.05174	0.768562	1.04948	1.07793	0.931576	85416-73-5	275.34	C16H21NO3	COC1=C(C=C(C=C1)C2CC(=O)NC2)OC3CCCC3	>13.9mg/mL in DMSO	Free Base	Metabolism	PDE	CAMP-specific PDE4 inhibitor
A4350	Pralatrexate	0.1	DMSO	0.758485	1.32147	0.958822	0.94728	0.932656	1.45511	0.936825	0.923454	0.997892	146464-95-1	477.47	C23H23N7O5	C#CCC(CC1=CN=C2C(=N1)C(=NC(=N2)N)N)C3=CC=C(C=C3)C(=O)NC(CCC(=O)O)C(=O)O	>23.9mg/mL in DMSO	Free Base	Metabolism	DHFR	Antifolate,a folate analog
A4350	Pralatrexate	1	DMSO	1.25624	1.60028	0.793311	0.976175	0.868319	1.17832	0.870792	0.85802	0.925286	146464-95-1	477.47	C23H23N7O5	C#CCC(CC1=CN=C2C(=N1)C(=NC(=N2)N)N)C3=CC=C(C=C3)C(=O)NC(CCC(=O)O)C(=O)O	>23.9mg/mL in DMSO	Free Base	Metabolism	DHFR	Antifolate,a folate analog
A4350	Pralatrexate	10	DMSO	1.23771	1.32354	0.937246	0.999893	0.920096	1.26749	0.922868	0.915565	0.958211	146464-95-1	477.47	C23H23N7O5	C#CCC(CC1=CN=C2C(=N1)C(=NC(=N2)N)N)C3=CC=C(C=C3)C(=O)NC(CCC(=O)O)C(=O)O	>23.9mg/mL in DMSO	Free Base	Metabolism	DHFR	Antifolate,a folate analog
A4352	Anagrelide HCl	0.1	DMSO	0.411645	1.52175	0.854806	0.845077	0.923572	0.924835	0.923582	0.921922	0.931417	58579-51-4	292.55	C10H8Cl3N3O	C1C2=C(C=CC(=C2Cl)Cl)NC3=NC(=O)CN31.Cl	>4.9mg/mL in DMSO	Hydrochloride	Metabolism	PDE	Thrombocytopenic agent
A4352	Anagrelide HCl	1	DMSO	0.516449	1.71573	0.819681	0.783843	0.893823	1.00799	0.894734	0.905278	0.847277	58579-51-4	292.55	C10H8Cl3N3O	C1C2=C(C=CC(=C2Cl)Cl)NC3=NC(=O)CN31.Cl	>4.9mg/mL in DMSO	Hydrochloride	Metabolism	PDE	Thrombocytopenic agent
A4352	Anagrelide HCl	10	DMSO	0.156777	2.03069	0.71621	0.78137	0.823405	0.856049	0.823665	0.811827	0.872635	58579-51-4	292.55	C10H8Cl3N3O	C1C2=C(C=CC(=C2Cl)Cl)NC3=NC(=O)CN31.Cl	>4.9mg/mL in DMSO	Hydrochloride	Metabolism	PDE	Thrombocytopenic agent
A4353	Pyrimethamine	0.1	DMSO	0.94862	1.14488	0.967577	0.975132	0.97366	0.883222	0.972938	1.00049	0.871819	58-14-0	248.71	C12H13ClN4	CCC1=C(C(=NC(=N1)N)N)C2=CC=C(C=C2)Cl	Soluble in DMSO > 10 mM	Free Base	Metabolism	DHFR	DHFR inhibitor
A4353	Pyrimethamine	1	DMSO	1.45523	1.04162	0.909448	0.989973	0.999088	1.04469	0.999452	1.00893	0.961676	58-14-0	248.71	C12H13ClN4	CCC1=C(C(=NC(=N1)N)N)C2=CC=C(C=C2)Cl	Soluble in DMSO > 10 mM	Free Base	Metabolism	DHFR	DHFR inhibitor
A4353	Pyrimethamine	10	DMSO	1.12528	1.04046	0.921958	0.97554	1.00635	0.575655	1.00291	1.01051	0.975295	58-14-0	248.71	C12H13ClN4	CCC1=C(C(=NC(=N1)N)N)C2=CC=C(C=C2)Cl	Soluble in DMSO > 10 mM	Free Base	Metabolism	DHFR	DHFR inhibitor
A4357	Dorzolamide HCl	0.1	H2O	0.653492	1.18652	1.05685	1.27199	0.965923	1.04903	0.969622	0.966253	0.990736	130693-82-2	360.9	C10H16N2O4S3.HCl	CCNC1CC(S(=O)(=O)C2=C1C=C(S2)S(=O)(=O)N)C.Cl	Limited solubility	Hydrochloride	Metabolism	Carbonic Anhydrase	Carbonic anhydrase inhibitor
A4357	Dorzolamide HCl	1	H2O	0.56379	0.815918	1.14051	1.18284	0.976433	1.00352	0.977639	0.994561	0.886142	130693-82-2	360.9	C10H16N2O4S3.HCl	CCNC1CC(S(=O)(=O)C2=C1C=C(S2)S(=O)(=O)N)C.Cl	Limited solubility	Hydrochloride	Metabolism	Carbonic Anhydrase	Carbonic anhydrase inhibitor
A4357	Dorzolamide HCl	10	H2O	0.445717	0.958508	1.21214	1.29632	0.948751	1.00791	0.951385	0.948754	0.967558	130693-82-2	360.9	C10H16N2O4S3.HCl	CCNC1CC(S(=O)(=O)C2=C1C=C(S2)S(=O)(=O)N)C.Cl	Limited solubility	Hydrochloride	Metabolism	Carbonic Anhydrase	Carbonic anhydrase inhibitor
A4359	Brinzolamide	0.1	DMSO	0.554084	0.923825	1.09659	1.22353	0.97889	1.07946	0.983578	0.98927	0.960058	138890-62-7	383.51	C12H21N3O5S3	CCNC1CN(S(=O)(=O)C2=C1C=C(S2)S(=O)(=O)N)CCCOC	>15.1mg/mL in DMSO	Free Base	Metabolism	Carbonic Anhydrase	CA II inhibitor
A4359	Brinzolamide	1	DMSO	0.637368	0.872312	1.08885	1.3075	0.983617	1.08576	0.988377	0.98537	0.996721	138890-62-7	383.51	C12H21N3O5S3	CCNC1CN(S(=O)(=O)C2=C1C=C(S2)S(=O)(=O)N)CCCOC	>15.1mg/mL in DMSO	Free Base	Metabolism	Carbonic Anhydrase	CA II inhibitor
A4359	Brinzolamide	10	DMSO	0.594512	0.842235	1.24093	0.919562	0.968105	1.0749	0.973083	0.959861	1.04187	138890-62-7	383.51	C12H21N3O5S3	CCNC1CN(S(=O)(=O)C2=C1C=C(S2)S(=O)(=O)N)CCCOC	>15.1mg/mL in DMSO	Free Base	Metabolism	Carbonic Anhydrase	CA II inhibitor
A4360	Topiramate	0.1	DMSO	0.567225	0.953079	1.02317	1.14365	0.992341	1.08605	0.996709	0.99072	1.02786	97240-79-4	339.36	C12H21NO8S	CC1(OC2COC3(C(C2O1)OC(O3)(C)C)COS(=O)(=O)N)C	>17mg/mL in DMSO	Free Base	Metabolism	Carbonic Anhydrase	GluR5 receptor antagonist,anticonvulsant
A4360	Topiramate	1	DMSO	0.557276	0.736865	1.12042	1.23828	1.00264	0.924424	0.998993	1.01854	0.895643	97240-79-4	339.36	C12H21NO8S	CC1(OC2COC3(C(C2O1)OC(O3)(C)C)COS(=O)(=O)N)C	>17mg/mL in DMSO	Free Base	Metabolism	Carbonic Anhydrase	GluR5 receptor antagonist,anticonvulsant
A4360	Topiramate	10	DMSO	0.598241	0.710546	0.978131	0.952802	1.02535	1.27745	1.0371	1.02059	1.11314	97240-79-4	339.36	C12H21NO8S	CC1(OC2COC3(C(C2O1)OC(O3)(C)C)COS(=O)(=O)N)C	>17mg/mL in DMSO	Free Base	Metabolism	Carbonic Anhydrase	GluR5 receptor antagonist,anticonvulsant
A4362	Tioxolone	0.1	DMSO	0.596847	0.762201	0.999187	1.14691	1.01403	1.18653	1.02207	1.01544	1.04918	4991-65-5	168.17	C7H4O3S	OC1=CC(OC(S2)=O)=C2C=C1	>63.2mg/mL in DMSO		Metabolism	Carbonic Anhydrase	CAI inhibitor
A4362	Tioxolone	1	DMSO	0.566242	0.785583	1.08253	1.0811	0.999334	1.12715	1.00529	0.990866	1.06701	4991-65-5	168.17	C7H4O3S	OC1=CC(OC(S2)=O)=C2C=C1	>63.2mg/mL in DMSO		Metabolism	Carbonic Anhydrase	CAI inhibitor
A4362	Tioxolone	10	DMSO	0.604614	0.65691	1.0587	1.19988	1.02212	0.99058	1.02065	1.018	1.03001	4991-65-5	168.17	C7H4O3S	OC1=CC(OC(S2)=O)=C2C=C1	>63.2mg/mL in DMSO		Metabolism	Carbonic Anhydrase	CAI inhibitor
A4363	Fluvastatin Sodium	0.1	DMSO	0.440411	0.856069	1.04919	0.91411	1.0049	1.0845	1.00861	0.998527	1.05744	93957-55-2	433.45	C24H25FNNaO4	CC(C)N1C2=CC=CC=C2C(=C1C=CC(CC(CC(=O)[O-])O)O)C3=CC=C(C=C3)F.[Na+]	>18.2mg/mL in DMSO	Sodium	Metabolism	HMG-CoA Reductase	HMG-CoA reductase inhibitor
A4363	Fluvastatin Sodium	1	DMSO	0.427968	0.936519	1.13415	1.17733	0.974201	1.01792	0.976239	0.972294	0.989928	93957-55-2	433.45	C24H25FNNaO4	CC(C)N1C2=CC=CC=C2C(=C1C=CC(CC(CC(=O)[O-])O)O)C3=CC=C(C=C3)F.[Na+]	>18.2mg/mL in DMSO	Sodium	Metabolism	HMG-CoA Reductase	HMG-CoA reductase inhibitor
A4363	Fluvastatin Sodium	10	DMSO	0.244115	0.67973	1.12129	1.23861	1.00821	0.94037	1.00505	0.996913	1.04497	93957-55-2	433.45	C24H25FNNaO4	CC(C)N1C2=CC=CC=C2C(=C1C=CC(CC(CC(=O)[O-])O)O)C3=CC=C(C=C3)F.[Na+]	>18.2mg/mL in DMSO	Sodium	Metabolism	HMG-CoA Reductase	HMG-CoA reductase inhibitor
A4364	Methazolamide	0.1	DMSO	0.48145	0.582908	1.14979	1.14985	1.00999	1.06552	1.01258	1.00666	1.04834	554-57-4	236.27	C5H8N4O3S2	CC(=O)N=C1N(N=C(S1)S(=O)(=O)N)C	>7.3mg/mL in DMSO	Free Base	Metabolism	Carbonic Anhydrase	Carbonic anhydrase inhibitor
A4364	Methazolamide	1	DMSO	0.568343	0.797466	0.952583	0.876072	1.0301	1.12746	1.03464	1.04273	0.989242	554-57-4	236.27	C5H8N4O3S2	CC(=O)N=C1N(N=C(S1)S(=O)(=O)N)C	>7.3mg/mL in DMSO	Free Base	Metabolism	Carbonic Anhydrase	Carbonic anhydrase inhibitor
A4364	Methazolamide	10	DMSO	0.542981	0.732791	1.15382	1.27681	0.982227	1.19085	0.991952	0.977727	1.05751	554-57-4	236.27	C5H8N4O3S2	CC(=O)N=C1N(N=C(S1)S(=O)(=O)N)C	>7.3mg/mL in DMSO	Free Base	Metabolism	Carbonic Anhydrase	Carbonic anhydrase inhibitor
A4365	Lovastatin	0.1	DMSO	0.43162	0.767302	1.15001	1.29918	0.98663	1.02249	0.988302	0.994634	0.950306	75330-75-5	404.54	C24H36O5	CCC(C)C(=O)OC1CC(C=C2C1C(C(C=C2)C)CCC3CC(CC(=O)O3)O)C	>20.2mg/mL in DMSO	Free Base	Metabolism	HMG-CoA Reductase	HMG-CoA reductase inhibitor
A4365	Lovastatin	1	DMSO	0.387261	1.31576	0.97945	1.06039	0.983808	0.640968	0.967828	0.993399	0.839272	75330-75-5	404.54	C24H36O5	CCC(C)C(=O)OC1CC(C=C2C1C(C(C=C2)C)CCC3CC(CC(=O)O3)O)C	>20.2mg/mL in DMSO	Free Base	Metabolism	HMG-CoA Reductase	HMG-CoA reductase inhibitor
A4365	Lovastatin	10	DMSO	0.138425	0.899433	1.19177	1.15454	0.984673	0.666192	0.969828	1.0082	0.775674	75330-75-5	404.54	C24H36O5	CCC(C)C(=O)OC1CC(C=C2C1C(C(C=C2)C)CCC3CC(CC(=O)O3)O)C	>20.2mg/mL in DMSO	Free Base	Metabolism	HMG-CoA Reductase	HMG-CoA reductase inhibitor
A4366	Rasagiline Mesylate	0.1	DMSO	0.528297	1.11676	0.973771	1.26665	0.993929	0.801532	0.984961	1.01023	0.864785	161735-79-1	267.34	C12H13N.CH4O3S	CS(=O)(=O)O.C#CCNC1CCC2=CC=CC=C12	Soluble in DMSO > 10 mM	Mesylate	Metabolism	MAO	Irreversible MAO-B inhibitor
A4366	Rasagiline Mesylate	1	DMSO	0.636589	0.665767	1.01886	1.04265	1.02723	1.12256	1.03168	1.03283	1.02695	161735-79-1	267.34	C12H13N.CH4O3S	CS(=O)(=O)O.C#CCNC1CCC2=CC=CC=C12	Soluble in DMSO > 10 mM	Mesylate	Metabolism	MAO	Irreversible MAO-B inhibitor
A4366	Rasagiline Mesylate	10	DMSO	0.676442	0.823225	1.16871	1.16224	0.975663	1.11957	0.982371	0.976631	1.00355	161735-79-1	267.34	C12H13N.CH4O3S	CS(=O)(=O)O.C#CCNC1CCC2=CC=CC=C12	Soluble in DMSO > 10 mM	Mesylate	Metabolism	MAO	Irreversible MAO-B inhibitor
A4367	Atorvastatin Calcium	0.1	DMSO	0.350414	1.07913	0.96479	1.33019	0.981494	1.14354	0.989047	0.964621	1.10862	134523-03-8	1155.34	2(C33H34FN2O5).Ca	CC(C)C1=C(C(=C(N1CCC(CC(CC(=O)[O-])O)O)C2=CC=C(C=C2)F)C3=CC=CC=C3)C(=O)NC4=CC=CC=C4.CC(C)C1=C(C(=C(N1CCC(CC(CC(=O)[O-])O)O)C2=CC=C(C=C2)F)C3=CC=CC=C3)C(=O)NC4=CC=CC=C4.[Ca+2]	>57.8mg/mL in DMSO	Calcium	Metabolism	HMG-CoA Reductase	HMG-CoA reductase inhibitor
A4367	Atorvastatin Calcium	1	DMSO	0.30928	0.809816	1.09159	1.13144	0.994512	1.10192	0.999518	0.974849	1.11376	134523-03-8	1155.34	2(C33H34FN2O5).Ca	CC(C)C1=C(C(=C(N1CCC(CC(CC(=O)[O-])O)O)C2=CC=C(C=C2)F)C3=CC=CC=C3)C(=O)NC4=CC=CC=C4.CC(C)C1=C(C(=C(N1CCC(CC(CC(=O)[O-])O)O)C2=CC=C(C=C2)F)C3=CC=CC=C3)C(=O)NC4=CC=CC=C4.[Ca+2]	>57.8mg/mL in DMSO	Calcium	Metabolism	HMG-CoA Reductase	HMG-CoA reductase inhibitor
A4367	Atorvastatin Calcium	10	DMSO	0.152418	1.40027	1.15992	1.11921	0.934765	0.666616	0.922266	0.947371	0.790639	134523-03-8	1155.34	2(C33H34FN2O5).Ca	CC(C)C1=C(C(=C(N1CCC(CC(CC(=O)[O-])O)O)C2=CC=C(C=C2)F)C3=CC=CC=C3)C(=O)NC4=CC=CC=C4.CC(C)C1=C(C(=C(N1CCC(CC(CC(=O)[O-])O)O)C2=CC=C(C=C2)F)C3=CC=CC=C3)C(=O)NC4=CC=CC=C4.[Ca+2]	>57.8mg/mL in DMSO	Calcium	Metabolism	HMG-CoA Reductase	HMG-CoA reductase inhibitor
A4368	Safinamide Mesylate	0.1	DMSO	0.430798	0.869052	1.17948	1.25003	0.966254	1.10843	0.972881	0.976422	0.957351	202825-46-5	398.45	C17H19FN2O2.CH4O3S	CC(C(=O)N)NCC1=CC=C(C=C1)OCC2=CC(=CC=C2)F.CS(=O)(=O)O	>16.1mg/mL in DMSO	Mesylate	Metabolism	MAO	MAO-B inhibitor,potent,selective and reversible
A4368	Safinamide Mesylate	1	DMSO	0.501461	0.716981	1.0609	1.31781	1.00321	1.15791	1.01042	1.01261	1.0236	202825-46-5	398.45	C17H19FN2O2.CH4O3S	CC(C(=O)N)NCC1=CC=C(C=C1)OCC2=CC(=CC=C2)F.CS(=O)(=O)O	>16.1mg/mL in DMSO	Mesylate	Metabolism	MAO	MAO-B inhibitor,potent,selective and reversible
A4368	Safinamide Mesylate	10	DMSO	0.532409	0.65547	1.20426	1.28983	0.975835	1.28679	0.990328	0.983732	1.01572	202825-46-5	398.45	C17H19FN2O2.CH4O3S	CC(C(=O)N)NCC1=CC=C(C=C1)OCC2=CC(=CC=C2)F.CS(=O)(=O)O	>16.1mg/mL in DMSO	Mesylate	Metabolism	MAO	MAO-B inhibitor,potent,selective and reversible
A4369	Pravastatin sodium	0.1	DMSO	0.46817	0.778173	1.15265	1.47033	0.963832	1.35138	0.981896	0.955926	1.10731	81131-70-6	446.51	C23H35O7.Na	CCC(C)C(=O)OC1CC(C=C2C1C(C(C=C2)C)CCC(CC(CC(=O)[O-])O)O)O.[Na+]	>13.2mg/mL in DMSO	Free Base	Metabolism	HMG-CoA Reductase	HMG-CoA reductase inhibitor,highly selective and competitive
A4369	Pravastatin sodium	1	DMSO	0.515396	0.882905	1.10121	1.06549	0.991194	0.997908	0.991507	0.990113	1.00078	81131-70-6	446.51	C23H35O7.Na	CCC(C)C(=O)OC1CC(C=C2C1C(C(C=C2)C)CCC(CC(CC(=O)[O-])O)O)O.[Na+]	>13.2mg/mL in DMSO	Free Base	Metabolism	HMG-CoA Reductase	HMG-CoA reductase inhibitor,highly selective and competitive
A4369	Pravastatin sodium	10	DMSO	0.507241	0.825548	1.26969	1.24862	0.953678	1.09598	0.960311	0.973058	0.891435	81131-70-6	446.51	C23H35O7.Na	CCC(C)C(=O)OC1CC(C=C2C1C(C(C=C2)C)CCC(CC(CC(=O)[O-])O)O)O.[Na+]	>13.2mg/mL in DMSO	Free Base	Metabolism	HMG-CoA Reductase	HMG-CoA reductase inhibitor,highly selective and competitive
A4370	Moclobemide (Ro 111163)	0.1	DMSO	0.580693	0.849412	1.0956	1.18037	0.982703	1.20532	0.993079	0.990642	1.00764	71320-77-9	268.74	C13H17ClN2O2	C1COCCN1CCNC(=O)C2=CC=C(C=C2)Cl	>9.9mg/mL in DMSO	Free Base	Metabolism	MAO	Reversible inhibitor of MAO-A
A4370	Moclobemide (Ro 111163)	1	DMSO	0.606352	0.901647	1.10555	1.14554	0.986099	0.993023	0.986421	0.988508	0.970384	71320-77-9	268.74	C13H17ClN2O2	C1COCCN1CCNC(=O)C2=CC=C(C=C2)Cl	>9.9mg/mL in DMSO	Free Base	Metabolism	MAO	Reversible inhibitor of MAO-A
A4370	Moclobemide (Ro 111163)	10	DMSO	0.618204	0.723294	1.26337	1.16773	0.97774	0.917155	0.974916	0.980309	0.940764	71320-77-9	268.74	C13H17ClN2O2	C1COCCN1CCNC(=O)C2=CC=C(C=C2)Cl	>9.9mg/mL in DMSO	Free Base	Metabolism	MAO	Reversible inhibitor of MAO-A
A4377	Evacetrapib (LY2484595)	0.1	DMSO	0.507237	0.720673	1.08073	1.01	1.00849	1.1413	1.01468	1.01767	0.993495	1186486-62-3	638.65	C31H36F6N6O2	CC1=CC(=C2C(=C1)C(CCCN2CC3CCC(CC3)C(=O)O)N(CC4=CC(=CC(=C4)C(F)(F)F)C(F)(F)F)C5=NN(N=N5)C)C	>32.1mg/mL in DMSO	Free Base	Metabolism	CETP	CETP inhibitor,potent and selective
A4377	Evacetrapib (LY2484595)	1	DMSO	0.617633	0.829496	1.08395	1.06148	1.00052	1.00582	1.00077	1.00752	0.968504	1186486-62-3	638.65	C31H36F6N6O2	CC1=CC(=C2C(=C1)C(CCCN2CC3CCC(CC3)C(=O)O)N(CC4=CC(=CC(=C4)C(F)(F)F)C(F)(F)F)C5=NN(N=N5)C)C	>32.1mg/mL in DMSO	Free Base	Metabolism	CETP	CETP inhibitor,potent and selective
A4377	Evacetrapib (LY2484595)	10	DMSO	0.00831785	5.13717	0.472708	0.315798	0.671425	0.613741	0.668736	0.66717	0.674292	1186486-62-3	638.65	C31H36F6N6O2	CC1=CC(=C2C(=C1)C(CCCN2CC3CCC(CC3)C(=O)O)N(CC4=CC(=CC(=C4)C(F)(F)F)C(F)(F)F)C5=NN(N=N5)C)C	>32.1mg/mL in DMSO	Free Base	Metabolism	CETP	CETP inhibitor,potent and selective
A4378	Torcetrapib	0.1	DMSO	0.536126	0.927396	1.02804	0.98785	1.00351	0.989735	1.00286	1.00968	0.967018	262352-17-0	600.47	C26H25F9N2O4	CCC1CC(C2=C(N1C(=O)OCC)C=CC(=C2)C(F)(F)F)N(CC3=CC(=CC(=C3)C(F)(F)F)C(F)(F)F)C(=O)OC	>22.4mg/mL in DMSO		Metabolism	CETP	CETP inhibitor
A4378	Torcetrapib	1	DMSO	0.418117	1.07215	1.08585	1.11568	0.977065	0.877539	0.972426	0.982441	0.912525	262352-17-0	600.47	C26H25F9N2O4	CCC1CC(C2=C(N1C(=O)OCC)C=CC(=C2)C(F)(F)F)N(CC3=CC(=CC(=C3)C(F)(F)F)C(F)(F)F)C(=O)OC	>22.4mg/mL in DMSO		Metabolism	CETP	CETP inhibitor
A4378	Torcetrapib	10	DMSO	0.209248	1.024	1.07411	0.837462	1.00279	0.676776	0.987598	1.04601	0.694896	262352-17-0	600.47	C26H25F9N2O4	CCC1CC(C2=C(N1C(=O)OCC)C=CC(=C2)C(F)(F)F)N(CC3=CC(=CC(=C3)C(F)(F)F)C(F)(F)F)C(=O)OC	>22.4mg/mL in DMSO		Metabolism	CETP	CETP inhibitor
A4379	Lonafarnib	0.1	DMSO	0.450202	0.897209	1.01138	0.797882	1.01673	0.970828	1.01459	1.01566	1.01618	193275-84-2	638.82	C27H31Br2ClN4O2	C1CN(CCC1CC(=O)N2CCC(CC2)C3C4=C(C=C(C=C4CCC5=CC(=CN=C35)Br)Cl)Br)C(=O)N	>32mg/mL in DMSO	Free Base	Metabolism	Transferase	Ftase inhibitor,potent and selective
A4379	Lonafarnib	1	DMSO	0.318759	0.805349	1.08699	1.16564	1.00805	0.834217	0.99995	1.02325	0.881652	193275-84-2	638.82	C27H31Br2ClN4O2	C1CN(CCC1CC(=O)N2CCC(CC2)C3C4=C(C=C(C=C4CCC5=CC(=CN=C35)Br)Cl)Br)C(=O)N	>32mg/mL in DMSO	Free Base	Metabolism	Transferase	Ftase inhibitor,potent and selective
A4379	Lonafarnib	10	DMSO	0.188171	1.1086	1.0669	1.07763	0.97925	0.848151	0.973139	0.953014	1.06433	193275-84-2	638.82	C27H31Br2ClN4O2	C1CN(CCC1CC(=O)N2CCC(CC2)C3C4=C(C=C(C=C4CCC5=CC(=CN=C35)Br)Cl)Br)C(=O)N	>32mg/mL in DMSO	Free Base	Metabolism	Transferase	Ftase inhibitor,potent and selective
A4383	Tolcapone	0.1	DMSO	0.535948	0.821418	1.02434	1.03407	1.01304	1.0309	1.01387	1.02989	0.927639	134308-13-7	273.24	C14H11NO5	CC1=CC=C(C=C1)C(=O)C2=CC(=C(C(=C2)O)O)[N+](=O)[O-]	>12mg/mL in DMSO	Free Base	Metabolism	Transferase	COMT inhibitor
A4383	Tolcapone	1	DMSO	0.674258	0.95636	1.16496	1.25436	0.968431	0.916799	0.966024	0.972484	0.936083	134308-13-7	273.24	C14H11NO5	CC1=CC=C(C=C1)C(=O)C2=CC(=C(C(=C2)O)O)[N+](=O)[O-]	>12mg/mL in DMSO	Free Base	Metabolism	Transferase	COMT inhibitor
A4383	Tolcapone	10	DMSO	0.584785	0.572113	1.1828	1.01858	1.00035	1.22925	1.01102	0.990086	1.10841	134308-13-7	273.24	C14H11NO5	CC1=CC=C(C=C1)C(=O)C2=CC(=C(C(=C2)O)O)[N+](=O)[O-]	>12mg/mL in DMSO	Free Base	Metabolism	Transferase	COMT inhibitor
A4385	Ganetespib (STA-9090)	0.1	DMSO	0.00116943	7.54292	0.0597535	0.0749477	0.486236	0.615092	0.492242	0.448788	0.706007	888216-25-9	364.4	C20H20N4O3	CC(C)C1=CC(=C2NNC(=O)N2C3=CC4=C(C=C3)N(C=C4)C)C(=O)C=C1O	>18.2mg/mL in DMSO	Free Base	Proteases	HSP	Hsp90 inhibitor,non-geldanamycin
A4385	Ganetespib (STA-9090)	1	DMSO	0	7.48522	0.0713703	0.140272	0.496498	0.453769	0.494507	0.527978	0.323734	888216-25-9	364.4	C20H20N4O3	CC(C)C1=CC(=C2NNC(=O)N2C3=CC4=C(C=C3)N(C=C4)C)C(=O)C=C1O	>18.2mg/mL in DMSO	Free Base	Proteases	HSP	Hsp90 inhibitor,non-geldanamycin
A4385	Ganetespib (STA-9090)	10	DMSO	0	6.08077	0.147019	0.124532	0.600093	1.3205	0.633672	0.644965	0.571394	888216-25-9	364.4	C20H20N4O3	CC(C)C1=CC(=C2NNC(=O)N2C3=CC4=C(C=C3)N(C=C4)C)C(=O)C=C1O	>18.2mg/mL in DMSO	Free Base	Proteases	HSP	Hsp90 inhibitor,non-geldanamycin
A4390	Pemetrexed	0.1	H2O	0.537254	0.898205	1.15	1.01251	0.983456	0.805587	0.975537	0.994116	0.876842	150399-23-8	471.37	C20H19N5Na2O6	C1=CC(=CC=C1CCC2=CNC3=C2C(=O)N=C(N3)N)C(=O)NC(CCC(=O)[O-])C(=O)[O-].[Na+].[Na+]	>15mg/mL in DMSO	Free Base	Metabolism	DHFR	TS, DHFR,GARFT and AICARFT inhibitor
A4390	Pemetrexed	1	H2O	0.658077	1.16022	1.06462	1.13587	0.979568	0.842544	0.973468	1.01159	0.778428	150399-23-8	471.37	C20H19N5Na2O6	C1=CC(=CC=C1CCC2=CNC3=C2C(=O)N=C(N3)N)C(=O)NC(CCC(=O)[O-])C(=O)[O-].[Na+].[Na+]	>15mg/mL in DMSO	Free Base	Metabolism	DHFR	TS, DHFR,GARFT and AICARFT inhibitor
A4390	Pemetrexed	10	H2O	0.47525	0.949918	1.15941	1.18528	0.967876	0.918108	0.965661	0.967592	0.956126	150399-23-8	471.37	C20H19N5Na2O6	C1=CC(=CC=C1CCC2=CNC3=C2C(=O)N=C(N3)N)C(=O)NC(CCC(=O)[O-])C(=O)[O-].[Na+].[Na+]	>15mg/mL in DMSO	Free Base	Metabolism	DHFR	TS, DHFR,GARFT and AICARFT inhibitor
A4393	Paclitaxel (Taxol)	0.1	DMSO	0.00581744	5.89114	0.482339	0.370854	0.572838	0.792517	0.583078	0.58741	0.563803	33069-62-4	853.91	C47H51NO14	O=C(N[C@H]([C@H](C(O[C@H]1C[C@]2(O)C(C)(C)C([C@@H](OC(C)=O)C([C@@]3(C)[C@]([C@@](CO4)(OC(C)=O)[C@H]4C[C@@H]3O)([H])[C@@H]2OC(C5=CC=CC=C5)=O)=O)=C1C)=O)O)C6=CC=CC=C6)C7=CC=CC=C7	>42.7mg/mL in DMSO	Free Base	Cell Cycle/Checkpoint	Microtubule/Tubulin	Antineoplastic agent
A4393	Paclitaxel (Taxol)	1	DMSO	0	6.96294	0.266939	0.447262	0.520879	0.189527	0.505434	0.510458	0.48105	33069-62-4	853.91	C47H51NO14	O=C(N[C@H]([C@H](C(O[C@H]1C[C@]2(O)C(C)(C)C([C@@H](OC(C)=O)C([C@@]3(C)[C@]([C@@](CO4)(OC(C)=O)[C@H]4C[C@@H]3O)([H])[C@@H]2OC(C5=CC=CC=C5)=O)=O)=C1C)=O)O)C6=CC=CC=C6)C7=CC=CC=C7	>42.7mg/mL in DMSO	Free Base	Cell Cycle/Checkpoint	Microtubule/Tubulin	Antineoplastic agent
A4393	Paclitaxel (Taxol)	10	DMSO	0	6.45572	0.291917	0.822073	0.540536	0.650678	0.54567	0.479388	0.872339	33069-62-4	853.91	C47H51NO14	O=C(N[C@H]([C@H](C(O[C@H]1C[C@]2(O)C(C)(C)C([C@@H](OC(C)=O)C([C@@]3(C)[C@]([C@@](CO4)(OC(C)=O)[C@H]4C[C@@H]3O)([H])[C@@H]2OC(C5=CC=CC=C5)=O)=O)=C1C)=O)O)C6=CC=CC=C6)C7=CC=CC=C7	>42.7mg/mL in DMSO	Free Base	Cell Cycle/Checkpoint	Microtubule/Tubulin	Antineoplastic agent
A4394	Docetaxel	0.1	DMSO	0.00629314	5.7117	0.411216	0.833353	0.577635	1.13494	0.603612	0.612674	0.58741	114977-28-5	807.88	C43H53NO14	O=C(N[C@H]([C@H](C(O[C@H]1C[C@]2(O)C(C)(C)C([C@@H](O)C([C@@]3(C)[C@]([C@@](CO4)(OC(C)=O)[C@@]4([H])C[C@@H]3O)([H])[C@@H]2OC(C5=CC=CC=C5)=O)=O)=C1C)=O)O)C6=CC=CC=C6)OC(C)(C)C	>40.4mg/mL in DMSO	Free Base	Cell Cycle/Checkpoint	Microtubule/Tubulin	Microtubulin disassembly inhibitor
A4394	Docetaxel	1	DMSO	0	5.81558	0.658111	0.697185	0.550905	0.499848	0.548525	0.549368	0.542393	114977-28-5	807.88	C43H53NO14	O=C(N[C@H]([C@H](C(O[C@H]1C[C@]2(O)C(C)(C)C([C@@H](O)C([C@@]3(C)[C@]([C@@](CO4)(OC(C)=O)[C@@]4([H])C[C@@H]3O)([H])[C@@H]2OC(C5=CC=CC=C5)=O)=O)=C1C)=O)O)C6=CC=CC=C6)OC(C)(C)C	>40.4mg/mL in DMSO	Free Base	Cell Cycle/Checkpoint	Microtubule/Tubulin	Microtubulin disassembly inhibitor
A4394	Docetaxel	10	DMSO	0	4.7959	0.476983	0.532064	0.70035	0.675837	0.699207	0.76372	0.374061	114977-28-5	807.88	C43H53NO14	O=C(N[C@H]([C@H](C(O[C@H]1C[C@]2(O)C(C)(C)C([C@@H](O)C([C@@]3(C)[C@]([C@@](CO4)(OC(C)=O)[C@@]4([H])C[C@@H]3O)([H])[C@@H]2OC(C5=CC=CC=C5)=O)=O)=C1C)=O)O)C6=CC=CC=C6)OC(C)(C)C	>40.4mg/mL in DMSO	Free Base	Cell Cycle/Checkpoint	Microtubule/Tubulin	Microtubulin disassembly inhibitor
A4395	10-DAB (10-Deacetylbaccatin)	0.1	DMSO	0.379164	0.99536	1.04995	1.01547	0.982635	1.15077	0.990471	0.988279	0.997897	32981-86-5	544.59	C29H36O10	O[C@](C(C)(C)C1=C(C)[C@H]2O)(C2)[C@H]([C@@H]([C@@](C([C@H]1O)=O)(C)[C@@H]3O)[C@]4([C@@H](C3)OC4)OC(C)=O)OC(C5=CC=CC=C5)=O	>22.3mg/mL in DMSO	Free Base	Cell Cycle/Checkpoint	Microtubule/Tubulin	Precursor of antitumor compound Palitaxel and Docetaxel
A4395	10-DAB (10-Deacetylbaccatin)	1	DMSO	0	3.63359	0.417891	0.288331	0.729691	3.18516	0.844143	0.71516	1.48261	32981-86-5	544.59	C29H36O10	O[C@](C(C)(C)C1=C(C)[C@H]2O)(C2)[C@H]([C@@H]([C@@](C([C@H]1O)=O)(C)[C@@H]3O)[C@]4([C@@H](C3)OC4)OC(C)=O)OC(C5=CC=CC=C5)=O	>22.3mg/mL in DMSO	Free Base	Cell Cycle/Checkpoint	Microtubule/Tubulin	Precursor of antitumor compound Palitaxel and Docetaxel
A4395	10-DAB (10-Deacetylbaccatin)	10	DMSO	0	6.1016	0.297548	0.391157	0.587362	0.753354	0.595099	0.4776	1.18104	32981-86-5	544.59	C29H36O10	O[C@](C(C)(C)C1=C(C)[C@H]2O)(C2)[C@H]([C@@H]([C@@](C([C@H]1O)=O)(C)[C@@H]3O)[C@]4([C@@H](C3)OC4)OC(C)=O)OC(C5=CC=CC=C5)=O	>22.3mg/mL in DMSO	Free Base	Cell Cycle/Checkpoint	Microtubule/Tubulin	Precursor of antitumor compound Palitaxel and Docetaxel
A4407	Fumagillin	0.1	DMSO	0.0130323	3.28275	0.30733	0.315991	0.81173	2.76863	0.902943	0.806024	1.37997	23110-15-8	458.55	C26H34O7	CC(=CCC1C(O1)(C)C2C(C(CCC23CO3)OC(=O)C=CC=CC=CC=CC(=O)O)OC)C	Soluble to 3 mM in ethanol		Proteases	Aminopeptidase	Antibiotic and antiangiogenic agent
A4407	Fumagillin	1	DMSO	0	2.47405	0.884772	1.02193	0.861718	0.839513	0.860683	0.867777	0.845708	23110-15-8	458.55	C26H34O7	CC(=CCC1C(O1)(C)C2C(C(CCC23CO3)OC(=O)C=CC=CC=CC=CC(=O)O)OC)C	Soluble to 3 mM in ethanol		Proteases	Aminopeptidase	Antibiotic and antiangiogenic agent
A4407	Fumagillin	10	DMSO	0.00779463	5.39904	0.376515	0.316052	0.652404	0.786494	0.658654	0.68009	0.548365	23110-15-8	458.55	C26H34O7	CC(=CCC1C(O1)(C)C2C(C(CCC23CO3)OC(=O)C=CC=CC=CC=CC(=O)O)OC)C	Soluble to 3 mM in ethanol		Proteases	Aminopeptidase	Antibiotic and antiangiogenic agent
A4448	Actinomycin D	0.1	DMSO	0	8.86587	0.0329968	0.207527	0.350411	0.327651	0.34935	0.31635	0.513163	50-76-0	1255.43	C62H86N12O16	CC1C(C(=O)NC(C(=O)N2CCCC2C(=O)N(CC(=O)N(C(C(=O)O1)C(C)C)C)C)C(C)C)NC(=O)C3=C4C(=C(C=C3)C)OC5=C(C(=O)C(=C(C5=N4)C(=O)NC6C(OC(=O)C(N(C(=O)CN(C(=O)C7CCCN7C(=O)C(NC6=O)C(C)C)C)C)C(C)C)C)N)C	≥62.75 mg/mL in DMSO, <6.33 mg/mL in EtOH, <6.28 mg/mL in H2O		Apoptosis	Apoptosis Inducers
A4448	Actinomycin D	1	DMSO	0	9.48226	0.277503	0.209981	0.225675	0.425078	0.234969	0.13493	0.740156	50-76-0	1255.43	C62H86N12O16	CC1C(C(=O)NC(C(=O)N2CCCC2C(=O)N(CC(=O)N(C(C(=O)O1)C(C)C)C)C)C(C)C)NC(=O)C3=C4C(=C(C=C3)C)OC5=C(C(=O)C(=C(C5=N4)C(=O)NC6C(OC(=O)C(N(C(=O)CN(C(=O)C7CCCN7C(=O)C(NC6=O)C(C)C)C)C)C(C)C)C)N)C	≥62.75 mg/mL in DMSO, <6.33 mg/mL in EtOH, <6.28 mg/mL in H2O		Apoptosis	Apoptosis Inducers
A4448	Actinomycin D	10	DMSO	0	11.58	0.0262783	0.0386603	0.0298311	0.657108	0.0590691	0.0224537	0.247756	50-76-0	1255.43	C62H86N12O16	CC1C(C(=O)NC(C(=O)N2CCCC2C(=O)N(CC(=O)N(C(C(=O)O1)C(C)C)C)C)C(C)C)NC(=O)C3=C4C(=C(C=C3)C)OC5=C(C(=O)C(=C(C5=N4)C(=O)NC6C(OC(=O)C(N(C(=O)CN(C(=O)C7CCCN7C(=O)C(NC6=O)C(C)C)C)C)C(C)C)C)N)C	≥62.75 mg/mL in DMSO, <6.33 mg/mL in EtOH, <6.28 mg/mL in H2O		Apoptosis	Apoptosis Inducers
A4452	Mitomycin C	0.1	DMSO	0.00580753	6.52959	0.396049	0.4705	0.542281	0.219867	0.527253	0.565149	0.33306	50-07-7	334.33	C15H18N4O5	NC(C1=O)=C(C)C(C2=C1[C@@H](COC(N)=O)[C@]3(OC)N2C[C@H]4[C@@H]3N4)=O	>16.7mg/mL in DMSO	Free Base	Apoptosis	Apoptosis Inducers	Inhibits DNA synthesis,antibiotic and antitumor agent
A4452	Mitomycin C	1	DMSO	0	7.56627	0.183243	0.201658	0.472599	0.254832	0.462449	0.510022	0.221068	50-07-7	334.33	C15H18N4O5	NC(C1=O)=C(C)C(C2=C1[C@@H](COC(N)=O)[C@]3(OC)N2C[C@H]4[C@@H]3N4)=O	>16.7mg/mL in DMSO	Free Base	Apoptosis	Apoptosis Inducers	Inhibits DNA synthesis,antibiotic and antitumor agent
A4452	Mitomycin C	10	DMSO	0	8.16492	0.108442	0.104285	0.433854	0.0117772	0.414181	0.41215	0.4252	50-07-7	334.33	C15H18N4O5	NC(C1=O)=C(C)C(C2=C1[C@@H](COC(N)=O)[C@]3(OC)N2C[C@H]4[C@@H]3N4)=O	>16.7mg/mL in DMSO	Free Base	Apoptosis	Apoptosis Inducers	Inhibits DNA synthesis,antibiotic and antitumor agent
A4457	Streptozocin	0.1	DMSO	0.540972	0.914131	1.04197	0.945739	0.998546	1.08963	1.00279	1.01164	0.950655	18883-66-4	265.22	C8H15N3O7	CN(C(=O)NC1C(C(C(OC1O)CO)O)O)N=O	>10.3mg/mL in DMSO	Free Base	Apoptosis	Apoptosis Inducers	Antibiotic and antitumor agent
A4457	Streptozocin	1	DMSO	0.591959	0.769726	1.02423	1.01889	1.0208	1.00266	1.01995	1.01834	1.02445	18883-66-4	265.22	C8H15N3O7	CN(C(=O)NC1C(C(C(OC1O)CO)O)O)N=O	>10.3mg/mL in DMSO	Free Base	Apoptosis	Apoptosis Inducers	Antibiotic and antitumor agent
A4457	Streptozocin	10	DMSO	0.643023	0.758454	1.12524	1.01365	0.993683	1.16982	1.00189	1.00794	0.972673	18883-66-4	265.22	C8H15N3O7	CN(C(=O)NC1C(C(C(OC1O)CO)O)O)N=O	>10.3mg/mL in DMSO	Free Base	Apoptosis	Apoptosis Inducers	Antibiotic and antitumor agent
A4468	Cesium chloride	0.1	H2O	0.598132	0.848009	1.08865	0.920663	0.999492	0.865532	0.993528	1.01022	0.89692	7647-17-8	168.36	CsCl	[Cs+].[Cl-]	≥90.6mg/mL in H2O,insoluble in EtOH,insoluble in DMSO		Apoptosis	Other Apoptosis
A4468	Cesium chloride	1	H2O	0.520284	0.838024	1.06933	1.13611	0.992136	0.988516	0.991975	0.996817	0.959177	7647-17-8	168.36	CsCl	[Cs+].[Cl-]	≥90.6mg/mL in H2O,insoluble in EtOH,insoluble in DMSO		Apoptosis	Other Apoptosis
A4468	Cesium chloride	10	H2O	0.488037	0.849838	1.0688	0.843819	1.00446	0.894772	0.99958	1.01472	0.923516	7647-17-8	168.36	CsCl	[Cs+].[Cl-]	≥90.6mg/mL in H2O,insoluble in EtOH,insoluble in DMSO		Apoptosis	Other Apoptosis
A4473	Melphalan	0.1	DMSO	0.140996	1.25575	1.5295	1.30441	0.8589	0.921985	0.861841	0.851891	0.917437	148-82-3	305.2	C13H18Cl2N2O2	C1=CC(=CC=C1CC(C(=O)O)N)N(CCCl)CCCl	>6.9mg/mL in DMSO	Free Base	Apoptosis	Other Apoptosis	DNA alkylating agent
A4473	Melphalan	1	DMSO	0.000639713	6.80006	0.303495	0.262375	0.522154	0.503158	0.521268	0.507594	0.585711	148-82-3	305.2	C13H18Cl2N2O2	C1=CC(=CC=C1CC(C(=O)O)N)N(CCCl)CCCl	>6.9mg/mL in DMSO	Free Base	Apoptosis	Other Apoptosis	DNA alkylating agent
A4473	Melphalan	10	DMSO	0	5.53007	0.193792	0.878429	0.646563	1.02116	0.664023	0.5916	1.02875	148-82-3	305.2	C13H18Cl2N2O2	C1=CC(=CC=C1CC(C(=O)O)N)N(CCCl)CCCl	>6.9mg/mL in DMSO	Free Base	Apoptosis	Other Apoptosis	DNA alkylating agent
A4601	Empagliflozin (BI 10773)	0.1	DMSO	0.461629	0.777617	1.05863	1.0357	1.00875	1.07876	1.01201	0.994537	1.09935	864070-44-0	450.91	C23H27ClO7	C1COCC1OC2=CC=C(C=C2)CC3=C(C=CC(=C3)C4C(C(C(C(O4)CO)O)O)O)Cl	>20.75mg/mL in DMSO		Metabolism	SGLT	SGLT-2 inhibitor for oral treatment of type 2 diabetes
A4601	Empagliflozin (BI 10773)	1	DMSO	0.583547	0.706972	1.14643	1.16419	0.994887	1.08938	0.999292	1.00898	0.954039	864070-44-0	450.91	C23H27ClO7	C1COCC1OC2=CC=C(C=C2)CC3=C(C=CC(=C3)C4C(C(C(C(O4)CO)O)O)O)Cl	>20.75mg/mL in DMSO		Metabolism	SGLT	SGLT-2 inhibitor for oral treatment of type 2 diabetes
A4601	Empagliflozin (BI 10773)	10	DMSO	0.547462	0.793072	1.05847	1.05534	1.00536	1.10093	1.00981	1.03084	0.910009	864070-44-0	450.91	C23H27ClO7	C1COCC1OC2=CC=C(C=C2)CC3=C(C=CC(=C3)C4C(C(C(C(O4)CO)O)O)O)Cl	>20.75mg/mL in DMSO		Metabolism	SGLT	SGLT-2 inhibitor for oral treatment of type 2 diabetes
A5010	Asenapine	0.1	DMSO	0.475177	0.781647	1.01932	1.09914	1.01827	0.999261	1.01739	1.02	0.998314	85650-56-2	401.84	C17H16ClNO.C4H4O4	[H][C@@]1(C(C=C(Cl)C=C2)=C2OC3=C4C=CC=C3)[C@]4([H])CN(C)C1.OC(/C=C/C(O)=O)=O	Soluble in DMSO > 10 mM	Free Base	Neuroscience	5-HT Receptor	Inhibits adrenergic receptor/5-HT receptor
A5010	Asenapine	1	DMSO	0.602994	0.760026	0.946829	1.07683	1.02574	1.20954	1.03431	1.01359	1.13431	85650-56-2	401.84	C17H16ClNO.C4H4O4	[H][C@@]1(C(C=C(Cl)C=C2)=C2OC3=C4C=CC=C3)[C@]4([H])CN(C)C1.OC(/C=C/C(O)=O)=O	Soluble in DMSO > 10 mM	Free Base	Neuroscience	5-HT Receptor	Inhibits adrenergic receptor/5-HT receptor
A5010	Asenapine	10	DMSO	0.222516	0.8016	0.734485	0.73147	1.07637	1.15697	1.08013	1.0821	1.06753	85650-56-2	401.84	C17H16ClNO.C4H4O4	[H][C@@]1(C(C=C(Cl)C=C2)=C2OC3=C4C=CC=C3)[C@]4([H])CN(C)C1.OC(/C=C/C(O)=O)=O	Soluble in DMSO > 10 mM	Free Base	Neuroscience	5-HT Receptor	Inhibits adrenergic receptor/5-HT receptor
A5047	Ivacaftor (VX-770)	0.1	DMSO	0.435763	0.802784	0.944559	1.12056	1.03529	0.897539	1.02887	1.04386	0.949309	873054-44-5	392.49	C24H28N2O3	CC(C)(C)C1=CC(=C(C=C1NC(=O)C2=CNC3=CC=CC=C3C2=O)O)C(C)(C)C	>19.6mg/mL in DMSO	Free Base	Membrane Transporter/Ion Channel	CFTR	Potent CFTR potentiator
A5047	Ivacaftor (VX-770)	1	DMSO	0.572384	0.709671	1.12837	1.0502	1.00619	0.993677	1.00561	1.01607	0.95255	873054-44-5	392.49	C24H28N2O3	CC(C)(C)C1=CC(=C(C=C1NC(=O)C2=CNC3=CC=CC=C3C2=O)O)C(C)(C)C	>19.6mg/mL in DMSO	Free Base	Membrane Transporter/Ion Channel	CFTR	Potent CFTR potentiator
A5047	Ivacaftor (VX-770)	10	DMSO	0.312697	0.905334	1.03022	1.09742	0.99416	1.15884	1.00184	0.96654	1.19866	873054-44-5	392.49	C24H28N2O3	CC(C)(C)C1=CC(=C(C=C1NC(=O)C2=CNC3=CC=CC=C3C2=O)O)C(C)(C)C	>19.6mg/mL in DMSO	Free Base	Membrane Transporter/Ion Channel	CFTR	Potent CFTR potentiator
A5059	Edaravone	0.1	DMSO	0.392672	0.783552	0.951178	1.08827	1.01543	1.34055	1.03059	1.01959	1.08221	89-25-8	174.2	C10H10N2O	CC1=NN(C(=O)C1)C2=CC=CC=C2	>6.5mg/mL in DMSO	Free Base	Others	Others	A radical scavenger and antioxidant
A5059	Edaravone	1	DMSO	0.481992	0.587051	1.03208	0.98261	1.03073	1.2162	1.03938	1.04041	1.02836	89-25-8	174.2	C10H10N2O	CC1=NN(C(=O)C1)C2=CC=CC=C2	>6.5mg/mL in DMSO	Free Base	Others	Others	A radical scavenger and antioxidant
A5059	Edaravone	10	DMSO	0.484059	0.709285	1.20047	1.06387	0.985161	1.11909	0.991404	0.985934	1.01596	89-25-8	174.2	C10H10N2O	CC1=NN(C(=O)C1)C2=CC=CC=C2	>6.5mg/mL in DMSO	Free Base	Others	Others	A radical scavenger and antioxidant
A5065	Bicalutamide	0.1	DMSO	0.462234	0.671456	0.925814	0.862306	1.05479	1.03605	1.05392	1.0679	0.975891	90357-06-5	430.37	C18H14F4N2O4S	CC(CS(=O)(=O)C1=CC=C(C=C1)F)(C(=O)NC2=CC(=C(C=C2)C#N)C(F)(F)F)O	>21.5mg/mL in DMSO	Free Base	Endocrinology and Hormones	Androgen Receptor	Androgen receptor antagonist
A5065	Bicalutamide	1	DMSO	0.499648	0.740679	1.20235	1.28557	0.975008	1.11458	0.981513	0.979222	0.998485	90357-06-5	430.37	C18H14F4N2O4S	CC(CS(=O)(=O)C1=CC=C(C=C1)F)(C(=O)NC2=CC(=C(C=C2)C#N)C(F)(F)F)O	>21.5mg/mL in DMSO	Free Base	Endocrinology and Hormones	Androgen Receptor	Androgen receptor antagonist
A5065	Bicalutamide	10	DMSO	0.480396	0.704152	1.1583	1.31024	0.986812	1.12591	0.993295	0.981869	1.04158	90357-06-5	430.37	C18H14F4N2O4S	CC(CS(=O)(=O)C1=CC=C(C=C1)F)(C(=O)NC2=CC(=C(C=C2)C#N)C(F)(F)F)O	>21.5mg/mL in DMSO	Free Base	Endocrinology and Hormones	Androgen Receptor	Androgen receptor antagonist
A5066	Heparin sodium	0.1	H2O	0.51891	0.930694	0.973053	0.959916	1.01499	0.919812	1.01075	1.02104	0.949204	9041-08-1		(C12H16NS2Na3)20	O[C@@H]1C(OS([O-])(=O)=O)[C@H](OC2[C@@H](COS([O-])(=O)=O)OC(O)C(NS([O-])(=O)=O)[C@H]2O)OC(C([O-])=O)C1O.[Na+].[Na+].[Na+].[Na+]	Limited solubility	Free Base	Proteases	Thrombin	Antithrombin III activator
A5066	Heparin sodium	1	H2O	0.602453	0.958844	1.13743	1.15657	0.979852	0.766699	0.970363	0.998987	0.813253	9041-08-1		(C12H16NS2Na3)20	O[C@@H]1C(OS([O-])(=O)=O)[C@H](OC2[C@@H](COS([O-])(=O)=O)OC(O)C(NS([O-])(=O)=O)[C@H]2O)OC(C([O-])=O)C1O.[Na+].[Na+].[Na+].[Na+]	Limited solubility	Free Base	Proteases	Thrombin	Antithrombin III activator
A5066	Heparin sodium	10	H2O	0.441303	0.707853	1.14477	0.98352	0.995544	0.84643	0.988906	1.0082	0.893765	9041-08-1		(C12H16NS2Na3)20	O[C@@H]1C(OS([O-])(=O)=O)[C@H](OC2[C@@H](COS([O-])(=O)=O)OC(O)C(NS([O-])(=O)=O)[C@H]2O)OC(C([O-])=O)C1O.[Na+].[Na+].[Na+].[Na+]	Limited solubility	Free Base	Proteases	Thrombin	Antithrombin III activator
A5124	Meropenem	0.1	DMSO	0.857384	0.705989	1.04765	1.03622	1.0255	0.948849	1.02193	1.04759	0.892164	96036-03-2	383.46	C17H25N3O5S	CC1C2C(C(=O)N2C(=C1SC3CC(NC3)C(=O)N(C)C)C(=O)O)C(C)O	>19.2mg/mL in DMSO	Free Base	Microbiology & Virology	Antibiotic	β-lactam antibiotic of the carbapenem subclass
A5124	Meropenem	1	DMSO	1.17093	0.473026	1.17382	1.04083	1.02547	0.971462	1.02295	1.03832	0.946338	96036-03-2	383.46	C17H25N3O5S	CC1C2C(C(=O)N2C(=C1SC3CC(NC3)C(=O)N(C)C)C(=O)O)C(C)O	>19.2mg/mL in DMSO	Free Base	Microbiology & Virology	Antibiotic	β-lactam antibiotic of the carbapenem subclass
A5124	Meropenem	10	DMSO	0.58551	0.749474	1.19513	1.06313	0.98606	1.02911	0.988066	0.99856	0.927401	96036-03-2	383.46	C17H25N3O5S	CC1C2C(C(=O)N2C(=C1SC3CC(NC3)C(=O)N(C)C)C(=O)O)C(C)O	>19.2mg/mL in DMSO	Free Base	Microbiology & Virology	Antibiotic	β-lactam antibiotic of the carbapenem subclass
A5133	Irinotecan	0.1	DMSO	0.178765	0.920828	1.39989	1.54297	0.916928	0.91338	0.916762	0.913619	0.940797	97682-44-5	586.68	C33H38N4O6	O=C(OC1)C(O)(CC)C2=C1C(N(CC3=C4N=C5C(C=C(OC(N6CCC(N7CCCCC7)CC6)=O)C=C5)=C3CC)C4=C2)=O	>29.4mg/mL in DMSO	Free Base	DNA Damage/DNA Repair	Topoisomerase	Topoisomerase I inhibitor
A5133	Irinotecan	1	DMSO	0	6.91097	0.167057	0.320328	0.510294	1.01494	0.533816	0.518405	0.603163	97682-44-5	586.68	C33H38N4O6	O=C(OC1)C(O)(CC)C2=C1C(N(CC3=C4N=C5C(C=C(OC(N6CCC(N7CCCCC7)CC6)=O)C=C5)=C3CC)C4=C2)=O	>29.4mg/mL in DMSO	Free Base	DNA Damage/DNA Repair	Topoisomerase	Topoisomerase I inhibitor
A5133	Irinotecan	10	DMSO	0	8.21832	0.0193898	0.050812	0.422288	0.522471	0.426957	0.406136	0.52771	97682-44-5	586.68	C33H38N4O6	O=C(OC1)C(O)(CC)C2=C1C(N(CC3=C4N=C5C(C=C(OC(N6CCC(N7CCCCC7)CC6)=O)C=C5)=C3CC)C4=C2)=O	>29.4mg/mL in DMSO	Free Base	DNA Damage/DNA Repair	Topoisomerase	Topoisomerase I inhibitor
A5143	Finasteride	0.1	DMSO	0.521369	0.891238	1.03004	0.977103	1.01243	0.889867	1.00672	1.0235	0.925888	98319-26-7	372.54	C23H36N2O2	CC12CCC3C(C1CCC2C(=O)NC(C)(C)C)CCC4C3(C=CC(=O)N4)C	>14.7mg/mL in DMSO	Free Base	Endocrinology and Hormones	5-alpha Reductase	Inhibitor of Type II 5α-reductase
A5143	Finasteride	1	DMSO	0.554727	0.877447	1.01349	1.24296	1.00196	1.0477	1.00409	1.02793	0.884174	98319-26-7	372.54	C23H36N2O2	CC12CCC3C(C1CCC2C(=O)NC(C)(C)C)CCC4C3(C=CC(=O)N4)C	>14.7mg/mL in DMSO	Free Base	Endocrinology and Hormones	5-alpha Reductase	Inhibitor of Type II 5α-reductase
A5143	Finasteride	10	DMSO	0.567921	0.722632	1.10679	1.04441	1.00442	1.09208	1.00851	1.01143	0.99226	98319-26-7	372.54	C23H36N2O2	CC12CCC3C(C1CCC2C(=O)NC(C)(C)C)CCC4C3(C=CC(=O)N4)C	>14.7mg/mL in DMSO	Free Base	Endocrinology and Hormones	5-alpha Reductase	Inhibitor of Type II 5α-reductase
A5166	Ondansetron HCl	0.1	DMSO	0.550982	0.714757	1.07983	1.18505	1.01985	0.82312	1.01068	1.02853	0.910129	99614-01-4	329.82	C18H19N3O.HCl	CC1=NC=CN1CC2CCC3=C(C2=O)C4=CC=CC=C4N3C.Cl	Soluble in DMSO > 10 mM	Hydrochloride	Neuroscience	5-HT Receptor	5-HT3 receptor antagonist
A5166	Ondansetron HCl	1	DMSO	0.54252	0.94231	1.01592	0.979135	1.00368	1.00639	1.00381	0.985827	1.09252	99614-01-4	329.82	C18H19N3O.HCl	CC1=NC=CN1CC2CCC3=C(C2=O)C4=CC=CC=C4N3C.Cl	Soluble in DMSO > 10 mM	Hydrochloride	Neuroscience	5-HT Receptor	5-HT3 receptor antagonist
A5166	Ondansetron HCl	10	DMSO	0.608867	0.725179	1.16386	1.30199	0.994338	0.904616	0.990156	0.997297	0.95157	99614-01-4	329.82	C18H19N3O.HCl	CC1=NC=CN1CC2CCC3=C(C2=O)C4=CC=CC=C4N3C.Cl	Soluble in DMSO > 10 mM	Hydrochloride	Neuroscience	5-HT Receptor	5-HT3 receptor antagonist
A5173	Alfuzosin HCl	0.1	DMSO	0.517792	0.765322	1.1348	0.889884	1.00914	0.871262	1.00271	1.01867	0.92403	81403-68-1	425.91	C19H27N5O4.HCl	CN(CCCNC(=O)C1CCCO1)C2=NC3=CC(=C(C=C3C(=N2)N)OC)OC.Cl	>19mg/mL in DMSO	Hydrochloride	GPCR/G protein	Adrenergic Receptor	α1 adrenoceptor antagonist,functionally uro-selective
A5173	Alfuzosin HCl	1	DMSO	0.670985	0.691003	0.9985	0.798904	1.03034	1.22801	1.03955	1.02934	1.08255	81403-68-1	425.91	C19H27N5O4.HCl	CN(CCCNC(=O)C1CCCO1)C2=NC3=CC(=C(C=C3C(=N2)N)OC)OC.Cl	>19mg/mL in DMSO	Hydrochloride	GPCR/G protein	Adrenergic Receptor	α1 adrenoceptor antagonist,functionally uro-selective
A5173	Alfuzosin HCl	10	DMSO	0.562837	0.800919	1.0428	1.10457	1.00843	1.0554	1.01062	1.00791	1.02212	81403-68-1	425.91	C19H27N5O4.HCl	CN(CCCNC(=O)C1CCCO1)C2=NC3=CC(=C(C=C3C(=N2)N)OC)OC.Cl	>19mg/mL in DMSO	Hydrochloride	GPCR/G protein	Adrenergic Receptor	α1 adrenoceptor antagonist,functionally uro-selective
A5181	Linezolid	0.1	DMSO	0.449974	0.856609	0.969391	0.921093	1.02779	0.940291	1.02371	1.03081	0.979192	165800-03-3	337.35	C16H20FN3O4	CC(=O)NCC1CN(C(=O)O1)C2=CC(=C(C=C2)N3CCOCC3)F	>16.9mg/mL in DMSO	Free Base	Microbiology & Virology	Antibiotic	Antibacterial reagent
A5181	Linezolid	1	DMSO	0.615713	0.667233	1.12732	1.24121	1.00166	1.07722	1.00518	0.99714	1.04753	165800-03-3	337.35	C16H20FN3O4	CC(=O)NCC1CN(C(=O)O1)C2=CC(=C(C=C2)N3CCOCC3)F	>16.9mg/mL in DMSO	Free Base	Microbiology & Virology	Antibiotic	Antibacterial reagent
A5181	Linezolid	10	DMSO	0.503512	0.82097	1.04113	1.03048	1.00559	1.11715	1.01079	1.00001	1.06027	165800-03-3	337.35	C16H20FN3O4	CC(=O)NCC1CN(C(=O)O1)C2=CC(=C(C=C2)N3CCOCC3)F	>16.9mg/mL in DMSO	Free Base	Microbiology & Virology	Antibiotic	Antibacterial reagent
A5183	Clopidogrel	0.1	DMSO	0.445208	0.795149	0.993761	1.11378	1.00723	1.29038	1.02043	1.00713	1.09071	120202-66-6	419.9	C16H16ClNO2S.H2SO4	COC(=O)C(C1=CC=CC=C1Cl)N2CCC3=C(C2)C=CS3.OS(=O)(=O)O	>19.7mg/mL in DMSO	Sulfate	Neuroscience	P2 Receptor	P2Y12 receptor antagonist
A5183	Clopidogrel	1	DMSO	0.676806	0.806597	1.07101	1.11935	0.995469	1.18197	1.00416	0.995163	1.04424	120202-66-6	419.9	C16H16ClNO2S.H2SO4	COC(=O)C(C1=CC=CC=C1Cl)N2CCC3=C(C2)C=CS3.OS(=O)(=O)O	>19.7mg/mL in DMSO	Sulfate	Neuroscience	P2 Receptor	P2Y12 receptor antagonist
A5183	Clopidogrel	10	DMSO	0.464418	0.716699	1.1337	1.11986	0.996211	1.11823	1.0019	1.00129	1.00847	120202-66-6	419.9	C16H16ClNO2S.H2SO4	COC(=O)C(C1=CC=CC=C1Cl)N2CCC3=C(C2)C=CS3.OS(=O)(=O)O	>19.7mg/mL in DMSO	Sulfate	Neuroscience	P2 Receptor	P2Y12 receptor antagonist
A5220	Vecuronium Bromide	0.1	DMSO	0.464602	0.695365	1.05386	1.17073	1.02318	0.916111	1.01819	1.02646	0.98135	50700-72-6	637.73	C34H57N2O4.Br	CC(=O)OC1CC2CCC3C(C2(CC1N4CCCCC4)C)CCC5(C3CC(C5OC(=O)C)[N+]6(CCCCC6)C)C.[Br-]	>23.5mg/mL in DMSO	Bromide	Neuroscience	AChR	Nonpolarizing neuromuscular relaxant
A5220	Vecuronium Bromide	1	DMSO	0.592556	0.613794	1.0677	1.23971	1.01619	1.1522	1.02253	1.02223	1.02436	50700-72-6	637.73	C34H57N2O4.Br	CC(=O)OC1CC2CCC3C(C2(CC1N4CCCCC4)C)CCC5(C3CC(C5OC(=O)C)[N+]6(CCCCC6)C)C.[Br-]	>23.5mg/mL in DMSO	Bromide	Neuroscience	AChR	Nonpolarizing neuromuscular relaxant
A5220	Vecuronium Bromide	10	DMSO	0.515747	0.850126	1.03275	1.07087	1.01048	0.959602	1.00811	1.00956	0.996183	50700-72-6	637.73	C34H57N2O4.Br	CC(=O)OC1CC2CCC3C(C2(CC1N4CCCCC4)C)CCC5(C3CC(C5OC(=O)C)[N+]6(CCCCC6)C)C.[Br-]	>23.5mg/mL in DMSO	Bromide	Neuroscience	AChR	Nonpolarizing neuromuscular relaxant
A5226	Tigecycline	0.1	DMSO	0.400581	0.818132	1.0048	0.973327	1.01445	1.12618	1.01966	1.00685	1.08566	220620-09-7	585.65	C29H39N5O8	CC(C)(C)NCC(=O)NC1=C(C2=C(CC3CC4C(C(=O)C(=C(C4(C(=O)C3=C2O)O)O)C(=O)N)N(C)C)C(=C1)N(C)C)O	>29.3mg/mL in DMSO	Free Base	Microbiology & Virology	Antibiotic	Glycylcycline antibiotic
A5226	Tigecycline	1	DMSO	0.462523	0.853947	0.995595	0.797197	1.01228	1.2288	1.02237	1.00235	1.11734	220620-09-7	585.65	C29H39N5O8	CC(C)(C)NCC(=O)NC1=C(C2=C(CC3CC4C(C(=O)C(=C(C4(C(=O)C3=C2O)O)O)C(=O)N)N(C)C)C(=C1)N(C)C)O	>29.3mg/mL in DMSO	Free Base	Microbiology & Virology	Antibiotic	Glycylcycline antibiotic
A5226	Tigecycline	10	DMSO	0.496871	0.722605	1.0409	1.13177	1.01042	1.18974	1.01878	1.0173	1.02537	220620-09-7	585.65	C29H39N5O8	CC(C)(C)NCC(=O)NC1=C(C2=C(CC3CC4C(C(=O)C(=C(C4(C(=O)C3=C2O)O)O)C(=O)N)N(C)C)C(=C1)N(C)C)O	>29.3mg/mL in DMSO	Free Base	Microbiology & Virology	Antibiotic	Glycylcycline antibiotic
A5275	Tenofovir	0.1	DMSO	0.380433	0.851466	1.0346	0.894299	0.993797	1.39428	1.01246	0.980388	1.16487	147127-20-6	287.21	C9H14N5O4P	CC(CN1C=NC2=C1N=CN=C2N)OCP(=O)(O)O	Soluble in DMSO > 10 mM	Free Base	Microbiology & Virology	Reverse Transcriptase	HIV reverse transcriptase inhibitor
A5275	Tenofovir	1	DMSO	0.516067	0.958309	0.997691	1.14811	1.00206	0.977611	1.00092	1.00892	0.957852	147127-20-6	287.21	C9H14N5O4P	CC(CN1C=NC2=C1N=CN=C2N)OCP(=O)(O)O	Soluble in DMSO > 10 mM	Free Base	Microbiology & Virology	Reverse Transcriptase	HIV reverse transcriptase inhibitor
A5275	Tenofovir	10	DMSO	0.480101	0.60448	1.24146	1.24008	0.986377	1.06637	0.990106	0.971636	1.08066	147127-20-6	287.21	C9H14N5O4P	CC(CN1C=NC2=C1N=CN=C2N)OCP(=O)(O)O	Soluble in DMSO > 10 mM	Free Base	Microbiology & Virology	Reverse Transcriptase	HIV reverse transcriptase inhibitor
A5293	Risedronate Sodium	0.1	H2O	0.47254	0.920269	1.03889	0.944748	1.00459	0.868275	0.998524	1.01153	0.917826	115436-72-1	305.09	C7H10NNaO7P2	C1=CC(=CN=C1)CC(O)(P(=O)(O)O)P(=O)(O)[O-].[Na+]	>10.17mg/mL in Water with gentle warming		Others	Others	FPP synthase inhibitor
A5293	Risedronate Sodium	1	H2O	0.656819	0.724182	1.02921	1.0316	1.01148	0.975658	1.00988	1.01366	0.994523	115436-72-1	305.09	C7H10NNaO7P2	C1=CC(=CN=C1)CC(O)(P(=O)(O)O)P(=O)(O)[O-].[Na+]	>10.17mg/mL in Water with gentle warming		Others	Others	FPP synthase inhibitor
A5293	Risedronate Sodium	10	H2O	0.427983	0.735619	1.05035	1.06682	1.01004	0.87288	1.00394	1.01877	0.930004	115436-72-1	305.09	C7H10NNaO7P2	C1=CC(=CN=C1)CC(O)(P(=O)(O)O)P(=O)(O)[O-].[Na+]	>10.17mg/mL in Water with gentle warming		Others	Others	FPP synthase inhibitor
A5294	Sumatriptan Succinate	0.1	DMSO	0.565758	1.02289	1.01478	0.991764	0.984319	1.211	0.994885	0.986461	1.03161	103628-48-4	413.49	C14H21N3O2S.C4H6O4	CNS(=O)(=O)CC1=CC2=C(C=C1)NC=C2CCN(C)C.C(CC(=O)O)C(=O)O	>136.8mg/mL in DMSO		Neuroscience	5-HT Receptor	5-HT1 receptor agonist
A5294	Sumatriptan Succinate	1	DMSO	0.613805	0.718919	1.06799	1.06214	1.0203	0.925614	1.01589	1.00911	1.04693	103628-48-4	413.49	C14H21N3O2S.C4H6O4	CNS(=O)(=O)CC1=CC2=C(C=C1)NC=C2CCN(C)C.C(CC(=O)O)C(=O)O	>136.8mg/mL in DMSO		Neuroscience	5-HT Receptor	5-HT1 receptor agonist
A5294	Sumatriptan Succinate	10	DMSO	0.702013	0.692463	1.0948	1.03797	1.00971	1.10773	1.01428	1.00929	1.03465	103628-48-4	413.49	C14H21N3O2S.C4H6O4	CNS(=O)(=O)CC1=CC2=C(C=C1)NC=C2CCN(C)C.C(CC(=O)O)C(=O)O	>136.8mg/mL in DMSO		Neuroscience	5-HT Receptor	5-HT1 receptor agonist
A5300	Ranolazine 2HCl	0.1	DMSO	0.574281	0.793107	1.11552	1.10776	1.00287	0.885296	0.99739	1.01055	0.92862	95635-56-6	500.46	C24H33N3O4.2HCl	CC1=C(C(=CC=C1)C)NC(=O)CN2CCN(CC2)CC(COC3=CC=CC=C3OC)O.Cl.Cl	>20.3mg/mL in DMSO	Dihydrochloride	Membrane Transporter/Ion Channel	Calcium Channel	Partial fatty acid oxidation inhibitor
A5300	Ranolazine 2HCl	1	DMSO	0.624701	0.663054	1.12809	1.00542	1.02	0.847908	1.01198	1.03393	0.906033	95635-56-6	500.46	C24H33N3O4.2HCl	CC1=C(C(=CC=C1)C)NC(=O)CN2CCN(CC2)CC(COC3=CC=CC=C3OC)O.Cl.Cl	>20.3mg/mL in DMSO	Dihydrochloride	Membrane Transporter/Ion Channel	Calcium Channel	Partial fatty acid oxidation inhibitor
A5300	Ranolazine 2HCl	10	DMSO	0.619572	0.719407	1.18647	1.1703	0.991668	0.957229	0.990063	1.01301	0.86838	95635-56-6	500.46	C24H33N3O4.2HCl	CC1=C(C(=CC=C1)C)NC(=O)CN2CCN(CC2)CC(COC3=CC=CC=C3OC)O.Cl.Cl	>20.3mg/mL in DMSO	Dihydrochloride	Membrane Transporter/Ion Channel	Calcium Channel	Partial fatty acid oxidation inhibitor
A5316	Repaglinide	0.1	DMSO	0.526652	0.912013	1.07221	1.07303	0.993627	0.995217	0.993701	0.993305	0.993414	135062-02-1	452.59	C27H36N2O4	CCOC1=C(C=CC(=C1)CC(=O)NC(CC(C)C)C2=CC=CC=C2N3CCCCC3)C(=O)O	>17mg/mL in DMSO	Free Base	Membrane Transporter/Ion Channel	Potassium Channel	Kir6 (KATP) channel blocker
A5316	Repaglinide	1	DMSO	0.562031	0.759406	1.109	1.12438	1.00123	1.01479	1.00186	1.00608	0.978396	135062-02-1	452.59	C27H36N2O4	CCOC1=C(C=CC(=C1)CC(=O)NC(CC(C)C)C2=CC=CC=C2N3CCCCC3)C(=O)O	>17mg/mL in DMSO	Free Base	Membrane Transporter/Ion Channel	Potassium Channel	Kir6 (KATP) channel blocker
A5316	Repaglinide	10	DMSO	0.516176	0.904204	1.09195	1.35318	0.98144	1.01582	0.983042	0.995424	0.921359	135062-02-1	452.59	C27H36N2O4	CCOC1=C(C=CC(=C1)CC(=O)NC(CC(C)C)C2=CC=CC=C2N3CCCCC3)C(=O)O	>17mg/mL in DMSO	Free Base	Membrane Transporter/Ion Channel	Potassium Channel	Kir6 (KATP) channel blocker
A5318	Prazosin HCl	0.1	DMSO	0.472907	0.797371	0.938427	0.815372	1.04037	1.01192	1.03904	1.0499	0.989057	19237-84-4	419.86	C19H21N5O4.HCl	COC1=C(C=C2C(=C1)C(=NC(=N2)N3CCN(CC3)C(=O)C4=CC=CO4)N)OC.Cl	Limited solubility	Free Base	GPCR/G protein	Adrenergic Receptor	α1 and α2B-adrenoceptor antagonist
A5318	Prazosin HCl	1	DMSO	0.556593	0.667125	1.08916	0.868628	1.01847	1.11126	1.02279	1.01955	1.03317	19237-84-4	419.86	C19H21N5O4.HCl	COC1=C(C=C2C(=C1)C(=NC(=N2)N3CCN(CC3)C(=O)C4=CC=CO4)N)OC.Cl	Limited solubility	Free Base	GPCR/G protein	Adrenergic Receptor	α1 and α2B-adrenoceptor antagonist
A5318	Prazosin HCl	10	DMSO	0.574777	0.643241	1.04709	1.08355	1.02614	1.05707	1.02758	1.03755	0.984806	19237-84-4	419.86	C19H21N5O4.HCl	COC1=C(C=C2C(=C1)C(=NC(=N2)N3CCN(CC3)C(=O)C4=CC=CO4)N)OC.Cl	Limited solubility	Free Base	GPCR/G protein	Adrenergic Receptor	α1 and α2B-adrenoceptor antagonist
A5322	Tianeptine sodium	0.1	DMSO	0.506187	0.952497	1.05934	0.963205	0.999575	0.896733	0.994782	1.01521	0.88835	30123-17-2	458.93	C21H24ClN2NaO4S	CN1C2=CC=CC=C2C(C3=C(S1(=O)=O)C=C(C=C3)Cl)NCCCCCCC(=O)[O-].[Na+]	Soluble in DMSO > 10 mM	Sodium Salt	Neuroscience	5-HT Receptor	5-HT uptake facilitator,selective,antidepressant
A5322	Tianeptine sodium	1	DMSO	0.646484	0.773804	1.14166	1.22521	0.99476	0.919108	0.991234	0.995114	0.984826	30123-17-2	458.93	C21H24ClN2NaO4S	CN1C2=CC=CC=C2C(C3=C(S1(=O)=O)C=C(C=C3)Cl)NCCCCCCC(=O)[O-].[Na+]	Soluble in DMSO > 10 mM	Sodium Salt	Neuroscience	5-HT Receptor	5-HT uptake facilitator,selective,antidepressant
A5322	Tianeptine sodium	10	DMSO	0.504142	0.677049	1.13955	1.16371	0.995154	1.18265	1.00389	1.0109	0.966189	30123-17-2	458.93	C21H24ClN2NaO4S	CN1C2=CC=CC=C2C(C3=C(S1(=O)=O)C=C(C=C3)Cl)NCCCCCCC(=O)[O-].[Na+]	Soluble in DMSO > 10 mM	Sodium Salt	Neuroscience	5-HT Receptor	5-HT uptake facilitator,selective,antidepressant
A5323	Moxifloxacin HCl	0.1	DMSO	0.46821	0.965944	1.05969	1.01282	0.987126	1.08915	0.991881	0.981297	1.04248	186826-86-8	437.89	C21H24FN3O4.HCl	COC1=C2C(=CC(=C1N3CC4CCCNC4C3)F)C(=O)C(=CN2C5CC5)C(=O)O.Cl	>19.2mg/mL in DMSO	Hydrochloride	DNA Damage/DNA Repair	Topoisomerase	Fluoroquinolone antibiotic
A5323	Moxifloxacin HCl	1	DMSO	0.582065	0.658926	1.02198	1.08634	1.02162	1.21472	1.03062	1.0304	1.02773	186826-86-8	437.89	C21H24FN3O4.HCl	COC1=C2C(=CC(=C1N3CC4CCCNC4C3)F)C(=O)C(=CN2C5CC5)C(=O)O.Cl	>19.2mg/mL in DMSO	Hydrochloride	DNA Damage/DNA Repair	Topoisomerase	Fluoroquinolone antibiotic
A5323	Moxifloxacin HCl	10	DMSO	0.611617	0.622019	1.07468	1.24803	1.01866	1.04867	1.02006	1.0241	0.990868	186826-86-8	437.89	C21H24FN3O4.HCl	COC1=C2C(=CC(=C1N3CC4CCCNC4C3)F)C(=O)C(=CN2C5CC5)C(=O)O.Cl	>19.2mg/mL in DMSO	Hydrochloride	DNA Damage/DNA Repair	Topoisomerase	Fluoroquinolone antibiotic
A5331	TSU-68 (SU6668,Orantinib)	0.1	DMSO	0.428608	0.911483	1.02887	1.13661	1.00469	0.911514	1.00035	1.01118	0.955772	252916-29-3	310.35	C18H18N2O3	CC1=C(NC(=C1CCC(=O)O)C)C=C2C3=CC=CC=C3NC2=O	>15.5mg/mL in DMSO	Free Base	Tyrosine Kinase	VEGFR	PDGFR/Flk-1/FGFR1 inhibitor,potent and competitive
A5331	TSU-68 (SU6668,Orantinib)	1	DMSO	0.571168	0.698363	1.09012	1.04723	1.0185	0.927933	1.01428	1.02108	0.977	252916-29-3	310.35	C18H18N2O3	CC1=C(NC(=C1CCC(=O)O)C)C=C2C3=CC=CC=C3NC2=O	>15.5mg/mL in DMSO	Free Base	Tyrosine Kinase	VEGFR	PDGFR/Flk-1/FGFR1 inhibitor,potent and competitive
A5331	TSU-68 (SU6668,Orantinib)	10	DMSO	0.563118	0.626567	1.17627	1.32106	0.995995	1.03917	0.998008	1.00225	0.971618	252916-29-3	310.35	C18H18N2O3	CC1=C(NC(=C1CCC(=O)O)C)C=C2C3=CC=CC=C3NC2=O	>15.5mg/mL in DMSO	Free Base	Tyrosine Kinase	VEGFR	PDGFR/Flk-1/FGFR1 inhibitor,potent and competitive
A5343	Ispinesib (SB-715992)	0.1	DMSO	0.00604538	4.99293	0.327792	0.282322	0.732894	0.312098	0.71328	0.758855	0.474927	336113-53-2	517.06	C30H33ClN4O2	CC1=CC=C(C=C1)C(=O)N(CCCN)C(C2=NC3=C(C=CC(=C3)Cl)C(=O)N2CC4=CC=CC=C4)C(C)C	>25.9mg/mL in DMSO	Free Base	Cell Cycle/Checkpoint	Ksp	Kinesin spindle protein (KSP)inhibitor
A5343	Ispinesib (SB-715992)	1	DMSO	0.00356107	6.48454	0.241092	0.503012	0.574731	0.28198	0.561086	0.594529	0.447576	336113-53-2	517.06	C30H33ClN4O2	CC1=CC=C(C=C1)C(=O)N(CCCN)C(C2=NC3=C(C=CC(=C3)Cl)C(=O)N2CC4=CC=CC=C4)C(C)C	>25.9mg/mL in DMSO	Free Base	Cell Cycle/Checkpoint	Ksp	Kinesin spindle protein (KSP)inhibitor
A5343	Ispinesib (SB-715992)	10	DMSO	0	8.4767	0.0181948	0.156489	0.408489	0.142218	0.396077	0.369677	0.527232	336113-53-2	517.06	C30H33ClN4O2	CC1=CC=C(C=C1)C(=O)N(CCCN)C(C2=NC3=C(C=CC(=C3)Cl)C(=O)N2CC4=CC=CC=C4)C(C)C	>25.9mg/mL in DMSO	Free Base	Cell Cycle/Checkpoint	Ksp	Kinesin spindle protein (KSP)inhibitor
A5346	Marbofloxacin	0.1	DMSO	0.383317	0.791712	0.964229	0.732736	1.0372	1.03236	1.03697	1.03975	1.01543	115550-35-1	362.36	C17H19FN4O4	FC1=C(C2=C(C3=C1[H])N(C([H])=C(C(O[H])=O)C3=O)N(C([H])([H])[H])C([H])([H])O2)N4C([H])([H])C([H])([H])N(C([H])([H])[H])C([H])([H])C4([H])[H]	Limited solubility	Free Base	Microbiology & Virology	Antibiotic	Fluoroquinolone antibiotic for veterinary use
A5346	Marbofloxacin	1	DMSO	0.523701	0.765042	1.07487	0.96051	0.999409	1.27655	1.01233	0.999772	1.07142	115550-35-1	362.36	C17H19FN4O4	FC1=C(C2=C(C3=C1[H])N(C([H])=C(C(O[H])=O)C3=O)N(C([H])([H])[H])C([H])([H])O2)N4C([H])([H])C([H])([H])N(C([H])([H])[H])C([H])([H])C4([H])[H]	Limited solubility	Free Base	Microbiology & Virology	Antibiotic	Fluoroquinolone antibiotic for veterinary use
A5346	Marbofloxacin	10	DMSO	0.509026	0.744235	1.11378	1.06451	1.00356	1.01826	1.00425	1.00127	1.01984	115550-35-1	362.36	C17H19FN4O4	FC1=C(C2=C(C3=C1[H])N(C([H])=C(C(O[H])=O)C3=O)N(C([H])([H])[H])C([H])([H])O2)N4C([H])([H])C([H])([H])N(C([H])([H])[H])C([H])([H])C4([H])[H]	Limited solubility	Free Base	Microbiology & Virology	Antibiotic	Fluoroquinolone antibiotic for veterinary use
A5350	Ziprasidone HCl	0.1	DMSO	0.425416	0.745198	0.905065	1.14785	1.04811	0.917192	1.042	1.04488	1.01755	122883-93-6	449.4	C21H21ClN4OS.HCl	C1CN(CCN1CCC2=C(C=C3C(=C2)CC(=O)N3)Cl)C4=NSC5=CC=CC=C54.Cl	Soluble in DMSO > 10 mM	Hydrochloride	Neuroscience	5-HT Receptor	Serotonin and dopamine receptor antagonist
A5350	Ziprasidone HCl	1	DMSO	0.443812	0.89346	1.07139	1.04081	0.992372	1.08676	0.996771	0.987342	1.04255	122883-93-6	449.4	C21H21ClN4OS.HCl	C1CN(CCN1CCC2=C(C=C3C(=C2)CC(=O)N3)Cl)C4=NSC5=CC=CC=C54.Cl	Soluble in DMSO > 10 mM	Hydrochloride	Neuroscience	5-HT Receptor	Serotonin and dopamine receptor antagonist
A5350	Ziprasidone HCl	10	DMSO	0.19618	0.970025	1.03402	1.09476	0.999165	0.890884	0.994118	1.00981	0.916623	122883-93-6	449.4	C21H21ClN4OS.HCl	C1CN(CCN1CCC2=C(C=C3C(=C2)CC(=O)N3)Cl)C4=NSC5=CC=CC=C54.Cl	Soluble in DMSO > 10 mM	Hydrochloride	Neuroscience	5-HT Receptor	Serotonin and dopamine receptor antagonist
A5354	Zonisamide	0.1	DMSO	0.38844	0.914022	0.910991	0.93168	1.03348	0.924155	1.02839	1.03935	0.970755	68291-97-4	212.23	C8H8N2O3S	C1=CC=C2C(=C1)C(=NO2)CS(=O)(=O)N	>8.4mg/mL in DMSO	Free Base	Membrane Transporter/Ion Channel	Calcium Channel	Antiepileptic with anticonvulsant and mechanistic effect
A5354	Zonisamide	1	DMSO	0.565389	0.710707	1.10854	1.04961	1.01033	0.988741	1.00933	0.999268	1.05503	68291-97-4	212.23	C8H8N2O3S	C1=CC=C2C(=C1)C(=NO2)CS(=O)(=O)N	>8.4mg/mL in DMSO	Free Base	Membrane Transporter/Ion Channel	Calcium Channel	Antiepileptic with anticonvulsant and mechanistic effect
A5354	Zonisamide	10	DMSO	0.457106	0.710885	1.06164	1.00582	1.01263	1.16086	1.01954	1.0245	0.986548	68291-97-4	212.23	C8H8N2O3S	C1=CC=C2C(=C1)C(=NO2)CS(=O)(=O)N	>8.4mg/mL in DMSO	Free Base	Membrane Transporter/Ion Channel	Calcium Channel	Antiepileptic with anticonvulsant and mechanistic effect
A5355	Venlafaxine	0.1	DMSO	0.57663	1.05402	1.072	1.03433	0.979754	0.970164	0.979307	0.974445	0.996683	99300-78-4	313.86	C17H27NO2.HCl	CN(C)CC(C1=CC=C(C=C1)OC)C2(CCCCC2)O.Cl	Soluble in DMSO > 10 mM	Hydrochloride	Neuroscience	5-HT Receptor	Dual serotonin/noradrenalin re-uptake inhibitor
A5355	Venlafaxine	1	DMSO	0.563907	0.561614	1.13873	1.05747	1.02074	0.995804	1.01958	1.01747	1.0201	99300-78-4	313.86	C17H27NO2.HCl	CN(C)CC(C1=CC=C(C=C1)OC)C2(CCCCC2)O.Cl	Soluble in DMSO > 10 mM	Hydrochloride	Neuroscience	5-HT Receptor	Dual serotonin/noradrenalin re-uptake inhibitor
A5355	Venlafaxine	10	DMSO	0.583323	0.718083	1.14577	1.18108	1.0047	0.855414	0.997741	1.01425	0.918381	99300-78-4	313.86	C17H27NO2.HCl	CN(C)CC(C1=CC=C(C=C1)OC)C2(CCCCC2)O.Cl	Soluble in DMSO > 10 mM	Hydrochloride	Neuroscience	5-HT Receptor	Dual serotonin/noradrenalin re-uptake inhibitor
A5375	Tranilast	0.1	DMSO	0.50801	0.862057	1.07625	1.09931	0.996126	1.02886	0.997652	0.997274	0.998508	53902-12-8	327.33	C18H17NO5	COC1=C(C=C(C=C1)C=CC(=O)NC2=CC=CC=C2C(=O)O)OC	>32.7mg/mL in DMSO	Free Base	GPCR/G protein	Angiotensin Receptor	Angiogenesis inhibitor
A5375	Tranilast	1	DMSO	0.538329	0.634509	1.18581	1.14116	0.991332	1.18282	1.00026	0.996983	1.00929	53902-12-8	327.33	C18H17NO5	COC1=C(C=C(C=C1)C=CC(=O)NC2=CC=CC=C2C(=O)O)OC	>32.7mg/mL in DMSO	Free Base	GPCR/G protein	Angiotensin Receptor	Angiogenesis inhibitor
A5375	Tranilast	10	DMSO	0.567975	0.681667	1.13865	1.03085	1.01162	0.917216	1.00722	1.02698	0.902032	53902-12-8	327.33	C18H17NO5	COC1=C(C=C(C=C1)C=CC(=O)NC2=CC=CC=C2C(=O)O)OC	>32.7mg/mL in DMSO	Free Base	GPCR/G protein	Angiotensin Receptor	Angiogenesis inhibitor
A5384	Zileuton	0.1	DMSO	0.529328	0.792039	1.02326	1.013	1.01286	1.12029	1.01786	1.02937	0.962573	111406-87-2	236.29	C11H12N2O2S	CC(C1=CC2=CC=CC=C2S1)N(C(=O)N)O	>13.3mg/mL in DMSO	Free Base	Immunology/Inflammation	5-Lipoxygenase	5-lipoxygenase (5-LOX) inhibitor, orally active
A5384	Zileuton	1	DMSO	0.528979	0.820466	1.12215	1.06962	0.993614	1.00572	0.994178	0.982677	1.04813	111406-87-2	236.29	C11H12N2O2S	CC(C1=CC2=CC=CC=C2S1)N(C(=O)N)O	>13.3mg/mL in DMSO	Free Base	Immunology/Inflammation	5-Lipoxygenase	5-lipoxygenase (5-LOX) inhibitor, orally active
A5384	Zileuton	10	DMSO	0.536555	0.679747	1.06591	1.09487	1.01721	1.06986	1.01966	1.0223	1.00051	111406-87-2	236.29	C11H12N2O2S	CC(C1=CC2=CC=CC=C2S1)N(C(=O)N)O	>13.3mg/mL in DMSO	Free Base	Immunology/Inflammation	5-Lipoxygenase	5-lipoxygenase (5-LOX) inhibitor, orally active
A5391	Varenicline Tartrate	0.1	DMSO	0.518367	0.741872	0.956854	1.07633	1.03677	0.985245	1.03437	1.03585	1.0269	375815-87-5	361.35	C13H13N3.C4H6O6	O=C([C@]([C@@](C(O[H])=O)([H])O[H])([H])O[H])O[H].[H][C@@]12C([H])([H])C(C([H])([H])N([H])C2([H])[H])([H])C3=C([H])C4=NC([H])=C([H])N=C4C([H])=C13	Limited solubility	Tartrate	Neuroscience	AChR	Subtype-selective agonist of α4β2 nicotinic receptors,orally active
A5391	Varenicline Tartrate	1	DMSO	0.541443	0.636603	1.01273	0.960697	1.04003	1.00289	1.03829	1.03231	1.069	375815-87-5	361.35	C13H13N3.C4H6O6	O=C([C@]([C@@](C(O[H])=O)([H])O[H])([H])O[H])O[H].[H][C@@]12C([H])([H])C(C([H])([H])N([H])C2([H])[H])([H])C3=C([H])C4=NC([H])=C([H])N=C4C([H])=C13	Limited solubility	Tartrate	Neuroscience	AChR	Subtype-selective agonist of α4β2 nicotinic receptors,orally active
A5391	Varenicline Tartrate	10	DMSO	0.455617	0.899185	1.06013	0.967015	1.00889	0.825598	1.00034	1.02592	0.863709	375815-87-5	361.35	C13H13N3.C4H6O6	O=C([C@]([C@@](C(O[H])=O)([H])O[H])([H])O[H])O[H].[H][C@@]12C([H])([H])C(C([H])([H])N([H])C2([H])[H])([H])C3=C([H])C4=NC([H])=C([H])N=C4C([H])=C13	Limited solubility	Tartrate	Neuroscience	AChR	Subtype-selective agonist of α4β2 nicotinic receptors,orally active
A5399	Iloperidone	0.1	DMSO	0.511231	0.897559	1.13542	1.1721	0.974153	1.10798	0.980391	0.977511	0.995603	133454-47-4	426.48	C24H27FN2O4	CC(=O)C1=CC(=C(C=C1)OCCCN2CCC(CC2)C3=NOC4=C3C=CC(=C4)F)OC	Soluble in DMSO > 10 mM	Free Base	Neuroscience	5-HT Receptor	Dopamine (D2) and serotonin (5HT2) receptor antagonist
A5399	Iloperidone	1	DMSO	0.570987	0.68917	1.11346	1.1526	1.01099	0.94468	1.0079	1.00882	0.997377	133454-47-4	426.48	C24H27FN2O4	CC(=O)C1=CC(=C(C=C1)OCCCN2CCC(CC2)C3=NOC4=C3C=CC(=C4)F)OC	Soluble in DMSO > 10 mM	Free Base	Neuroscience	5-HT Receptor	Dopamine (D2) and serotonin (5HT2) receptor antagonist
A5399	Iloperidone	10	DMSO	0.352476	0.713051	1.03241	1.11873	1.03524	0.747225	1.02181	1.05681	0.838829	133454-47-4	426.48	C24H27FN2O4	CC(=O)C1=CC(=C(C=C1)OCCCN2CCC(CC2)C3=NOC4=C3C=CC(=C4)F)OC	Soluble in DMSO > 10 mM	Free Base	Neuroscience	5-HT Receptor	Dopamine (D2) and serotonin (5HT2) receptor antagonist
A5424	Fludarabine	0.1	DMSO	0.387063	0.946096	1.0125	1.05576	1.00471	0.945401	1.00194	1.00829	0.963243	21679-14-1	285.23	C10H12FN5O4	C1=NC2=C(N1C3C(C(C(O3)CO)O)O)N=C(N=C2N)F	>9.3mg/mL in DMSO	Free Base	DNA Damage/DNA Repair	DNA Synthesis	DNA synthsis inhibitor
A5424	Fludarabine	1	DMSO	0.469379	0.819379	0.987467	1.18405	1.02281	0.899452	1.01706	1.03106	0.939197	21679-14-1	285.23	C10H12FN5O4	C1=NC2=C(N1C3C(C(C(O3)CO)O)O)N=C(N=C2N)F	>9.3mg/mL in DMSO	Free Base	DNA Damage/DNA Repair	DNA Synthesis	DNA synthsis inhibitor
A5424	Fludarabine	10	DMSO	0.0162332	4.71955	0.224819	0.328415	0.744532	1.11197	0.761659	0.716607	0.975969	21679-14-1	285.23	C10H12FN5O4	C1=NC2=C(N1C3C(C(C(O3)CO)O)O)N=C(N=C2N)F	>9.3mg/mL in DMSO	Free Base	DNA Damage/DNA Repair	DNA Synthesis	DNA synthsis inhibitor
A5467	Ponatinib (AP24534)	0.1	DMSO	0.0921673	1.1187	1.2014	1.0776	0.958853	0.686593	0.946163	0.985715	0.753406	943319-70-8	532.56	C29H27F3N6O	CC1=C(C=C(C=C1)C(=O)NC2=CC(=C(C=C2)CN3CCN(CC3)C)C(F)(F)F)C#CC4=CN=C5N4N=CC=C5	>53.3mg/mL in DMSO		TGF-β / Smad Signaling	Bcr-Abl	pan-BCR-ABL inhibitor,multi-kinase inhibitor
A5467	Ponatinib (AP24534)	1	DMSO	0.00130075	9.18287	0.066972	0.162003	0.285146	0.806954	0.309468	0.274635	0.485163	943319-70-8	532.56	C29H27F3N6O	CC1=C(C=C(C=C1)C(=O)NC2=CC(=C(C=C2)CN3CCN(CC3)C)C(F)(F)F)C#CC4=CN=C5N4N=CC=C5	>53.3mg/mL in DMSO		TGF-β / Smad Signaling	Bcr-Abl	pan-BCR-ABL inhibitor,multi-kinase inhibitor
A5467	Ponatinib (AP24534)	10	DMSO	0	8.71886	0.0587269	0.130579	0.370422	0.2018	0.362563	0.333173	0.504323	943319-70-8	532.56	C29H27F3N6O	CC1=C(C=C(C=C1)C(=O)NC2=CC(=C(C=C2)CN3CCN(CC3)C)C(F)(F)F)C#CC4=CN=C5N4N=CC=C5	>53.3mg/mL in DMSO		TGF-β / Smad Signaling	Bcr-Abl	pan-BCR-ABL inhibitor,multi-kinase inhibitor
A5489	Zibotentan (ZD4054)	0.1	DMSO	0.428181	0.914796	0.905205	0.861762	1.02564	1.148	1.03134	1.01978	1.08027	186497-07-4	424.43	C19H16N6O4S	CC1=CN=C(C(=N1)OC)NS(=O)(=O)C2=C(N=CC=C2)C3=CC=C(C=C3)C4=NN=CO4	>7.2mg/mL in DMSO	Free Base	GPCR/G protein	Endothelin Receptor	ETA receptor antagonist,potent and specific
A5489	Zibotentan (ZD4054)	1	DMSO	0.527444	0.733092	0.957041	0.999062	1.02452	1.30121	1.03742	1.0204	1.12428	186497-07-4	424.43	C19H16N6O4S	CC1=CN=C(C(=N1)OC)NS(=O)(=O)C2=C(N=CC=C2)C3=CC=C(C=C3)C4=NN=CO4	>7.2mg/mL in DMSO	Free Base	GPCR/G protein	Endothelin Receptor	ETA receptor antagonist,potent and specific
A5489	Zibotentan (ZD4054)	10	DMSO	0.480087	0.699004	1.11588	1.05845	1.01194	0.947691	1.00895	1.0361	0.878774	186497-07-4	424.43	C19H16N6O4S	CC1=CN=C(C(=N1)OC)NS(=O)(=O)C2=C(N=CC=C2)C3=CC=C(C=C3)C4=NN=CO4	>7.2mg/mL in DMSO	Free Base	GPCR/G protein	Endothelin Receptor	ETA receptor antagonist,potent and specific
A5511	Ofloxacin	0.1	DMSO	0.366826	0.687796	1.05017	0.869654	1.02883	1.01134	1.02801	1.0289	1.02203	82419-36-1	361.37	C18H20FN3O4	FC1=C(C2=C(C3=C1[H])N(C([H])=C(C(O[H])=O)C3=O)C(C([H])([H])[H])([H])C([H])([H])O2)N4C([H])([H])C([H])([H])N(C([H])([H])[H])C([H])([H])C4([H])[H]	>12mg/mL in DMSO with gentle warming		DNA Damage/DNA Repair	Topoisomerase	Fluoroquinolones,antibiotics
A5511	Ofloxacin	1	DMSO	0.479497	0.906881	1.05317	1.21026	0.990797	1.06263	0.994145	0.984289	1.04249	82419-36-1	361.37	C18H20FN3O4	FC1=C(C2=C(C3=C1[H])N(C([H])=C(C(O[H])=O)C3=O)C(C([H])([H])[H])([H])C([H])([H])O2)N4C([H])([H])C([H])([H])N(C([H])([H])[H])C([H])([H])C4([H])[H]	>12mg/mL in DMSO with gentle warming		DNA Damage/DNA Repair	Topoisomerase	Fluoroquinolones,antibiotics
A5511	Ofloxacin	10	DMSO	0.537628	0.652995	1.21465	1.48532	0.975678	1.13744	0.983218	0.97504	1.02161	82419-36-1	361.37	C18H20FN3O4	FC1=C(C2=C(C3=C1[H])N(C([H])=C(C(O[H])=O)C3=O)C(C([H])([H])[H])([H])C([H])([H])O2)N4C([H])([H])C([H])([H])N(C([H])([H])[H])C([H])([H])C4([H])[H]	>12mg/mL in DMSO with gentle warming		DNA Damage/DNA Repair	Topoisomerase	Fluoroquinolones,antibiotics
A5559	Cefaclor	0.1	H2O	0.42689	0.773497	1.06738	1.02242	0.997055	1.0511	0.999461	1.00819	0.951593	53994-73-3	367.81	C15H14ClN3O4S	C1C(=C(N2C(S1)C(C2=O)NC(=O)C(C3=CC=CC=C3)N)C(=O)O)Cl	>3.68mg/mL in Water with gentle warming		Microbiology & Virology	Antibiotic	Cephalosporin antibiotic inhibiting cell wall synthesis.
A5559	Cefaclor	1	H2O	0.502967	0.716252	1.0318	1.08134	1.01223	0.927036	1.00844	1.01967	0.944244	53994-73-3	367.81	C15H14ClN3O4S	C1C(=C(N2C(S1)C(C2=O)NC(=O)C(C3=CC=CC=C3)N)C(=O)O)Cl	>3.68mg/mL in Water with gentle warming		Microbiology & Virology	Antibiotic	Cephalosporin antibiotic inhibiting cell wall synthesis.
A5559	Cefaclor	10	H2O	0.369207	0.765784	1.13978	1.11506	0.9899	0.828559	0.982718	0.999233	0.890981	53994-73-3	367.81	C15H14ClN3O4S	C1C(=C(N2C(S1)C(C2=O)NC(=O)C(C3=CC=CC=C3)N)C(=O)O)Cl	>3.68mg/mL in Water with gentle warming		Microbiology & Virology	Antibiotic	Cephalosporin antibiotic inhibiting cell wall synthesis.
A5566	LY2228820	0.1	DMSO	0.335737	0.690259	0.953654	0.864175	1.04453	1.08596	1.04646	1.04262	1.06588	862507-23-1	612.74	C24H29FN6.2CH4O3S	CC(C)(C)CN1C2=C(C=CC(=N2)C3=C(N=C(N3)C(C)(C)C)C4=CC=C(C=C4)F)N=C1N.CS(=O)(=O)O.CS(=O)(=O)O	>30.7mg/mL in DMSO	Mesylate	MAPK Signaling	p38	P38 MAP kinase inhibitor
A5566	LY2228820	1	DMSO	0.510832	0.683595	1.06412	1.03296	1.02268	0.992907	1.02129	1.01129	1.07022	862507-23-1	612.74	C24H29FN6.2CH4O3S	CC(C)(C)CN1C2=C(C=CC(=N2)C3=C(N=C(N3)C(C)(C)C)C4=CC=C(C=C4)F)N=C1N.CS(=O)(=O)O.CS(=O)(=O)O	>30.7mg/mL in DMSO	Mesylate	MAPK Signaling	p38	P38 MAP kinase inhibitor
A5566	LY2228820	10	DMSO	0.246893	0.787604	0.872303	0.988785	1.05357	0.935221	1.04806	1.06142	0.979151	862507-23-1	612.74	C24H29FN6.2CH4O3S	CC(C)(C)CN1C2=C(C=CC(=N2)C3=C(N=C(N3)C(C)(C)C)C4=CC=C(C=C4)F)N=C1N.CS(=O)(=O)O.CS(=O)(=O)O	>30.7mg/mL in DMSO	Mesylate	MAPK Signaling	p38	P38 MAP kinase inhibitor
A5573	Pimasertib (AS-703026)	0.1	DMSO	0.565392	0.998782	1.1539	1.11582	0.955301	1.21355	0.967338	0.953667	1.0327	1236699-92-5	431.2	C15H15FIN3O3	C1=CC(=C(C=C1I)F)NC2=C(C=CN=C2)C(=O)NCC(CO)O	>21.6mg/mL in DMSO	Free Base	MAPK Signaling	MEK1/2	MEK1/2 inhibitor
A5573	Pimasertib (AS-703026)	1	DMSO	0.547509	0.671275	1.04628	1.22464	1.02457	0.943533	1.02079	1.0361	0.937209	1236699-92-5	431.2	C15H15FIN3O3	C1=CC(=C(C=C1I)F)NC2=C(C=CN=C2)C(=O)NCC(CO)O	>21.6mg/mL in DMSO	Free Base	MAPK Signaling	MEK1/2	MEK1/2 inhibitor
A5573	Pimasertib (AS-703026)	10	DMSO	0.571637	0.788024	1.21685	1.06615	0.98104	0.950077	0.979597	0.979387	0.983381	1236699-92-5	431.2	C15H15FIN3O3	C1=CC(=C(C=C1I)F)NC2=C(C=CN=C2)C(=O)NCC(CO)O	>21.6mg/mL in DMSO	Free Base	MAPK Signaling	MEK1/2	MEK1/2 inhibitor
A5618	Daclatasvir (BMS-790052)	0.1	DMSO	0.535432	0.962171	1.14085	1.06045	0.980559	0.869183	0.975368	0.987128	0.912431	1214735-16-6	738.88	C40H50N8O6	CC(C)C(C(=O)N1CCCC1C2=NC=C(N2)C3=CC=C(C=C3)C4=CC=C(C=C4)C5=CN=C(N5)C6CCCN6C(=O)C(C(C)C)NC(=O)OC)NC(=O)OC	>36.6mg/mL in DMSO	Free Base	Proteases	HCV Protease	HCV NS5A inhibitor
A5618	Daclatasvir (BMS-790052)	1	DMSO	0.665227	0.618627	1.05149	1.1955	1.03023	0.946682	1.02634	1.03741	0.967235	1214735-16-6	738.88	C40H50N8O6	CC(C)C(C(=O)N1CCCC1C2=NC=C(N2)C3=CC=C(C=C3)C4=CC=C(C=C4)C5=CN=C(N5)C6CCCN6C(=O)C(C(C)C)NC(=O)OC)NC(=O)OC	>36.6mg/mL in DMSO	Free Base	Proteases	HCV Protease	HCV NS5A inhibitor
A5618	Daclatasvir (BMS-790052)	10	DMSO	0.588783	0.709964	1.07111	1.11258	1.00878	1.13964	1.01488	1.00194	1.07582	1214735-16-6	738.88	C40H50N8O6	CC(C)C(C(=O)N1CCCC1C2=NC=C(N2)C3=CC=C(C=C3)C4=CC=C(C=C4)C5=CN=C(N5)C6CCCN6C(=O)C(C(C)C)NC(=O)OC)NC(=O)OC	>36.6mg/mL in DMSO	Free Base	Proteases	HCV Protease	HCV NS5A inhibitor
A5634	SAR245409 (XL765)	0.1	DMSO	0.544154	0.792754	1.09398	1.25071	0.993097	1.0905	0.997637	0.987995	1.04152	1349796-36-6	599.66	C31H29N5O6S	CC1=C(C=C(C=C1)C(=O)NC2=CC=C(C=C2)S(=O)(=O)NC3=NC4=CC=CC=C4N=C3NC5=CC(=CC(=C5)OC)OC)OC	>15mg/mL in DMSO	Free Base	PI3K/Akt/mTOR Signaling	PI3K	mTOR/PI3K inhibitor
A5634	SAR245409 (XL765)	1	DMSO	0.518957	0.62433	1.10069	0.941264	1.02352	1.01777	1.02325	1.01532	1.05796	1349796-36-6	599.66	C31H29N5O6S	CC1=C(C=C(C=C1)C(=O)NC2=CC=C(C=C2)S(=O)(=O)NC3=NC4=CC=CC=C4N=C3NC5=CC(=CC(=C5)OC)OC)OC	>15mg/mL in DMSO	Free Base	PI3K/Akt/mTOR Signaling	PI3K	mTOR/PI3K inhibitor
A5634	SAR245409 (XL765)	10	DMSO	0.511212	0.628105	1.19756	0.896098	1.00071	1.10226	1.00544	1.00522	1.00538	1349796-36-6	599.66	C31H29N5O6S	CC1=C(C=C(C=C1)C(=O)NC2=CC=C(C=C2)S(=O)(=O)NC3=NC4=CC=CC=C4N=C3NC5=CC(=CC(=C5)OC)OC)OC	>15mg/mL in DMSO	Free Base	PI3K/Akt/mTOR Signaling	PI3K	mTOR/PI3K inhibitor
A5639	BIRB 796 (Doramapimod)	0.1	DMSO	0.491073	0.744935	1.03558	1.13589	1.02401	0.879029	1.01725	1.03993	0.904778	285983-48-4	527.66	C31H37N5O3	CC1=CC=C(C=C1)N2C(=CC(=N2)C(C)(C)C)NC(=O)NC3=CC=C(C4=CC=CC=C43)OCCN5CCOCC5	>26.4mg/mL in DMSO	Free Base	MAPK Signaling	p38	P38 MAPK inhibitor,cell permeable and highly selective
A5639	BIRB 796 (Doramapimod)	1	DMSO	0.485884	0.891558	1.09381	1.24772	0.995992	0.802419	0.986969	1.01259	0.860749	285983-48-4	527.66	C31H37N5O3	CC1=CC=C(C=C1)N2C(=CC(=N2)C(C)(C)C)NC(=O)NC3=CC=C(C4=CC=CC=C43)OCCN5CCOCC5	>26.4mg/mL in DMSO	Free Base	MAPK Signaling	p38	P38 MAPK inhibitor,cell permeable and highly selective
A5639	BIRB 796 (Doramapimod)	10	DMSO	0.642473	0.860594	1.22591	1.17113	0.976047	0.782862	0.967042	0.984993	0.882723	285983-48-4	527.66	C31H37N5O3	CC1=CC=C(C=C1)N2C(=CC(=N2)C(C)(C)C)NC(=O)NC3=CC=C(C4=CC=CC=C43)OCCN5CCOCC5	>26.4mg/mL in DMSO	Free Base	MAPK Signaling	p38	P38 MAPK inhibitor,cell permeable and highly selective
A5710	Tazarotene	0.1	DMSO	0.585143	0.602252	0.901482	0.870103	1.06201	1.14639	1.06594	1.07815	1.00857	118292-40-3	351.46	C21H21NO2S	CCOC(=O)C1=CN=C(C=C1)C#CC2=CC3=C(C=C2)SCCC3(C)C	>14.9mg/mL in DMSO	Free Base	Others	RARs	Topical retinoid;antiproliferative;inducer of TIG3 tumor suppressor
A5710	Tazarotene	1	DMSO	0.878806	0.479763	1.07355	1.20162	1.02771	1.22876	1.03708	1.02571	1.09743	118292-40-3	351.46	C21H21NO2S	CCOC(=O)C1=CN=C(C=C1)C#CC2=CC3=C(C=C2)SCCC3(C)C	>14.9mg/mL in DMSO	Free Base	Others	RARs	Topical retinoid;antiproliferative;inducer of TIG3 tumor suppressor
A5710	Tazarotene	10	DMSO	0.893015	0.461061	1.13507	1.25493	1.01502	1.24662	1.02582	1.00087	1.14449	118292-40-3	351.46	C21H21NO2S	CCOC(=O)C1=CN=C(C=C1)C#CC2=CC3=C(C=C2)SCCC3(C)C	>14.9mg/mL in DMSO	Free Base	Others	RARs	Topical retinoid;antiproliferative;inducer of TIG3 tumor suppressor
A5734	Fasudil (HA-1077) HCl	0.1	DMSO	0.427745	0.687916	1.08262	1.0589	1.01447	1.05889	1.01654	1.02483	0.975513	105628-07-7	327.83	C14H17N3O2S.HCl	C1CNCCN(C1)S(=O)(=O)C2=CC=CC3=C2C=CN=C3.Cl	>16.4mg/mL in DMSO	Hydrochloride	TGF-β / Smad Signaling	ROCK	Protein kinase inhibitor
A5734	Fasudil (HA-1077) HCl	1	DMSO	0.630779	0.737337	1.00941	1.02102	1.04061	0.733141	1.02628	1.05807	0.860789	105628-07-7	327.83	C14H17N3O2S.HCl	C1CNCCN(C1)S(=O)(=O)C2=CC=CC3=C2C=CN=C3.Cl	>16.4mg/mL in DMSO	Hydrochloride	TGF-β / Smad Signaling	ROCK	Protein kinase inhibitor
A5734	Fasudil (HA-1077) HCl	10	DMSO	0.636034	0.523864	1.24172	1.30239	1.00035	0.931359	0.997139	1.00429	0.960414	105628-07-7	327.83	C14H17N3O2S.HCl	C1CNCCN(C1)S(=O)(=O)C2=CC=CC3=C2C=CN=C3.Cl	>16.4mg/mL in DMSO	Hydrochloride	TGF-β / Smad Signaling	ROCK	Protein kinase inhibitor
A5770	Sulfasalazine	0.1	DMSO	0.422225	0.751989	1.12037	0.969054	1.00423	1.01567	1.00476	1.0177	0.938579	599-79-1	398.39	C18H14N4O5S	C1=CC=NC(=C1)NS(=O)(=O)C2=CC=C(C=C2)NN=C3C=CC(=O)C(=C3)C(=O)O	>17.7mg/mL in DMSO	Free Base	Others	Others	NF-κB activation inhibitor
A5770	Sulfasalazine	1	DMSO	0.620042	0.74603	1.11696	1.0581	1.01222	0.82779	1.00362	1.02854	0.874727	599-79-1	398.39	C18H14N4O5S	C1=CC=NC(=C1)NS(=O)(=O)C2=CC=C(C=C2)NN=C3C=CC(=O)C(=C3)C(=O)O	>17.7mg/mL in DMSO	Free Base	Others	Others	NF-κB activation inhibitor
A5770	Sulfasalazine	10	DMSO	0.641413	0.731308	1.15527	1.06816	0.99788	0.991414	0.997578	0.993586	1.01092	599-79-1	398.39	C18H14N4O5S	C1=CC=NC(=C1)NS(=O)(=O)C2=CC=C(C=C2)NN=C3C=CC(=O)C(=C3)C(=O)O	>17.7mg/mL in DMSO	Free Base	Others	Others	NF-κB activation inhibitor
A5786	Natamycin	0.1	DMSO	0.421393	0.785759	1.01739	1.04554	1.00636	1.27296	1.01878	0.973002	1.24716	7681-93-8	665.73	C33H47NO13	O[C@](C1)(C[C@H](C[C@H]2O[C@@H]2/C=C\C(O[C@H](C)C/C=C\C=C/C=C\C=C/[C@@H]3O[C@@H]([C@H]([C@H]4N)O)O[C@H](C)[C@H]4O)=O)O)O[C@](C3)([H])[C@H](C(O)=O)[C@H]1O	Limited solubility	Free Base	Microbiology & Virology	Antibiotic	Antifungal macrolide polyene
A5786	Natamycin	1	DMSO	0.612749	0.721673	1.05906	1.0452	1.01293	1.11678	1.01777	1.00387	1.07775	7681-93-8	665.73	C33H47NO13	O[C@](C1)(C[C@H](C[C@H]2O[C@@H]2/C=C\C(O[C@H](C)C/C=C\C=C/C=C\C=C/[C@@H]3O[C@@H]([C@H]([C@H]4N)O)O[C@H](C)[C@H]4O)=O)O)O[C@](C3)([H])[C@H](C(O)=O)[C@H]1O	Limited solubility	Free Base	Microbiology & Virology	Antibiotic	Antifungal macrolide polyene
A5786	Natamycin	10	DMSO	0.552238	0.85727	1.13847	1.25367	0.98098	1.0019	0.981955	0.987135	0.952678	7681-93-8	665.73	C33H47NO13	O[C@](C1)(C[C@H](C[C@H]2O[C@@H]2/C=C\C(O[C@H](C)C/C=C\C=C/C=C\C=C/[C@@H]3O[C@@H]([C@H]([C@H]4N)O)O[C@H](C)[C@H]4O)=O)O)O[C@](C3)([H])[C@H](C(O)=O)[C@H]1O	Limited solubility	Free Base	Microbiology & Virology	Antibiotic	Antifungal macrolide polyene
A5790	Cidofovir	0.1	H2O	0.386774	0.796751	1.12338	0.954803	0.98788	1.00535	0.988658	0.983826	1.00851	113852-37-2	279.19	C8H14N3O6P	C1=CN(C(=O)N=C1N)CC(CO)OCP(=O)(O)O	>13.95mg/mL in Water with gentle warming		Microbiology & Virology	CMV	Anti-CMV drug;inhibitor of viral DNA syntheis
A5790	Cidofovir	1	H2O	0.351235	1.03857	1.12112	1.10525	0.986283	0.626777	0.970279	0.993815	0.840347	113852-37-2	279.19	C8H14N3O6P	C1=CN(C(=O)N=C1N)CC(CO)OCP(=O)(O)O	>13.95mg/mL in Water with gentle warming		Microbiology & Virology	CMV	Anti-CMV drug;inhibitor of viral DNA syntheis
A5790	Cidofovir	10	H2O	0.0880124	4.4217	1.153	0.893114	0.749682	1.10334	0.765426	0.777837	0.738142	113852-37-2	279.19	C8H14N3O6P	C1=CN(C(=O)N=C1N)CC(CO)OCP(=O)(O)O	>13.95mg/mL in Water with gentle warming		Microbiology & Virology	CMV	Anti-CMV drug;inhibitor of viral DNA syntheis
A5791	Ibuprofen Lysine	0.1	H2O	0.510269	0.830304	1.01569	1.00183	1.01705	0.792096	1.00703	1.03244	0.872962	57469-77-9	352.47	C19H32N2O4	CC(C)CC1=CC=C(C=C1)C(C)C(=O)O.C(CCN)CC(C(=O)O)N	Limited solubility	Free Base	Neuroscience	COX	COX inhibitor
A5791	Ibuprofen Lysine	1	H2O	0.521592	0.831149	1.00557	1.02193	1.00831	1.01164	1.00846	1.02052	0.939184	57469-77-9	352.47	C19H32N2O4	CC(C)CC1=CC=C(C=C1)C(C)C(=O)O.C(CCN)CC(C(=O)O)N	Limited solubility	Free Base	Neuroscience	COX	COX inhibitor
A5791	Ibuprofen Lysine	10	H2O	0.389356	0.943138	1.0608	0.998968	0.995003	0.909522	0.991198	1.00884	0.887059	57469-77-9	352.47	C19H32N2O4	CC(C)CC1=CC=C(C=C1)C(C)C(=O)O.C(CCN)CC(C(=O)O)N	Limited solubility	Free Base	Neuroscience	COX	COX inhibitor
A5793	Quizartinib (AC220)	0.1	DMSO	0.472818	0.623569	1.03235	1.00909	1.03124	1.10362	1.03461	1.02267	1.09776	950769-58-1	560.67	C29H32N6O4S	CC(C)(C)C1=CC(=NO1)NC(=O)NC2=CC=C(C=C2)C3=CN4C5=C(C=C(C=C5)OCCN6CCOCC6)SC4=N3	>28mg/mL in DMSO	Free Base	Tyrosine Kinase	FLT3	FLT3 inhibitor,potent and selective
A5793	Quizartinib (AC220)	1	DMSO	0.727642	0.469508	1.09076	1.29891	1.03617	0.951193	1.03221	1.04389	0.969774	950769-58-1	560.67	C29H32N6O4S	CC(C)(C)C1=CC(=NO1)NC(=O)NC2=CC=C(C=C2)C3=CN4C5=C(C=C(C=C5)OCCN6CCOCC6)SC4=N3	>28mg/mL in DMSO	Free Base	Tyrosine Kinase	FLT3	FLT3 inhibitor,potent and selective
A5793	Quizartinib (AC220)	10	DMSO	0.434219	0.467952	1.16761	1.18941	1.01799	1.07426	1.02061	0.99255	1.1553	950769-58-1	560.67	C29H32N6O4S	CC(C)(C)C1=CC(=NO1)NC(=O)NC2=CC=C(C=C2)C3=CN4C5=C(C=C(C=C5)OCCN6CCOCC6)SC4=N3	>28mg/mL in DMSO	Free Base	Tyrosine Kinase	FLT3	FLT3 inhibitor,potent and selective
A5854	Dapagliflozin	0.1	DMSO	0.458141	0.902761	0.998266	0.951069	1.01367	0.984158	1.01229	1.0074	1.03822	461432-26-8	408.87	C21H25ClO6	CCOC1=CC=C(C=C1)CC2=C(C=CC(=C2)C3C(C(C(C(O3)CO)O)O)O)Cl	>15.1mg/mL in DMSO	Free Base	Metabolism	SGLT	SGLT2 inhibitor,potent and selective
A5854	Dapagliflozin	1	DMSO	0.389681	0.970732	0.926139	0.958121	1.0073	1.24876	1.01856	0.999866	1.10738	461432-26-8	408.87	C21H25ClO6	CCOC1=CC=C(C=C1)CC2=C(C=CC(=C2)C3C(C(C(C(O3)CO)O)O)O)Cl	>15.1mg/mL in DMSO	Free Base	Metabolism	SGLT	SGLT2 inhibitor,potent and selective
A5854	Dapagliflozin	10	DMSO	0.573435	0.525607	1.15108	1.1243	1.00494	1.31288	1.01929	0.997715	1.11986	461432-26-8	408.87	C21H25ClO6	CCOC1=CC=C(C=C1)CC2=C(C=CC(=C2)C3C(C(C(C(O3)CO)O)O)O)Cl	>15.1mg/mL in DMSO	Free Base	Metabolism	SGLT	SGLT2 inhibitor,potent and selective
A5926	Febuxostat	0.1	DMSO	0.491143	0.77298	1.04598	1.0776	1.01898	0.907698	1.0138	1.02995	0.933297	144060-53-7	316.37	C16H16N2O3S	CC1=C(SC(=N1)C2=CC(=C(C=C2)OCC(C)C)C#N)C(=O)O	>15.55mg/mL in DMSO		Others	XAO	non-purine selective inhibitor of xanthine oxidase
A5926	Febuxostat	1	DMSO	0.472812	0.724926	0.973474	1.29847	1.02752	1.01435	1.02691	1.0135	1.08897	144060-53-7	316.37	C16H16N2O3S	CC1=C(SC(=N1)C2=CC(=C(C=C2)OCC(C)C)C#N)C(=O)O	>15.55mg/mL in DMSO		Others	XAO	non-purine selective inhibitor of xanthine oxidase
A5926	Febuxostat	10	DMSO	0.55845	0.840332	1.19185	1.2585	0.970487	1.03302	0.973402	0.964949	1.01751	144060-53-7	316.37	C16H16N2O3S	CC1=C(SC(=N1)C2=CC(=C(C=C2)OCC(C)C)C#N)C(=O)O	>15.55mg/mL in DMSO		Others	XAO	non-purine selective inhibitor of xanthine oxidase
A5931	Aztreonam	0.1	DMSO	0.457903	0.728979	1.05093	1.04484	1.01605	1.0696	1.01855	1.0338	0.936841	78110-38-0	435.43	C13H17N5O8S2	CC1C(C(=O)N1S(=O)(=O)O)NC(=O)C(=NOC(C)(C)C(=O)O)C2=CSC(=N2)N	>18.9mg/mL in DMSO	Free Base	Microbiology & Virology	Antibiotic	Monobactam antibiotic,selectively active against Gram-negative aerobic bacteria
A5931	Aztreonam	1	DMSO	0.469763	0.763012	1.08371	0.930969	1.00955	1.05483	1.01166	1.01677	0.987662	78110-38-0	435.43	C13H17N5O8S2	CC1C(C(=O)N1S(=O)(=O)O)NC(=O)C(=NOC(C)(C)C(=O)O)C2=CSC(=N2)N	>18.9mg/mL in DMSO	Free Base	Microbiology & Virology	Antibiotic	Monobactam antibiotic,selectively active against Gram-negative aerobic bacteria
A5931	Aztreonam	10	DMSO	0.576306	0.668827	1.12909	1.32873	1.00179	1.01182	1.00226	1.0061	0.981571	78110-38-0	435.43	C13H17N5O8S2	CC1C(C(=O)N1S(=O)(=O)O)NC(=O)C(=NOC(C)(C)C(=O)O)C2=CSC(=N2)N	>18.9mg/mL in DMSO	Free Base	Microbiology & Virology	Antibiotic	Monobactam antibiotic,selectively active against Gram-negative aerobic bacteria
A5932	Candesartan	0.1	DMSO	0.42943	0.743926	1.10202	1.13872	0.997978	1.13794	1.0045	1.00419	0.998488	139481-59-7	440.45	C24H20N6O3	CCOC1=NC2=CC=CC(=C2N1CC3=CC=C(C=C3)C4=CC=CC=C4C5=NNN=N5)C(=O)O	>14.7mg/mL in DMSO	Free Base	Endocrinology and Hormones	RAAS	Angiotensin II receptor 1 (AT1) antagonist
A5932	Candesartan	1	DMSO	0.542264	0.765776	1.11684	1.09282	0.995926	1.09472	1.00053	1.01025	0.965786	139481-59-7	440.45	C24H20N6O3	CCOC1=NC2=CC=CC(=C2N1CC3=CC=C(C=C3)C4=CC=CC=C4C5=NNN=N5)C(=O)O	>14.7mg/mL in DMSO	Free Base	Endocrinology and Hormones	RAAS	Angiotensin II receptor 1 (AT1) antagonist
A5932	Candesartan	10	DMSO	0.701933	0.573835	1.24574	1.27031	0.991942	0.988784	0.991795	0.99971	0.951668	139481-59-7	440.45	C24H20N6O3	CCOC1=NC2=CC=CC(=C2N1CC3=CC=C(C=C3)C4=CC=CC=C4C5=NNN=N5)C(=O)O	>14.7mg/mL in DMSO	Free Base	Endocrinology and Hormones	RAAS	Angiotensin II receptor 1 (AT1) antagonist
A5938	Cyclosporine	0.1	DMSO	0.453929	0.66384	0.973971	1.00048	1.04191	1.03695	1.04168	1.02772	1.11145	79217-60-0	1202.61	C62H111N11O12	CCC1C(=O)N(CC(=O)N(C(C(=O)NC(C(=O)N(C(C(=O)NC(C(=O)NC(C(=O)N(C(C(=O)N(C(C(=O)N(C(C(=O)N(C(C(=O)N1)C(C(C)CC=CC)O)C)C(C)C)C)CC(C)C)C)CC(C)C)C)C)C)CC(C)C)C)C(C)C)CC(C)C)C)C	>53mg/mL in DMSO	Free Base	Others	Others	Immunosuppressant drug
A5938	Cyclosporine	1	DMSO	0.353175	0.993242	1.20082	1.23787	0.971657	0.626211	0.955556	0.969979	0.883271	79217-60-0	1202.61	C62H111N11O12	CCC1C(=O)N(CC(=O)N(C(C(=O)NC(C(=O)N(C(C(=O)NC(C(=O)NC(C(=O)N(C(C(=O)N(C(C(=O)N(C(C(=O)N(C(C(=O)N1)C(C(C)CC=CC)O)C)C(C)C)C)CC(C)C)C)CC(C)C)C)C)C)CC(C)C)C)C(C)C)CC(C)C)C)C	>53mg/mL in DMSO	Free Base	Others	Others	Immunosuppressant drug
A5938	Cyclosporine	10	DMSO	0	6.4621	0.256232	0.791991	0.534561	0.923001	0.552667	0.491331	0.857152	79217-60-0	1202.61	C62H111N11O12	CCC1C(=O)N(CC(=O)N(C(C(=O)NC(C(=O)N(C(C(=O)NC(C(=O)NC(C(=O)N(C(C(=O)N(C(C(=O)N(C(C(=O)N(C(C(=O)N1)C(C(C)CC=CC)O)C)C(C)C)C)CC(C)C)C)CC(C)C)C)C)C)CC(C)C)C)C(C)C)CC(C)C)C)C	>53mg/mL in DMSO	Free Base	Others	Others	Immunosuppressant drug
A5970	Irbesartan	0.1	DMSO	0.422493	0.767563	1.00947	0.851196	1.03383	0.901157	1.02764	1.04122	0.950665	138402-11-6	428.53	C25H28N6O	CCCCC1=NC2(CCCC2)C(=O)N1CC3=CC=C(C=C3)C4=CC=CC=C4C5=NNN=N5	>17.4mg/mL in DMSO	Free Base	GPCR/G protein	Angiotensin Receptor	Angiotensin II inhibitor
A5970	Irbesartan	1	DMSO	0.490873	0.781164	0.983178	0.951031	1.03527	0.889384	1.02847	1.04605	0.939659	138402-11-6	428.53	C25H28N6O	CCCCC1=NC2(CCCC2)C(=O)N1CC3=CC=C(C=C3)C4=CC=CC=C4C5=NNN=N5	>17.4mg/mL in DMSO	Free Base	GPCR/G protein	Angiotensin Receptor	Angiotensin II inhibitor
A5970	Irbesartan	10	DMSO	0.603701	0.626308	1.15718	1.25267	0.994495	1.18965	1.00359	0.981977	1.10344	138402-11-6	428.53	C25H28N6O	CCCCC1=NC2(CCCC2)C(=O)N1CC3=CC=C(C=C3)C4=CC=CC=C4C5=NNN=N5	>17.4mg/mL in DMSO	Free Base	GPCR/G protein	Angiotensin Receptor	Angiotensin II inhibitor
A6743	H-D-Ser-OH	0.1	H2O	0.482879	0.908983	0.995838	0.890246	1.01543	0.880534	1.00942	1.03598	0.862649	312-84-5	105.09	C3H7NO3	C(C(C(=O)O)N)O	≥50mg/mL (475.78 mM) in H2O		Others	Others	Endogenous ligand for the glycine site of the N-methyl D-aspartate receptor (NMDAR)
A6743	H-D-Ser-OH	1	H2O	0.534454	0.866768	1.06555	1.30635	0.986286	0.984746	0.986218	0.998685	0.914618	312-84-5	105.09	C3H7NO3	C(C(C(=O)O)N)O	≥50mg/mL (475.78 mM) in H2O		Others	Others	Endogenous ligand for the glycine site of the N-methyl D-aspartate receptor (NMDAR)
A6743	H-D-Ser-OH	10	H2O	0.429327	0.696145	1.07794	1.02224	1.00338	0.972631	1.00201	1.01493	0.926687	312-84-5	105.09	C3H7NO3	C(C(C(=O)O)N)O	≥50mg/mL (475.78 mM) in H2O		Others	Others	Endogenous ligand for the glycine site of the N-methyl D-aspartate receptor (NMDAR)
A7048	Anisole Methoxybenzene	0.1	DMSO	0.44267	0.792133	1.06043	1.32329	1.00708	0.901465	1.00216	1.01455	0.939147	100-66-3	108.1	C7H8O	COC1=CC=CC=C1			Others	Others	Flavouring agent; precursor to perfumes, insect pheromones, and pharmaceuticals
A7048	Anisole Methoxybenzene	1	DMSO	0.594624	0.633616	1.04714	1.05472	1.03666	0.881178	1.02941	1.04515	0.946517	100-66-3	108.1	C7H8O	COC1=CC=CC=C1			Others	Others	Flavouring agent; precursor to perfumes, insect pheromones, and pharmaceuticals
A7048	Anisole Methoxybenzene	10	DMSO	0.565278	0.600721	1.17006	1.21081	1.00328	1.04139	1.00506	0.998426	1.03218	100-66-3	108.1	C7H8O	COC1=CC=CC=C1			Others	Others	Flavouring agent; precursor to perfumes, insect pheromones, and pharmaceuticals
A7132	H-Cys-OH	0.1	H2O	0.417536	1.86775	0.851144	1.57149	0.988218	0.389175	0.96155	1.03743	0.5483	52-90-4	121.2	C3H7NO2S	C(C(C(=O)O)N)S	33.33mg/mL (275.09 mM; Need ultrasonic) in H2O		Amino Acids & Building Blocks	Amino Acids and Derivatives
A7132	H-Cys-OH	1	H2O	0.514522	0.943925	1.10644	1.09315	0.985802	0.839696	0.979298	1.00191	0.854511	52-90-4	121.2	C3H7NO2S	C(C(C(=O)O)N)S	33.33mg/mL (275.09 mM; Need ultrasonic) in H2O		Amino Acids & Building Blocks	Amino Acids and Derivatives
A7132	H-Cys-OH	10	H2O	0.424526	1.02989	0.992275	0.876331	1.01432	0.765077	1.00323	1.02183	0.901249	52-90-4	121.2	C3H7NO2S	C(C(C(=O)O)N)S	33.33mg/mL (275.09 mM; Need ultrasonic) in H2O		Amino Acids & Building Blocks	Amino Acids and Derivatives
A7291	H-Ser-OH	0.1	H2O	0.530457	0.863878	1.04465	1.10124	0.999684	0.925248	0.996371	1.00413	0.95555	56-45-1	105.1	C3H7NO3	C(C(C(=O)O)N)O	50mg/mL (475.78 mM; Need ultrasonic) in H2O		Amino Acids & Building Blocks	Amino Acids and Derivatives
A7291	H-Ser-OH	1	H2O	0.500884	0.915368	1.10332	1.16947	0.983359	0.896853	0.979508	0.99318	0.902527	56-45-1	105.1	C3H7NO3	C(C(C(=O)O)N)O	50mg/mL (475.78 mM; Need ultrasonic) in H2O		Amino Acids & Building Blocks	Amino Acids and Derivatives
A7291	H-Ser-OH	10	H2O	0.443476	0.721209	1.07947	1.05041	1.00324	0.916767	0.999394	1.01483	0.910104	56-45-1	105.1	C3H7NO3	C(C(C(=O)O)N)O	50mg/mL (475.78 mM; Need ultrasonic) in H2O		Amino Acids & Building Blocks	Amino Acids and Derivatives
A7486	H-Cit-OH	0.1	H2O	0.556916	1.13875	1.07086	0.984701	0.982558	0.874613	0.977752	0.987178	0.923415	372-75-8	175.2	C6H13N3O3	C(CC(C(=O)O)N)CNC(=O)N	≥17.5mg/mL in H2O, <2.8 mg/mL in DMSO, <1.99 mg/mL in EtOH		Amino Acids & Building Blocks	Unusual Amino Acids
A7486	H-Cit-OH	1	H2O	0.603029	0.798653	1.13283	1.08043	0.98782	0.881951	0.983107	0.997973	0.898356	372-75-8	175.2	C6H13N3O3	C(CC(C(=O)O)N)CNC(=O)N	≥17.5mg/mL in H2O, <2.8 mg/mL in DMSO, <1.99 mg/mL in EtOH		Amino Acids & Building Blocks	Unusual Amino Acids
A7486	H-Cit-OH	10	H2O	0.362372	0.744423	1.05357	1.07239	1.01178	0.805653	1.0026	1.02466	0.884253	372-75-8	175.2	C6H13N3O3	C(CC(C(=O)O)N)CNC(=O)N	≥17.5mg/mL in H2O, <2.8 mg/mL in DMSO, <1.99 mg/mL in EtOH		Amino Acids & Building Blocks	Unusual Amino Acids
A8010	Biotin	0.1	DMSO	1.08631	1.03197	1.14937	0.946554	0.970363	0.995025	0.971524	0.99145	0.873493	58-85-5	244.31	C10H16N2O3S	C1C2C(C(S1)CCCCC(=O)O)NC(=O)N2	≥24.4mg/mL in DMSO, <2.76 mg/mL in EtOH, <2.39 mg/mL in H2O		Labels and tags	Biotinylation Reagents	Lysine probe coupled to mass spectrometry detection
A8010	Perindopril Erbumine	1	DMSO	1.26602	1.10735	1.09433	0.877746	0.974043	1.00575	0.975535	0.988139	0.918942	107133-36-8	441.6	C19H32N2O5.C4H11N	CCCC(C(=O)OCC)NC(C)C(=O)N1C2CCCCC2CC1C(=O)O.CC(C)(C)N	Limited solubility	t-Butylamine	Endocrinology and Hormones	RAAS	ACE inhibitor
A8010	Biotin	10	DMSO	1.18964	1.03136	1.16285	1.06744	0.960179	1.02905	0.96342	0.993241	0.816741	58-85-5	244.31	C10H16N2O3S	C1C2C(C(S1)CCCCC(=O)O)NC(=O)N2	≥24.4mg/mL in DMSO, <2.76 mg/mL in EtOH, <2.39 mg/mL in H2O		Labels and tags	Biotinylation Reagents	Lysine probe coupled to mass spectrometry detection
A8019	Biotin	0.1	EtOH	1.1597	0.86574	1.11973	0.846548	0.998706	0.974743	0.997817	1.00153	0.977159	58-85-5	244.31	C10H16N2O3S	C1C2C(C(S1)CCCCC(=O)O)NC(=O)N2	≥24.4mg/mL in DMSO, <2.76 mg/mL in EtOH, <2.39 mg/mL in H2O		Labels and tags	Biotinylation Reagents	Lysine probe coupled to mass spectrometry detection
A8019	Perindopril Erbumine	1	EtOH	1.20855	0.892442	0.944035	0.896377	1.02284	1.05416	1.024	1.04147	0.931049	107133-36-8	441.6	C19H32N2O5.C4H11N	CCCC(C(=O)OCC)NC(C)C(=O)N1C2CCCCC2CC1C(=O)O.CC(C)(C)N	Limited solubility	t-Butylamine	Endocrinology and Hormones	RAAS	ACE inhibitor
A8019	Perindopril Erbumine	10	EtOH	1.0335	0.760168	1.10389	0.967411	1.0091	0.902128	1.00513	1.01199	0.961447	107133-36-8	441.6	C19H32N2O5.C4H11N	CCCC(C(=O)OCC)NC(C)C(=O)N1C2CCCCC2CC1C(=O)O.CC(C)(C)N	Limited solubility	t-Butylamine	Endocrinology and Hormones	RAAS	ACE inhibitor
A8167	Rapamycin (Sirolimus)	0.1	DMSO	0.159955	1.83155	0.885043	0.778584	0.939159	0.733526	0.929481	0.983958	0.662392	53123-88-9	914.18	C51H79NO13	O[C@H]1[C@H](OC)C[C@H](C[C@@H](C)[C@H](CC([C@H](C)/C=C(C)/[C@H]([C@@H](OC)C([C@@H](C[C@@H](/C=C/C=C/C=C(C)/[C@@H](OC)C[C@@H]2CC[C@@H](C)[C@@](C(C(N3[C@H]4CCCC3)=O)=O)(O)O2)C)C)=O)O)=O)OC4=O)CC1	>45.7mg/mL in DMSO	Free Base	PI3K/Akt/mTOR Signaling	mTOR	Original antifungal antibiotic
A8167	Rapamycin (Sirolimus)	1	DMSO	0.186293	1.42133	0.847224	0.709356	0.989458	0.998379	0.989878	1.01616	0.858403	53123-88-9	914.18	C51H79NO13	O[C@H]1[C@H](OC)C[C@H](C[C@@H](C)[C@H](CC([C@H](C)/C=C(C)/[C@H]([C@@H](OC)C([C@@H](C[C@@H](/C=C/C=C/C=C(C)/[C@@H](OC)C[C@@H]2CC[C@@H](C)[C@@](C(C(N3[C@H]4CCCC3)=O)=O)(O)O2)C)C)=O)O)=O)OC4=O)CC1	>45.7mg/mL in DMSO	Free Base	PI3K/Akt/mTOR Signaling	mTOR	Original antifungal antibiotic
A8167	Rapamycin (Sirolimus)	10	DMSO	0.0317465	3.47472	0.763021	0.797122	0.763307	0.468605	0.749437	0.800133	0.503132	53123-88-9	914.18	C51H79NO13	O[C@H]1[C@H](OC)C[C@H](C[C@@H](C)[C@H](CC([C@H](C)/C=C(C)/[C@H]([C@@H](OC)C([C@@H](C[C@@H](/C=C/C=C/C=C(C)/[C@@H](OC)C[C@@H]2CC[C@@H](C)[C@@](C(C(N3[C@H]4CCCC3)=O)=O)(O)O2)C)C)=O)O)=O)OC4=O)CC1	>45.7mg/mL in DMSO	Free Base	PI3K/Akt/mTOR Signaling	mTOR	Original antifungal antibiotic
A8169	Everolimus (RAD001)	0.1	DMSO	0.126753	1.68069	0.910314	0.744142	0.958662	0.668622	0.945012	0.953643	0.905917	159351-69-6	958.22	C53H83NO14	OCCO[C@H]1[C@H](OC)C[C@H](C[C@H](C)[C@H](CC([C@H](C)/C=C(C)/[C@@H](O)[C@H]2OC)=O)OC([C@@H]3CCCCN3C(C([C@@]4(O)[C@H](C)CC[C@@H](C[C@H](OC)/C(C)=C/C=C/C=C/[C@@H](C)C[C@@H](C)C2=O)O4)=O)=O)=O)CC1	>47.9mg/mL in DMSO	Free Base	PI3K/Akt/mTOR Signaling	mTOR	MTOR inhibitor
A8169	Everolimus (RAD001)	1	DMSO	0.129597	2.09663	0.900361	0.775841	0.905019	0.678518	0.894359	0.923807	0.744487	159351-69-6	958.22	C53H83NO14	OCCO[C@H]1[C@H](OC)C[C@H](C[C@H](C)[C@H](CC([C@H](C)/C=C(C)/[C@@H](O)[C@H]2OC)=O)OC([C@@H]3CCCCN3C(C([C@@]4(O)[C@H](C)CC[C@@H](C[C@H](OC)/C(C)=C/C=C/C=C/[C@@H](C)C[C@@H](C)C2=O)O4)=O)=O)=O)CC1	>47.9mg/mL in DMSO	Free Base	PI3K/Akt/mTOR Signaling	mTOR	MTOR inhibitor
A8169	Everolimus (RAD001)	10	DMSO	0.0221994	2.37099	0.669135	0.976932	0.895519	0.845272	0.893154	0.886389	0.918087	159351-69-6	958.22	C53H83NO14	OCCO[C@H]1[C@H](OC)C[C@H](C[C@H](C)[C@H](CC([C@H](C)/C=C(C)/[C@@H](O)[C@H]2OC)=O)OC([C@@H]3CCCCN3C(C([C@@]4(O)[C@H](C)CC[C@@H](C[C@H](OC)/C(C)=C/C=C/C=C/[C@@H](C)C[C@@H](C)C2=O)O4)=O)=O)=O)CC1	>47.9mg/mL in DMSO	Free Base	PI3K/Akt/mTOR Signaling	mTOR	MTOR inhibitor
A8171	Entinostat (MS-275,SNDX-275)	0.1	DMSO	0.753896	1.15227	1.15948	0.966306	0.964661	0.738508	0.954017	0.979914	0.823218	209783-80-2	376.4	C21H20N4O3	C1=CC=C(C(=C1)N)NC(=O)C2=CC=C(C=C2)CNC(=O)OCC3=CN=CC=C3	>18.8mg/mL in DMSO	Free Base	DNA Damage/DNA Repair	HDAC	HDAC1 and HDAC3 inhibitor
A8171	Entinostat (MS-275,SNDX-275)	1	DMSO	0.0189322	2.6302	0.823525	0.761726	0.847929	0.75595	0.8436	0.832111	0.898674	209783-80-2	376.4	C21H20N4O3	C1=CC=C(C(=C1)N)NC(=O)C2=CC=C(C=C2)CNC(=O)OCC3=CN=CC=C3	>18.8mg/mL in DMSO	Free Base	DNA Damage/DNA Repair	HDAC	HDAC1 and HDAC3 inhibitor
A8171	Entinostat (MS-275,SNDX-275)	10	DMSO	0	4.40897	0.557111	0.770805	0.663427	0.87921	0.673583	0.673608	0.678676	209783-80-2	376.4	C21H20N4O3	C1=CC=C(C(=C1)N)NC(=O)C2=CC=C(C=C2)CNC(=O)OCC3=CN=CC=C3	>18.8mg/mL in DMSO	Free Base	DNA Damage/DNA Repair	HDAC	HDAC1 and HDAC3 inhibitor
A8173	Romidepsin (FK228, depsipeptide)	0.1	DMSO	0	1.85118	1.08936	1.19703	0.855586	1.16554	0.870174	0.893799	0.755545	128517-07-7	540.7	C24H36N4O6S2	CC=C1C(=O)NC(C(=O)OC2CC(=O)NC(C(=O)NC(CSSCCC=C2)C(=O)N1)C(C)C)C(C)C	>27mg/mL in DMSO	Free Base	DNA Damage/DNA Repair	HDAC	HDAC1/HDAC2 inhibitor,potent and selective
A8173	Romidepsin (FK228, depsipeptide)	1	DMSO	0.00602045	4.41223	0.482537	0.833965	0.667958	1.00277	0.683716	0.679879	0.711828	128517-07-7	540.7	C24H36N4O6S2	CC=C1C(=O)NC(C(=O)OC2CC(=O)NC(C(=O)NC(CSSCCC=C2)C(=O)N1)C(C)C)C(C)C	>27mg/mL in DMSO	Free Base	DNA Damage/DNA Repair	HDAC	HDAC1/HDAC2 inhibitor,potent and selective
A8173	Romidepsin (FK228, depsipeptide)	10	DMSO	0	5.59305	0.307332	0.684526	0.595167	0.228808	0.577924	0.589539	0.51764	128517-07-7	540.7	C24H36N4O6S2	CC=C1C(=O)NC(C(=O)OC2CC(=O)NC(C(=O)NC(CSSCCC=C2)C(=O)N1)C(C)C)C(C)C	>27mg/mL in DMSO	Free Base	DNA Damage/DNA Repair	HDAC	HDAC1/HDAC2 inhibitor,potent and selective
A8178	Panobinostat (LBH589)	0.1	DMSO	0	2.53893	0.61483	0.598747	0.907213	0.761672	0.900364	0.919885	0.79594	404950-80-7	349.43	C21H23N3O2	CC1=C(C2=CC=CC=C2N1)CCNCC3=CC=C(C=C3)C=CC(=O)NO	>17.5mg/mL in DMSO	Free Base	DNA Damage/DNA Repair	HDAC	HDAC inhibitor
A8178	Panobinostat (LBH589)	1	DMSO	0.0017039	3.96456	0.77454	0.751558	0.689098	0.697621	0.689499	0.696137	0.665603	404950-80-7	349.43	C21H23N3O2	CC1=C(C2=CC=CC=C2N1)CCNCC3=CC=C(C=C3)C=CC(=O)NO	>17.5mg/mL in DMSO	Free Base	DNA Damage/DNA Repair	HDAC	HDAC inhibitor
A8178	Panobinostat (LBH589)	10	DMSO	0	4.80565	0.543745	0.632554	0.630152	0.711224	0.633968	0.627961	0.66468	404950-80-7	349.43	C21H23N3O2	CC1=C(C2=CC=CC=C2N1)CCNCC3=CC=C(C=C3)C=CC(=O)NO	>17.5mg/mL in DMSO	Free Base	DNA Damage/DNA Repair	HDAC	HDAC inhibitor
A8190	Semagacestat (LY450139)	0.1	DMSO	1.23478	1.15576	1.06629	0.812141	0.979118	0.951158	0.977802	0.985507	0.946749	425386-60-3	361.44	C19H27N3O4	CC(C)C(C(=O)NC(C)C(=O)NC1C2=CC=CC=C2CCN(C1=O)C)O	>18.1mg/mL in DMSO	Free Base	Neuroscience	Amyloid β	γ-secretase inhibitor
A8190	Semagacestat (LY450139)	1	DMSO	0.69995	1.30286	0.896948	0.920929	0.978763	1.11851	0.98534	1.00841	0.877622	425386-60-3	361.44	C19H27N3O4	CC(C)C(C(=O)NC(C)C(=O)NC1C2=CC=CC=C2CCN(C1=O)C)O	>18.1mg/mL in DMSO	Free Base	Neuroscience	Amyloid β	γ-secretase inhibitor
A8190	Semagacestat (LY450139)	10	DMSO	0.16428	1.55786	1.04004	0.809813	0.937951	0.841582	0.933416	0.969666	0.757475	425386-60-3	361.44	C19H27N3O4	CC(C)C(C(=O)NC(C)C(=O)NC1C2=CC=CC=C2CCN(C1=O)C)O	>18.1mg/mL in DMSO	Free Base	Neuroscience	Amyloid β	γ-secretase inhibitor
A8194	ABT-199	0.1	DMSO	1.38352	1.1289	1.23341	0.892372	0.947004	0.946373	0.946974	0.964977	0.858794	1257044-40-8	868.44	C45H50ClN7O7S	CC1(CCC(=C(C1)C2=CC=C(C=C2)Cl)CN3CCN(CC3)C4=CC(=C(C=C4)C(=O)NS(=O)(=O)C5=CC(=C(C=C5)NCC6CCOCC6)[N+](=O)[O-])OC7=CN=C8C(=C7)C=CN8)C	>43.4mg/mL in DMSO		Apoptosis	Bcl-2 Family	Bcl-2 inhibitor,potent and selective
A8194	ABT-199	1	DMSO	0.437827	1.16052	1.08202	0.71907	0.983334	0.886582	0.97878	0.985236	0.960727	1257044-40-8	868.44	C45H50ClN7O7S	CC1(CCC(=C(C1)C2=CC=C(C=C2)Cl)CN3CCN(CC3)C4=CC(=C(C=C4)C(=O)NS(=O)(=O)C5=CC(=C(C=C5)NCC6CCOCC6)[N+](=O)[O-])OC7=CN=C8C(=C7)C=CN8)C	>43.4mg/mL in DMSO		Apoptosis	Bcl-2 Family	Bcl-2 inhibitor,potent and selective
A8194	ABT-199	10	DMSO	0.0198679	2.32846	1.20495	0.729831	0.818334	0.70268	0.812891	0.832131	0.72288	1257044-40-8	868.44	C45H50ClN7O7S	CC1(CCC(=C(C1)C2=CC=C(C=C2)Cl)CN3CCN(CC3)C4=CC(=C(C=C4)C(=O)NS(=O)(=O)C5=CC(=C(C=C5)NCC6CCOCC6)[N+](=O)[O-])OC7=CN=C8C(=C7)C=CN8)C	>43.4mg/mL in DMSO		Apoptosis	Bcl-2 Family	Bcl-2 inhibitor,potent and selective
A8200	DAPT (GSI-IX)	0.1	DMSO	1.76183	0.956813	1.20207	0.932026	0.982209	0.762329	0.97186	0.9936	0.877323	208255-80-5	432.46	C23H26F2N2O4	CC(C(=O)NC(C1=CC=CC=C1)C(=O)OC(C)(C)C)NC(=O)CC2=CC(=CC(=C2)F)F	>21.6mg/mL in DMSO	Free Base	Neuroscience	Amyloid β	γ-secretase inhibitor,potent and specific
A8200	DAPT (GSI-IX)	1	DMSO	0.60958	1.39176	1.00766	0.850471	0.961036	0.890334	0.957708	0.971307	0.887589	208255-80-5	432.46	C23H26F2N2O4	CC(C(=O)NC(C1=CC=CC=C1)C(=O)OC(C)(C)C)NC(=O)CC2=CC(=CC(=C2)F)F	>21.6mg/mL in DMSO	Free Base	Neuroscience	Amyloid β	γ-secretase inhibitor,potent and specific
A8200	DAPT (GSI-IX)	10	DMSO	0.646718	1.27573	1.00461	0.842414	0.979122	0.846012	0.972857	1.02861	0.70589	208255-80-5	432.46	C23H26F2N2O4	CC(C(=O)NC(C1=CC=CC=C1)C(=O)OC(C)(C)C)NC(=O)CC2=CC(=CC(=C2)F)F	>21.6mg/mL in DMSO	Free Base	Neuroscience	Amyloid β	γ-secretase inhibitor,potent and specific
A8201	Amprenavir (agenerase)	0.1	EtOH	1.47886	1.00025	0.943763	0.894805	1.01916	0.886972	1.01426	1.02108	0.982124	161814-49-9	505.63	C25H35N3O6S	CC(C)CN(CC(C(CC1=CC=CC=C1)NC(=O)OC2CCOC2)O)S(=O)(=O)C3=CC=C(C=C3)N	Soluble in DMSO > 10 mM	Free Base	Proteases	HIV Protease	HIV-1 protease inhibitor
A8201	Amprenavir (agenerase)	1	EtOH	0.935968	1.08433	1.03312	0.797293	0.992525	1.06106	0.995066	1.00389	0.935103	161814-49-9	505.63	C25H35N3O6S	CC(C)CN(CC(C(CC1=CC=CC=C1)NC(=O)OC2CCOC2)O)S(=O)(=O)C3=CC=C(C=C3)N	Soluble in DMSO > 10 mM	Free Base	Proteases	HIV Protease	HIV-1 protease inhibitor
A8201	Amprenavir (agenerase)	10	EtOH	0.87857	0.963455	1.10233	1.06113	0.984187	0.948324	0.982857	0.986542	0.953467	161814-49-9	505.63	C25H35N3O6S	CC(C)CN(CC(C(CC1=CC=CC=C1)NC(=O)OC2CCOC2)O)S(=O)(=O)C3=CC=C(C=C3)N	Soluble in DMSO > 10 mM	Free Base	Proteases	HIV Protease	HIV-1 protease inhibitor
A8202	Abiraterone acetate	0.1	EtOH	0.99546	0.830749	1.0982	0.854067	1.00418	1.01184	1.00446	1.01141	0.968475	154229-18-2	391.55	C26H33NO2	CC(=O)OC1CCC2(C3CCC4(C(C3CC=C2C1)CC=C4C5=CN=CC=C5)C)C	Limited solubility	acetate	Metabolism	P450	Cytochrome p450 17a1 inhibitor
A8202	Abiraterone acetate	1	EtOH	1.09092	0.827561	1.11541	0.917473	1.00487	0.848211	0.999065	1.01489	0.89307	154229-18-2	391.55	C26H33NO2	CC(=O)OC1CCC2(C3CCC4(C(C3CC=C2C1)CC=C4C5=CN=CC=C5)C)C	Limited solubility	acetate	Metabolism	P450	Cytochrome p450 17a1 inhibitor
A8202	Abiraterone acetate	10	EtOH	1.01327	0.797187	0.851459	0.777118	1.05734	0.965975	1.05395	1.07697	0.909611	154229-18-2	391.55	C26H33NO2	CC(=O)OC1CCC2(C3CCC4(C(C3CC=C2C1)CC=C4C5=CN=CC=C5)C)C	Limited solubility	acetate	Metabolism	P450	Cytochrome p450 17a1 inhibitor
A8203	Ritonavir	0.1	DMSO	0.92305	1.06856	1.1027	0.961775	0.986101	0.745672	0.974785	0.987	0.912545	155213-67-5	720.9	C37H48N6O5S2	CC(C)C1=NC(=CS1)CN(C)C(=O)NC(C(C)C)C(=O)NC(CC2=CC=CC=C2)CC(C(CC3=CC=CC=C3)NC(=O)OCC4=CN=CS4)O	Soluble in DMSO > 10 mM	Free Base	Proteases	HIV Protease	HIV protease inhibitor
A8203	Ritonavir	1	DMSO	0.766768	1.17341	0.945085	0.847745	0.995136	1.01216	0.995937	0.993383	1.01227	155213-67-5	720.9	C37H48N6O5S2	CC(C)C1=NC(=CS1)CN(C)C(=O)NC(C(C)C)C(=O)NC(CC2=CC=CC=C2)CC(C(CC3=CC=CC=C3)NC(=O)OCC4=CN=CS4)O	Soluble in DMSO > 10 mM	Free Base	Proteases	HIV Protease	HIV protease inhibitor
A8203	Ritonavir	10	DMSO	0.174068	1.65193	1.00617	0.950557	0.927553	0.795981	0.92136	0.964295	0.727808	155213-67-5	720.9	C37H48N6O5S2	CC(C)C1=NC(=CS1)CN(C)C(=O)NC(C(C)C)C(=O)NC(CC2=CC=CC=C2)CC(C(CC3=CC=CC=C3)NC(=O)OCC4=CN=CS4)O	Soluble in DMSO > 10 mM	Free Base	Proteases	HIV Protease	HIV protease inhibitor
A8204	Lopinavir	0.1	DMSO	0.670403	1.13609	1.04112	0.875049	0.972719	1.16554	0.981794	0.999001	0.912162	192725-17-0	628.81	C37H48N4O5	CC1=C(C(=CC=C1)C)OCC(=O)NC(CC2=CC=CC=C2)C(CC(CC3=CC=CC=C3)NC(=O)C(C(C)C)N4CCCNC4=O)O	>31.5mg/mL in DMSO	Free Base	Proteases	HIV Protease	HIV protease inhibitor,highly potent
A8204	Lopinavir	1	DMSO	0.907005	1.1619	1.09349	0.901412	0.979397	0.734769	0.967884	0.979954	0.909665	192725-17-0	628.81	C37H48N4O5	CC1=C(C(=CC=C1)C)OCC(=O)NC(CC2=CC=CC=C2)C(CC(CC3=CC=CC=C3)NC(=O)C(C(C)C)N4CCCNC4=O)O	>31.5mg/mL in DMSO	Free Base	Proteases	HIV Protease	HIV protease inhibitor,highly potent
A8204	Lopinavir	10	DMSO	0.491252	1.15867	0.845154	1.5865	0.978999	1.01806	0.980837	1.00698	0.881714	192725-17-0	628.81	C37H48N4O5	CC1=C(C(=CC=C1)C)OCC(=O)NC(CC2=CC=CC=C2)C(CC(CC3=CC=CC=C3)NC(=O)C(C(C)C)N4CCCNC4=O)O	>31.5mg/mL in DMSO	Free Base	Proteases	HIV Protease	HIV protease inhibitor,highly potent
A8205	Atazanavir	0.1	DMSO	0.823874	1.23676	1.1761	0.883048	0.954943	0.735144	0.944598	0.972931	0.819738	198904-31-3	704.9	C38H52N6O7	CC(C)(C)C(C(=O)NC(CC1=CC=CC=C1)C(CN(CC2=CC=C(C=C2)C3=CC=CC=N3)NC(=O)C(C(C)(C)C)NC(=O)OC)O)NC(=O)OC	>28.6mg/mL in DMSO	Free Base	Proteases	HIV Protease	HIV protease inhibitor,highly potent
A8205	Atazanavir	1	DMSO	0.749236	0.913163	1.23075	0.972835	0.966773	1.03687	0.970072	0.976966	0.934704	198904-31-3	704.9	C38H52N6O7	CC(C)(C)C(C(=O)NC(CC1=CC=CC=C1)C(CN(CC2=CC=C(C=C2)C3=CC=CC=N3)NC(=O)C(C(C)(C)C)NC(=O)OC)O)NC(=O)OC	>28.6mg/mL in DMSO	Free Base	Proteases	HIV Protease	HIV protease inhibitor,highly potent
[truncated: 5,897 more rows]

## Sheet: raw_data
ID	Compound Name	Concentration (µM)	Solvent (Control)	Compound aligned read number	Compound Unmodified	Compound HDR	Compound Indels	Compound imperfect HDR	Compound Fraction Insertions	Compound Fraction Deletions	Compound Reads Deletions + Insertions	Compound Reads Indels ≥2bp Microhomology	Compound All Indels/MMEJ deletions	Control aligned read number	Control Unmodified	Control HDR	Control Indels	Control imperfect HDR	Control Insertions	Control Deletions	Control Reads Deletions + Insertions	Control Reads Indels ≥2bp Microhomology	Control All Indels/MMEJ deletions	CAS Number	Molecular Weight	Formula	SMILES	Solubility	Form	Pathway	Target	Information
[truncated: 7,240 more rows]
