# Supplementary material for: Repurposing clinically safe drugs for DNA repair pathway choice in CRISPR genome editing and synthetic lethality
Source: Nat Commun. 2025 Dec 10;16:11077. doi: 10.1038/s41467-025-67243-0 (PMC12698765; doi:10.1038/s41467-025-67243-0)
Supplement: Supplementary file 4 — Supplementary Data 2 [file 41467_2025_67243_MOESM4_ESM.xlsx]

## Sheet: toxicity-reduced conc.
ID	Compound Name	best_concentration (>20% survival)
A1198	Levetiracetam	10µM
A1206	Daptomycin	10µM
A1229	Lansoprazole	10µM
A1267	Adapalene	10µM
A1295	Granisetron HCl	10µM
A1296	Exemestane	10µM
A1307	Letrozole	10µM
A1313	Gatifloxacin	10µM
A1334	Mosapride Citrate	10µM
A1352	Zoledronic Acid	10µM
A1366	Rocuronium Bromide	10µM
A1373	Biapenem	10µM
A1379	Nelarabine	10µM
A1402	Gemcitabine HCl	0.001µM
A1404	Rigosertib (ON-01910,Estybon)	0.1µM
A1412	Clofarabine	0.1µM
A1425	Losartan Potassium (DuP 753)	10µM
A1428	Fulvestrant	1µM
A1435	CP-945598 HCl	10µM
A1447	Cilnidipine	10µM
A1450	Lidocaine	10µM
A1602	Dexrazoxane HCl (ICRF-187, ADR-529)	1µM
A1607	Prasugrel	10µM
A1630	Epothilone B (EPO906, Patupilone)	0.1µM
A1652	Dimesna	0.1µM
A1659	Dutasteride	1µM
A1664	Celecoxib	10µM
A1670	Enzastaurin (LY317615)	10µM
A1684	Aprepitant	10µM
A1718	Posaconazole	1µM
A1720	IPI-145 (INK1197)	1µM
A1723	Roscovitine (Seliciclib,CYC202)	1µM
A1736	PA-824	10µM
A1745	Galanthamine HBr	10µM
A1748	Ramelteon	10µM
A1755	Tenofovir Disoproxil Fumarate	1µM
A1765	Vincristine	0.0001µM
A1767	Entecavir Hydrate	1µM
A1778	Vatalanib (PTK787) 2HCl	10µM
A1794	LY2835219	1µM
A1796	Mianserin HCl	10µM
A1805	Imatinib Mesylate (STI571)	10µM
A1832	Doxorubicin (Adriamycin) HCl	0.001µM
A1835	Pelitinib (EKB-569)	0.1µM
A1855	Bumetanide	10µM
A1882	Cediranib (AZD217)	1µM
A1903	E 64d	10µM
A1906	Decitabine (NSC127716, 5AZA-CdR)	0.001µM
A1907	5-Azacytidine	0.1µM
A1929	Macitentan	10µM
A1932	(-)-Huperzine A	10µM
A1933	Carfilzomib (PR-171)	0.1µM
A1947	MEK162 (ARRY-162, ARRY-438162)	1µM
A1958	Etomidate	10µM
A1971	Etoposide	0.1µM
A1984	Bendamustine HCl	1µM
A2025	Plerixafor (AMD3100)	10µM
A2036	Doripenem Hydrate	10µM
A2097	Ifosfamide	10µM
A2133	Saracatinib (AZD0530)	1µM
A2149	Bosutinib (SKI-606)	1µM
A2168	Dovitinib (TKI-258, CHIR-258)	0.1µM
A2171	Carboplatin	1µM
A2174	Lenvatinib (E7080)	1µM
A2187	Cladribine	0.1µM
A2197	Dacarbazine	10µM
A2198	Genistein	10µM
A2251	Tivozanib (AV-951)	1µM
A2306	Ellagic acid	10µM
A2308	TAK-438	10µM
A2324	Dexamethasone (DHAP)	10µM
A2343	Cyclophosphamide	10µM
A2355	Mercaptopurine (6-MP)	10µM
A2402	Floxuridine	0.1µM
A2415	Acitretin	10µM
A2431	Acarbose	10µM
A2436	Fluoxetine HCl	10µM
A2451	Epirubicin HCl	1µM
A2456	Pamidronate Disodium	10µM
A2476	Idarubicin HCl	1µM
A2486	Malotilate	10µM
A2489	Leucovorin Calcium	10µM
A2510	Ampicillin	10µM
A2511	Carbenicillin, Disodium Salt	10µM
A2512	Chloramphenicol	10µM
A2513	Geneticin, G-418 Sulfate	10µM
A2514	Gentamycin Sulfate	10µM
A2515	Hygromycin B	10µM
A2516	Kanamycin Sulfate	10µM
A2517	Tetracycline Hydrochloride	10µM
A2547	Vortioxetine (Lu AA21004) HBr	10µM
A2548	Carmofur	1µM
A2552	Quercetin dihydrate	10µM
A2553	Fluvoxamine maleate	10µM
A2575	Bestatin	10µM
A2577	Batimastat (BB-94)	10µM
A2586	Nafamostat Mesylate(FUT-175)	10µM
A2587	PMSF	10µM
A2610	Fenbendazole	1µM
A2614	Bortezomib (PS-341)	0.001µM
A2664	VX-661	10µM
A2782	Amonafide	1µM
A2813	Ivermectin	1µM
A2842	Melatonin	10µM
A2845	Omeprazole	10µM
A2852	Leflunomide	10µM
A2877	Camptothecin	0.001µM
A2884	Doxazosin Mesylate	10µM
A2890	Nepafenac	10µM
A2917	Flumazenil	10µM
A2942	Masitinib (AB1010)	10µM
A2949	Linifanib (ABT-869)	10µM
A2960	Loratadine	10µM
A2974	Foretinib (GSK1363089)	0.1µM
A2977	Cabozantinib (XL184, BMS-907351)	10µM
A3001	PCI-32765 (Ibrutinib)	1µM
A3002	ABT-888 (Veliparib)	1µM
A3003	MDV3100 (Enzalutamide)	10µM
A3004	Vemurafenib (PLX4032, RG7204)	10µM
A3005	CAL-101 (Idelalisib, GS-1101)	1µM
A3007	ABT-263 (Navitoclax)	0.01µM
A3009	Sorafenib	1µM
A3012	Ruxolitinib (INCB018424)	10µM
A3017	Dasatinib (BMS-354825)	0.01µM
A3018	Trametinib (GSK1120212)	10µM
A3020	(R)-Crizotinib	10µM
A3021	GDC-0449 (Vismodegib)	10µM
A3022	Pazopanib (GW-786034)	1µM
A3139	Abacavir	10µM
A3142	Acamprosate calcium	10µM
A3145	Afatinib dimaleate	1µM
A3151	Alarelin Acetate	10µM
A3153	Aliskiren	10µM
A3156	Alogliptin Benzoate	10µM
A3159	Alosetron Hydrochloride	10µM
A3162	Alvimopan	10µM
A3177	AN-2690	10µM
A3178	AN-2728	10µM
A3191	Ascomycin(FK 520)	10µM
A3195	Asunaprevir (BMS-650032)	10µM
A3209	AXL1717	0.1µM
A3221	Bardoxolone methyl	0.1µM
A3222	Baricitinib phosphate	10µM
A3233	Bazedoxifene acetate	1µM
A3244	Bivalirudin Trifluoroacetate	10µM
A3261	Boceprevir	10µM
A3271	Calcipotriol	10µM
A3278	Capsaicin	10µM
A3282	Cariprazine	10µM
A3298	Cetirizine	10µM
A3308	Choline Fenofibrate	10µM
A3313	Cinacalcet	10µM
A3316	Clemizole hydrochloride	10µM
A3320	CO-1686 (AVL-301)	10µM
A3321	Cobimetinib	10µM
A3324	Colchicine	0.001µM
A3327	Costunolide	1µM
A3335	Curcumin	1µM
A3345	Dabigatran etexilate mesylate	10µM
A3347	Dabrafenib Mesylate (GSK-2118436)	0.1µM
A3348	Daminozide	10µM
A3359	Desmopressin	10µM
A3370	Docetaxel Trihydrate	0.0001µM
A3371	Doramectin	0.1µM
A3374	Dronedarone	10µM
A3381	Edoxaban	10µM
A3383	Edoxaban tosylate monohydrate	10µM
A3384	Elacridar	10µM
A3387	Eltrombopag Olamine	10µM
A3388	EMD-1214063	1µM
A3392	Emodin	10µM
A3397	Erlotinib	1µM
A3403	Etofenamate	10µM
A3405	Etoricoxib	10µM
A3412	Fenretinide	1µM
A3418	Flecainide acetate	10µM
A3419	Fluvastatin	1µM
A3423	Galanthamine	10µM
A3433	Gefitinib hydrochloride	10µM
A3451	Guanfacine hydrochloride	10µM
A3479	Hydroxyfasudil hydrochloride	10µM
A3496	Indacaterol	10µM
A3513	Ixabepilone	0.001µM
A3528	Kinetin	10µM
A3546	Ledipasvir	1µM
A3549	Lesinurad	10µM
A3551	Leuprolide Acetate	10µM
A3552	Levomefolate calcium	10µM
A3564	Luliconazole	10µM
A3593	Mefloquine hydrochloride	1µM
A3599	Metoclopramide	10µM
A3606	Micafungin sodium	10µM
A3617	MK-4827	0.001µM
A3618	MK-5172	10µM
A3631	Monomethyl auristatin E	0.0001µM
A3653	Nelfinavir Mesylate	1µM
A3660	Nilotinib monohydrochloride monohydrate	1µM
A3664	Nordihydroguaiaretic acid	1µM
A3681	Olmesartan	10µM
A3683	Olprinone Hydrochloride	10µM
A3688	Oseltamivir	10µM
A3689	Oseltamivir acid	10µM
A3707	Pemetrexed disodium hemipenta hydrate	10µM
A3708	Pentostatin	10µM
A3709	Peramivir	10µM
A3722	Phenylpiracetam	10µM
A3727	Pitolisant hydrochloride	10µM
A3733	Pramipexole dihydrochloride	10µM
A3738	PSI-7977	10µM
A3744	Quetiapine	10µM
A3750	Regorafenib hydrochloride	1µM
A3751	Regorafenib monohydrate	10µM
A3758	Retigabine dihydrochloride	10µM
A3763	RG7388	0.01µM
A3765	Rilpivirine	10µM
A3767	Riociguat	10µM
A3768	Rivastigmine	10µM
A3781	Ruxolitinib phosphate	10µM
A3785	Salinomycin	1µM
A3787	Salirasib	10µM
A3789	Salmeterol xinafoate	10µM
A3791	Saquinavir mesylate	10µM
A3817	Sildenafil	10µM
A3820	Simeprevir	1µM
A3856	Tamibarotene	10µM
A3863	Tedizolid	10µM
A3865	Teneligliptin hydrobromide	10µM
A3872	TH-302	0.1µM
A3874	Tiotropium Bromide	10µM
A3875	Tipiracil hydrochloride	10µM
A3877	Tirofiban hydrochloride monohydrate	10µM
A3887	Trametinib DMSO solvate	10µM
A3888	Trelagliptin	10µM
A3891	Triptolide	0.001µM
A3892	Triptonide	0.01µM
A3893	Troglitazone	10µM
A3918	Vilazodone	10µM
A3919	Vilazodone Hydrochloride	10µM
A3920	Vinblastine sulfate	0.001µM
A3921	Vinorelbine ditartrate	0.001µM
A3926	Vortioxetine	1µM
A3952	Ziprasidone	10µM
A3953	Ziprasidone hydrochloride monohydrate	10µM
A3966	Doxorubicin	0.001µM
A3967	Lapatinib Ditosylate	10µM
A4007	MLN9708	0.01µM
A4008	MLN2238	0.01µM
A4009	CEP-18770	0.01µM
A4012	Gabexate mesylate	10µM
A4013	Aspirin (Acetylsalicylic acid)	10µM
A4014	Artemether (SM-224)	10µM
A4015	Disulfiram	1µM
A4022	BMS-708163 (Avagacestat)	10µM
A4024	Danoprevir (RG7227)	10µM
A4031	Telaprevir (VX-950)	1µM
A4032	VX-222 (VCH-222, Lomibuvir)	10µM
A4033	Glimepiride	10µM
A4034	Linagliptin (BI-1356)	10µM
A4036	Sitagliptin phosphate monohydrate	10µM
A4037	Vildagliptin (LAF-237)	10µM
A4038	Alogliptin (SYR-322)	10µM
A4040	Atazanavir sulfate (BMS-232632-05)	10µM
A4049	Marimastat	10µM
A4050	GM 6001	10µM
A4052	Doxycycline hyclate	10µM
A4054	17-AAG (KOS953)	0.01µM
A4056	AT13387	0.1µM
A4070	Elvitegravir (GS-9137)	10µM
A4071	Fluorouracil (Adrucil)	1µM
A4073	Raltegravir (MK-0518)	10µM
A4074	S/GSK1349572	10µM
A4078	Captopril	10µM
A4080	Moxonidine	10µM
A4082	Olmesartan medoxomil	10µM
A4083	Rocilinostat (ACY-1215)	0.1µM
A4084	Vorinostat (SAHA, MK0683)	0.1µM
A4089	Mocetinostat (MGCD0103, MG0103)	0.1µM
A4092	CUDC-101	0.01µM
A4095	Pracinostat (SB939)	0.1µM
A4096	Belinostat (PXD101)	0.1µM
A4098	PCI-24781 (CRA-024781)	0.01µM
A4099	Valproic acid sodium salt (Sodium valproate)	10µM
A4107	Sodium Phenylbutyrate	10µM
A4110	MLN8237 (Alisertib)	0.01µM
A4111	VX-680 (MK-0457,Tozasertib)	0.01µM
A4112	Barasertib (AZD1152-HQPA)	0.01µM
A4135	Tofacitinib (CP-690550) Citrate	10µM
A4136	TG101348 (SAR302503)	0.1µM
A4138	Tofacitinib (CP-690550,Tasocitinib)	1µM
A4141	Baricitinib (LY3009104, INCB028050)	10µM
A4147	LY2784544	0.1µM
A4153	BMN 673	0.001µM
A4154	Olaparib (AZD2281, Ku-0059436)	0.1µM
A4156	Rucaparib (AG-014699,PF-01367338)	1µM
A4157	Iniparib (BSI-201)	10µM
A4168	Entacapone	10µM
A4176	Thioguanine	10µM
A4181	EX 527 (SEN0014196)	10µM
A4182	Resveratrol	10µM
A4187	FG-4592 (ASP1517)	10µM
A4188	2-Methoxyestradiol (2-MeOE2)	1µM
A4211	Lenalidomide (CC-5013)	10µM
A4212	Pomalidomide (CC-4047)	1µM
A4216	Thalidomide	10µM
A4219	Birinapant (TL32711)	10µM
A4221	YM155	0.001µM
A4227	Tipifarnib (Zarnestra)	1µM
A4232	Cyclophosphamide monohydrate	10µM
A4233	Methylprednisolone	10µM
A4237	Amuvatinib (MP-470, HPK 56)	10µM
A4240	Abiraterone	10µM
A4302	Rosiglitazone maleate	10µM
A4304	Rosiglitazone	10µM
A4306	Ciprofibrate	10µM
A4310	Rosiglitazone HCl	10µM
A4313	Cobicistat (GS-9350)	10µM
A4316	Ketoconazole	10µM
A4317	Apremilast (CC-10004)	10µM
A4319	Roflumilast	10µM
A4320	Voriconazole	10µM
A4321	Sildenafil Citrate	10µM
A4322	Clarithromycin	10µM
A4323	Vardenafil HCl Trihydrate	10µM
A4324	Pioglitazone HCl	10µM
A4326	TAK-700 (Orteronel)	10µM
A4327	Tadalafil	10µM
A4328	Rolipram	10µM
A4329	Cilomilast	10µM
A4330	Isotretinoin	10µM
A4334	Avanafil	10µM
A4336	Mycophenolate Mofetil	1µM
A4337	Cilostazol	10µM
A4338	Rivaroxaban	10µM
A4340	Pimobendan	10µM
A4341	Apixaban	10µM
A4342	Gimeracil	10µM
A4343	Dyphylline	10µM
A4344	Ozagrel	10µM
A4346	Aminophylline	10µM
A4347	Methotrexate	10µM
A4348	Trilostane	10µM
A4349	S- (+)-Rolipram	10µM
A4350	Pralatrexate	10µM
A4352	Anagrelide HCl	1µM
A4353	Pyrimethamine	10µM
A4357	Dorzolamide HCl	10µM
A4359	Brinzolamide	10µM
A4360	Topiramate	10µM
A4362	Tioxolone	10µM
A4363	Fluvastatin Sodium	10µM
A4364	Methazolamide	10µM
A4365	Lovastatin	1µM
A4366	Rasagiline Mesylate	10µM
A4367	Atorvastatin Calcium	1µM
A4368	Safinamide Mesylate	10µM
A4369	Pravastatin sodium	10µM
A4370	Moclobemide (Ro 111163)	10µM
A4377	Evacetrapib (LY2484595)	1µM
A4378	Torcetrapib	10µM
A4379	Lonafarnib	1µM
A4383	Tolcapone	10µM
A4385	Ganetespib (STA-9090)	0.01µM
A4390	Pemetrexed	10µM
A4393	Paclitaxel (Taxol)	0.0001µM
A4394	Docetaxel	0.0001µM
A4395	10-DAB (10-Deacetylbaccatin)	0.1µM
A4407	Fumagillin	0.01µM
A4448	Actinomycin D	0.0001µM
A4452	Mitomycin C	0.01µM
A4457	Streptozocin	10µM
A4468	Cesium chloride	10µM
A4473	Melphalan	0.01µM
A4601	Empagliflozin (BI 10773)	10µM
A5010	Asenapine	10µM
A5047	Ivacaftor (VX-770)	10µM
A5059	Edaravone	10µM
A5065	Bicalutamide	10µM
A5066	Heparin sodium	10µM
A5124	Meropenem	10µM
A5133	Irinotecan	0.01µM
A5143	Finasteride	10µM
A5166	Ondansetron HCl	10µM
A5173	Alfuzosin HCl	10µM
A5181	Linezolid	10µM
A5183	Clopidogrel	10µM
A5220	Vecuronium Bromide	10µM
A5226	Tigecycline	10µM
A5275	Tenofovir	10µM
A5293	Risedronate Sodium	10µM
A5294	Sumatriptan Succinate	10µM
A5300	Ranolazine 2HCl	10µM
A5316	Repaglinide	10µM
A5318	Prazosin HCl	10µM
A5322	Tianeptine sodium	10µM
A5323	Moxifloxacin HCl	10µM
A5331	TSU-68 (SU6668,Orantinib)	10µM
A5343	Ispinesib (SB-715992)	0.01µM
A5346	Marbofloxacin	10µM
A5350	Ziprasidone HCl	1µM
A5354	Zonisamide	10µM
A5355	Venlafaxine	10µM
A5375	Tranilast	10µM
A5384	Zileuton	10µM
A5391	Varenicline Tartrate	10µM
A5399	Iloperidone	10µM
A5424	Fludarabine	1µM
A5467	Ponatinib (AP24534)	0.01µM
A5489	Zibotentan (ZD4054)	10µM
A5511	Ofloxacin	10µM
A5559	Cefaclor	10µM
A5566	LY2228820	10µM
A5573	Pimasertib (AS-703026)	10µM
A5618	Daclatasvir (BMS-790052)	10µM
A5634	SAR245409 (XL765)	10µM
A5639	BIRB 796 (Doramapimod)	10µM
A5710	Tazarotene	10µM
A5734	Fasudil (HA-1077) HCl	10µM
A5770	Sulfasalazine	10µM
A5786	Natamycin	10µM
A5790	Cidofovir	1µM
A5791	Ibuprofen Lysine	10µM
A5793	Quizartinib (AC220)	10µM
A5854	Dapagliflozin	10µM
A5926	Febuxostat	10µM
A5931	Aztreonam	10µM
A5932	Candesartan	10µM
A5938	Cyclosporine	1µM
A5970	Irbesartan	10µM
A6743	H-D-Ser-OH	10µM
A7048	Anisole Methoxybenzene	10µM
A7132	H-Cys-OH	10µM
A7291	H-Ser-OH	10µM
A7486	H-Cit-OH	10µM
A8010	Biotin	10µM
A8019	Perindopril Erbumine	10µM
A8167	Rapamycin (Sirolimus)	0.001µM
A8169	Everolimus (RAD001)	0.01µM
A8171	Entinostat (MS-275,SNDX-275)	0.1µM
A8173	Romidepsin (FK228, depsipeptide)	0.001µM
A8178	Panobinostat (LBH589)	0.01µM
A8190	Semagacestat (LY450139)	1µM
A8194	ABT-199	1µM
A8200	DAPT (GSI-IX)	10µM
A8201	Amprenavir (agenerase)	10µM
A8202	Abiraterone acetate	10µM
A8203	Ritonavir	1µM
A8204	Lopinavir	10µM
A8205	Atazanavir	10µM
A8206	Darunavir	10µM
A8207	AZD6244 (Selumetinib)	10µM
A8210	GDC-0941	0.01µM
A8218	Lapatinib	1µM
A8219	Gefitinib (ZD1839)	1µM
A8232	Nilotinib(AMN-107)	10µM
A8234	Erlotinib Hydrochloride	1µM
A8235	Embelin	10µM
A8236	Regorafenib	10µM
A8245	Sorafenib Tosylate	1µM
A8247	Afatinib (BIBW2992)	1µM
A8252	Nintedanib (BIBF 1120)	0.1µM
A8255	Sunitinib malate	1µM
A8307	Crenolanib (CP-868596)	1µM
A8309	Perifosine	10µM
A8311	Maraviroc	10µM
A8314	Temsirolimus	0.001µM
A8316	PD 0332991 (Palbociclib) HCl	1µM
A8317	Fludarabine Phosphate (Fludara)	1µM
A8319	Dacomitinib (PF299804, PF299)	0.1µM
A8321	Cisplatin	1µM
A8322	Neratinib (HKI-272)	0.01µM
A8325	Tivantinib (ARQ 197)	0.1µM
A8327	Verteporfin	0.1µM
A8328	LDK378	0.001µM
A8330	CX-4945 (Silmitasertib)	1µM
A8331	Bleomycin Sulfate	0.001µM
A8332	R788 disodium	0.1µM
A8333	Canagliflozin	10µM
A8334	Linsitinib	0.1µM
A8335	Palbociclib (PD0332991) Isethionate	1µM
A8346	BYL-719	0.1µM
A8347	Pazopanib Hydrochloride	1µM
A8348	LY2157299	10µM
A8351	VX-809	10µM
A8355	Arsonic acid	10µM
A8356	Acetylcysteine	10µM
A8358	Albendazole	0.1µM
A8359	Alendronate sodium	10µM
A8360	Allopurinol	10µM
A8362	Arbidol HCl	10µM
A8363	Argatroban	10µM
A8364	ARN-509	10µM
A8369	Atropine	10µM
A8370	Axitinib (AG 013736)	1µM
A8376	Bephenium Hydroxynaphthoate	10µM
A8377	Betacarotene	1µM
A8378	Betamethasone Dipropionate	10µM
A8379	Betamethasone Valerate	10µM
A8380	Bexarotene	10µM
A8381	BIBR-1048	10µM
A8384	Blonanserin	10µM
A8386	Busulfan	1µM
A8387	Calcium Gluceptate	10µM
A8388	Carbadox	10µM
A8389	Carbenoxolone disodium	10µM
A8390	Casanthranol	10µM
A8391	Cefdinir	10µM
A8392	Cefoperazone	10µM
A8393	CH5424802	10µM
A8397	Chlorothiazide	10µM
A8398	Chlorprothixene	10µM
A8401	Clotrimazole	10µM
A8402	Conivaptan HCl	10µM
A8404	Cyproterone Acetate	10µM
A8405	Cytarabine	0.1µM
A8406	Dextrose (D-glucose)	10µM
A8407	Dibucaine (Cinchocaine) HCl	10µM
A8408	Dichlorphenamide	10µM
A8409	Dicyclomine HCl	10µM
A8410	Didanosine	10µM
A8411	Difloxacin HCl	10µM
A8412	Dinaciclib (SCH727965)	0.001µM
A8413	Diperodon HCl	10µM
A8414	Diphemanil Methylsulfate	10µM
A8415	Diphenylpyraline HCl	10µM
A8416	Docosanol (Abreua)	10µM
A8417	Dofetilide	10µM
A8418	Dovitinib Dilactic acid	0.1µM
A8419	Doxapram HCl	10µM
A8420	Doxycycline HCl	10µM
A8421	Duloxetine HCl	10µM
A8422	Emtricitabine	10µM
A8423	Enoxacin (Penetrex)	10µM
A8424	Epleremone	10µM
A8425	Estradiol	10µM
A8426	Estrone	10µM
A8427	Ethambutol HCl	10µM
A8428	Ethinyl Estradiol	10µM
A8429	Ethionamide	10µM
A8430	Ezetimibe	10µM
A8431	Famprofazone	10µM
A8432	Fenticonazole Nitrate	10µM
A8433	Flucytosine	10µM
A8434	Flurbiprofen	10µM
A8435	Furosemide	10µM
A8436	Gabapentin	10µM
A8437	Gemcitabine	0.01µM
A8438	Glipizide	10µM
A8442	Guaifensin	10µM
A8443	Guanethidine Sulfate	10µM
A8446	Ibuprofen	10µM
A8447	Imidapril HCl	10µM
A8449	Indomethacin	10µM
A8451	Ipratropium Bromide	10µM
A8452	ODM-201	10µM
A8453	Isradipine (Dynacirc)	10µM
A8454	Istradefylline (KW-6002)	10µM
A8455	Nilvadipine	10µM
A8458	Lamivudine	10µM
A8459	Laquinimod (ABR-215062)	10µM
A8460	Levodopa	10µM
A8461	L-Glutamine	10µM
A8462	Lithium Citrate	10µM
A8463	Lithocholic Acid	10µM
A8466	Meloxicam (Mobic)	10µM
A8467	Mepenzolate Bromide	10µM
A8468	Mepiroxol	10µM
A8469	Mesna	10µM
A8470	Mestranol	10µM
A8471	Meticrane	10µM
A8472	Methimazole	10µM
A8473	Methyocarbamol	10µM
A8474	Mirabegron (YM178)	10µM
A8475	Mitotane (Lsodren)	10µM
A8478	Monobenzone	10µM
A8479	Noscapine HCl	10µM
A8481	Nevirapine	10µM
A8482	Nicotine Difartrate	10µM
A8483	Nifenazone	10µM
A8484	Nimodipine	10µM
A8485	Nitazoxanide	10µM
A8486	Nitrofurazone	10µM
A8490	Olsalazine Sodium	10µM
A8492	Orlistat	1µM
A8493	Oxeladin Citrate	10µM
A8494	Oxethazaine	1µM
A8495	Oxybutynin	10µM
A8496	Paliperidone	10µM
A8497	Pasiniazid	10µM
A8502	Piromidic Acid	10µM
A8503	Piroxicam	10µM
A8504	Pitavastatin Calcium	1µM
A8506	Potassium Canrenoate	10µM
A8507	Pridinol Methanesulfonate	10µM
A8508	Prochlorperazine	10µM
A8509	Progesterone	10µM
A8510	Ranolazine	10µM
A8512	Rifaximin (Xifaxan)	10µM
A8513	Riluzole	10µM
A8514	Risperidone	10µM
A8515	Rivastigmine Tartrate	10µM
A8516	Rizatriptan Benzoate	10µM
A8518	Rosuvastatin Calcium	10µM
A8521	Silodosin	10µM
A8522	Simvastatin (Zocor)	10µM
A8523	Sodium 4-amiropparaty Hyalrate	10µM
A8525	Sotrastaurin (AEB071)	10µM
A8527	Sulfadiazine	10µM
A8529	Tebipenempivoxil	10µM
A8530	Telbivudine	10µM
A8531	Telmisattan	1µM
A8532	Teniposide	0.01µM
A8533	Terbinafine	10µM
A8534	Terfenadine	1µM
A8536	Thiabendazole	10µM
A8537	Thioridazine HCl	10µM
A8538	Tiopronin (Thiola)	10µM
A8539	Tretinoin (Aberela)	10µM
A8540	Triamcinolone Acetonide	10µM
A8541	Triciribine	10µM
A8542	Triflurdine (Viroptic)	1µM
A8543	Vitamin D2 (Ergocalciferol)	0.1µM
A8548	Fingolimod (FTY720)	0.1µM
A8549	LY335979 (Zosuquidar 3HCL)	10µM
A8553	PTC124 (Ataluren)	10µM
A8555	Vandetanib (ZD6474)	1µM
A8556	GSK2126458	0.01µM
A8558	BI6727 (Volasertib)	0.01µM
A8623	TOK-001	10µM
A8628	Chloroquine diphosphate	10µM
A8639	Deferasirox	10µM
A8641	LEE011	10µM
A8644	Acyclovir	1µM
A8647	Capecitabine	10µM
A8648	Oxaliplatin	0.1µM
A8650	Saxagliptin	10µM
A8651	LY2940680	10µM
A8660	Cilengitide	10µM
A8686	VX-745	10µM
A8701	Mesoridazine Besylate	10µM
A8704	Stiripentol	10µM
A8809	Vorapaxar	10µM
B1006	Vilanterol trifenatate	10µM
B1027	2-Deoxy-D-glucose	10µM
B1037	Alvelestat	10µM
B1045	Sunitinib	1µM
B1049	Ulipristal acetate	10µM
B1054	Resiquimod (R-848)	10µM
B1063	Tizanidine	10µM
B1070	AHU-377(Sacubitril)	10µM
B1072	Losartan	10µM
B1076	Doripenem	10µM
B1092	Salicylic acid	10µM
B1100	Cytarabine hydrochloride	0.1µM
B1102	Brexpiprazole	10µM
B1104	AZD-9291	1µM
B1106	VRT752271	10µM
B1114	T 705	10µM
B1119	Efavirenz	10µM
B1122	Nelfinavir	10µM
B1123	Rosuvastatin	10µM
B1124	Pitavastatin	1µM
B1125	Pravastatin	10µM
B1130	GLPG0634	1µM
B1134	Oxybutynin chloride	10µM
B1147	Orotic acid	10µM
B1157	sn-Glycero-3-phosphocholine	10µM
B1192	Topiroxostat	10µM
B1198	Cisapride	10µM
B1199	Tandospirone	10µM
B1204	Ondansetron hydrochloride dihydrate	10µM
B1206	Pizotifen	10µM
B1210	Aniracetam	10µM
B1217	Meropenem trihydrate	10µM
B1223	Vancomycin hydrochloride	10µM
B1224	Anidulafungin	10µM
B1226	Fluconazole hydrate	10µM
B1239	Parecoxib Sodium	10µM
B1240	(+)-Ketoconazole	10µM
B1242	Haloperidol hydrochloride	10µM
B1246	Etomidate hydrochloride	10µM
B1248	Beclomethasone dipropionate	10µM
B1251	Valproic acid	10µM
B1266	Glycopyrrolate	10µM
B1270	Reserpine hydrochloride	10µM
B1277	Adapalene sodium salt	10µM
B1280	Prilocaine hydrochloride	10µM
B1283	Prasugrel hydrochloride	10µM
B1286	AZD7545	0.1µM
B1289	Minoxidil	10µM
B1290	Lansoprazole sodium	10µM
B1296	Glibenclamide	10µM
B1302	Amsacrine	0.01µM
B1303	Amsacrine hydrochloride	0.01µM
B1327	Epinephrine HCl	10µM
B1328	Terbutaline Sulfate	10µM
B1329	Tolazoline HCl	10µM
B1330	Acebutolol HCl	10µM
B1331	Adrenalone HCl	10µM
B1332	Carvedilol	10µM
B1333	Clonidine HCl	10µM
B1334	Dexmedetomidine	10µM
B1335	Guanabenz Acetate	10µM
B1336	Isoprenaline HCl	10µM
B1337	L-Adrenaline	10µM
B1338	Maprotiline HCl	10µM
B1339	Metoprolol Tartrate	10µM
B1340	Naphazoline HCl	10µM
B1341	Nebivolol	10µM
B1343	Phenoxybenzamine HCl	10µM
B1344	Phenylephrine HCl	10µM
B1346	Propranolol HCl	10µM
B1347	Ritodrine HCl	10µM
B1348	Salbutamol Sulfate	10µM
B1349	Tetrahydrozoline HCl	10µM
B1350	Timolol Maleate	10µM
B1351	Xylazine HCl	10µM
B1352	Betaxolol	10µM
B1353	Betaxolol HCl	10µM
B1354	Bisoprolol fumarate	10µM
B1355	Cisatracurium Besylate	10µM
B1356	Detomidine HCl	10µM
B1357	Dexmedetomidine HCl	10µM
B1358	Epinephrine Bitartrate	10µM
B1360	Ivabradine HCl	10µM
B1361	Medetomidine HCl	10µM
B1362	Naftopidil	10µM
B1363	Phentolamine Mesylate	10µM
B1364	Scopine	10µM
B1365	Terazosin HCl	10µM
B1367	Sotalol	10µM
B1368	Tizanidine HCl	10µM
B1369	Indacaterol Maleate	10µM
B1371	Miltefosine	10µM
B1373	Phenformin HCl	10µM
B1375	Dehydroepiandrosterone (DHEA)	10µM
B1376	Flutamide	10µM
B1377	Megestrol Acetate	10µM
B1378	Spironolactone	10µM
B1380	Aminoglutethimide	10µM
B1382	Anastrozole	10µM
B1384	Ciclopirox ethanolamine	1µM
B1386	Milrinone	10µM
B1388	Esomeprazole Sodium	10µM
B1389	Amiodarone HCl	10µM
B1390	Carbamazepine	10µM
B1391	Divalproex Sodium	10µM
B1392	Loperamide HCl	1µM
B1393	Nitrendipine	10µM
B1394	Tamoxifen Citrate	10µM
B1395	Sulfacetamide Sodium	10µM
B1397	Trifluoperazine 2HCl	10µM
B1398	Azithromycin	10µM
B1399	Temozolomide	10µM
B1401	Cabozantinib malate (XL184)	10µM
B1407	Dabrafenib (GSK2118436)	0.1µM
B1409	Benidipine HCl	10µM
B1410	Amlodipine	10µM
B1411	Amlodipine Besylate	10µM
B1412	Flunarizine 2HCl	10µM
B1413	Tetracaine HCl	10µM
B1414	Azelnidipine	1µM
B1415	Clevidipine Butyrate	10µM
B1416	Felodipine	10µM
B1417	Lacidipine	10µM
B1418	Manidipine	1µM
B1419	Manidipine 2HCl	1µM
B1420	Bupivacaine HCl	10µM
B1422	Tasisulam	10µM
B1423	Cinacalcet HCl	10µM
B1429	Rimonabant	10µM
B1440	Acemetacin	10µM
B1441	Lornoxicam	10µM
B1443	Bufexamac	10µM
B1444	Etodolac	10µM
B1445	Flunixin Meglumin	10µM
B1446	Ketoprofen	10µM
B1447	Ketorolac tromethamine salt	10µM
B1448	Licofelone	10µM
B1449	Mefenamic Acid	10µM
B1450	Nabumetone	10µM
B1452	Nimesulide	10µM
B1453	Phenacetin	10µM
B1454	Rofecoxib	10µM
B1455	Tolfenamic Acid	10µM
B1457	Diclofenac Sodium	10µM
B1458	Lumiracoxib	10µM
B1459	Valdecoxib	10µM
B1460	Zaltoprofen	10µM
B1461	Triflusal	10µM
B1464	KPT-330	0.1µM
B1465	Plerixafor 8HCl (AMD3100 8HCl)	10µM
B1468	Adenine	10µM
B1469	Adenine sulfate	10µM
B1470	Procarbazine HCl	10µM
B1471	Adenine HCl	10µM
B1472	Mizoribine	10µM
B1473	Uridine	10µM
B1474	FT-207 (NSC 148958)	10µM
B1475	Flupirtine maleate	10µM
B1476	Raltitrexed	10µM
B1477	Lurasidone HCl	10µM
B1479	Amisulpride	10µM
B1480	Chlorpromazine HCl	10µM
B1481	Domperidone	10µM
B1482	Dopamine HCl	10µM
B1483	Fenoldopam	10µM
B1484	Levosulpiride	10µM
B1485	Pergolide mesylate	10µM
B1486	Amantadine HCl	10µM
B1487	Pramipexole 2HCl Monohydrate	10µM
B1488	Pramipexole	10µM
B1489	Benserazide HCl	10µM
B1490	Quetiapine Fumarate	10µM
B1496	Icotinib	10µM
B1501	Estradiol Cypionate	10µM
B1503	Altrenogest	10µM
B1504	Clomiphene citrate	10µM
B1505	Epiandrosterone	10µM
B1506	Estradiol valerate	10µM
B1507	Estriol	10µM
B1508	Ethynodiol diacetate	10µM
B1509	Hexestrol	10µM
B1510	Medroxyprogesterone acetate	10µM
B1511	Mifepristone	10µM
B1512	Pregnenolone	10µM
B1513	Toremifene Citrate	10µM
B1514	Equol	10µM
B1515	Raloxifene HCl	10µM
B1516	Dienogest	10µM
B1517	Gestodene	10µM
B1520	Drospirenone	10µM
B1521	Bosentan Hydrate	10µM
B1529	Gabapentin HCl	10µM
B1530	Niflumic acid	10µM
B1531	(R)-baclofen	10µM
B1532	Nefiracetam	10µM
B1539	Tideglusib	1µM
B1543	Mubritinib (TAK 165)	10µM
B1545	Brompheniramine hydrogen maleate	10µM
B1547	Cetirizine DiHCl	10µM
B1549	Hydroxyzine 2HCl	10µM
B1551	Mizolastine	10µM
B1552	Nizatidine	10µM
B1553	Tripelennamine HCl	10µM
B1554	Benztropine mesylate	10µM
B1555	Betahistine 2HCl	10µM
B1556	Chlorpheniramine Maleate	10µM
B1557	Cimetidine	10µM
B1558	Clemastine Fumarate	10µM
B1560	Famotidine	10µM
B1561	Histamine 2HCl	10µM
B1562	Ketotifen Fumarate	10µM
B1563	Pemirolast potassium	10µM
B1564	Ranitidine	10µM
B1565	Roxatidine Acetate HCl	10µM
B1566	Rupatadine Fumarate	10µM
B1568	Azelastine HCl	10µM
B1569	Bepotastine Besilate	10µM
B1571	Desloratadine	10µM
B1572	Latrepirdine	10µM
B1573	Fexofenadine HCl	10µM
B1575	Lafutidine	10µM
B1576	Olopatadine HCl	10µM
B1592	Hexamethonium Bromide	10µM
B1593	Irsogladine	10µM
B1594	Neostigmine Bromide	10µM
B1595	Succinylcholine Chloride Dihydrate	10µM
B1596	Acetylcholine Chloride	10µM
B1598	Biperiden HCl	10µM
B1599	Bethanechol chloride	10µM
B1600	Darifenacin HBr	10µM
B1601	Decamethonium Bromide	10µM
B1602	Donepezil HCl	10µM
B1603	Homatropine Bromide	10µM
B1604	Homatropine Methylbromide	10µM
B1605	Hyoscyamine	10µM
B1606	Orphenadrine Citrate	10µM
B1607	Otilonium Bromide	1µM
B1608	Tropicamide	10µM
B1609	Aclidinium Bromide	10µM
B1610	Gallamine Triethiodide	10µM
B1611	Methscopolamine	10µM
B1612	Pancuronium dibromide	10µM
B1613	Pyridostigmine Bromide	10µM
B1614	Solifenacin succinate	10µM
B1616	Trospium chloride	10µM
B1620	Tolterodine tartrate	10µM
B1623	Ifenprodil Tartrate	10µM
B1628	MPEP	10µM
B1634	Fosbretabulin (Combretastatin A4 Phosphate (CA4P)) Disodium	0.1µM
B1639	Ridaforolimus (Deforolimus, MK-8669)	0.01µM
B1643	Sodium 4-Aminosalicylate	10µM
B1647	Naloxone HCl	10µM
B1648	Naltrexone HCl	10µM
B1649	Racecadotril	10µM
B1650	Trimebutine	10µM
B1651	1-Hexadecanol	10µM
B1655	Alverine Citrate	10µM
B1656	Amfenac Sodium Monohydrate	10µM
B1658	Amikacin disulfate	10µM
B1659	Aminothiazole	10µM
B1660	Amoxapine	10µM
B1661	Amoxicillin	10µM
B1662	Ampicillin Trihydrate	10µM
B1663	Amprolium HCl	10µM
B1664	Antazoline HCl	10µM
B1665	Apramycin Sulfate	10µM
B1666	Atracurium Besylate	10µM
B1667	Azaguanine-8	1µM
B1668	Azaperone	10µM
B1669	Azithromycin Dihydrate	10µM
B1670	Bacitracin	10µM
B1671	Bacitracin Zinc	10µM
B1672	Bemegride	10µM
B1673	Benzbromarone	10µM
B1674	Benzethonium Chloride	0.1µM
B1675	Benzocaine	10µM
B1676	Benzoic Acid	10µM
B1677	Benzydamine HCl	10µM
B1678	Penicillin G Sodium	10µM
B1679	Betamipron	10µM
B1680	Bezafibrate	10µM
B1682	Bosentan	10µM
B1683	Brimonidine Tartrate	10µM
B1684	Bromfenac Sodium	10µM
B1685	Broxyquinoline	10µM
B1687	Buspirone HCl	10µM
B1689	Capreomycin Sulfate	10µM
B1690	Carprofen	10µM
B1691	Ceftriaxone Sodium Trihydrate	10µM
B1692	Cephalexin	10µM
B1693	Cetrimonium Bromide (CTAB)	1µM
B1694	Cetylpyridinium Chloride	0.1µM
B1695	Chlorhexidine HCl	1µM
B1696	Chlorocresol	10µM
B1697	Chlorpropamide	10µM
B1698	Chlorquinaldol	1µM
B1699	Chlortetracycline HCl	10µM
B1701	Chlorzoxazone	10µM
B1703	Choline Chloride	10µM
B1704	Chromocarb	10µM
B1705	Cinchophen	10µM
B1706	Climbazole	10µM
B1707	Clindamycin	10µM
B1708	Clindamycin Phosphate	10µM
B1709	Clodronate Disodium	10µM
B1710	Clofazimine	1µM
B1711	Clofibric Acid	10µM
B1713	Clorprenaline HCL	10µM
B1714	Closantel	10µM
B1715	Closantel Sodium	10µM
B1716	Colistin Sulfate	10µM
B1717	Creatinine	10µM
B1718	Cyclandelate	10µM
B1719	Cysteamine HCl	10µM
B1721	D-Cycloserine	10µM
B1723	Deferiprone	10µM
B1724	Deoxycorticosterone acetate	10µM
B1725	Dexlansoprazole	10µM
B1726	Diacerein	10µM
B1727	Dibenzothiophene	10µM
B1728	Difluprednate	10µM
B1729	Diminazene Aceturate	1µM
B1731	Dirithromycin	10µM
B1733	Domiphen Bromide	1µM
B1734	Doxofylline	10µM
B1735	Doxylamine Succinate	10µM
B1736	Droperidol	10µM
B1737	Dropropizine	10µM
B1739	Dydrogesterone	10µM
B1740	Ebastine	1µM
B1741	Efaproxiral Sodium	10µM
B1742	Enrofloxacin	10µM
B1743	Epalrestat	10µM
B1744	Epinastine HCl	10µM
B1745	Eprazinone 2HCl	10µM
B1746	Eprosartan Mesylate	10µM
B1747	Erythritol	10µM
B1748	Esmolol HCl	10µM
B1749	Ethacridine lactate monohydrate	0.1µM
B1750	Ethamsylate	10µM
B1752	Etidronate	10µM
B1754	Fenspiride HCl	10µM
B1755	Fidaxomicin	10µM
B1758	Florfenicol	10µM
B1759	Flubendazole	0.1µM
B1760	Flufenamic acid	10µM
B1761	Flumethasone	10µM
B1763	Fudosteine	10µM
B1764	Furaltadone HCl	10µM
B1765	Gadodiamide	10µM
B1766	Halcinonide	10µM
B1767	Halobetasol Propionate	10µM
B1770	Histamine Phosphate	10µM
B1772	Ibandronate sodium	10µM
B1773	Idoxuridine	1µM
B1774	Isosorbide	10µM
B1775	Isovaleramide	10µM
B1776	Lactulose	10µM
B1777	(-)-Tetramisole	10µM
B1778	Levobetaxolol HCl	10µM
B1779	Liothyronine Sodium	10µM
B1781	Lomefloxacin HCl	10µM
B1782	Lomerizine HCl	10µM
B1783	Loxapine Succinate	10µM
B1784	Levobupivacaine HCl	10µM
B1785	Mechlorethamine HCl	0.1µM
B1786	Meclizine 2HCl	10µM
B1787	Methyldopa	10µM
B1788	Mevastatin	10µM
B1789	Mexiletine HCl	10µM
B1790	Mezlocillin Sodium	10µM
B1791	Minocycline HCl	10µM
B1792	Montelukast Sodium	10µM
B1793	NAD+	10µM
B1795	Neomycin sulfate	10µM
B1796	Netilmicin Sulfate	10µM
B1797	Nicaraven	10µM
B1798	Nicardipine HCl	10µM
B1799	Nifuroxazide	1µM
B1800	Nithiamide	10µM
B1803	Oseltamivir phosphate	10µM
B1804	Oxaprozin	10µM
B1805	Oxybuprocaine HCl	10µM
B1807	Pamidronate	10µM
B1808	Paromomycin Sulfate	10µM
B1809	Penciclovir	10µM
B1810	Penfluridol	1µM
B1811	Pentoxyverine Citrate	10µM
B1812	Phenazopyridine HCl	10µM
B1813	Phenindione	10µM
B1814	Pheniramine Maleate	10µM
B1816	Pilocarpine HCl	10µM
B1817	Pimecrolimus	1µM
B1818	Piperacillin Sodium	10µM
B1819	Pramoxine HCl	10µM
B1820	Primaquine Diphosphate	10µM
B1821	Proflavine Hemisulfate	1µM
B1823	Quinacrine 2HCl	1µM
B1825	Ribostamycin Sulfate	10µM
B1827	Salicylanilide	10µM
B1829	Sasapyrine	10µM
B1830	Serotonin HCl	10µM
B1831	Sertaconazole nitrate	10µM
B1834	Sodium ascorbate	10µM
B1835	Sodium butyrate	10µM
B1837	Sodium Monofluorophosphate	10µM
B1838	Sodium Nitrite	10µM
B1839	Spiramycin	10µM
B1840	Sucralose	10µM
B1841	Sulfadoxin	10µM
B1842	Sulfaguanidine	10µM
B1844	Sulfapyridine	10µM
B1846	Taurine	10µM
B1849	Tenoxicam	10µM
B1850	Teriflunomide	10µM
B1852	Thiamine HCl (Vitamin B1)	10µM
B1853	Thiamphenicol	10µM
B1854	Ticarcillin sodium	10µM
B1855	Tiratricol	10µM
B1856	Tobramycin	10µM
B1857	Tolperisone HCl	10µM
B1858	Tranexamic Acid	10µM
B1859	Triamcinolone	10µM
B1860	Triclabendazole	10µM
B1861	Trometamol	10µM
B1862	Troxipide	10µM
B1863	Uracil	10µM
B1864	Valganciclovir HCl	10µM
B1865	Valnemulin HCl	10µM
B1867	Verapamil HCl	10µM
B1868	Vitamin A Acetate	10µM
B1869	Retinyl (Vitamin A) Palmitate	10µM
B1870	Voglibose	10µM
B1871	Zoxazolamine	10µM
B1872	2-Thiouracil	10µM
B1877	Adenosine	10µM
B1878	Adiphenine HCl	10µM
B1880	Albendazole Oxide	10µM
B1881	Alibendol	10µM
B1882	Allylthiourea	10µM
B1883	Amidopyrine	10µM
B1884	Amiloride HCl	10µM
B1885	Amphotericin B	10µM
B1886	Antipyrine	10µM
B1887	Articaine HCl	10µM
B1888	Aspartame	10µM
B1889	Buflomedil HCl	10µM
B1891	Azacyclonol	10µM
B1892	Azathioprine	10µM
B1893	Azlocillin sodium salt	10µM
B1895	Besifloxacin HCl	10µM
B1896	Betamethasone	10µM
B1897	Bifonazole	10µM
B1898	Bisacodyl	10µM
B1899	Bromhexine HCl	10µM
B1900	Budesonide	10µM
B1901	Butenafine HCl	10µM
B1902	Butoconazole nitrate	10µM
B1903	Carbazochrome sodium sulfonate (AC-17)	10µM
B1904	Carbidopa	10µM
B1905	Carbimazole	10µM
B1906	Cefoselis Sulfate	10µM
B1907	Ceftiofur HCl	10µM
B1908	Chenodeoxycholic Acid	10µM
B1909	Chlormezanone	10µM
B1910	Chloroxine	10µM
B1911	Cinepazide maleate	10µM
B1913	Clindamycin HCl	10µM
B1915	Clobetasol propionate	10µM
B1917	Clorsulon	10µM
B1918	Cloxacillin Sodium	10µM
B1919	Cortisone acetate	10µM
B1920	Crystal Violet	0.1µM
B1921	Cyclamic acid	10µM
B1922	Cyclosporin A	1µM
B1923	Cytidine	10µM
B1924	Deflazacort	10µM
B1925	Deoxyarbutin	10µM
B1926	Dexamethasone acetate	10µM
B1927	Diclazuril	10µM
B1928	Diclofenac Diethylamine	10µM
B1929	Diclofenac Potassium	10µM
B1931	Dimethyl Fumarate	10µM
B1932	Diphenhydramine HCl	10µM
B1933	Dipyridamole	10µM
B1934	DL-Carnitine HCl	10µM
B1935	Dronedarone HCl	1µM
B1936	Dyclonine HCl	10µM
B1937	Econazole nitrate	1µM
B1938	Erdosteine	10µM
B1939	Erythromycin	10µM
B1940	Erythromycin Ethylsuccinate	10µM
B1941	Estradiol Benzoate	1µM
B1942	Famciclovir	10µM
B1943	Fenofibrate	10µM
B1944	Fenoprofen Calcium	10µM
B1945	Fenoprofen calcium hydrate	10µM
B1946	Foscarnet Sodium	10µM
B1947	Gemfibrozil	10µM
B1949	Guanidine HCl	10µM
B1950	Hydrochlorothiazide	10µM
B1951	Hydrocortisone	10µM
B1953	Indapamide	10µM
B1954	Inulin	10µM
B1956	Isoconazole nitrate	10µM
B1957	Isoniazid	10µM
B1959	Levofloxacin	10µM
B1960	Levonorgestrel	10µM
B1961	Levosimendan	10µM
B1963	Lomustine	10µM
B1964	Lonidamine	10µM
B1965	Meglumine	10µM
B1966	Menadione	1µM
B1967	Mepivacaine HCl	10µM
B1968	Mequinol	10µM
B1969	Mesalamine	10µM
B1970	Metformin HCl	10µM
B1971	Methacycline HCl	10µM
B1972	Methenamine	10µM
B1974	Methylthiouracil	10µM
B1975	Metolazone	10µM
B1976	Metronidazole	10µM
B1977	Miconazole	10µM
B1978	Miconazole Nitrate	10µM
B1979	Mometasone furoate	10µM
B1980	Moroxydine HCl	10µM
B1981	Mycophenolic acid	0.1µM
B1982	Nadifloxacin	10µM
B1983	Nafcillin Sodium	10µM
B1984	Naftifine HCl	10µM
B1985	Nalidixic acid	10µM
B1986	Nedaplatin	0.1µM
B1987	Nicotinic Acid	10µM
B1988	Nifedipine	10µM
B1989	Nisoldipine	10µM
B1990	Noradrenaline bitartrate monohydrate	10µM
B1991	Norethindrone	10µM
B1992	Novobiocin Sodium	10µM
B1993	Nystatin (Fungicidin)	10µM
B1995	(+,-)-Octopamine HCl	10µM
B1996	Ornidazole	10µM
B1997	Oxacillin sodium monohydrate	10µM
B1998	Oxfendazole	10µM
B1999	Oxibendazole	0.1µM
B2000	Oxytetracycline (Terramycin)	10µM
B2001	Oxytetracycline Dihydrate	10µM
B2003	Pefloxacin Mesylate	10µM
B2004	Phenylbutazone	10µM
B2005	Pidotimod	10µM
B2007	Pizotifen Malate	10µM
B2008	Potassium Iodide	10µM
B2009	Pranlukast	10µM
B2010	Pranoprofen	10µM
B2011	Praziquantel	10µM
B2012	Prednisolone	10µM
B2013	Prednisolone Acetate	10µM
B2014	Probenecid	10µM
B2015	Probucol	10µM
B2016	Protionamide	10µM
B2017	Pyridoxine HCl	10µM
B2018	Rebamipide	10µM
B2019	Retapamulin	10µM
B2021	Rifampin	10µM
B2022	Ronidazole	10µM
B2023	Ropivacaine HCl	10µM
B2024	Roxithromycin	10µM
B2026	Sodium Nitroprusside	10µM
B2027	Sodium Picosulfate	10µM
B2028	Sodium salicylate	10µM
B2029	Sorbitol	10µM
B2034	Streptomycin sulfate	10µM
B2035	Sulbactam sodium	10µM
B2036	Sulconazole Nitrate	10µM
B2037	Sulfamerazine	10µM
B2038	Sulfameter	10µM
B2039	Sulfamethizole	10µM
B2040	Sulfamethoxazole	10µM
B2041	Sulfanilamide	10µM
B2042	Sulfathiazole	10µM
B2043	Sulfisoxazole	10µM
B2044	Sulindac	10µM
B2047	Terbinafine HCl	10µM
B2049	Tilmicosin	10µM
B2050	Tinidazole	10µM
B2051	Tioconazole	10µM
B2053	Tolnaftate	10µM
B2054	Toltrazuril	10µM
B2055	Torsemide	10µM
B2056	Trichlormethiazide	10µM
B2057	Trimethoprim	10µM
B2059	Tylosin tartrate	10µM
B2061	Valaciclovir HCl	10µM
B2062	Vidarabine	10µM
B2063	Vitamin B12	10µM
B2064	Vitamin C	10µM
B2065	Vitamin D3	10µM
B2066	Xylometazoline HCl	10µM
B2067	Xylose	10µM
B2068	Zafirlukast	10µM
B2070	5-Aminolevulinic acid HCl	10µM
B2071	Acetanilide	10µM
B2072	Acipimox	10µM
B2073	Alendronate	10µM
B2075	Ambrisentan	10µM
B2076	(6-)ε-​Aminocaproic acid	10µM
B2077	Amorolfine HCl	10µM
B2078	Atovaquone	10µM
B2079	Avobenzone	10µM
B2082	Camostat Mesilate	10µM
B2083	Caspofungin Acetate	10µM
B2086	Cefditoren Pivoxil	10µM
B2087	Ciclopirox	1µM
B2088	Diethylstilbestrol	10µM
B2089	Diltiazem HCl	10µM
B2090	D-Mannitol	10µM
B2091	Doxercalciferol	10µM
B2092	Doxifluridine	10µM
B2093	Felbamate	10µM
B2094	Fluconazole	10µM
B2095	Fluocinolone Acetonide	10µM
B2096	Fluticasone propionate	10µM
B2097	Ganciclovir	10µM
B2099	Haloperidol	10µM
B2101	Hydralazine HCl	10µM
B2102	Hydroxyurea	10µM
B2103	Idebenone	10µM
B2104	Itraconazole	1µM
B2106	Loteprednol etabonate	10µM
B2107	L-Thyroxine	10µM
B2108	Lubiprostone	10µM
B2109	Mecarbinate	10µM
B2110	Meptazinol HCl	10µM
B2111	Miglitol	10µM
B2112	Milnacipran HCl	10µM
B2113	Mirtazapine	10µM
B2114	Mitoxantrone HCl	0.01µM
B2115	Moguisteine	10µM
B2116	Ozagrel HCl	10µM
B2117	Pioglitazone	10µM
B2118	Pramiracetam	10µM
B2119	Prilocaine	10µM
B2120	Primidone	10µM
B2121	Propylthiouracil	10µM
B2122	Pyrazinamide	10µM
B2123	Quinine HCl Dihydrate	10µM
B2124	Reboxetine mesylate	10µM
B2125	Ribavirin	10µM
B2126	Rifabutin	10µM
B2127	Rifapentine	10µM
B2128	Rimantadine	10µM
B2129	Ropinirole HCl	10µM
B2131	Sulbactam	10µM
B2132	Sulfamethazine	10µM
B2133	Suprofen	10µM
B2134	Ulipristal	10µM
B2135	Ursodiol	10µM
B2136	Zanamivir	10µM
B2139	Bimatoprost	10µM
B2140	Calcifediol	10µM
B2141	Calcitriol	10µM
B2142	Cefprozil hydrate	10µM
B2143	Tacrolimus (FK506)	10µM
B2144	Fluocinonide	10µM
B2145	Fosaprepitant dimeglumine salt	10µM
B2147	Peramivir Trihydrate	10µM
B2148	Prednisone	10µM
B2149	Pyrantel Pamoate	10µM
B2150	Sitafloxacin Hydrate	10µM
B2153	Alfacalcidol	10µM
B2154	Alprostadil	10µM
B2156	Bindarit	1µM
B2157	Cabazitaxel	0.01µM
B2158	Desonide	10µM
B2159	Eltrombopag	10µM
B2162	Secnidazole	10µM
B2166	Ticagrelor	10µM
B2171	Imatinib (STI571)	10µM
B2193	Mitiglinide Calcium	10µM
B2194	Tolbutamide	10µM
B2195	Gliclazide	10µM
B2196	Gliquidone	10µM
B2197	Nicorandil	10µM
B2198	Nateglinide	10µM
B2200	Esomeprazole Magnesium	10µM
B2201	Zinc Pyrithione	1µM
B2203	Candesartan Cilexetil	10µM
B2205	Enalapril Maleate	10µM
B2207	Quinapril HCl	10µM
B2208	Ramipril	10µM
B2210	Azilsartan	10µM
B2213	Temocapril HCl	10µM
B2214	Valsartan	10µM
B2215	Aliskiren Hemifumarate	10µM
B2216	Benazepril HCl	10µM
B2218	Azilsartan Medoxomil	10µM
B2220	Abacavir sulfate	10µM
B2221	Zidovudine	10µM
B2222	Adefovir Dipivoxil	0.01µM
B2223	Zalcitabine	10µM
B2224	Etravirine (TMC125)	10µM
B2225	Stavudine (d4T)	10µM
B2229	Palonosetron HCl	10µM
B2230	Trazodone HCl	10µM
B2231	Amitriptyline HCl	10µM
B2232	Aripiprazole	10µM
B2234	Clomipramine HCl	10µM
B2235	Clozapine	10µM
B2236	Desvenlafaxine	10µM
B2237	Eletriptan HBr	10µM
B2238	Escitalopram Oxalate	10µM
B2240	Olanzapine	10µM
B2241	Ondansetron	10µM
B2242	Urapidil HCl	10µM
B2243	Almotriptan Malate	10µM
B2244	Atomoxetine HCl	10µM
B2246	Desvenlafaxine Succinate	10µM
B2248	Ketanserin	10µM
B2249	Lamotrigine	10µM
B2251	Naratriptan	10µM
B2252	Paroxetine HCl	10µM
B2253	Prucalopride	10µM
B2257	Sertraline HCl	10µM
B2258	Tropisetron	10µM
B2261	Zolmitriptan	10µM
B2262	Agomelatine	10µM
B2264	Dapoxetine HCl	10µM
B2266	LDE225 (NVP-LDE225,Erismodegib)	10µM
B2267	Ambroxol HCl	10µM
B2268	Amiloride HCl dihydrate	10µM
B2270	Ouabain	0.01µM
B2271	Phenytoin	10µM
B2272	Phenytoin sodium	10µM
B2274	Proparacaine HCl	10µM
B2275	Triamterene	10µM
B2276	Vinpocetine	10µM
B2278	Ibutilide Fumarate	10µM
B2279	Oxcarbazepine	10µM
B2280	Rufinamide	10µM
B2281	Propafenone HCl	10µM
B2283	Niclosamide	1µM
B2284	Fostamatinib (R788)	0.1µM
B2285	Daunorubicin HCl	0.01µM
B2288	Pirfenidone	10µM
B2291	Pefloxacin Mesylate Dihydrate	10µM
B2292	Flumequine	10µM
B2293	Irinotecan HCl Trihydrate	0.1µM
B2295	Pirarubicin	0.01µM
B2296	Topotecan HCl	0.01µM
B2300	Tolvaptan	10µM
B2303	Apatinib	10µM
B3225	BAF312 (Siponimod)	10µM
B3234	Betrixaban	10µM
B3267	AHU-377 hemicalcium salt	10µM
B3283	PF-04449913	10µM
B3290	Lisinopril dihydrate	10µM
B3300	Cromolyn sodium	10µM
B3301	Sulfadimethoxine	10µM
B3304	ATP disodium salt	10µM
B3308	Memantine hydrochloride	10µM
B3309	Cyproheptadine hydrochloride	10µM
B3326	Bupropion hydrochloride	10µM
B3341	Sotalol hydrochloride	10µM
B3342	Spectinomycin dihydrochloride	10µM
B3343	Vardenafil	10µM
B3344	Xylazine	10µM
B3361	Amoxicillin trihydrate	10µM
B3370	Arecoline hydrobromide	10µM
B3373	Dibucaine	10µM
B3377	Ropivacaine hydrochloride monohydrate	10µM
B3404	Methylcobalamin	10µM
B3407	Dexrazoxane	10µM
B3411	Latanoprost	10µM
B3431	Amikacin	10µM
B3433	Flavoxate hydrochloride	10µM
B3435	Procaine	10µM
B3436	Ouabain Octahydrate	0.001µM
B3440	Nicergoline	10µM
B3443	Tiagabine hydrochloride	10µM
B3448	Dapsone	10µM
B3449	Warfarin	10µM
B3455	Metaxalone	10µM
B3460	Balsalazide	10µM
B3464	Eicosapentaenoic Acid	10µM
B3465	UK 14,304	10µM
B3466	Rabeprazole sodium	10µM
B3467	Rabeprazole	10µM
B3470	Etonogestrel	10µM
B3471	Medroxyprogesterone	10µM
B3474	Amifostine	10µM
B3477	Ciclesonide	1µM
B3484	Misoprostol	10µM
B3487	Eslicarbazepine acetate	10µM
B3488	Tiagabine	10µM
B3489	Carmustine	10µM
B3490	Eptifibatide	10µM
B3491	Bedaquiline fumarate	1µM
B3492	Bedaquiline	1µM
B3494	Sarpogrelate hydrochloride	10µM
B3505	Diclofenac	10µM
B3513	Ademetionine	1µM
B3518	Alcaftadine	10µM
B3519	Cefepime Dihydrochloride Monohydrate	10µM
B3525	Chlorhexidine digluconate	1µM
B3527	Nitisinone	10µM
B3530	4-Aminopyridine	10µM
B3532	Acetaminophen	10µM
B3538	Iohexol	10µM
B3539	Ceftazidime	10µM
B3540	Trandolapril	10µM
B3542	Tetrabenazine	10µM
B3553	GS-9973	10µM
B3608	Crizotinib hydrochloride	1µM
B3610	Clofibrate	10µM
B3611	Moxidectin	1µM
B3662	Artesunate	1µM
B3664	Cinchonidine	10µM
B3668	Sodium Monensin	0.1µM
B3674	Hypoxanthine	10µM
B3676	Rotundine	10µM
B3677	Inosine	10µM
B3679	Vanillin	10µM
B3680	Griseofulvin	10µM
B3681	Cyromazine	10µM
B3709	Midostaurin (PKC412)	10µM
B3716	Chlorambucil	10µM
B3742	Thio-TEPA	1µM
B4620	Losmapimod	10µM
B4669	Vidofludimus	10µM
B4720	Pantoprazole	10µM
B4721	2'-Deoxyguanosine	10µM
B4723	Oxytocin	10µM
B4737	Oxybenzone	1µM
B4745	(S)-10-Hydroxycamptothecin	0.01µM
B4748	Oxiracetam	10µM
B4783	Diphenidol HCl	10µM
B4784	Promethazine HCl	10µM
B4786	Zotarolimus(ABT-578)	0.01µM
B4795	Labetalol HCl	10µM
B4796	Meclofenamate Sodium	10µM
B4798	Procainamide HCl	10µM
B4800	Defactinib	0.1µM
B4806	Brivaracetam	10µM
B4809	K-115	10µM
B4811	Afuresertib	0.1µM
B4815	LCZ696	10µM
B4826	Isavuconazole	10µM
B4834	Efinaconazole	10µM
B4871	Ospemifene	10µM
B4872	Mupirocin	10µM
B4874	Hydroxychloroquine Sulfate	10µM
B4882	PF-06463922	10µM
B4883	Abscisic Acid (Dormin)	10µM
B4885	Lomitapide	1µM
B4888	Obeticholic Acid	10µM
B4950	Darunavir Ethanolate	10µM
B4953	Methylprednisolone Sodium Succinate	10µM
B4954	Sulfisoxazole Acetyl	10µM
B4962	Thonzonium Bromide	0.1µM
B4964	(-)-epicatechin	10µM
B4965	(-)-epicatechin gallate	10µM
B4968	Rilmenidine Phosphate	10µM
B4972	Caspofungin	10µM
B4973	Cefpodoxime Proxetil	10µM
B4974	Cefprozil	10µM
B4975	Cetrorelix	10µM
B4976	Desogestrel	10µM
B4979	Octreotide acetate	10µM
B4980	Pentamidine isethionate	1µM
B4981	Sumatriptan	10µM
B4982	Topotecan	0.001µM
B5736	Carbetocin	10µM
B5827	Poziotinib	1µM
B5846	Radotinib(IY-5511)	10µM
B5854	Pexidartinib (PLX3397)	10µM
B5856	GSK1349572 sodiuM salt	10µM
B5859	Entrectinib	0.1µM
B5861	Molidustat (BAY85-3934)	10µM
B5864	Fruquintinib(HMPL-013)	1µM
B5868	MK3102	10µM
B5888	Retigabine	10µM
B5904	Regadenoson	10µM
B5912	Chlorotrianisene	10µM
B5944	Carteolol HCl	10µM
B5953	Dovitinib (TKI258) Lactate	1µM
B5954	Dasatinib Monohydrate	0.01µM
B5958	Oltipraz	10µM
B5965	Tamoxifen	10µM
B5970	Sanguinarine chloride	0.1µM
B5984	Naproxen Sodium	10µM
B5986	Enoxolone	10µM
B5988	Troxerutin	10µM
B5990	Diosmetin	10µM
B5994	Cyclobenzaprine HCl	10µM
B5995	Calcium D-Panthotenate	10µM
B5996	Motolimod (VTX-2337)	1µM
B6001	4-Methylumbelliferone (4-MU)	10µM
B6012	Pexmetinib (ARRY-614)	10µM
B6015	Cyclo(RGDyK)	10µM
B6019	Sodium Tauroursodeoxycholate (TUDC)	10µM
B6022	Metoprolol Succinate	10µM
B6029	Napabucasin	0.1µM
B6032	CB-5083	0.1µM
B6036	INCB-024360	10µM
B6038	Ozanimod (RPC1063)	10µM
B6068	Deferoxamine mesylate	10µM
B6073	Sildenafil mesylate	10µM
B6124	Fomepizole	10µM
B6125	Acetazolamide	10µM
B6126	17-Hydroxyprogesterone	10µM
B6128	Fenofibric acid	10µM
B6134	Amodiaquine dihydrochloride dihydrate	10µM
B6135	Nitroxoline	10µM
B6137	Diflunisal	10µM
B6139	(+/-)-Sulfinpyrazone	10µM
B6140	Hexachlorophene	10µM
B6148	Etretinate	10µM
B6149	Eugenol	10µM
B6153	Isatin	10µM
B6155	Lauric Acid	10µM
B6156	Cinnarizine	10µM
B6157	Perphenazine	10µM
B6176	LOXO-101	10µM
B6185	ACP-196	10µM
B6189	Sivelestat (ONO-5046)	10µM
B6298	Bromocriptine mesylate	1µM
B6329	Dantrolene, sodium salt	10µM
B6396	Mepyramine maleate	10µM
B6452	Aminoguanidine hydrochloride	10µM
B6472	Evans Blue tetrasodium salt	10µM
B6492	(RS)-(&#177;)-Sulpiride	10µM
B6522	Spermine tetrahydrochloride	10µM
B6526	Diazoxide	10µM
B6527	Tacrine hydrochloride	10µM
B6586	(-)-Lobeline hydrochloride	10µM
B6736	Citalopram hydrobromide	10µM
B6752	Suramin hexasodium salt	10µM
B7005	Prostaglandin E2	10µM
B7174	DCA	10µM
B7196	Carbamoylcholine chloride	10µM
B7201	&alpha;-Estradiol	10µM
B7205	Mecamylamine hydrochloride	10µM
B7226	Atipamezole hydrochloride	10µM
B7261	Desipramine hydrochloride	10µM
B7293	Sodium phosphate dibasic	10µM
B7297	Citric acid	10µM
B7336	Thiostrepton	0.1µM
B7341	Canrenone	1µM
B7438	Estropipate	10µM
B7446	Tramiprosate	10µM
B7456	Allopregnanolone	10µM
B7469	Corticosterone	10µM
B7514	Tranylcypromine hydrochloride	10µM
B7587	Puromycin dihydrochloride	1µM
B7590	Quinidine	10µM
B7617	Prostaglandin F2&#945;	10µM
B7648	Phosphocreatine disodium salt	10µM
B7684	Digoxin	0.01µM
B7687	Auranofin	0.1µM
B7705	Lithium carbonate	10µM
B7775	L-Glutathione Reduced	10µM
B7781	Urea	10µM
B7804	AG-221 (Enasidenib)	10µM
B7805	AG-120	10µM
B7845	Imidazole	10µM
B7846	sodium fluoride	10µM
B7849	Rimantadine Hydrochloride	10µM
B7866	2-Deoxyuridine	10µM
B7869	4-Aminobenzoic acid	10µM
B7870	4-Hydroxybenzoic acid	10µM
B7872	5-Methoxytryptamine	10µM
B7876	Adenosine 5-triphosphate	10µM
B7879	Cellobiose	10µM
B7894	L-Arabinose	10µM
B7901	Melibiose	10µM
B7903	myo-Inositol	10µM
B7905	N-Acetylneuraminic acid	10µM
B7907	N-Carbamyl-L-glutamic acid	10µM
B7910	Pyridoxal 5 phosphate	10µM
B7912	Pyridoxine	10µM
B7917	Vanillic acid	10µM
B7936	Flavin adenine dinucleotide disodium	10µM
B8019	Pimavanserin	1µM
B8021	GS-7340	1µM
B8214	Dihydrotestosterone(DHT)	10µM
B8225	Protoporphyrin IX	10µM
B8227	Avibactam sodium	10µM
B8316	Harmine	10µM
B8604	L-Arginine (hydrochloride)	10µM
B8606	R-(−)-Mandelic Acid	10µM
B8623	Irinotecan hydrochloride	0.1µM
B8631	Vitamin K1	10µM
B8632	L-Cycloserine	10µM
B8660	Vitamin A	10µM
B8664	Isosorbide Dinitrate	10µM
B8667	Cilastatin	10µM
B8668	Bambuterol (hydrochloride)	10µM
B8669	Ceftazidime	10µM
B8671	Chlortalidone	10µM
B8674	Imipenem (hydrate)	10µM
B8679	Terconazole	1µM
B8681	Fenoldopam (mesylate)	10µM
B8682	Nitrofurantoin	10µM
B8683	Guanethidine (sulfate)	10µM
B8684	Nilutamide	10µM
B8690	Acetohydroxamic Acid	10µM
B8692	Penicillamine	10µM
B8694	Atropine	10µM
B8697	Crotamiton	10µM
B8699	Fluorometholone	10µM
B8702	Flunisolide	10µM
B8711	Rasagiline	10µM
B8714	Quinine	10µM
B8718	Dolasetron	10µM
B8719	Tolazamide	10µM
B9001	Dibutyryl-cAMP, sodium salt	10µM
C3106	Pargyline (hydrochloride)	10µM
C3108	Linoleic Acid	10µM
C3119	Clenbuterol (hydrochloride)	10µM
C3233	Tauroursodeoxycholic Acid	10µM
C3238	Methicillin (sodium salt)	10µM
C3278	Proxyphylline	10µM
C3328	DL-α-Difluoromethylornithine (hydrochloride hydrate)	10µM
C3334	(S)-Ketoprofen	10µM
C3347	Isoxsuprine (hydrochloride)	10µM
C3418	Oxiconazole (nitrate)	10µM
C3436	D-(+)-Raffinose (hydrate)	10µM
C3479	Lumefantrine	10µM
C3486	Thymidine	10µM
C3509	Chlorprothixene (hydrochloride)	10µM
C3558	4-Methylbenzylidene camphor	10µM
C3560	SKF 525A (hydrochloride)	10µM
C3589	L-(−)-Fucose	10µM
C3644	Danazol	10µM
C3789	DL-α-Lipoic Acid	10µM
C3812	Cefonicid (sodium salt)	10µM
C3816	Pentoxifylline	10µM
C3837	Pimozide	10µM
C3945	Glycocholic Acid	10µM
C3969	Stearic Acid methyl ester	10µM
C3989	Chlorcyclizine (hydrochloride)	10µM
C3991	Cefadroxil (hydrate)	10µM
C3999	5-hydroxy-L-Tryptophan	10µM
C4009	CP21R7	10µM
C4035	Triclosan	10µM
C4042	L-Selenomethionine	10µM
C4051	(±)-Baclofen	10µM
C4077	Nortriptyline (hydrochloride)	10µM
C4087	Mebendazole	0.1µM
C4102	Maltotriose	10µM
C4117	Imipramine (hydrochloride)	10µM
C4121	Moxalactam (sodium salt)	10µM
C4125	Ethacrynic Acid	10µM
C4131	Sulfaphenazole	10µM
C4137	Clorgyline (hydrochloride)	10µM
C4140	Edrophonium (chloride)	10µM
C4153	Doxepin (hydrochloride)	10µM
C4157	Pyrogallol	1µM
C4159	Tyramine	10µM
C4183	Cefazolin (sodium salt)	10µM
C4185	Iopromide	10µM
C4188	Docosahexaenoic Acid	10µM
C4195	Menaquinone 4	10µM
C4201	Androsterone	10µM
C4274	Quinestrol	10µM
C4341	Adenosine-5'-diphosphate	10µM
C4360	Guaiacol	10µM
C4449	Scopoletin	10µM
C4493	Midodrine (hydrochloride)	10µM
C4588	Cefotaxime (sodium salt)	10µM
C4607	Stearic Acid	10µM
C4849	Cefoxitin (sodium salt)	10µM
C4902	Pentadecanoic Acid	10µM
C4910	Spermine	10µM
C4977	Oleic Acid	10µM
C5107	Palmitic Acid methyl ester	10µM
C5108	Amlexanox	10µM
C5167	Fusidic Acid (sodium salt)	10µM
C5183	Ibudilast	10µM
C5242	Citicoline (sodium salt)	10µM
C5264	(S)-Flurbiprofen	10µM
C5273	BHT	10µM
C5286	(R,S)-Atenolol	10µM
C5297	Morin	1µM
C5378	Cefixime	10µM
C5419	tetrahydro-L-Biopterin (hydrochloride)	10µM
C5468	Undecanoic Acid	10µM
C5503	Kasugamycin (hydrochloride)	10µM
C5539	Ciprofloxacin (hydrochloride)	10µM
C5580	Anisodamine	10µM
C5593	Cefsulodin (sodium salt)	10µM
C5616	Phytol	10µM
C5621	Spectinomycin (hydrochloride hydrate)	10µM
C5675	Fendiline (hydrochloride)	10µM
C5679	N-acetyl-D-Glucosamine	10µM
C5734	Trimipramine (maleate)	10µM
C5755	(S)-Naproxen	10µM
C5847	Lutein	10µM
C6100	Glycine	10µM
C6101	L-Proline	10µM
C6103	L-Valine	10µM
C6104	L-Leucine	10µM
C6105	L-Tryptophan	10µM
C6106	L-Aspartic acid	10µM
C6107	p-Anisaldehyde	10µM
C6108	L-Alanine	10µM
C6111	(2S,3S)-2-Amino-3-methylpentanoic acid	10µM
C6112	L-Hydroxyproline	10µM
C6113	L-Methionine	10µM
C6114	beta-Alanine	10µM
C6115	Sodium benzoate	10µM
C6118	Benzyl alcohol	10µM
C6124	Methylparaben	10µM
C6127	L-Threonine	10µM
C6129	Hydroquinone	10µM
C6133	4-Aminophenol	10µM
C6134	L-Lysine hydrochloride	10µM
C6135	Isonicotinic acid	10µM
C6136	Resorcinol	10µM
C6137	DL-Serine	10µM
C6142	Sodium dodecyl sulfate	10µM
C6149	Thymol	10µM
C6160	2-Naphthol	10µM
C6171	Propylparaben	10µM
C6177	L-Asparagine	10µM
C6178	Butylparaben	10µM
C6180	Benzyl benzoate	10µM
C6183	Piperazine	10µM
C6187	4-Aminosalicylic acid	10µM
C6190	Methyl salicylate	10µM
C6192	L-Menthol	10µM
C6199	Salicylamide	10µM
C6203	Malic acid	10µM
C6206	delta-Gluconolactone	10µM
C6207	o-Toluic acid	10µM
C6210	3-Hydroxy-2-methyl-4H-pyran-4-one	10µM
C6215	Levulinic acid	10µM
C6223	4-Nitrophenol	10µM
C6224	1,4-Benzoquinone	10µM
C6225	Melamine	10µM
C6234	Dexpanthenol	10µM
C6244	Carvacrol	10µM
C6249	Sitagliptin	10µM
C6258	o-Cresol	10µM
C6265	Propofol	10µM
C6271	Pyrocatechol	1µM
C6276	Ethyl gallate	1µM
C6278	Glycylglycine	10µM
C6279	Geraniol	10µM
C6283	Lapatinib ditosylate	10µM
C6285	Bisphenol A	10µM
C6293	Furfural	10µM
C6298	Terephthalic acid	10µM
C6299	Amantadine	10µM
C6305	Furazolidone	10µM
C6308	Phthalic acid	10µM
C6313	m-Cresol	10µM
C6315	Isosorbide 5-mononitrate	10µM
C6320	p-Cresol	10µM
C6322	D-Glutamine	10µM
C6326	(R)-(+)-1,2-Dithiolane-3-pentanoic acid	10µM
C6328	DL-α-Tocopherol	10µM
C6358	Fluorescein	10µM
M1191	hippurate	10µM
M1200	glucuronate	10µM
M1202	sucrose	10µM
M1226	cis-aconitate	10µM
M1301	Azelaic Acid	10µM
M1375	histamine	10µM
M1376	thiamine	10µM
M1387	alpha-tocopherol	10µM
M1482	D-(−)-Fructose	10µM
N1272	Geniposidic acid	10µM
N1289	Vindoline	10µM
N1304	5-Methoxypsoralen	10µM
N1305	8-Methoxypsoralen	10µM
N1315	Parthenolide	1µM
N1318	Vitexicarpin	1µM
N1327	Loganin	10µM
N1332	Psoralen	10µM
N1335	5-hydroxymethyl-2-furaldehyde	10µM
N1338	Sanguinarine	1µM
N1357	Asiaticoside	10µM
N1358	Isorhamnetin	10µM
N1359	Magnolol	10µM
N1360	Geniposide	10µM
N1368	Berberine	1µM
N1369	Bergenin	10µM
N1382	Catharanthine	10µM
N1390	Dehydroandrographolide	10µM
N1426	Irisflorentin	10µM
N1442	Theophylline	10µM
N1461	Harpagoside	10µM
N1470	Crotaline	10µM
N1486	Lathyrol	10µM
N1490	Brucine	10µM
N1496	Tyrosol	10µM
N1500	Germacrone	10µM
N1503	Fructose	10µM
N1504	Homoharringtonine	0.01µM
N1578	Nuciferine	10µM
N1582	Helicid	10µM
N1605	Echinacoside	10µM
N1613	Ginsenoside Rg1	10µM
N1615	Ginsenoside Re	10µM
N1620	Ginsenoside Rb1	10µM
N1625	Formononetin	10µM
N1630	Indigo	10µM
N1644	Hyodeoxycholic acid	10µM
N1650	Ligustrazine Hydrochloride	10µM
N1651	Nicotinamide	10µM
N1663	Madecassoside	10µM
N1669	Deoxycholic acid	10µM
N1672	Honokiol	10µM
N1674	Piperine	10µM
N1677	Sennoside B	10µM
N1678	Sennoside A	10µM
N1680	Cholic acid	10µM
N1692	(+)-Catechin hydrate	10µM
N1699	Berberine hydrochloride	1µM
N1704	Yohimbine Hydrochloride	10µM
N1707	Coumarin	10µM
N1708	Stevioside	10µM
N1709	Betaine	10µM
N1710	Gastrodin	10µM
N1711	Silymarin	10µM
N1713	Dihydroartemisinin	1µM
N1714	Arbutin	10µM
N1719	Kaempferol	10µM
N1722	Sinomenine	10µM
N1725	Xylitol	10µM
N1729	Sodium Aescinate	10µM
N1735	Caffeic acid	10µM
N1738	Cytisine	10µM
N1742	Artemether	10µM
N1753	Scutellarin	10µM
N1764	6,7-Dihydroxycoumarin	10µM
N1768	Rosmarinic acid	10µM
N1769	Chlorogenic acid	10µM
N1778	Baicalin	10µM
N1783	Polydatin	10µM
N1789	Salidroside	10µM
N1790	Podophyllotoxin	0.01µM
N1792	Glycyrrhizic acid	10µM
N1796	Coenzyme Q10	10µM
N1798	Tetrandrine	1µM
N1804	Sodium Danshensu	10µM
N1809	Hesperidin	10µM
N1823	Ursolic acid	10µM
N1825	Osthole	10µM
N1826	Oleanolic acid	10µM
N1827	Artemisinine	10µM
N1828	Apigenin	10µM
N1830	Gallic acid	10µM
N1833	Rutin	10µM
N1837	Amygdalin	10µM
N1838	Hyperoside	10µM
N1840	Quercitrin	10µM
N1841	Quercetin	10µM
N1842	Taxifolin	10µM
N1845	Tanshinone I	1µM
N1846	Tanshinone IIA	10µM
N1855	Andrographolide	1µM
N1858	Baicalein	10µM
N1862	Daidzein	10µM
N1867	Reserpine	10µM
N1876	Phloridzin	10µM
N1877	Cinnamic acid	10µM
N1878	Fumalic acid	10µM
N1880	D-(-)-Salicin	10µM
N1885	Saikosaponin A	10µM
N1900	Ginkgolide A	10µM
N1901	Z-Ligustilide	10µM
N1904	Rhynchophylline	10µM
N1908	Ginkgolide C	10µM
N1935	L-Carnitine inner salt	10µM
N1940	Tanshinone IIA---sulfonic sodium	10µM
N1941	Butane diacid	10µM
N1949	Panaxtriol	10µM
N2032	Aristolochic Acid A	10µM
N2075	Folic acid	10µM
N2076	Berberine Sulfate	1µM
N2085	L-Theanine	10µM
A1042	Angiotensin II	10µM
A2559	Altretamine	10µM
A2574	Aprotinin	10µM
A3543	LDE225 Diphosphate	10µM
A3575	LY2835219 free base	0.1µM
B2164	Ticlopidine HCl	10µM
B7347	Metyrapone	10µM
B8359	α-L-Rhamnose monohydrate	10µM
M1425	Betaine hydrochloride	10µM
N1114	Puerarin	10µM
N1115	Neohesperidin	10µM
N1356	Asiatic acid	10µM
N1482	Cinnamaldehyde	10µM
N1492	vitexin-2″-o-rhamnoside	10µM
N1600	Evodiamine	1µM
N1700	Betaine hydrochloride	10µM
N1723	Dioscin	1µM
N1766	Esculin	10µM
N1806	Salvianolic acid B	10µM
N1807	Daidzin	10µM
N1831	Luteolin	10µM
N1835	Oxymatrine	10µM
N1847	Paeonol	10µM
N1856	Hesperitin	10µM
N1875	DL-Menthol	10µM
N2091	(+)- Corydaline	10µM
N2095	cis-Anethol	10µM
N2117	3-n-Butylphathlide	10µM
N2131	Wedelolactone	10µM
N2134	Acetate gossypol	1µM
N2135	Gossypol	1µM
N2159	Eupatilin	10µM
N2182	Harmine hydrochloride	10µM
N2189	Sinomenine Hydrochloride	10µM
N2250	Vinorelbine	0.001µM
N2256	vinblastine	0.001µM
N2258	Lannaconitine	10µM
N2275	Protopine	10µM
N2282	Umbelliferone	10µM
N2301	Allantoin	10µM
N2307	D-Pinitol	10µM
N2309	Eriodictyol	1µM
N2333	Costundide	1µM
N2334	Dehydrocostus Lactone	1µM
N2337	Gramine	10µM
N2355	Madecassic acid	10µM
N2371	Naringin	10µM
N2408	Genipin	10µM
N2418	Linalool	10µM
N2456	Palmitic acid	10µM
N2471	Berbamine hydrochloride	1µM
N2473	Neosperidin dihydrochalcone	10µM
N2491	Aloin	10µM
N2505	Scopolamine butylbromide	10µM
N2535	Diosimin	10µM
N2558	Sclareol	10µM
N2570	Scopolamine hydrobromide	0.1µM
N2577	Trigonelline Hydrochloride	10µM
N2591	10-Hydroxycamptothecin	0.01µM
N2702	Chitosamine hydrochloride	10µM
N2703	Nicotine	10µM
N2706	Synephrine	10µM
N2730	Chondroitin sulfate	10µM
N2734	Glucosamine sulfate	10µM
N2758	Aucubin	10µM
N2771	Cepharanthine	1µM
N2788	Trigonelline	10µM
P10002	4-Aminobutyric acid	10µM
P10019	Prulifloxacin (Pruvel)	10µM
A2600	(-)-Epigallocatechin gallate (EGCG)	10µM
A3176	Ampalex	10µM
A3179	Anamorelin	10µM
A3242	Bitopertin	10µM
A3315	Clemizole	10µM
A3317	Clozapine N-oxide (CNO)	0.1µM
A3351	Dasatinib hydrochloride
[truncated: 345 more rows]

## Sheet: raw_values
ID	Compound Name	0.1µM	1µM	10µM	0.001µM	0.01µM	1e-05µM	1e-04µM	best_concentration
A1198	Levetiracetam	1.37376	1.54282	1.47968					10µM
A1206	Daptomycin	1.30837	1.64154	1.81151					10µM
A1229	Lansoprazole	1.29028	1.4501	1.26663					10µM
A1267	Adapalene	2.6656	3.35946	0.25218					10µM
A1295	Granisetron HCl	1.22552	1.53915	1.20581					10µM
A1296	Exemestane	1.18071	1.39319	1.06245					10µM
A1307	Letrozole	1.39207	1.45652	1.39253					10µM
A1313	Gatifloxacin	1.41622	1.38828	1.46561					10µM
A1334	Mosapride Citrate	1.1231	1.4795	1.38173					10µM
A1352	Zoledronic Acid	1.10439	1.12752	0.931793					10µM
A1366	Rocuronium Bromide	1.07735	0.881472	1.33114					10µM
A1373	Biapenem	1.13942	1.13219	1.30442					10µM
A1379	Nelarabine	1.37713	1.33742	1.12838					10µM
A1402	Gemcitabine HCl	0.13695	0.0343687	-0.0263279	0.869459	0.0213078			0.001µM
A1404	Rigosertib (ON-01910,Estybon)	0.805711	0.0690765	0.0160778					0.1µM
A1412	Clofarabine	0.903197	0.0612264	-0.1178					0.1µM
A1425	Losartan Potassium (DuP 753)	1.36517	1.33418	1.56726					10µM
A1428	Fulvestrant	1.33467	1.17414	0.174658					1µM
A1435	CP-945598 HCl	1.37442	1.24863	0.848276					10µM
A1447	Cilnidipine	1.22018	1.38559	0.819513					10µM
A1450	Lidocaine	1.10918	1.17761	1.13163					10µM
A1602	Dexrazoxane HCl (ICRF-187, ADR-529)	1.01233	0.374638	-0.309444					1µM
A1607	Prasugrel	1.28252	1.37035	0.29683					10µM
A1630	Epothilone B (EPO906, Patupilone)	0.208629	-0.00433582	-0.0712392					0.1µM
A1652	Dimesna	1.35743	0.038566	-0.0684918					0.1µM
A1659	Dutasteride	1.38243	0.280391	-0.0414248					1µM
A1664	Celecoxib	1.53285	1.09616	0.702931					10µM
A1670	Enzastaurin (LY317615)	1.11402	1.34673	1.73666					10µM
A1684	Aprepitant	1.27568	0.901874	0.815906					10µM
A1718	Posaconazole	1.17978	1.05402	0.146898					1µM
A1720	IPI-145 (INK1197)	0.983011	0.657653	-0.0454621					1µM
A1723	Roscovitine (Seliciclib,CYC202)	1.04534	1.016	0.180678					1µM
A1736	PA-824	0.95613	0.519249	0.629781					10µM
A1745	Galanthamine HBr	1.24472	1.5556	1.63669					10µM
A1748	Ramelteon	1.34206	1.54387	1.44053					10µM
A1755	Tenofovir Disoproxil Fumarate	1.10198	0.413592	0.011706					1µM
A1765	Vincristine	0.131568	0.0189863	-0.139659	-0.00195275	-0.0243551	1.03119	0.844279	0.0001µM
A1767	Entecavir Hydrate	1.09831	1.22012	-0.018419					1µM
A1778	Vatalanib (PTK787) 2HCl	1.36654	1.14678	0.37913					10µM
A1794	LY2835219	0.830964	0.383973	-0.021861					1µM
A1796	Mianserin HCl	1.20526	0.98859	1.26835					10µM
A1805	Imatinib Mesylate (STI571)	1.12842	1.08366	0.872357					10µM
A1832	Doxorubicin (Adriamycin) HCl	0.169105	-0.114169	-0.0188012	0.712435	-0.0102519			0.001µM
A1835	Pelitinib (EKB-569)	0.39046	-0.147966	-0.180965					0.1µM
A1855	Bumetanide	1.28325	1.32827	1.68157					10µM
A1882	Cediranib (AZD217)	0.852499	0.40937	-0.112019					1µM
A1903	E 64d	1.35481	1.58324	1.19427					10µM
A1906	Decitabine (NSC127716, 5AZA-CdR)	0.0420693	0.0405057	-0.161471	0.641222	0.0317399			0.001µM
A1907	5-Azacytidine	0.266529	0.0529883	0.0393942					0.1µM
A1929	Macitentan	1.17401	1.20235	1.24411					10µM
A1932	(-)-Huperzine A	1.16699	1.36498	0.465085					10µM
A1933	Carfilzomib (PR-171)	0.20627	-0.0130075	0.0513151					0.1µM
A1947	MEK162 (ARRY-162, ARRY-438162)	1.12772	1.28283	-0.167682					1µM
A1958	Etomidate	1.22305	1.18799	0.955446					10µM
A1971	Etoposide	0.21372	-0.169896	-0.350988					0.1µM
A1984	Bendamustine HCl	1.22748	0.507108	-0.00881531					1µM
A2025	Plerixafor (AMD3100)	1.28116	1.0413	0.994145					10µM
A2036	Doripenem Hydrate	1.30175	1.44757	1.51599					10µM
A2097	Ifosfamide	1.34204	1.40613	1.42323					10µM
A2133	Saracatinib (AZD0530)	0.910523	0.272518	-0.0383191					1µM
A2149	Bosutinib (SKI-606)	1.14924	0.289496	-0.045486					1µM
A2168	Dovitinib (TKI-258, CHIR-258)	0.68298	-0.0387485	-0.0776416					0.1µM
A2171	Carboplatin	1.02775	0.252162	0.0351179					1µM
A2174	Lenvatinib (E7080)	1.24641	0.463339	0.129506					1µM
A2187	Cladribine	1.05436	0.0596746	0.00754915					0.1µM
A2197	Dacarbazine	0.842525	0.539079	1.23018					10µM
A2198	Genistein	1.2704	1.62208	1.51535					10µM
A2251	Tivozanib (AV-951)	1.54657	1.19915	0.0999307					1µM
A2306	Ellagic acid	1.3665	1.56144	1.4723					10µM
A2308	TAK-438	1.36708	1.70391	1.43592					10µM
A2324	Dexamethasone (DHAP)	1.26746	0.984391	0.551088					10µM
A2343	Cyclophosphamide	1.13148	1.46539	1.48178					10µM
A2355	Mercaptopurine (6-MP)	1.48006	1.55419	1.53953					10µM
A2402	Floxuridine	1.38852	0.180621	0.0203063					0.1µM
A2415	Acitretin	1.85562	2.83387	3.03925					10µM
A2431	Acarbose	-0.349964	1.45366	1.09372	0.944974	0.995397			10µM
A2436	Fluoxetine HCl	0.751681	-0.367335	1.17224					10µM
A2451	Epirubicin HCl	0.439089	0.492002	0.0662701					1µM
A2456	Pamidronate Disodium	0.981561	0.817258	1.0894					10µM
A2476	Idarubicin HCl	0.259721	0.241003	0.0580043					1µM
A2486	Malotilate	1.53221	1.59453	0.793856					10µM
A2489	Leucovorin Calcium	1.25911	1.16676	0.970421					10µM
A2510	Ampicillin	1.00154	1.16076	1.15249					10µM
A2511	Carbenicillin, Disodium Salt	1.18538	1.17422	1.16726					10µM
A2512	Chloramphenicol	1.50812	1.60891	1.69194					10µM
A2513	Geneticin, G-418 Sulfate	1.25999	1.34756	1.20933					10µM
A2514	Gentamycin Sulfate	0.810359	1.12408	1.00535					10µM
A2515	Hygromycin B	0.833787	0.773947	0.512058					10µM
A2516	Kanamycin Sulfate	0.80225	0.86369	1.05114					10µM
A2517	Tetracycline Hydrochloride	1.19954	1.26263	0.394044					10µM
A2547	Vortioxetine (Lu AA21004) HBr	1.11307	0.631251	0.603356					10µM
A2548	Carmofur	1.24413	1.04039	0.0133597					1µM
A2552	Quercetin dihydrate	1.33509	1.15145	0.700707					10µM
A2553	Fluvoxamine maleate	1.09182	1.43243	1.08901					10µM
A2575	Bestatin	1.15772	1.18655	1.11963					10µM
A2577	Batimastat (BB-94)	0.886378	0.869311	0.323182					10µM
A2586	Nafamostat Mesylate(FUT-175)	0.768566	1.06718	1.17733					10µM
A2587	PMSF	1.02886	1.23677	1.28246					10µM
A2610	Fenbendazole	1.06383	0.909982	-0.0246627					1µM
A2614	Bortezomib (PS-341)	-0.173464	-0.194006	-0.0141494	0.94134	-0.0168153			0.001µM
A2664	VX-661	1.19795	1.4666	1.17674					10µM
A2782	Amonafide	1.28519	0.604096	-0.0237578					1µM
A2813	Ivermectin	1.03246	0.964375	-0.0239552					1µM
A2842	Melatonin	0.879971	1.62893	1.22233					10µM
A2845	Omeprazole	1.19378	1.36134	1.04834					10µM
A2852	Leflunomide	0.980229	1.32082	1.0221					10µM
A2877	Camptothecin	-0.128938	-0.100552	-0.0105956	0.787267	0.038745			0.001µM
A2884	Doxazosin Mesylate	0.770335	0.973433	1.08588					10µM
A2890	Nepafenac	1.0525	1.16467	1.2027					10µM
A2917	Flumazenil	1.0993	1.30342	1.25194					10µM
A2942	Masitinib (AB1010)	0.969021	1.09175	1.07053					10µM
A2949	Linifanib (ABT-869)	1.29964	1.51554	0.885439					10µM
A2960	Loratadine	1.20218	1.3015	0.996216					10µM
A2974	Foretinib (GSK1363089)	0.884832	-0.135424	-0.0406877					0.1µM
A2977	Cabozantinib (XL184, BMS-907351)	0.875475	1.26605	0.352517					10µM
A3001	PCI-32765 (Ibrutinib)	0.871733	0.841785	0.064462					1µM
A3002	ABT-888 (Veliparib)	0.693387	0.645551	0.196874					1µM
A3003	MDV3100 (Enzalutamide)	0.726542	1.00781	0.650477					10µM
A3004	Vemurafenib (PLX4032, RG7204)	0.735106	0.584184	0.292201					10µM
A3005	CAL-101 (Idelalisib, GS-1101)	0.750971	0.786464	0.147252					1µM
A3007	ABT-263 (Navitoclax)	-0.114456	-0.0959917	-0.0312438	0.839642	0.437415			0.01µM
A3009	Sorafenib	0.888066	0.563198	0.171767					1µM
A3012	Ruxolitinib (INCB018424)	1.07902	1.30445	0.756417					10µM
A3017	Dasatinib (BMS-354825)	-0.181458	-0.165571	-0.0320665	0.983208	0.741021			0.01µM
A3018	Trametinib (GSK1120212)	1.01007	1.40476	1.50308					10µM
A3020	(R)-Crizotinib	0.299778	-0.0664019	1.77091					10µM
A3021	GDC-0449 (Vismodegib)	1.04796	1.38866	1.37126					10µM
A3022	Pazopanib (GW-786034)	0.625145	0.257209	-0.0851925					1µM
A3139	Abacavir	0.817403	0.812979	0.94587					10µM
A3142	Acamprosate calcium	0.748385	0.787943	0.960847					10µM
A3145	Afatinib dimaleate	0.826496	0.601744	-0.0293847					1µM
A3151	Alarelin Acetate	1.03049	0.937735	1.24169					10µM
A3153	Aliskiren	1.11281	1.33683	1.21736					10µM
A3156	Alogliptin Benzoate	0.99225	1.37766	1.05592					10µM
A3159	Alosetron Hydrochloride	0.996054	1.45149	1.32679					10µM
A3162	Alvimopan	0.949901	1.34283	1.11343					10µM
A3177	AN-2690	0.828733	1.34929	0.752912					10µM
A3178	AN-2728	1.04931	1.29991	1.2807					10µM
A3191	Ascomycin(FK 520)	0.539288	0.948218	0.220369					10µM
A3195	Asunaprevir (BMS-650032)	0.528222	1.016	0.656532					10µM
A3209	AXL1717	0.924801	-0.153665	-0.0725074					0.1µM
A3221	Bardoxolone methyl	0.35183	-0.113676	-0.0254031					0.1µM
A3222	Baricitinib phosphate	1.07105	0.694001	0.465301					10µM
A3233	Bazedoxifene acetate	0.999898	1.03668	-0.011336					1µM
A3244	Bivalirudin Trifluoroacetate	0.8841	1.24247	0.932313					10µM
A3261	Boceprevir	1.09906	1.28085	0.916946					10µM
A3271	Calcipotriol	1.02801	1.34335	0.924729					10µM
A3278	Capsaicin	0.865	1.35084	0.862734					10µM
A3282	Cariprazine	0.930517	1.21385	0.927608					10µM
A3298	Cetirizine	0.798853	1.46821	0.880816					10µM
A3308	Choline Fenofibrate	0.619999	1.08826	0.919085					10µM
A3313	Cinacalcet	0.877876	1.03544	0.644916					10µM
A3316	Clemizole hydrochloride	1.06617	1.37917	0.947713					10µM
A3320	CO-1686 (AVL-301)	1.25236	-0.0694558	2.06718					10µM
A3321	Cobimetinib	1.22273	2.31216	0.613968					10µM
A3324	Colchicine	-0.173321	-0.0347692	-0.00570911	1.11558	0.132283			0.001µM
A3327	Costunolide	1.20452	1.23999	0.0404245					1µM
A3335	Curcumin	0.947603	1.08505	-0.000970714					1µM
A3345	Dabigatran etexilate mesylate	1.01906	1.26083	0.899243					10µM
A3347	Dabrafenib Mesylate (GSK-2118436)	0.810467	-0.0488625	-0.0716025					0.1µM
A3348	Daminozide	0.94624	1.58562	1.05923					10µM
A3359	Desmopressin	0.851356	0.84464	1.1972					10µM
A3370	Docetaxel Trihydrate	-0.143055	-0.0875522	-0.0487167	-0.0101744	-0.0247425	1.10565	0.910242	0.0001µM
A3371	Doramectin	0.291012	-0.0127728	0.00523198					0.1µM
A3374	Dronedarone	0.99998	0.110663	1.76909					10µM
A3381	Edoxaban	1.04908	1.14418	1.10749					10µM
A3383	Edoxaban tosylate monohydrate	1.04426	1.21176	1.16249					10µM
A3384	Elacridar	1.15711	1.21257	0.73335					10µM
A3387	Eltrombopag Olamine	0.845819	1.34675	1.39005					10µM
A3388	EMD-1214063	0.983524	0.999412	-0.0474663					1µM
A3392	Emodin	1.24746	1.40395	1.24979					10µM
A3397	Erlotinib	0.938714	0.691648	-0.0286114					1µM
A3403	Etofenamate	0.656164	1.04208	1.06214					10µM
A3405	Etoricoxib	0.555907	1.1922	1.09856					10µM
A3412	Fenretinide	0.647148	0.295971	-0.0107889					1µM
A3418	Flecainide acetate	0.727365	1.23774	1.298					10µM
A3419	Fluvastatin	0.569721	0.54011	0.00753473					1µM
A3423	Galanthamine	0.644702	1.26077	0.983402					10µM
A3433	Gefitinib hydrochloride	0.526518	1.3748	0.459334					10µM
A3451	Guanfacine hydrochloride	0.726425	1.57771	1.00454					10µM
A3479	Hydroxyfasudil hydrochloride	0.964464	1.30821	1.71643					10µM
A3496	Indacaterol	0.866211	1.3731	0.805604					10µM
A3513	Ixabepilone	0.0103087	0.015255	-0.0393553	0.879015	-0.0292835			0.001µM
A3528	Kinetin	0.477152	1.71775	1.11398					10µM
A3546	Ledipasvir	0.668765	1.28758	0.0687298					1µM
A3549	Lesinurad	0.832794	1.34097	1.27924					10µM
A3551	Leuprolide Acetate	0.779072	1.43224	1.12606					10µM
A3552	Levomefolate calcium	0.835405	1.54844	1.2488					10µM
A3564	Luliconazole	0.686623	1.64396	1.04663					10µM
A3593	Mefloquine hydrochloride	0.724471	1.36203	-0.068293					1µM
A3599	Metoclopramide	0.710045	1.30552	1.09756					10µM
A3606	Micafungin sodium	1.01455	1.71449	1.08849					10µM
A3617	MK-4827	0.177202	-0.121723	-0.0844108	0.9558	-0.028896			0.001µM
A3618	MK-5172	0.694261	1.69033	0.45442					10µM
A3631	Monomethyl auristatin E	-0.0359088	-0.109183	-0.142068	-0.019016	-0.024789	1.0563	0.806695	0.0001µM
A3653	Nelfinavir Mesylate	0.834539	1.22638	0.0199397					1µM
A3660	Nilotinib monohydrochloride monohydrate	0.897018	1.2224	0.13604					1µM
A3664	Nordihydroguaiaretic acid	0.808298	1.06537	-0.0982135					1µM
A3681	Olmesartan	0.930913	1.76381	1.23576					10µM
A3683	Olprinone Hydrochloride	0.977503	1.51377	1.11267					10µM
A3688	Oseltamivir	0.826797	1.42834	1.26182					10µM
A3689	Oseltamivir acid	0.788695	1.7107	1.02413					10µM
A3707	Pemetrexed disodium hemipenta hydrate	0.994048	1.37863	1.09841					10µM
A3708	Pentostatin	0.460861	1.40687	0.959422					10µM
A3709	Peramivir	0.669511	1.60796	1.63156					10µM
A3722	Phenylpiracetam	0.721159	1.33513	0.952477					10µM
A3727	Pitolisant hydrochloride	0.803733	1.48737	0.726828					10µM
A3733	Pramipexole dihydrochloride	0.739524	1.54168	1.33795					10µM
A3738	PSI-7977	0.820546	1.48266	1.10422					10µM
A3744	Quetiapine	0.808745	1.63801	1.11167					10µM
A3750	Regorafenib hydrochloride	0.851516	1.16109	0.042391					1µM
A3751	Regorafenib monohydrate	0.692814	1.10339	0.305451					10µM
A3758	Retigabine dihydrochloride	0.77227	1.53692	0.813423					10µM
A3763	RG7388	0.0116961	-0.105774	-0.0973836	0.957171	0.776039			0.01µM
A3765	Rilpivirine	0.379705	1.28397	0.751769					10µM
A3767	Riociguat	0.682714	1.61614	1.29547					10µM
A3768	Rivastigmine	0.796408	1.66193	1.44501					10µM
A3781	Ruxolitinib phosphate	0.719816	1.64801	1.22325					10µM
A3785	Salinomycin	0.670839	0.264623	-0.0509522					1µM
A3787	Salirasib	0.791335	1.63255	1.37877					10µM
A3789	Salmeterol xinafoate	0.689353	1.80206	1.03785					10µM
A3791	Saquinavir mesylate	0.698259	1.42363	0.603018					10µM
A3817	Sildenafil	0.841135	1.31008	1.11371					10µM
A3820	Simeprevir	0.788038	1.55417	-0.0253341					1µM
A3856	Tamibarotene	1.42716	3.74358	3.02817					10µM
A3863	Tedizolid	0.412675	1.60019	0.784551					10µM
A3865	Teneligliptin hydrobromide	0.68255	1.91483	1.37278					10µM
A3872	TH-302	0.738852	-0.0681276	-0.0622652					0.1µM
A3874	Tiotropium Bromide	1.03964	1.68984	1.16203					10µM
A3875	Tipiracil hydrochloride	0.913439	1.46685	1.08565					10µM
A3877	Tirofiban hydrochloride monohydrate	1.17644	1.53134	1.09872					10µM
A3887	Trametinib DMSO solvate	1.08914	0.995623	1.06227					10µM
A3888	Trelagliptin	1.07629	1.72425	1.14006					10µM
A3891	Triptolide	0.0131432	-0.0686766	-0.0319734	0.782873	-0.00737704			0.001µM
A3892	Triptonide	-0.0642986	0.092686	-0.0301826	0.865811	0.331951			0.01µM
A3893	Troglitazone	0.881294	1.49627	1.09778					10µM
A3918	Vilazodone	0.267533	1.53715	0.430113					10µM
A3919	Vilazodone Hydrochloride	0.870702	1.91633	0.376387					10µM
A3920	Vinblastine sulfate	-0.0751742	0.0247317	-0.00410588	0.489318	0.0183961			0.001µM
A3921	Vinorelbine ditartrate	-0.0600021	0.0325614	0.00117935	0.777201	0.0100349			0.001µM
A3926	Vortioxetine	0.895138	1.53608	0.122172					1µM
A3952	Ziprasidone	1.04907	1.22485	0.331484					10µM
A3953	Ziprasidone hydrochloride monohydrate	0.867047	1.53952	0.413929					10µM
A3966	Doxorubicin	-0.118468	-0.00343816	0.0236743	0.646204	0.0229603			0.001µM
A3967	Lapatinib Ditosylate	0.846191	1.27235	0.424129					10µM
A4007	MLN9708	0.0618221	-0.000664519	-0.0730759	0.840022	0.853412			0.01µM
A4008	MLN2238	-0.0709672	0.0207157	-0.0652136	0.922867	0.904269			0.01µM
A4009	CEP-18770	0.0158285	-0.0767664	-0.0310999	0.865206	0.93769			0.01µM
A4012	Gabexate mesylate	0.815115	1.87189	0.899996					10µM
A4013	Aspirin (Acetylsalicylic acid)	0.808671	1.88975	1.10492					10µM
A4014	Artemether (SM-224)	0.871462	1.35264	0.625579					10µM
A4015	Disulfiram	0.730617	1.31777	0.00465187					1µM
A4022	BMS-708163 (Avagacestat)	0.932166	1.06089	0.57146					10µM
A4024	Danoprevir (RG7227)	0.741418	1.65777	0.990412					10µM
A4031	Telaprevir (VX-950)	0.825111	1.39639	0.136455					1µM
A4032	VX-222 (VCH-222, Lomibuvir)	0.853023	1.44608	1.01457					10µM
A4033	Glimepiride	0.660858	1.49014	0.973181					10µM
A4034	Linagliptin (BI-1356)	0.691128	1.39939	0.995021					10µM
A4036	Sitagliptin phosphate monohydrate	-0.588046	1.03647	1.31032	0.968268	0.979744			10µM
A4037	Vildagliptin (LAF-237)	0.845698	1.11446	1.16151					10µM
A4038	Alogliptin (SYR-322)	0.660401	1.08508	1.09578					10µM
A4040	Atazanavir sulfate (BMS-232632-05)	1.00528	1.60781	1.19357					10µM
A4049	Marimastat	1.01006	1.24028	1.27377					10µM
A4050	GM 6001	0.722658	1.36824	1.20877					10µM
A4052	Doxycycline hyclate	0.953144	1.13079	0.580659					10µM
A4054	17-AAG (KOS953)	0.036739	0.00716298	-0.0502015	1.11525	1.07987			0.01µM
A4056	AT13387	0.464421	0.0142974	-0.0517803					0.1µM
A4070	Elvitegravir (GS-9137)	0.889169	1.33217	0.966435					10µM
A4071	Fluorouracil (Adrucil)	1.08541	0.863975	-0.0545462					1µM
A4073	Raltegravir (MK-0518)	0.881525	0.924481	1.10871					10µM
A4074	S/GSK1349572	0.878661	0.922179	1.17023					10µM
A4078	Captopril	0.910783	1.53005	1.23291					10µM
A4080	Moxonidine	0.931905	1.28866	1.5889					10µM
A4082	Olmesartan medoxomil	0.904377	1.13718	1.28061					10µM
A4083	Rocilinostat (ACY-1215)	0.872758	0.176329	-0.0543088					0.1µM
A4084	Vorinostat (SAHA, MK0683)	0.664761	-0.00850693	-0.0666663					0.1µM
A4089	Mocetinostat (MGCD0103, MG0103)	0.711857	-0.025292	-0.0743229					0.1µM
A4092	CUDC-101	0.0119931	-0.011538	-0.0624521	1.11978	0.890879			0.01µM
A4095	Pracinostat (SB939)	0.594814	-0.0168566	-0.0658591					0.1µM
A4096	Belinostat (PXD101)	0.308628	-0.0262785	-0.054475					0.1µM
A4098	PCI-24781 (CRA-024781)	0.0953717	0.00770628	-0.0411441	1.02597	0.912491			0.01µM
A4099	Valproic acid sodium salt (Sodium valproate)	1.02157	1.33299	1.05929					10µM
A4107	Sodium Phenylbutyrate	1.0736	1.36041	1.18812					10µM
A4110	MLN8237 (Alisertib)	0.0195676	-0.016156	-0.0613956	1.11109	0.84726			0.01µM
A4111	VX-680 (MK-0457,Tozasertib)	0.0228756	-0.0172998	-0.0499285	1.074	0.878837			0.01µM
A4112	Barasertib (AZD1152-HQPA)	0.0206196	0.00826387	-0.049608	1.07494	0.832242			0.01µM
A4135	Tofacitinib (CP-690550) Citrate	1.10507	1.37991	0.964132					10µM
A4136	TG101348 (SAR302503)	0.682985	-0.0360293	-0.0721743					0.1µM
A4138	Tofacitinib (CP-690550,Tasocitinib)	0.988597	1.28465	0.0858138					1µM
A4141	Baricitinib (LY3009104, INCB028050)	1.22072	0.971991	0.591592					10µM
A4147	LY2784544	0.55936	0.110233	-0.0416664					0.1µM
A4153	BMN 673	0.0294099	-0.00490399	-0.0378559	0.816519	0.0583964			0.001µM
A4154	Olaparib (AZD2281, Ku-0059436)	0.388477	0.124859	-0.0517091					0.1µM
A4156	Rucaparib (AG-014699,PF-01367338)	0.571365	0.40839	-0.0543919					1µM
A4157	Iniparib (BSI-201)	1.02787	1.22157	1.0693					10µM
A4168	Entacapone	0.966236	1.40805	1.27974					10µM
A4176	Thioguanine	0.924821	1.12113	0.870757					10µM
A4181	EX 527 (SEN0014196)	0.959713	1.2593	1.20205					10µM
A4182	Resveratrol	1.02053	1.14695	0.983197					10µM
A4187	FG-4592 (ASP1517)	1.06957	1.33959	1.1857					10µM
A4188	2-Methoxyestradiol (2-MeOE2)	1.03044	0.739617	-0.0765071					1µM
A4211	Lenalidomide (CC-5013)	0.553247	0.56649	0.453084					10µM
A4212	Pomalidomide (CC-4047)	0.438086	0.490499	-0.0161205					1µM
A4216	Thalidomide	0.782646	0.753614	0.618076					10µM
A4219	Birinapant (TL32711)	0.805861	1.05239	0.737436					10µM
A4221	YM155	-0.0127412	-0.0190298	-0.0210588	1.02141	0.0118095			0.001µM
A4227	Tipifarnib (Zarnestra)	0.434228	0.400083	-0.0313151					1µM
A4232	Cyclophosphamide monohydrate	0.894184	1.13605	0.896896					10µM
A4233	Methylprednisolone	1.00882	1.18724	0.778153					10µM
A4237	Amuvatinib (MP-470, HPK 56)	0.864751	0.966558	0.665025					10µM
A4240	Abiraterone	0.958778	1.03479	0.539194					10µM
A4302	Rosiglitazone maleate	1.09871	0.985302	0.781073					10µM
A4304	Rosiglitazone	0.645205	0.797578	0.966697					10µM
A4306	Ciprofibrate	1.03118	0.918391	1.01039					10µM
A4310	Rosiglitazone HCl	0.821162	0.859371	1.10968					10µM
A4313	Cobicistat (GS-9350)	1.00262	1.28126	0.531668					10µM
A4316	Ketoconazole	1.12717	0.83448	0.501054					10µM
A4317	Apremilast (CC-10004)	1.05235	0.965243	1.18786					10µM
A4319	Roflumilast	1.0987	0.858957	0.97611					10µM
A4320	Voriconazole	1.00733	0.952704	1.02545					10µM
A4321	Sildenafil Citrate	1.04624	1.09516	1.11194					10µM
A4322	Clarithromycin	1.06324	1.0899	0.996409					10µM
A4323	Vardenafil HCl Trihydrate	1.06485	0.844416	0.753165					10µM
A4324	Pioglitazone HCl	0.84184	1.12873	0.974128					10µM
A4326	TAK-700 (Orteronel)	0.833389	1.35728	1.19434					10µM
A4327	Tadalafil	0.946283	1.19932	0.933921					10µM
A4328	Rolipram	1.03748	1.68725	1.34631					10µM
A4329	Cilomilast	1.03563	1.49969	1.21385					10µM
A4330	Isotretinoin	1.44546	2.07435	1.71204					10µM
A4334	Avanafil	0.921385	1.26023	1.10336					10µM
A4336	Mycophenolate Mofetil	1.02089	0.267589	-0.044183					1µM
A4337	Cilostazol	0.931356	1.17966	0.955443					10µM
A4338	Rivaroxaban	0.989041	1.06645	0.926858					10µM
A4340	Pimobendan	1.01162	1.35497	0.579674					10µM
A4341	Apixaban	0.529799	1.13287	0.742683					10µM
A4342	Gimeracil	0.793155	1.02735	0.867255					10µM
A4343	Dyphylline	0.837363	1.47331	0.87471					10µM
A4344	Ozagrel	0.614919	1.11063	0.852215					10µM
A4346	Aminophylline	0.931824	1.38887	1.302					10µM
A4347	Methotrexate	0.839736	1.5836	1.10328					10µM
A4348	Trilostane	0.890198	1.29706	0.853058					10µM
A4349	S- (+)-Rolipram	1.02261	1.2157	0.940332					10µM
A4350	Pralatrexate	0.758485	1.25624	1.23771					10µM
A4352	Anagrelide HCl	0.411645	0.516449	0.156777					1µM
A4353	Pyrimethamine	0.94862	1.45523	1.12528					10µM
A4357	Dorzolamide HCl	0.653492	0.56379	0.445717					10µM
A4359	Brinzolamide	0.554084	0.637368	0.594512					10µM
A4360	Topiramate	0.567225	0.557276	0.598241					10µM
A4362	Tioxolone	0.596847	0.566242	0.604614					10µM
A4363	Fluvastatin Sodium	0.440411	0.427968	0.244115					10µM
A4364	Methazolamide	0.48145	0.568343	0.542981					10µM
A4365	Lovastatin	0.43162	0.387261	0.138425					1µM
A4366	Rasagiline Mesylate	0.528297	0.636589	0.676442					10µM
A4367	Atorvastatin Calcium	0.350414	0.30928	0.152418					1µM
A4368	Safinamide Mesylate	0.430798	0.501461	0.532409					10µM
A4369	Pravastatin sodium	0.46817	0.515396	0.507241					10µM
A4370	Moclobemide (Ro 111163)	0.580693	0.606352	0.618204					10µM
A4377	Evacetrapib (LY2484595)	0.507237	0.617633	0.00831785					1µM
A4378	Torcetrapib	0.536126	0.418117	0.209248					10µM
A4379	Lonafarnib	0.450202	0.318759	0.188171					1µM
A4383	Tolcapone	0.535948	0.674258	0.584785					10µM
A4385	Ganetespib (STA-9090)	0.00116943	-0.00901996	-0.00744582	1.00049	0.989593			0.01µM
A4390	Pemetrexed	0.537254	0.658077	0.47525					10µM
A4393	Paclitaxel (Taxol)	0.00581744	-0.0126663	-0.00486997	0.0612481	-0.0265403	1.10094	1.00687	0.0001µM
A4394	Docetaxel	0.00629314	-0.0114935	-0.00226728	-0.0250215	-0.0326233	0.987586	0.910789	0.0001µM
A4395	10-DAB (10-Deacetylbaccatin)	0.379164	-0.00953173	-0.00221362					0.1µM
A4407	Fumagillin	0.0130323	-0.00815635	0.00779463	0.988074	0.597533			0.01µM
A4448	Actinomycin D	-0.000158567	-0.00448866	-0.00554076	-0.0232702	-0.0322203	1.1633	0.988583	0.0001µM
A4452	Mitomycin C	0.00580753	-0.0030493	-0.0128927	0.829646	0.43685			0.01µM
A4457	Streptozocin	0.540972	0.591959	0.643023					10µM
A4468	Cesium chloride	0.598132	0.520284	0.488037					10µM
A4473	Melphalan	0.140996	0.000639713	-0.00733849	0.925803	1.03263			0.01µM
A4601	Empagliflozin (BI 10773)	0.461629	0.583547	0.547462					10µM
A5010	Asenapine	0.475177	0.602994	0.222516					10µM
A5047	Ivacaftor (VX-770)	0.435763	0.572384	0.312697					10µM
A5059	Edaravone	0.392672	0.481992	0.484059					10µM
A5065	Bicalutamide	0.462234	0.499648	0.480396					10µM
A5066	Heparin sodium	0.51891	0.602453	0.441303					10µM
A5124	Meropenem	0.857384	1.17093	0.58551					10µM
A5133	Irinotecan	0.178765	-0.0216436	-0.00493705	0.876613	1.04467			0.01µM
A5143	Finasteride	0.521369	0.554727	0.567921					10µM
A5166	Ondansetron HCl	0.550982	0.54252	0.608867					10µM
A5173	Alfuzosin HCl	0.517792	0.670985	0.562837					10µM
A5181	Linezolid	0.449974	0.615713	0.503512					10µM
A5183	Clopidogrel	0.445208	0.676806	0.464418					10µM
A5220	Vecuronium Bromide	0.464602	0.592556	0.515747					10µM
A5226	Tigecycline	0.400581	0.462523	0.496871					10µM
A5275	Tenofovir	0.380433	0.516067	0.480101					10µM
A5293	Risedronate Sodium	0.47254	0.656819	0.427983					10µM
A5294	Sumatriptan Succinate	0.565758	0.613805	0.702013					10µM
A5300	Ranolazine 2HCl	0.574281	0.624701	0.619572					10µM
A5316	Repaglinide	0.526652	0.562031	0.516176					10µM
A5318	Prazosin HCl	0.472907	0.556593	0.574777					10µM
A5322	Tianeptine sodium	0.506187	0.646484	0.504142					10µM
A5323	Moxifloxacin HCl	0.46821	0.582065	0.611617					10µM
A5331	TSU-68 (SU6668,Orantinib)	0.428608	0.571168	0.563118					10µM
A5343	Ispinesib (SB-715992)	0.00604538	0.00356107	-0.00918988	1.68763	0.313292			0.01µM
A5346	Marbofloxacin	0.383317	0.523701	0.509026					10µM
A5350	Ziprasidone HCl	0.425416	0.443812	0.19618					1µM
A5354	Zonisamide	0.38844	0.565389	0.457106					10µM
A5355	Venlafaxine	0.57663	0.563907	0.583323					10µM
A5375	Tranilast	0.50801	0.538329	0.567975					10µM
A5384	Zileuton	0.529328	0.528979	0.536555					10µM
A5391	Varenicline Tartrate	0.518367	0.541443	0.455617					10µM
A5399	Iloperidone	0.511231	0.570987	0.352476					10µM
A5424	Fludarabine	0.387063	0.469379	0.0162332					1µM
A5467	Ponatinib (AP24534)	0.0921673	0.00130075	-0.01084	1.24495	0.791018			0.01µM
A5489	Zibotentan (ZD4054)	0.428181	0.527444	0.480087					10µM
A5511	Ofloxacin	0.366826	0.479497	0.537628					10µM
A5559	Cefaclor	0.42689	0.502967	0.369207					10µM
A5566	LY2228820	0.335737	0.510832	0.246893					10µM
A5573	Pimasertib (AS-703026)	0.565392	0.547509	0.571637					10µM
A5618	Daclatasvir (BMS-790052)	0.535432	0.665227	0.588783					10µM
A5634	SAR245409 (XL765)	0.544154	0.518957	0.511212					10µM
A5639	BIRB 796 (Doramapimod)	0.491073	0.485884	0.642473					10µM
A5710	Tazarotene	0.585143	0.878806	0.893015					10µM
A5734	Fasudil (HA-1077) HCl	0.427745	0.630779	0.636034					10µM
A5770	Sulfasalazine	0.422225	0.620042	0.641413					10µM
A5786	Natamycin	0.421393	0.612749	0.552238					10µM
A5790	Cidofovir	0.386774	0.351235	0.0880124					1µM
A5791	Ibuprofen Lysine	0.510269	0.521592	0.389356					10µM
A5793	Quizartinib (AC220)	0.472818	0.727642	0.434219					10µM
A5854	Dapagliflozin	0.458141	0.389681	0.573435					10µM
A5926	Febuxostat	0.491143	0.472812	0.55845					10µM
A5931	Aztreonam	0.457903	0.469763	0.576306					10µM
A5932	Candesartan	0.42943	0.542264	0.701933					10µM
A5938	Cyclosporine	0.453929	0.353175	-0.00493705					1µM
A5970	Irbesartan	0.422493	0.490873	0.603701					10µM
A6743	H-D-Ser-OH	0.482879	0.534454	0.429327					10µM
A7048	Anisole Methoxybenzene	0.44267	0.594624	0.565278					10µM
A7132	H-Cys-OH	0.417536	0.514522	0.424526					10µM
A7291	H-Ser-OH	0.530457	0.500884	0.443476					10µM
A7486	H-Cit-OH	0.556916	0.603029	0.362372					10µM
A8010	Biotin	1.08631	1.26602	1.18964					10µM
A8019	Perindopril Erbumine	1.1597	1.20855	1.0335					10µM
A8167	Rapamycin (Sirolimus)	0.159955	0.186293	0.0317465	0.754089	-0.0155146			0.001µM
A8169	Everolimus (RAD001)	0.126753	0.129597	0.0221994	0.612162	0.416413			0.01µM
A8171	Entinostat (MS-275,SNDX-275)	0.753896	0.0189322	-0.00801954					0.1µM
A8173	Romidepsin (FK228, depsipeptide)	-0.0157611	0.00602045	-0.00390927	1.30847	0.0997219			0.001µM
A8178	Panobinostat (LBH589)	-0.0221085	0.0017039	-0.00139689	1.36551	0.887055			0.01µM
A8190	Semagacestat (LY450139)	1.23478	0.69995	0.16428					1µM
A8194	ABT-199	1.38352	0.437827	0.0198679					1µM
A8200	DAPT (GSI-IX)	1.76183	0.60958	0.646718					10µM
A8201	Amprenavir (agenerase)	1.47886	0.935968	0.87857					10µM
A8202	Abiraterone acetate	0.99546	1.09092	1.01327					10µM
A8203	Ritonavir	0.92305	0.766768	0.174068					1µM
A8204	Lopinavir	0.670403	0.907005	0.491252					10µM
A8205	Atazanavir	0.823874	0.749236	0.594953					10µM
A8206	Darunavir	0.796414	0.708368	0.650135					10µM
A8207	AZD6244 (Selumetinib)	0.541932	0.65927	0.872341					10µM
A8210	GDC-0941	0.0748018	-0.00278935	-0.00507502	1.40797	1.25331			0.01µM
A8218	Lapatinib	0.484219	0.612584	0.156331					1µM
A8219	Gefitinib (ZD1839)	0.598121	0.463587	0.112474					1µM
A8232	Nilotinib(AMN-107)	0.868833	0.497223	0.293748					10µM
A8234	Erlotinib Hydrochloride	1.31958	0.444579	0.0127529					1µM
A8235	Embelin	1.26153	0.939871	1.09847					10µM
A8236	Regorafenib	1.2562	0.609353	0.258384					10µM
A8245	Sorafenib Tosylate	1.14142	0.959056	0.159436					1µM
A8247	Afatinib (BIBW2992)	1.18839	0.564912	-0.0107832					1µM
A8252	Nintedanib (BIBF 1120)	0.486993	0.000265051	-0.0116273					0.1µM
A8255	Sunitinib malate	1.03898	0.65166	-0.00708493					1µM
A8307	Crenolanib (CP-868596)	0.799988	0.70645	-0.00827077					1µM
A8309	Perifosine	0.891129	0.954894	1.05556					10µM
A8311	Maraviroc	0.875024	0.766339	0.866874					10µM
A8314	Temsirolimus	0.0961095	0.0369683	0.00144713	1.43047	0.0370818			0.001µM
A8316	PD 0332991 (Palbociclib) HCl	1.49303	0.626965	0.185838					1µM
A8317	Fludarabine Phosphate (Fludara)	0.690657	0.806601	0.106766					1µM
A8319	Dacomitinib (PF299804, PF299)	0.758056	0.169658	-0.0129237					0.1µM
A8321	Cisplatin	0.821706	0.739455	0.135126					1µM
A8322	Neratinib (HKI-272)	0.0785907	-0.0108923	-0.0143708	1.20816	0.390701			0.01µM
A8325	Tivantinib (ARQ 197)	0.603316	0.00733308	-0.0115771					0.1µM
A8327	Verteporfin	0.616949	0.0897892	-0.0105922					0.1µM
A8328	LDK378	0.0298621	-0.00570491	-0.00850191	0.655562	-0.0155146			0.001µM
A8330	CX-4945 (Silmitasertib)	0.257998	0.223615	-0.0114766					1µM
A8331	Bleomycin Sulfate	-0.0401742	-0.00521267	-0.00901444	1.18781	-0.0182092			0.001µM
A8332	R788 disodium	0.648022	0.00694181	-0.0098988					0.1µM
A8333	Canagliflozin	0.774169	0.425483	0.383541					10µM
A8334	Linsitinib	0.884184	0.0180109	-0.00595938					0.1µM
A8335	Palbociclib (PD0332991) Isethionate	0.990996	0.286949	0.0357663					1µM
A8346	BYL-719	0.577243	0.074492	-0.00694424					0.1µM
A8347	Pazopanib Hydrochloride	1.10244	0.445589	0.0987971					1µM
A8348	LY2157299	1.39403	1.15831	1.19974					10µM
A8351	VX-809	1.30622	1.06504	0.980594					10µM
A8355	Arsonic acid	0.962755	0.875287	0.734732					10µM
A8356	Acetylcysteine	0.840827	0.828348	0.869487					10µM
A8358	Albendazole	0.792879	0.0327401	-0.00900439					0.1µM
A8359	Alendronate sodium	1.44795	0.949135	1.0643					10µM
A8360	Allopurinol	1.36432	0.87482	0.735586					10µM
A8362	Arbidol HCl	1.115	1.11316	0.481293					10µM
A8363	Argatroban	1.50289	1.20387	0.998171					10µM
A8364	ARN-509	1.18396	1.17866	0.794095					10µM
A8369	Atropine	1.4342	0.84516	0.954295					10µM
A8370	Axitinib (AG 013736)	1.13824	0.358374	0.0323495					1µM
A8376	Bephenium Hydroxynaphthoate	1.42709	1.01479	0.769966					10µM
A8377	Betacarotene	1.07625	0.942885	0.154334					1µM
A8378	Betamethasone Dipropionate	0.909945	0.765442	0.533611					10µM
A8379	Betamethasone Valerate	0.749131	0.913177	0.817068					10µM
A8380	Bexarotene	1.68566	1.57852	1.45292					10µM
A8381	BIBR-1048	1.26643	0.731983	0.606249					10µM
A8384	Blonanserin	1.12826	1.33154	0.688183					10µM
A8386	Busulfan	1.13919	0.857377	0.0978223					1µM
A8387	Calcium Gluceptate	0.931162	1.44104	1.02828					10µM
A8388	Carbadox	1.22862	0.915625	0.46848					10µM
A8389	Carbenoxolone disodium	0.987619	1.23623	0.996229					10µM
A8390	Casanthranol	1.00006	0.874858	0.748882					10µM
A8391	Cefdinir	0.979552	0.813454	0.590582					10µM
A8392	Cefoperazone	0.850475	0.612621	0.836152					10µM
A8393	CH5424802	0.964103	0.921204	0.852232					10µM
A8397	Chlorothiazide	1.05568	0.846005	0.89252					10µM
A8398	Chlorprothixene	1.17657	0.922335	0.625709					10µM
A8401	Clotrimazole	1.25843	1.38606	1.11397					10µM
A8402	Conivaptan HCl	1.47195	1.33365	0.824605					10µM
A8404	Cyproterone Acetate	1.40034	1.11542	0.871868					10µM
A8405	Cytarabine	0.528144	0.00453013	-0.000932193					0.1µM
A8406	Dextrose (D-glucose)	1.24745	1.08406	0.777362					10µM
A8407	Dibucaine (Cinchocaine) HCl	1.16818	1.06051	0.735576					10µM
A8408	Dichlorphenamide	0.915062	1.05151	0.903987					10µM
A8409	Dicyclomine HCl	1.09974	0.854298	1.15913					10µM
A8410	Didanosine	0.908382	1.09398	0.974725					10µM
A8411	Difloxacin HCl	1.5539	0.912154	1.06357					10µM
A8412	Dinaciclib (SCH727965)	0.00113277	0.00342042	0.00531621	1.06721	-0.0152798			0.001µM
A8413	Diperodon HCl	0.931202	0.638711	0.818356					10µM
A8414	Diphemanil Methylsulfate	1.01196	0.733788	1.04781					10µM
A8415	Diphenylpyraline HCl	0.907831	1.02735	1.21656					10µM
A8416	Docosanol (Abreua)	1.03342	1.11678	1.0787					10µM
A8417	Dofetilide	0.877377	1.06067	1.22578					10µM
A8418	Dovitinib Dilactic acid	0.505931	-0.00777301	-0.00979525					0.1µM
A8419	Doxapram HCl	0.838358	0.87755	1.10923					10µM
A8420	Doxycycline HCl	0.852592	0.871489	0.391648					10µM
A8421	Duloxetine HCl	1.03516	0.814954	1.27972					10µM
A8422	Emtricitabine	0.943743	1.06327	1.54457					10µM
A8423	Enoxacin (Penetrex)	0.984025	0.933262	1.43681					10µM
A8424	Epleremone	0.753895	0.788822	0.889287					10µM
A8425	Estradiol	0.941764	0.828043	0.350373					10µM
A8426	Estrone	0.915931	0.921664	1.10043					10µM
A8427	Ethambutol HCl	0.87169	0.936965	1.2085					10µM
A8428	Ethinyl Estradiol	0.856348	0.867931	1.12004					10µM
A8429	Ethionamide	0.921438	0.821693	1.09457					10µM
A8430	Ezetimibe	0.89992	0.959851	0.699651					10µM
A8431	Famprofazone	0.822884	0.871556	0.662942					10µM
A8432	Fenticonazole Nitrate	0.846393	0.904739	0.95607					10µM
A8433	Flucytosine	0.91779	0.988407	1.31785					10µM
A8434	Flurbiprofen	0.940655	0.978177	1.38494					10µM
A8435	Furosemide	0.678087	0.773765	0.878748					10µM
A8436	Gabapentin	0.911416	0.955098	1.03642					10µM
A8437	Gemcitabine	-0.00814022	-0.0129277	-0.00884362	0.891859	0.907076			0.01µM
A8438	Glipizide	0.696577	1.01965	0.973337					10µM
A8442	Guaifensin	0.789373	0.887769	0.992292					10µM
A8443	Guanethidine Sulfate	0.921961	1.03542	1.06279					10µM
A8446	Ibuprofen	0.733069	1.02212	0.889624					10µM
A8447	Imidapril HCl	0.86871	0.97871	1.13596					10µM
A8449	Indomethacin	0.904248	0.806014	0.976593					10µM
A8451	Ipratropium Bromide	0.837583	0.952823	1.23444					10µM
A8452	ODM-201	0.940798	0.921642	1.31306					10µM
A8453	Isradipine (Dynacirc)	0.654781	0.691098	0.844742					10µM
A8454	Istradefylline (KW-6002)	0.8089	0.889526	1.38609					10µM
A8455	Nilvadipine	0.740937	0.823573	0.922104					10µM
A8458	Lamivudine	0.748829	0.947474	1.02864					10µM
A8459	Laquinimod (ABR-215062)	0.831909	0.83268	0.928657					10µM
A8460	Levodopa	0.936856	0.990132	0.927109					10µM
A8461	L-Glutamine	0.784777	1.09031	1.11078					10µM
A8462	Lithium Citrate	0.830919	0.962464	1.13586					10µM
A8463	Lithocholic Acid	0.845809	0.797151	1.04956					10µM
A8466	Meloxicam (Mobic)	0.898943	0.945116	1.31208					10µM
A8467	Mepenzolate Bromide	1.00471	0.954035	1.17608					10µM
A8468	Mepiroxol	0.563118	0.702918	1.0608					10µM
A8469	Mesna	0.686206	0.93245	0.991887					10µM
A8470	Mestranol	0.824541	0.90207	1.20704					10µM
A8471	Meticrane	0.701668	0.985838	0.931805					10µM
A8472	Methimazole	0.783734	0.888704	0.967487					10µM
A8473	Methyocarbamol	0.877126	0.735289	1.00129					10µM
A8474	Mirabegron (YM178)	0.823492	0.856466	0.918091					10µM
A8475	Mitotane (Lsodren)	0.781064	0.931894	0.971405					10µM
A8478	Monobenzone	0.861629	0.903505	0.75622					10µM
A8479	Noscapine HCl	0.994215	1.12687	0.923294					10µM
A8481	Nevirapine	0.888058	0.921008	1.25233					10µM
A8482	Nicotine Difartrate	0.685002	0.682802	0.799887					10µM
A8483	Nifenazone	0.892267	0.696002	1.00051					10µM
A8484	Nimodipine	0.842054	0.804201	0.660375					10µM
A8485	Nitazoxanide	0.766603	0.777946	0.964744					10µM
A8486	Nitrofurazone	0.932299	0.853719	0.635218					10µM
A8490	Olsalazine Sodium	0.925125	0.928589	0.937627					10µM
A8492	Orlistat	0.797671	0.744441	0.168181					1µM
A8493	Oxeladin Citrate	0.841994	0.774533	0.812087					10µM
A8494	Oxethazaine	0.963771	0.849638	0.186218					1µM
A8495	Oxybutynin	0.831027	0.774166	0.832799					10µM
A8496	Paliperidone	0.890943	0.918439	1.04679					10µM
A8497	Pasiniazid	0.793848	0.962077	0.819698					10µM
A8502	Piromidic Acid	0.866719	0.741628	1.11347					10µM
A8503	Piroxicam	0.890443	0.831746	1.08071					10µM
A8504	Pitavastatin Calcium	0.472992	0.400282	0.0548669					1µM
A8506	Potassium Canrenoate	0.83652	0.972393	0.932515					10µM
A8507	Pridinol Methanesulfonate	0.784903	0.823306	1.07175					10µM
A8508	Prochlorperazine	0.743321	0.785697	0.516689					10µM
A8509	Progesterone	0.914941	0.962141	0.394012					10µM
A8510	Ranolazine	0.857552	0.83526	0.93094					10µM
A8512	Rifaximin (Xifaxan)	0.821525	0.910466	1.02029					10µM
A8513	Riluzole	0.889787	0.959595	0.982848					10µM
A8514	Risperidone	0.562414	0.775066	0.675372					10µM
A8515	Rivastigmine Tartrate	0.818008	0.779392	1.17763					10µM
A8516	Rizatriptan Benzoate	0.719955	0.855843	0.966838					10µM
A8518	Rosuvastatin Calcium	0.683535	0.534992	0.362789					10µM
A8521	Silodosin	0.903485	0.842421	1.18604					10µM
A8522	Simvastatin (Zocor)	0.686289	0.456962	0.297357					10µM
A8523	Sodium 4-amiropparaty Hyalrate	0.83837	0.880653	0.983834					10µM
A8525	Sotrastaurin (AEB071)	0.876256	0.752459	1.10824					10µM
A8527	Sulfadiazine	0.854392	0.770807	1.1546					10µM
A8529	Tebipenempivoxil	0.621318	0.735945	0.572394					10µM
A8530	Telbivudine	0.592087	0.891895	1.18025					10µM
A8531	Telmisattan	1.39892	1.2842	0.020914					1µM
A8532	Teniposide	-0.0102801	-0.00592154	-0.0170722	1.55018	1.53631			0.01µM
A8533	Terbinafine	1.52114	1.30701	1.00088					10µM
A8534	Terfenadine	1.43028	1.03906	-0.0140728					1µM
A8536	Thiabendazole	1.36412	0.714708	0.981613					10µM
A8537	Thioridazine HCl	1.40094	1.02062	0.41034					10µM
A8538	Tiopronin (Thiola)	1.37028	0.861944	1.0942					10µM
A8539	Tretinoin (Aberela)	1.54756	1.36815	1.72475					10µM
A8540	Triamcinolone Acetonide	1.39987	1.03442	1.69003					10µM
A8541	Triciribine	0.798871	0.460967	0.559799					10µM
A8542	Triflurdine (Viroptic)	1.16527	0.463748	-0.00965578					1µM
A8543	Vitamin D2 (Ergocalciferol)	0.212059	-0.00860243	-0.0114425					0.1µM
A8548	Fingolimod (FTY720)	1.14184	0.0362072	-0.0196711					0.1µM
A8549	LY335979 (Zosuquidar 3HCL)	1.36007	1.21098	0.68139					10µM
A8553	PTC124 (Ataluren)	1.27469	1.0681	0.812318					10µM
A8555	Vandetanib (ZD6474)	1.16144	0.366291	-0.021931					1µM
A8556	GSK2126458	-0.0195822	-0.0261212	-0.0269437	1.56816	1.4879			0.01µM
A8558	BI6727 (Volasertib)	-0.0173929	-0.0320289	-0.020462	1.57257	1.5777			0.01µM
A8623	TOK-001	1.18267	0.79083	0.822056					10µM
A8628	Chloroquine diphosphate	0.929962	1.01284	1.04846					10µM
A8639	Deferasirox	1.03455	1.21196	1.30357					10µM
A8641	LEE011	1.0523	0.697068	0.468377					10µM
A8644	Acyclovir	1.34034	0.778475	-0.0102105					1µM
A8647	Capecitabine	1.5217	1.57866	1.05666					10µM
A8648	Oxaliplatin	1.03272	0.0807432	-0.0302924					0.1µM
A8650	Saxagliptin	1.39428	1.33493	0.725581					10µM
A8651	LY2940680	1.09679	1.02351	0.752					10µM
A8660	Cilengitide	1.20909	1.14578	1.12455					10µM
A8686	VX-745	1.35369	0.850474	0.894886					10µM
A8701	Mesoridazine Besylate	1.24931	1.17148	1.14016					10µM
A8704	Stiripentol	1.37913	0.997018	1.19116					10µM
A8809	Vorapaxar	1.37387	1.40086	1.2213					10µM
B1006	Vilanterol trifenatate	1.3588	1.2832	1.04865					10µM
B1027	2-Deoxy-D-glucose	1.07162	0.914919	0.955861					10µM
B1037	Alvelestat	0.982957	0.820092	0.55643					10µM
B1045	Sunitinib	1.03326	0.329877	-0.0640466					1µM
B1049	Ulipristal acetate	0.876077	0.495348	0.341311					10µM
B1054	Resiquimod (R-848)	0.869576	0.667335	0.56096					10µM
B1063	Tizanidine	0.913141	0.654842	0.913519					10µM
B1070	AHU-377(Sacubitril)	0.703505	0.528041	0.59568					10µM
B1072	Losartan	0.872765	0.46271	0.651714					10µM
B1076	Doripenem	0.915886	0.692045	0.928177					10µM
B1092	Salicylic acid	0.771976	0.637852	1.02562					10µM
B1100	Cytarabine hydrochloride	0.265094	-0.0603084	-0.0489158					0.1µM
B1102	Brexpiprazole	1.44089	1.17179	0.563456					10µM
B1104	AZD-9291	1.33825	0.890458	-0.0222288					1µM
B1106	VRT752271	1.27862	1.0976	0.947951					10µM
B1114	T 705	1.30289	1.07397	1.03016					10µM
B1119	Efavirenz	1.33399	0.93451	1.16838					10µM
B1122	Nelfinavir	0.878301	0.869465	0.426327					10µM
B1123	Rosuvastatin	1.216	0.858236	0.551807					10µM
B1124	Pitavastatin	0.978667	0.57706	0.193167					1µM
B1125	Pravastatin	1.346	0.999758	1.21345					10µM
B1130	GLPG0634	1.36786	0.944458	0.177892					1µM
B1134	Oxybutynin chloride	1.40929	1.1825	1.05824					10µM
B1147	Orotic acid	1.43602	1.27052	0.970416					10µM
B1157	sn-Glycero-3-phosphocholine	1.05551	1.28726	1.04691					10µM
B1192	Topiroxostat	1.29475	1.14901	1.18293					10µM
B1198	Cisapride	1.23903	1.1718	0.913889					10µM
B1199	Tandospirone	1.25829	0.92531	0.921326					10µM
B1204	Ondansetron hydrochloride dihydrate	1.22715	1.06395	1.07097					10µM
B1206	Pizotifen	1.21101	1.10008	1.0667					10µM
B1210	Aniracetam	1.05916	1.02109	1.08156					10µM
B1217	Meropenem trihydrate	1.06182	1.08321	1.01047					10µM
B1223	Vancomycin hydrochloride	1.2265	1.22547	1.10159					10µM
B1224	Anidulafungin	1.29744	1.0718	1.07284					10µM
B1226	Fluconazole hydrate	1.39296	1.25044	1.12908					10µM
B1239	Parecoxib Sodium	1.07885	1.35847	1.08648					10µM
B1240	(+)-Ketoconazole	1.25628	1.11368	0.783217					10µM
B1242	Haloperidol hydrochloride	1.27744	1.20913	0.767131					10µM
B1246	Etomidate hydrochloride	1.32307	1.16003	1.17941					10µM
B1248	Beclomethasone dipropionate	1.30952	0.921837	0.767522					10µM
B1251	Valproic acid	1.2218	1.05366	1.11071					10µM
B1266	Glycopyrrolate	1.13828	1.2179	1.08129					10µM
B1270	Reserpine hydrochloride	1.31272	1.07506	0.928742					10µM
B1277	Adapalene sodium salt	1.605	1.76447	0.203203					10µM
B1280	Prilocaine hydrochloride	1.26541	1.27395	1.22635					10µM
B1283	Prasugrel hydrochloride	1.2548	0.984179	1.07828					10µM
B1286	AZD7545	0.297412	-0.0050084	-0.0140317					0.1µM
B1289	Minoxidil	1.20798	0.629731	0.777547					10µM
B1290	Lansoprazole sodium	0.929365	0.978918	0.665346					10µM
B1296	Glibenclamide	1.29053	0.937402	0.834958					10µM
B1302	Amsacrine	-0.0202379	-0.0337445	-0.0239854	1.38542	1.33552			0.01µM
B1303	Amsacrine hydrochloride	-0.00395646	-0.0284732	-0.013816	1.4544	1.34913			0.01µM
B1327	Epinephrine HCl	1.17467	1.35508	1.18273					10µM
B1328	Terbutaline Sulfate	1.0446	1.17146	0.531473					10µM
B1329	Tolazoline HCl	1.16906	1.28906	0.853828					10µM
B1330	Acebutolol HCl	1.16349	1.3519	0.921922					10µM
B1331	Adrenalone HCl	0.974014	1.07137	1.94629					10µM
B1332	Carvedilol	1.04953	0.931282	1.3313					10µM
B1333	Clonidine HCl	1.02941	1.025	1.87636					10µM
B1334	Dexmedetomidine	1.27587	1.32175	2.1927					10µM
B1335	Guanabenz Acetate	1.03956	0.958931	1.65394					10µM
B1336	Isoprenaline HCl	1.0126	0.861541	1.53595					10µM
B1337	L-Adrenaline	1.07966	1.23709	1.81575					10µM
B1338	Maprotiline HCl	0.940996	0.894596	1.25242					10µM
B1339	Metoprolol Tartrate	0.980419	0.852965	1.0646					10µM
B1340	Naphazoline HCl	1.07794	0.929382	1.3261					10µM
B1341	Nebivolol	1.09227	0.805602	0.525031					10µM
B1343	Phenoxybenzamine HCl	0.705839	0.779751	0.853631					10µM
B1344	Phenylephrine HCl	0.934717	0.821281	1.53206					10µM
B1346	Propranolol HCl	0.949735	0.804399	1.4068					10µM
B1347	Ritodrine HCl	0.889548	0.964528	1.45663					10µM
B1348	Salbutamol Sulfate	0.894198	0.872501	1.41752					10µM
B1349	Tetrahydrozoline HCl	0.889349	0.92827	1.53635					10µM
B1350	Timolol Maleate	0.861417	0.741604	1.05658					10µM
B1351	Xylazine HCl	0.797024	0.941274	1.81246					10µM
B1352	Betaxolol	0.940933	0.914175	1.15099					10µM
B1353	Betaxolol HCl	0.942848	0.831194	1.0394					10µM
B1354	Bisoprolol fumarate	1.03866	0.95067	0.99512					10µM
B1355	Cisatracurium Besylate	0.779034	0.664355	1.24105					10µM
B1356	Detomidine HCl	0.931441	1.02645	1.87006					10µM
B1357	Dexmedetomidine HCl	1.02684	1.18787	2.18755					10µM
B1358	Epinephrine Bitartrate	0.988488	1.18246	1.73166					10µM
B1360	Ivabradine HCl	0.776449	0.767803	1.64687					10µM
B1361	Medetomidine HCl	1.11858	1.08144	1.90047					10µM
B1362	Naftopidil	0.836415	0.847458	1.32123					10µM
B1363	Phentolamine Mesylate	0.894906	0.82173	1.55199					10µM
B1364	Scopine	0.878455	0.858101	1.1661					10µM
B1365	Terazosin HCl	0.917397	0.868251	1.15773					10µM
B1367	Sotalol	1.0079	0.834341	0.943896					10µM
B1368	Tizanidine HCl	0.793675	0.893697	1.75334					10µM
B1369	Indacaterol Maleate	1.04073	0.91476	0.981053					10µM
B1371	Miltefosine	0.957279	0.936459	1.70432					10µM
B1373	Phenformin HCl	0.869203	0.908848	1.41585					10µM
B1375	Dehydroepiandrosterone (DHEA)	0.743535	0.792946	1.27477					10µM
B1376	Flutamide	0.893326	0.91032	1.39828					10µM
B1377	Megestrol Acetate	0.847028	0.772063	0.548718					10µM
B1378	Spironolactone	0.915649	0.995313	1.0816					10µM
B1380	Aminoglutethimide	0.954957	0.909657	1.23583					10µM
B1382	Anastrozole	1.0942	0.88266	1.29912					10µM
B1384	Ciclopirox ethanolamine	1.03431	1.08102	-0.0198365					1µM
B1386	Milrinone	0.736649	0.939801	1.65006					10µM
B1388	Esomeprazole Sodium	0.851716	0.94033	1.42234					10µM
B1389	Amiodarone HCl	0.785752	0.760779	0.210792					10µM
B1390	Carbamazepine	0.729438	0.918604	1.54301					10µM
B1391	Divalproex Sodium	0.862516	0.737445	1.59681					10µM
B1392	Loperamide HCl	0.865122	0.719361	0.182167					1µM
B1393	Nitrendipine	0.855996	0.934609	1.10025					10µM
B1394	Tamoxifen Citrate	0.874133	0.824518	0.383509					10µM
B1395	Sulfacetamide Sodium	0.970145	0.902073	1.24086					10µM
B1397	Trifluoperazine 2HCl	1.02206	0.919761	0.723409					10µM
B1398	Azithromycin	1.05028	0.931563	1.1473					10µM
B1399	Temozolomide	0.649001	0.731994	1.24818					10µM
B1401	Cabozantinib malate (XL184)	0.780206	0.838421	0.824007					10µM
B1407	Dabrafenib (GSK2118436)	0.701914	0.0924785	0.176599					0.1µM
B1409	Benidipine HCl	0.715205	0.80504	0.839335					10µM
B1410	Amlodipine	0.77244	0.756058	0.869238					10µM
B1411	Amlodipine Besylate	0.846064	0.837387	0.438582					10µM
B1412	Flunarizine 2HCl	0.763451	0.746965	0.912601					10µM
B1413	Tetracaine HCl	0.781263	0.908735	1.12395					10µM
B1414	Azelnidipine	0.916005	0.925347	0.0634078					1µM
B1415	Clevidipine Butyrate	1.06064	0.961201	0.587489					10µM
B1416	Felodipine	0.946313	0.818696	0.608647					10µM
B1417	Lacidipine	0.646458	0.598582	0.300565					10µM
B1418	Manidipine	0.811236	0.705031	0.0488987					1µM
B1419	Manidipine 2HCl	0.697895	0.545025	0.0411037					1µM
B1420	Bupivacaine HCl	0.841355	0.782617	1.32416					10µM
B1422	Tasisulam	0.731615	0.736175	1.00159					10µM
B1423	Cinacalcet HCl	0.700773	0.648519	0.578253					10µM
B1429	Rimonabant	0.858382	0.808614	0.658004					10µM
B1440	Acemetacin	0.806516	0.929337	1.20712					10µM
B1441	Lornoxicam	0.872186	0.79035	1.13422					10µM
B1443	Bufexamac	1.08647	0.893112	0.550184					10µM
B1444	Etodolac	0.919165	0.900542	1.06816					10µM
B1445	Flunixin Meglumin	0.707963	0.787349	1.04855					10µM
B1446	Ketoprofen	0.678252	0.679146	1.311					10µM
B1447	Ketorolac tromethamine salt	0.865834	0.708167	1.21618					10µM
B1448	Licofelone	0.714441	0.875523	1.1306					10µM
B1449	Mefenamic Acid	0.786694	0.697309	1.28692					10µM
B1450	Nabumetone	0.868157	0.809243	1.21091					10µM
B1452	Nimesulide	0.897858	0.799566	0.910145					10µM
B1453	Phenacetin	0.849466	0.828306	1.24083					10µM
B1454	Rofecoxib	0.929369	0.728746	0.680291					10µM
B1455	Tolfenamic Acid	1.01541	0.682653	0.805175					10µM
B1457	Diclofenac Sodium	1.00971	0.789675	0.826496					10µM
B1458	Lumiracoxib	1.1961	1.02254	1.04267					10µM
B1459	Valdecoxib	1.14077	0.910555	1.07078					10µM
B1460	Zaltoprofen	1.22176	1.08922	1.06994					10µM
B1461	Triflusal	1.4563	1.01344	1.0468					10µM
B1464	KPT-330	0.489365	0.0176074	0.0299214	1.10481	0.0263461			0.1µM
B1465	Plerixafor 8HCl (AMD3100 8HCl)	1.13736	0.953602	0.942108					10µM
B1468	Adenine	1.32246	1.05089	1.04833					10µM
B1469	Adenine sulfate	1.02613	1.00893	0.963026					10µM
B1470	Procarbazine HCl	0.994092	1.02917	0.932895					10µM
B1471	Adenine HCl	1.31312	0.894905	1.20028					10µM
B1472	Mizoribine	1.18202	1.0209	1.09151					10µM
B1473	Uridine	1.25068	0.948612	1.02032					10µM
B1474	FT-207 (NSC 148958)	1.33073	0.911806	1.16019					10µM
B1475	Flupirtine maleate	1.36823	1.10941	1.09401					10µM
B1476	Raltitrexed	1.33274	1.03433	0.929523					10µM
B1477	Lurasidone HCl	1.2727	0.925396	0.97415					10µM
B1479	Amisulpride	1.36554	0.996192	1.15196					10µM
B1480	Chlorpromazine HCl	1.40824	0.917303	1.01666					10µM
B1481	Domperidone	1.34584	1.0437	0.760501					10µM
B1482	Dopamine HCl	1.33447	0.979444	1.07151					10µM
B1483	Fenoldopam	1.26488	0.962739	1.19486					10µM
B1484	Levosulpiride	1.28115	0.981222	1.09095					10µM
B1485	Pergolide mesylate	1.23175	1.11782	1.21654					10µM
B1486	Amantadine HCl	1.3664	1.09527	1.18702					10µM
B1487	Pramipexole 2HCl Monohydrate	1.47373	1.16566	1.26324					10µM
B1488	Pramipexole	1.5195	1.07043	1.16081					10µM
B1489	Benserazide HCl	1.24332	0.944331	1.19781					10µM
B1490	Quetiapine Fumarate	1.40816	0.918852	1.06731					10µM
B1496	Icotinib	1.34683	0.89676	1.07534					10µM
B1501	Estradiol Cypionate	1.3297	1.06509	0.847268					10µM
B1503	Altrenogest	1.28843	0.796204	0.815906					10µM
B1504	Clomiphene citrate	1.39304	0.988116	0.798187					10µM
B1505	Epiandrosterone	0.995683	0.922016	0.917762					10µM
B1506	Estradiol valerate	1.25094	0.885765	1.08445					10µM
B1507	Estriol	1.37819	1.08661	1.06914					10µM
B1508	Ethynodiol diacetate	1.5433	1.17221	1.13235					10µM
B1509	Hexestrol	1.61414	1.02488	1.13239					10µM
B1510	Medroxyprogesterone acetate	1.32964	1.04789	1.0118					10µM
B1511	Mifepristone	1.461	0.939931	0.991425					10µM
B1512	Pregnenolone	1.41496	0.955718	1.14481					10µM
B1513	Toremifene Citrate	1.37046	1.03777	0.92856					10µM
B1514	Equol	1.41541	1.05153	1.05494					10µM
B1515	Raloxifene HCl	1.34964	1.05215	1.07686					10µM
B1516	Dienogest	1.03143	0.910572	1.12286					10µM
B1517	Gestodene	1.21986	0.927107	1.1229					10µM
B1520	Drospirenone	1.52048	1.00563	1.12013					10µM
B1521	Bosentan Hydrate	1.60451	1.05468	1.16101					10µM
B1529	Gabapentin HCl	1.29108	0.987771	0.963832					10µM
B1530	Niflumic acid	1.4377	0.950952	1.25627					10µM
B1531	(R)-baclofen	1.24173	0.816888	1.10786					10µM
B1532	Nefiracetam	1.52326	0.932987	1.11597					10µM
B1539	Tideglusib	1.3349	0.796502	0.042659					1µM
B1543	Mubritinib (TAK 165)	1.11063	0.73951	0.731757					10µM
B1545	Brompheniramine hydrogen maleate	1.34752	0.99392	1.09432					10µM
B1547	Cetirizine DiHCl	1.01756	0.927609	1.14172					10µM
B1549	Hydroxyzine 2HCl	1.39161	0.994779	1.0875					10µM
B1551	Mizolastine	1.68158	1.16348	1.21429					10µM
B1552	Nizatidine	1.71782	1.23325	1.26107					10µM
B1553	Tripelennamine HCl	1.37861	1.04656	1.00398					10µM
B1554	Benztropine mesylate	1.51608	1.15675	1.16199					10µM
B1555	Betahistine 2HCl	1.61572	1.07801	1.28451					10µM
B1556	Chlorpheniramine Maleate	1.58926	1.10646	1.20035					10µM
B1557	Cimetidine	1.42458	1.10471	1.11302					10µM
B1558	Clemastine Fumarate	1.58867	1.07097	0.854901					10µM
B1560	Famotidine	1.42004	1.20827	1.18605					10µM
B1561	Histamine 2HCl	1.01513	1.03067	1.20213					10µM
B1562	Ketotifen Fumarate	1.46652	1.11498	1.1391					10µM
B1563	Pemirolast potassium	1.28461	1.16915	1.16396					10µM
B1564	Ranitidine	1.79638	1.23325	1.29262					10µM
B1565	Roxatidine Acetate HCl	1.74156	1.13982	1.23454					10µM
B1566	Rupatadine Fumarate	1.51591	1.13945	1.17043					10µM
B1568	Azelastine HCl	1.64382	1.00054	0.983825					10µM
B1569	Bepotastine Besilate	1.73546	1.10466	1.2314					10µM
B1571	Desloratadine	1.4843	1.09648	1.01191					10µM
B1572	Latrepirdine	1.65541	1.144	0.988411					10µM
B1573	Fexofenadine HCl	1.60309	1.19344	1.18254					10µM
B1575	Lafutidine	1.07083	1.12043	1.08492					10µM
B1576	Olopatadine HCl	1.43139	1.07407	1.14402					10µM
B1592	Hexamethonium Bromide	1.16718	1.08952	1.17353					10µM
B1593	Irsogladine	1.86135	1.22711	1.32875					10µM
B1594	Neostigmine Bromide	1.71677	1.21973	1.31162					10µM
B1595	Succinylcholine Chloride Dihydrate	1.18848	1.07054	1.16559					10µM
B1596	Acetylcholine Chloride	1.3603	1.08628	1.12412					10µM
B1598	Biperiden HCl	1.74237	1.19428	1.13454					10µM
B1599	Bethanechol chloride	1.17515	1.11822	1.01678					10µM
B1600	Darifenacin HBr	1.69823	1.21481	0.96576					10µM
B1601	Decamethonium Bromide	1.5367	1.07945	1.10481					10µM
B1602	Donepezil HCl	1.11118	1.22146	1.03068					10µM
B1603	Homatropine Bromide	1.28631	1.57362	2.25993					10µM
B1604	Homatropine Methylbromide	1.20669	1.09769	1.27112					10µM
B1605	Hyoscyamine	1.2944	0.894504	1.17258					10µM
B1606	Orphenadrine Citrate	1.24365	0.996831	0.926626					10µM
B1607	Otilonium Bromide	1.00328	1.12224	0.0223201					1µM
B1608	Tropicamide	1.19796	1.05958	1.2016					10µM
B1609	Aclidinium Bromide	1.08735	0.857569	1.09096					10µM
B1610	Gallamine Triethiodide	1.23911	0.719798	1.10646					10µM
B1611	Methscopolamine	1.30884	1.15822	0.782389					10µM
B1612	Pancuronium dibromide	1.4942	1.1354	1.04897					10µM
B1613	Pyridostigmine Bromide	1.26797	1.23748	1.17559					10µM
B1614	Solifenacin succinate	1.35814	1.19938	2.06821					10µM
B1616	Trospium chloride	1.24725	1.17786	1.20131					10µM
B1620	Tolterodine tartrate	1.37849	1.17356	0.938067					10µM
B1623	Ifenprodil Tartrate	1.36692	0.853306	0.875179					10µM
B1628	MPEP	1.37268	1.10184	1.0059					10µM
B1634	Fosbretabulin (Combretastatin A4 Phosphate (CA4P)) Disodium	0.204046	0.011086	-0.00137283					0.1µM
B1639	Ridaforolimus (Deforolimus, MK-8669)	0.146987	0.0875492	0.00698205	1.36039	1.31024			0.01µM
B1643	Sodium 4-Aminosalicylate	1.40743	0.734193	1.17566					10µM
B1647	Naloxone HCl	1.26522	1.15273	1.24887					10µM
B1648	Naltrexone HCl	1.42367	1.25834	1.09609					10µM
B1649	Racecadotril	0.989062	0.903908	0.985438					10µM
B1650	Trimebutine	1.21269	1.14087	1.08966					10µM
B1651	1-Hexadecanol	1.15888	1.2111	1.31777					10µM
B1655	Alverine Citrate	1.32958	1.0385	0.95092					10µM
B1656	Amfenac Sodium Monohydrate	1.46385	0.975525	1.03453					10µM
B1658	Amikacin disulfate	1.05389	0.840777	0.84158					10µM
B1659	Aminothiazole	1.45499	1.21062	1.04794					10µM
B1660	Amoxapine	1.33787	1.00109	0.95624					10µM
B1661	Amoxicillin	1.37057	0.849195	1.24515					10µM
B1662	Ampicillin Trihydrate	1.35928	1.18785	1.34271					10µM
B1663	Amprolium HCl	1.05885	0.910419	0.819246					10µM
B1664	Antazoline HCl	1.46824	1.15883	1.17742					10µM
B1665	Apramycin Sulfate	0.907085	0.908882	1.22575					10µM
B1666	Atracurium Besylate	0.711578	0.88831	0.580109					10µM
B1667	Azaguanine-8	0.914966	0.462981	-0.024381					1µM
B1668	Azaperone	1.20924	0.6242	0.612322					10µM
B1669	Azithromycin Dihydrate	0.840023	0.864442	0.616281					10µM
B1670	Bacitracin	0.86086	0.734813	0.700438					10µM
B1671	Bacitracin Zinc	0.795561	0.608916	0.606938					10µM
B1672	Bemegride	0.82912	0.659921	0.689024					10µM
B1673	Benzbromarone	0.940448	0.591949	0.746767					10µM
B1674	Benzethonium Chloride	0.655576	0.0389139	-0.0149508					0.1µM
B1675	Benzocaine	0.919967	0.734002	0.552568					10µM
B1676	Benzoic Acid	1.33027	1.13844	1.74363					10µM
B1677	Benzydamine HCl	1.46647	1.14676	1.08238					10µM
B1678	Penicillin G Sodium	1.35561	0.994193	1.08624					10µM
B1679	Betamipron	1.28841	0.947747	1.06477					10µM
B1680	Bezafibrate	1.44959	1.04593	1.05132					10µM
B1682	Bosentan	1.39811	1.073	1.20627					10µM
B1683	Brimonidine Tartrate	1.36289	1.19749	1.25482					10µM
B1684	Bromfenac Sodium	1.27691	0.833356	1.12884					10µM
B1685	Broxyquinoline	1.53238	1.08275	1.06102					10µM
B1687	Buspirone HCl	1.37442	1.36684	0.962411					10µM
B1689	Capreomycin Sulfate	1.01563	0.77584	0.860264					10µM
B1690	Carprofen	1.3038	1.12493	1.60538					10µM
B1691	Ceftriaxone Sodium Trihydrate	1.18371	1.24914	1.15663					10µM
B1692	Cephalexin	0.858125	0.757912	0.919045					10µM
B1693	Cetrimonium Bromide (CTAB)	1.30475	1.02636	-0.0421795					1µM
B1694	Cetylpyridinium Chloride	1.37197	0.0557374	-0.0272162					0.1µM
B1695	Chlorhexidine HCl	1.38702	1.08495	-0.020484					1µM
B1696	Chlorocresol	1.2599	1.05972	1.24164					10µM
B1697	Chlorpropamide	1.36873	0.949821	1.26679					10µM
B1698	Chlorquinaldol	1.37779	0.973766	0.0721561					1µM
B1699	Chlortetracycline HCl	1.24252	1.06235	0.628721					10µM
B1701	Chlorzoxazone	1.20209	1.16858	1.14066					10µM
B1703	Choline Chloride	1.64625	1.2219	1.42477					10µM
B1704	Chromocarb	1.08375	1.34964	1.18013					10µM
B1705	Cinchophen	1.14601	1.07293	1.25574					10µM
B1706	Climbazole	1.47716	1.00281	1.12923					10µM
B1707	Clindamycin	1.58287	1.14166	1.25288					10µM
B1708	Clindamycin Phosphate	1.16009	0.862742	1.02618					10µM
B1709	Clodronate Disodium	1.05976	0.786894	1.04648					10µM
B1710	Clofazimine	1.35495	0.572946	-0.0164372					1µM
B1711	Clofibric Acid	1.63562	1.13352	1.44641					10µM
B1713	Clorprenaline HCL	1.59639	1.34363	1.09148					10µM
B1714	Closantel	1.32543	1.38219	1.11814					10µM
B1715	Closantel Sodium	1.27022	1.27911	1.38304					10µM
B1716	Colistin Sulfate	0.856584	0.954721	0.942391					10µM
B1717	Creatinine	0.894312	0.798642	1.01514					10µM
B1718	Cyclandelate	1.20043	0.775382	1.1563					10µM
B1719	Cysteamine HCl	1.416	0.934756	1.31576					10µM
B1721	D-Cycloserine	1.0606	0.875428	1.08556					10µM
B1723	Deferiprone	1.04857	0.768643	1.06496					10µM
B1724	Deoxycorticosterone acetate	1.19005	0.671258	0.946523					10µM
B1725	Dexlansoprazole	1.58747	0.840745	1.03534					10µM
B1726	Diacerein	0.833746	1.11816	0.999794					10µM
B1727	Dibenzothiophene	0.885021	0.995789	1.08434					10µM
B1728	Difluprednate	1.02174	0.999441	0.933416					10µM
B1729	Diminazene Aceturate	0.752014	1.15011	-0.0477597					1µM
B1731	Dirithromycin	0.662253	1.20659	0.907249					10µM
B1733	Domiphen Bromide	0.743732	0.27994	-0.157517					1µM
B1734	Doxofylline	0.979107	1.177	1.52863					10µM
B1735	Doxylamine Succinate	1.03166	1.03306	1.42233					10µM
B1736	Droperidol	0.966341	1.07435	1.70532					10µM
B1737	Dropropizine	1.02198	0.906114	1.37807					10µM
B1739	Dydrogesterone	1.18619	0.858926	1.27687					10µM
B1740	Ebastine	0.762789	0.88855	0.00463839					1µM
B1741	Efaproxiral Sodium	0.846361	0.725164	0.868914					10µM
B1742	Enrofloxacin	1.17291	1.43776	1.82901					10µM
B1743	Epalrestat	1.26451	1.35204	1.83579					10µM
B1744	Epinastine HCl	1.05766	1.33381	1.53424					10µM
B1745	Eprazinone 2HCl	0.791676	1.42127	1.0572					10µM
B1746	Eprosartan Mesylate	1.15019	1.32513	1.43488					10µM
B1747	Erythritol	1.08639	1.20197	1.74085					10µM
B1748	Esmolol HCl	1.07174	1.11439	1.85667					10µM
B1749	Ethacridine lactate monohydrate	1.03826	0.0289892	-0.0619777					0.1µM
B1750	Ethamsylate	1.12209	1.01012	1.49681					10µM
B1752	Etidronate	0.8723	1.32752	1.04464					10µM
B1754	Fenspiride HCl	1.22889	1.22913	0.971044					10µM
B1755	Fidaxomicin	1.10948	1.08781	0.22137					10µM
B1758	Florfenicol	1.20352	1.16289	1.64495					10µM
B1759	Flubendazole	0.941906	0.0129431	-0.0796714					0.1µM
B1760	Flufenamic acid	0.916388	1.10858	1.44818					10µM
B1761	Flumethasone	1.01224	1.20235	1.31644					10µM
B1763	Fudosteine	0.779996	1.30063	1.19834					10µM
B1764	Furaltadone HCl	1.02644	1.08434	1.41091					10µM
B1765	Gadodiamide	0.734932	1.28266	1.01969					10µM
B1766	Halcinonide	0.965021	0.968313	1.26691					10µM
B1767	Halobetasol Propionate	1.00035	1.13221	1.02831					10µM
B1770	Histamine Phosphate	0.956914	1.40361	1.02406					10µM
B1772	Ibandronate sodium	0.656499	1.19575	1.1316					10µM
B1773	Idoxuridine	0.756734	0.588072	0.116735					1µM
B1774	Isosorbide	0.647145	0.933943	1.34328					10µM
B1775	Isovaleramide	0.605095	0.798096	1.37528					10µM
B1776	Lactulose	0.895342	0.853307	1.03375					10µM
B1777	(-)-Tetramisole	1.01061	0.680113	1.43289					10µM
B1778	Levobetaxolol HCl	0.894092	0.683258	1.38268					10µM
B1779	Liothyronine Sodium	0.982441	0.806888	1.29395					10µM
B1781	Lomefloxacin HCl	0.744388	0.882842	0.909256					10µM
B1782	Lomerizine HCl	0.849028	0.712135	0.290054					10µM
B1783	Loxapine Succinate	1.02741	0.622792	1.05176					10µM
B1784	Levobupivacaine HCl	1.179	1.31936	1.89839					10µM
B1785	Mechlorethamine HCl	1.07894	0.0707537	0.0313042					0.1µM
B1786	Meclizine 2HCl	0.896926	1.22629	1.31674					10µM
B1787	Methyldopa	1.02003	1.17229	1.53799					10µM
B1788	Mevastatin	1.03641	0.800137	0.555542					10µM
B1789	Mexiletine HCl	1.03906	1.09481	1.70304					10µM
B1790	Mezlocillin Sodium	1.024	1.03703	2.15717					10µM
B1791	Minocycline HCl	0.788963	1.20968	0.557535					10µM
B1792	Montelukast Sodium	1.19976	1.02025	1.55885					10µM
B1793	NAD+	0.855443	1.28238	1.20822					10µM
B1795	Neomycin sulfate	0.87352	1.29565	1.22748					10µM
B1796	Netilmicin Sulfate	0.789404	1.56282	1.448					10µM
B1797	Nicaraven	1.099	1.17451	1.70711					10µM
B1798	Nicardipine HCl	1.0396	1.24286	1.57238					10µM
B1799	Nifuroxazide	1.02669	0.833515	-0.0858459					1µM
B1800	Nithiamide	1.0237	1.11515	1.65534					10µM
B1803	Oseltamivir phosphate	1.08884	1.00936	1.70399					10µM
B1804	Oxaprozin	1.08267	1.08414	2.12152					10µM
B1805	Oxybuprocaine HCl	1.11948	1.12265	1.8623					10µM
B1807	Pamidronate	0.817154	1.13133	1.09044					10µM
B1808	Paromomycin Sulfate	0.835271	1.30622	1.18372					10µM
B1809	Penciclovir	1.18566	1.18035	1.67139					10µM
B1810	Penfluridol	1.10171	0.979817	0.0140089					1µM
B1811	Pentoxyverine Citrate	1.1179	0.856075	1.84509					10µM
B1812	Phenazopyridine HCl	0.977704	1.25734	1.6643					10µM
B1813	Phenindione	1.04049	0.948717	1.76895					10µM
B1814	Pheniramine Maleate	1.05884	1.03083	1.64452					10µM
B1816	Pilocarpine HCl	1.10812	1.0207	1.87908					10µM
B1817	Pimecrolimus	0.983358	0.920259	0.168704					1µM
B1818	Piperacillin Sodium	1.08583	1.01073	1.65126					10µM
B1819	Pramoxine HCl	1.13283	0.935396	1.44457					10µM
B1820	Primaquine Diphosphate	1.14189	0.952099	0.434491					10µM
B1821	Proflavine Hemisulfate	1.05852	0.222297	-0.0430889					1µM
B1823	Quinacrine 2HCl	1.10032	0.565344	0.0586248					1µM
B1825	Ribostamycin Sulfate	0.820068	1.30451	1.38938					10µM
B1827	Salicylanilide	0.816161	1.19121	1.42427					10µM
B1829	Sasapyrine	0.99004	0.907134	1.46394					10µM
B1830	Serotonin HCl	1.0006	1.09329	1.95879					10µM
B1831	Sertaconazole nitrate	1.00115	0.791317	0.825644					10µM
B1834	Sodium ascorbate	0.728422	1.18597	1.33209					10µM
B1835	Sodium butyrate	0.629704	1.19038	1.19998					10µM
B1837	Sodium Monofluorophosphate	0.760418	1.06545	1.19967					10µM
B1838	Sodium Nitrite	1.00736	1.05803	1.52682					10µM
B1839	Spiramycin	0.838318	1.18495	1.62774					10µM
B1840	Sucralose	0.896758	0.825392	1.26278					10µM
B1841	Sulfadoxin	0.922788	0.740173	1.23063					10µM
B1842	Sulfaguanidine	0.924701	0.849679	1.22622					10µM
B1844	Sulfapyridine	0.876552	0.895275	1.29096					10µM
B1846	Taurine	0.903831	0.70494	0.747323					10µM
B1849	Tenoxicam	0.805631	0.903249	1.25313					10µM
B1850	Teriflunomide	0.907711	0.894216	1.09345					10µM
B1852	Thiamine HCl (Vitamin B1)	0.918454	0.818524	0.827572					10µM
B1853	Thiamphenicol	0.880037	0.786166	1.03045					10µM
B1854	Ticarcillin sodium	1.03592	1.0314	1.08398					10µM
B1855	Tiratricol	1.18434	1.23729	1.41972					10µM
B1856	Tobramycin	0.848212	0.893753	1.42251					10µM
B1857	Tolperisone HCl	0.835586	0.816177	1.05271					10µM
B1858	Tranexamic Acid	0.874755	0.91554	0.793458					10µM
B1859	Triamcinolone	0.951766	0.846536	1.28031					10µM
B1860	Triclabendazole	0.877629	0.888624	1.23819					10µM
B1861	Trometamol	0.823072	0.792459	0.818209					10µM
B1862	Troxipide	0.958227	0.946992	1.20567					10µM
B1863	Uracil	0.911098	0.751059	1.2011					10µM
B1864	Valganciclovir HCl	0.876382	0.957233	0.786096					10µM
B1865	Valnemulin HCl	0.998427	1.01213	0.657705					10µM
B1867	Verapamil HCl	1.0875	1.0199	0.958421					10µM
B1868	Vitamin A Acetate	0.964363	0.748445	0.50526					10µM
B1869	Retinyl (Vitamin A) Palmitate	0.795741	0.754401	1.33659					10µM
B1870	Voglibose	0.890013	0.934568	1.33654					10µM
B1871	Zoxazolamine	0.905798	0.848389	1.27888					10µM
B1872	2-Thiouracil	0.941691	0.952617	1.20961					10µM
B1877	Adenosine	0.867185	0.840778	1.32956					10µM
B1878	Adiphenine HCl	0.948875	0.909768	1.10864					10µM
B1880	Albendazole Oxide	0.911424	0.801204	0.499716					10µM
B1881	Alibendol	0.908576	1.03084	0.956611					10µM
B1882	Allylthiourea	1.01836	1.01959	0.834252					10µM
B1883	Amidopyrine	1.12564	0.922192	1.17721					10µM
B1884	Amiloride HCl	0.849119	0.802726	1.19305					10µM
B1885	Amphotericin B	0.754081	0.7094	1.16874					10µM
B1886	Antipyrine	0.9231	0.929257	1.04406					10µM
B1887	Articaine HCl	0.930808	0.784296	1.32017					10µM
B1888	Aspartame	1.00684	0.922788	1.06941					10µM
B1889	Buflomedil HCl	0.92711	0.816789	1.2229					10µM
B1891	Azacyclonol	1.01688	0.930713	1.03395					10µM
B1892	Azathioprine	0.810789	0.910512	0.92859					10µM
B1893	Azlocillin sodium salt	0.872896	1.00564	0.901521					10µM
B1895	Besifloxacin HCl	0.988174	0.924181	0.509611					10µM
B1896	Betamethasone	1.01682	1.06826	0.658819					10µM
B1897	Bifonazole	0.886244	0.912547	0.901289					10µM
B1898	Bisacodyl	0.791164	0.900834	1.19375					10µM
B1899	Bromhexine HCl	0.930284	0.94145	0.956936					10µM
B1900	Budesonide	0.887647	0.98554	0.800246					10µM
B1901	Butenafine HCl	0.973531	0.919363	1.02683					10µM
B1902	Butoconazole nitrate	0.956413	0.922474	1.09317					10µM
B1903	Carbazochrome sodium sulfonate (AC-17)	0.970583	1.01517	0.967119					10µM
B1904	Carbidopa	0.994332	0.830339	0.293177					10µM
B1905	Carbimazole	0.840447	0.897492	0.663203					10µM
B1906	Cefoselis Sulfate	1.07816	0.905102	0.824184					10µM
B1907	Ceftiofur HCl	1.16905	1.08211	1.03232					10µM
B1908	Chenodeoxycholic Acid	0.929505	1.00612	1.32847					10µM
B1909	Chlormezanone	0.822522	0.836493	1.06484					10µM
B1910	Chloroxine	1.0076	0.993779	0.687002					10µM
B1911	Cinepazide maleate	0.904792	0.998478	0.94056					10µM
B1913	Clindamycin HCl	0.945687	0.996493	1.02843					10µM
B1915	Clobetasol propionate	0.998385	0.795778	0.674337					10µM
B1917	Clorsulon	1.13204	0.956687	0.896742					10µM
B1918	Cloxacillin Sodium	0.982302	0.825591	0.952158					10µM
B1919	Cortisone acetate	0.980729	0.938439	0.807947					10µM
B1920	Crystal Violet	0.965595	-0.0641255	-0.140105					0.1µM
B1921	Cyclamic acid	1.2042	1.10335	1.13269					10µM
B1922	Cyclosporin A	0.740223	0.200516	-0.175015					1µM
B1923	Cytidine	0.869821	0.842433	0.862273					10µM
B1924	Deflazacort	0.950632	0.952071	0.904165					10µM
B1925	Deoxyarbutin	0.979879	1.12875	1.021					10µM
B1926	Dexamethasone acetate	1.0036	0.995401	0.780506					10µM
B1927	Diclazuril	1.04595	0.780293	0.766936					10µM
B1928	Diclofenac Diethylamine	1.20814	0.818013	0.87343					10µM
B1929	Diclofenac Potassium	1.02902	0.821455	0.989086					10µM
B1931	Dimethyl Fumarate	0.963187	0.750579	0.385938					10µM
B1932	Diphenhydramine HCl	1.08219	0.899841	0.802334					10µM
B1933	Dipyridamole	1.22948	1.08123	0.713167					10µM
B1934	DL-Carnitine HCl	0.941053	1.02184	0.757542					10µM
B1935	Dronedarone HCl	0.890863	0.928248	-0.101321					1µM
B1936	Dyclonine HCl	0.872184	0.849253	0.674497					10µM
B1937	Econazole nitrate	0.971306	0.449689	0.0187425					1µM
B1938	Erdosteine	1.17173	0.870541	0.80456					10µM
B1939	Erythromycin	1.29381	0.799633	0.883219					10µM
B1940	Erythromycin Ethylsuccinate	1.23854	0.698994	0.8362					10µM
B1941	Estradiol Benzoate	1.0317	0.872494	-0.00969601					1µM
B1942	Famciclovir	1.03395	0.711452	0.725276					10µM
B1943	Fenofibrate	1.14791	0.859887	0.875564					10µM
B1944	Fenoprofen Calcium	1.15702	0.998081	0.886814					10µM
B1945	Fenoprofen calcium hydrate	1.10106	1.09477	1.11918					10µM
B1946	Foscarnet Sodium	1.10189	0.773214	1.09317					10µM
B1947	Gemfibrozil	1.07768	1.2425	0.982364					10µM
B1949	Guanidine HCl	0.977608	0.832762	0.916534					10µM
B1950	Hydrochlorothiazide	1.15221	1.11428	0.788373					10µM
B1951	Hydrocortisone	0.85944	1.07113	0.703731					10µM
B1953	Indapamide	1.01963	1.04639	0.811007					10µM
B1954	Inulin	0.920686	0.776445	0.943524					10µM
B1956	Isoconazole nitrate	0.932843	1.0161	0.747695					10µM
B1957	Isoniazid	0.867326	1.29186	0.983193					10µM
B1959	Levofloxacin	0.948308	1.40521	1.10498					10µM
B1960	Levonorgestrel	1.09513	0.934743	0.959192					10µM
B1961	Levosimendan	1.2701	1.05396	0.267469					10µM
B1963	Lomustine	0.99254	1.20138	0.919573					10µM
B1964	Lonidamine	0.963522	1.13283	1.04973					10µM
B1965	Meglumine	1.07778	0.972749	0.865751					10µM
B1966	Menadione	0.909087	1.01252	-0.0957902					1µM
B1967	Mepivacaine HCl	0.947048	0.732279	0.794485					10µM
B1968	Mequinol	0.972106	1.02631	1.07768					10µM
B1969	Mesalamine	0.830324	1.10029	1.14314					10µM
B1970	Metformin HCl	0.885917	1.31717	1.23122					10µM
B1971	Methacycline HCl	0.891347	1.32502	0.661778					10µM
B1972	Methenamine	1.23059	0.974368	1.11401					10µM
B1974	Methylthiouracil	1.29161	1.03094	1.2145					10µM
B1975	Metolazone	1.12237	1.12051	1.09724					10µM
B1976	Metronidazole	0.940841	1.15204	1.01037					10µM
B1977	Miconazole	1.01304	1.04362	0.651782					10µM
B1978	Miconazole Nitrate	1.00908	1.12611	0.503121					10µM
B1979	Mometasone furoate	0.840751	1.29214	0.673695					10µM
B1980	Moroxydine HCl	1.04889	0.979095	0.992115					10µM
B1981	Mycophenolic acid	0.881353	-0.0883461	-0.142472					0.1µM
B1982	Nadifloxacin	0.865763	1.30206	1.25644					10µM
B1983	Nafcillin Sodium	0.862217	1.37766	1.3373					10µM
B1984	Naftifine HCl	1.28065	0.489472	1.06031					10µM
B1985	Nalidixic acid	1.27147	1.0181	1.21476					10µM
B1986	Nedaplatin	0.787034	-0.151504	-0.0597785					0.1µM
B1987	Nicotinic Acid	0.910162	1.21882	1.05454					10µM
B1988	Nifedipine	0.944372	1.20828	0.824751					10µM
B1989	Nisoldipine	0.924748	0.980037	0.279232					10µM
B1990	Noradrenaline bitartrate monohydrate	1.00124	1.45859	1.01959					10µM
B1991	Norethindrone	0.981304	0.931278	0.813633					10µM
B1992	Novobiocin Sodium	0.797301	1.16799	1.16986					10µM
B1993	Nystatin (Fungicidin)	0.848832	1.33901	1.19177					10µM
B1995	(+,-)-Octopamine HCl	0.908012	1.44254	1.44181					10µM
B1996	Ornidazole	1.32955	1.07742	1.04632					10µM
B1997	Oxacillin sodium monohydrate	1.24363	0.828219	0.941912					10µM
B1998	Oxfendazole	1.0812	1.37301	0.741936					10µM
B1999	Oxibendazole	1.01398	-0.16575	-0.113066					0.1µM
B2000	Oxytetracycline (Terramycin)	1.03415	1.1336	1.0142					10µM
B2001	Oxytetracycline Dihydrate	0.938049	1.22025	1.03654					10µM
B2003	Pefloxacin Mesylate	0.994145	1.20093	1.0075					10µM
B2004	Phenylbutazone	0.901229	1.1204	1.14549					10µM
B2005	Pidotimod	0.747835	1.12488	1.24067					10µM
B2007	Pizotifen Malate	0.911278	1.3221	1.19454					10µM
B2008	Potassium Iodide	0.923352	1.60522	1.34432					10µM
B2009	Pranlukast	1.26799	0.793156	0.985988					10µM
B2010	Pranoprofen	1.3837	1.30815	1.16536					10µM
B2011	Praziquantel	1.07506	1.43375	1.11969					10µM
B2012	Prednisolone	1.03462	1.29056	0.929417					10µM
B2013	Prednisolone Acetate	0.997453	1.28171	0.99193					10µM
B2014	Probenecid	0.903699	1.132	1.17496					10µM
B2015	Probucol	0.908068	1.2286	0.656941					10µM
B2016	Protionamide	1.00456	1.29587	1.17605					10µM
B2017	Pyridoxine HCl	0.905528	1.28067	1.17557					10µM
B2018	Rebamipide	0.849349	1.28958	1.40256					10µM
B2019	Retapamulin	0.984695	1.51345	1.17457					10µM
B2021	Rifampin	1.21391	1.12533	0.990426					10µM
B2022	Ronidazole	1.42641	1.14115	1.0436					10µM
B2023	Ropivacaine HCl	1.19427	1.32261	1.06406					10µM
B2024	Roxithromycin	1.08088	1.4532	1.19114					10µM
B2026	Sodium Nitroprusside	1.07567	1.24489	1.085					10µM
B2027	Sodium Picosulfate	1.12966	1.28801	1.12967					10µM
B2028	Sodium salicylate	1.01934	1.2191	1.03063					10µM
B2029	Sorbitol	1.15473	1.29312	1.10412					10µM
B2034	Streptomycin sulfate	0.946443	0.898371	1.13157					10µM
B2035	Sulbactam sodium	0.91382	0.996123	1.25159					10µM
B2036	Sulconazole Nitrate	0.944498	1.63756	1.04431					10µM
B2037	Sulfamerazine	1.34073	0.972899	0.962631					10µM
B2038	Sulfameter	1.40521	1.07394	1.01519					10µM
B2039	Sulfamethizole	1.22277	1.19264	1.02977					10µM
B2040	Sulfamethoxazole	1.16661	1.40182	1.0346					10µM
B2041	Sulfanilamide	1.12817	1.32444	0.956827					10µM
B2042	Sulfathiazole	1.13552	1.23146	0.999578					10µM
B2043	Sulfisoxazole	1.17425	1.21619	1.03092					10µM
B2044	Sulindac	1.14376	1.22846	1.153					10µM
B2047	Terbinafine HCl	1.0421	1.37227	1.17823					10µM
B2049	Tilmicosin	0.928157	0.983414	1.12461					10µM
B2050	Tinidazole	1.04044	1.77157	1.32419					10µM
B2051	Tioconazole	0.768374	0.832864	0.350089					10µM
B2053	Tolnaftate	0.825064	0.886952	0.916444					10µM
B2054	Toltrazuril	0.774011	0.793023	0.886598					10µM
B2055	Torsemide	0.776391	0.874575	0.994567					10µM
B2056	Trichlormethiazide	0.819134	0.841644	0.86225					10µM
B2057	Trimethoprim	0.655632	0.799535	0.859593					10µM
B2059	Tylosin tartrate	0.770395	0.784334	0.871335					10µM
B2061	Valaciclovir HCl	0.704185	0.894507	0.893444					10µM
B2062	Vidarabine	0.834716	0.937058	0.787962					10µM
B2063	Vitamin B12	0.589236	0.760886	1.06934					10µM
B2064	Vitamin C	1.1534	0.977669	1.16904					10µM
B2065	Vitamin D3	0.766586	0.308449	0.823826					10µM
B2066	Xylometazoline HCl	0.886607	1.05677	1.23407					10µM
B2067	Xylose	0.996902	1.1003	1.16531					10µM
B2068	Zafirlukast	0.873285	0.857809	1.15468					10µM
B2070	5-Aminolevulinic acid HCl	0.950862	0.970443	1.23539					10µM
B2071	Acetanilide	0.952231	0.867553	1.02526					10µM
B2072	Acipimox	0.867861	0.913916	1.03741					10µM
B2073	Alendronate	1.05026	1.00646	0.813925					10µM
B2075	Ambrisentan	0.713784	0.918397	0.95904					10µM
B2076	(6-)ε-​Aminocaproic acid	0.937504	0.972603	1.02352					10µM
B2077	Amorolfine HCl	0.745599	1.01787	1.29046					10µM
B2078	Atovaquone	0.867661	0.868779	1.03911					10µM
B2079	Avobenzone	0.751542	0.784459	0.939981					10µM
B2082	Camostat Mesilate	0.900221	0.992655	1.17922					10µM
B2083	Caspofungin Acetate	0.720099	0.798469	1.18443					10µM
B2086	Cefditoren Pivoxil	1.01865	0.913701	1.00634					10µM
B2087	Ciclopirox	0.931358	0.833748	-0.0658446					1µM
B2088	Diethylstilbestrol	0.923421	0.878432	0.987237					10µM
B2089	Diltiazem HCl	0.98269	0.875211	0.972144					10µM
B2090	D-Mannitol	0.701832	0.850696	0.95404					10µM
B2091	Doxercalciferol	0.811117	0.878319	0.744201					10µM
B2092	Doxifluridine	1.37525	1.07455	1.26799					10µM
B2093	Felbamate	0.830568	0.936071	0.993939					10µM
B2094	Fluconazole	0.82279	0.850571	1.01698					10µM
B2095	Fluocinolone Acetonide	0.919937	0.986053	1.11804					10µM
B2096	Fluticasone propionate	0.934775	0.821531	0.689077					10µM
B2097	Ganciclovir	0.932634	0.971169	0.908027					10µM
B2099	Haloperidol	0.888255	0.796688	0.807048					10µM
B2101	Hydralazine HCl	1.01066	0.888755	0.795189					10µM
B2102	Hydroxyurea	0.864417	1.06611	0.99856					10µM
B2103	Idebenone	0.790856	0.932339	0.797361					10µM
B2104	Itraconazole	0.902215	0.850027	-0.00197665					1µM
B2106	Loteprednol etabonate	1.61658	1.02188	0.650566					10µM
B2107	L-Thyroxine	1.04764	0.998996	1.19791					10µM
B2108	Lubiprostone	0.863447	0.883594	1.08791					10µM
B2109	Mecarbinate	0.981626	0.960461	1.09382					10µM
B2110	Meptazinol HCl	0.936981	0.825252	0.846162					10µM
B2111	Miglitol	1.03344	1.06282	0.928762					10µM
B2112	Milnacipran HCl	1.05135	0.877899	0.941892					10µM
B2113	Mirtazapine	0.637537	0.829086	0.97988					10µM
B2114	Mitoxantrone HCl	-0.130597	-0.0835597	-0.0841711	1.37203	1.33483			0.01µM
B2115	Moguisteine	0.757565	0.866714	0.938462					10µM
B2116	Ozagrel HCl	1.44177	0.876674	0.981529					10µM
B2117	Pioglitazone	1.4469	1.06885	1.07621					10µM
B2118	Pramiracetam	1.03049	0.872964	1.06545					10µM
B2119	Prilocaine	0.936795	0.771527	1.01936					10µM
B2120	Primidone	1.1008	0.989751	0.968531					10µM
B2121	Propylthiouracil	0.790231	0.804526	0.926419					10µM
B2122	Pyrazinamide	0.812819	0.895857	1.00946					10µM
B2123	Quinine HCl Dihydrate	0.515529	0.812002	0.932833					10µM
B2124	Reboxetine mesylate	0.600896	0.936774	0.79668					10µM
B2125	Ribavirin	0.756541	1.03522	0.759687					10µM
B2126	Rifabutin	0.652481	0.934211	0.586017					10µM
B2127	Rifapentine	0.843039	0.952009	0.795201					10µM
B2128	Rimantadine	1.29224	0.988174	1.09302					10µM
B2129	Ropinirole HCl	1.23556	0.961964	0.89946					10µM
B2131	Sulbactam	1.09747	0.938918	1.11209					10µM
B2132	Sulfamethazine	1.12434	0.971215	1.07964					10µM
B2133	Suprofen	0.877287	0.799887	1.11804					10µM
B2134	Ulipristal	0.849806	0.974958	0.640224					10µM
B2135	Ursodiol	0.768693	0.971192	0.91685					10µM
B2136	Zanamivir	0.663662	1.0159	1.00895					10µM
B2139	Bimatoprost	0.819467	1.23563	1.01855					10µM
B2140	Calcifediol	0.653119	1.02738	0.746034					10µM
B2141	Calcitriol	0.831459	1.17187	0.938161					10µM
B2142	Cefprozil hydrate	1.48851	1.10619	1.03157					10µM
B2143	Tacrolimus (FK506)	1.11658	0.846998	0.696683					10µM
B2144	Fluocinonide	1.02929	0.842075	0.86729					10µM
B2145	Fosaprepitant dimeglumine salt	0.872022	1.01642	1.00653					10µM
B2147	Peramivir Trihydrate	0.865916	0.743009	0.797319					10µM
B2148	Prednisone	0.660418	0.978327	0.911745					10µM
B2149	Pyrantel Pamoate	0.571833	0.868586	0.717575					10µM
B2150	Sitafloxacin Hydrate	0.596801	0.932123	0.610836					10µM
B2153	Alfacalcidol	0.658783	0.946042	0.413525					10µM
B2154	Alprostadil	0.64921	1.07223	0.570204					10µM
B2156	Bindarit	0.979659	0.399648	0.159127					1µM
B2157	Cabazitaxel	-0.0497102	0.00331244	-0.0195832	1.38308	1.38431			0.01µM
B2158	Desonide	1.09517	0.965468	0.972911					10µM
B2159	Eltrombopag	1.01805	0.84829	1.01765					10µM
B2162	Secnidazole	0.962869	0.90857	1.1942					10µM
B2166	Ticagrelor	1.02063	1.00874	1.16349					10µM
B2171	Imatinib (STI571)	1.25889	0.890118	1.00543					10µM
B2193	Mitiglinide Calcium	1.08045	0.951572	0.936743					10µM
B2194	Tolbutamide	0.918728	0.939067	0.885567					10µM
B2195	Gliclazide	0.930685	0.985837	1.21683					10µM
B2196	Gliquidone	0.954271	0.94586	0.771442					10µM
B2197	Nicorandil	0.962564	0.827254	0.551294					10µM
B2198	Nateglinide	1.26388	1.03147	1.10797					10µM
B2200	Esomeprazole Magnesium	1.11912	0.917815	1.05386					10µM
B2201	Zinc Pyrithione	0.977209	0.818591	0.0205275					1µM
B2203	Candesartan Cilexetil	1.0031	1.05817	1.23336	1.50451	1.48624			10µM
B2205	Enalapril Maleate	1.08486	0.899804	1.06037					10µM
B2207	Quinapril HCl	1.0148	0.892852	1.0906					10µM
B2208	Ramipril	1.12466	0.951497	1.10034					10µM
B2210	Azilsartan	1.07181	0.998436	1.10702					10µM
B2213	Temocapril HCl	1.08288	1.01196	1.20753					10µM
B2214	Valsartan	1.03163	1.0049	0.9407					10µM
B2215	Aliskiren Hemifumarate	1.05263	1.05834	0.864503					10µM
B2216	Benazepril HCl	1.06183	0.878355	1.24823					10µM
B2218	Azilsartan Medoxomil	1.06012	0.839834	1.08539					10µM
B2220	Abacavir sulfate	1.04727	0.813563	1.06247					10µM
B2221	Zidovudine	0.924322	0.938297	1.09691					10µM
B2222	Adefovir Dipivoxil	0.0949642	0.00450034	-0.0320329	1.56578	1.46064			0.01µM
B2223	Zalcitabine	1.0544	0.828954	0.682507	1.55728	1.59457			10µM
B2224	Etravirine (TMC125)	1.13423	0.916058	0.99485	1.20213	1.23388			10µM
B2225	Stavudine (d4T)	1.17599	0.857112	0.927462	1.20534	1.26189			10µM
B2229	Palonosetron HCl	1.0077	0.965617	0.924235					10µM
B2230	Trazodone HCl	1.0233	0.954081	0.883816					10µM
B2231	Amitriptyline HCl	0.994052	0.748117	0.472927					10µM
B2232	Aripiprazole	1.13985	0.915522	0.850202					10µM
B2234	Clomipramine HCl	1.05832	0.867635	0.914866					10µM
B2235	Clozapine	1.10818	0.923565	1.41902	1.24731	1.05341			10µM
B2236	Desvenlafaxine	0.977807	0.959605	1.16297	1.32545	1.29901			10µM
B2237	Eletriptan HBr	1.1032	0.952728	1.14229	1.34832	1.32489			10µM
B2238	Escitalopram Oxalate	1.31909	0.864891	1.04197	1.53809	1.45731			10µM
B2240	Olanzapine	1.08478	0.914912	1.02185	1.4902	1.53001			10µM
B2241	Ondansetron	1.06508	0.831491	1.001					10µM
B2242	Urapidil HCl	1.10756	0.856699	0.962326					10µM
B2243	Almotriptan Malate	1.11228	0.836734	1.06257					10µM
B2244	Atomoxetine HCl	0.91201	0.78646	0.564649					10µM
B2246	Desvenlafaxine Succinate	0.990852	0.817558	1.11143					10µM
B2248	Ketanserin	1.0343	0.823843	1.13919					10µM
B2249	Lamotrigine	0.958167	0.886359	1.11698					10µM
B2251	Naratriptan	0.944536	1.08212	1.31465					10µM
B2252	Paroxetine HCl	1.0657	0.849398	0.870265					10µM
B2253	Prucalopride	1.0354	0.809422	1.01754	1.36833	1.48842			10µM
B2257	Sertraline HCl	1.03661	0.836254	0.718113	1.42018	1.19129			10µM
B2258	Tropisetron	1.04861	1.01951	1.00251					10µM
B2261	Zolmitriptan	1.20164	0.86989	1.13183					10µM
B2262	Agomelatine	1.05997	0.898686	0.846316					10µM
B2264	Dapoxetine HCl	0.961709	0.724648	0.569499					10µM
B2266	LDE225 (NVP-LDE225,Erismodegib)	0.975706	0.832863	0.93384					10µM
B2267	Ambroxol HCl	1.08709	0.782081	1.17045					10µM
B2268	Amiloride HCl dihydrate	0.95653	0.849633	1.19678					10µM
B2270	Ouabain	0.0156584	0.026551	0.00804842	1.56228	1.22743			0.01µM
B2271	Phenytoin	0.934997	0.916932	0.973403					10µM
B2272	Phenytoin sodium	1.15495	0.871008	1.00337	0.987593	1.17033			10µM
B2274	Proparacaine HCl	1.04701	0.948603	1.18763					10µM
B2275	Triamterene	1.0123	0.803484	0.998173	0.948899	1.24016			10µM
B2276	Vinpocetine	1.08892	0.86491	0.935671					10µM
B2278	Ibutilide Fumarate	0.951547	0.890785	0.677889					10µM
B2279	Oxcarbazepine	0.736238	0.89241	0.582237					10µM
B2280	Rufinamide	1.07529	0.944582	1.11084					10µM
B2281	Propafenone HCl	1.12249	0.863623	1.09611					10µM
B2283	Niclosamide	1.04125	1.02709	0.0117764					1µM
B2284	Fostamatinib (R788)	0.682252	0.136307	0.0209205	1.41897	1.29067			0.1µM
B2285	Daunorubicin HCl	0.0151454	0.0165921	0.00493982	1.48365	1.42175			0.01µM
B2288	Pirfenidone	0.932175	0.804348	1.2277					10µM
B2291	Pefloxacin Mesylate Dihydrate	1.07043	0.900039	0.939047					10µM
B2292	Flumequine	1.1469	0.899785	1.04986					10µM
B2293	Irinotecan HCl Trihydrate	0.705495	0.098904	0.0206704					0.1µM
B2295	Pirarubicin	-0.0050444	0.0109737	-0.0349182	0.334604	1.40775			0.01µM
B2296	Topotecan HCl	-0.00611923	0.0672983	0.0145425	1.44539	1.38135			0.01µM
B2300	Tolvaptan	0.998449	1.0103	1.01797					10µM
B2303	Apatinib	0.953061	1.03022	0.883611					10µM
B3225	BAF312 (Siponimod)	1.23522	0.991897	1.03677					10µM
B3234	Betrixaban	1.15882	1.27493	1.04263					10µM
B3267	AHU-377 hemicalcium salt	0.994003	0.858484	1.08747					10µM
B3283	PF-04449913	1.06996	0.882592	1.11735					10µM
B3290	Lisinopril dihydrate	1.08349	0.956591	1.01074					10µM
B3300	Cromolyn sodium	1.02197	0.950877	0.929864					10µM
B3301	Sulfadimethoxine	1.07024	0.927436	0.900038					10µM
B3304	ATP disodium salt	0.917159	0.96798	0.718061					10µM
B3308	Memantine hydrochloride	1.16739	0.994884	0.66382					10µM
B3309	Cyproheptadine hydrochloride	0.872253	1.33389	1.15667					10µM
B3326	Bupropion hydrochloride	1.05992	1.45403	1.15247					10µM
B3341	Sotalol hydrochloride	0.977592	1.29974	1.17928					10µM
B3342	Spectinomycin dihydrochloride	0.891161	0.878608	1.1082					10µM
B3343	Vardenafil	0.943954	1.01001	1.26391					10µM
B3344	Xylazine	0.933451	0.813043	1.07469					10µM
B3361	Amoxicillin trihydrate	1.14334	1.03042	1.17218					10µM
B3370	Arecoline hydrobromide	0.957439	0.982973	1.04849					10µM
B3373	Dibucaine	1.05015	0.981008	0.915288					10µM
B3377	Ropivacaine hydrochloride monohydrate	1.07944	1.00015	1.1303					10µM
B3404	Methylcobalamin	1.58072	1.10076	1.13934					10µM
B3407	Dexrazoxane	0.844578	1.65327	0.538395					10µM
B3411	Latanoprost	1.26923	1.55674	1.23865					10µM
B3431	Amikacin	0.88195	1.27244	1.26697					10µM
B3433	Flavoxate hydrochloride	0.747853	1.01626	1.23869					10µM
B3435	Procaine	0.939013	1.18237	1.14659					10µM
B3436	Ouabain Octahydrate	-0.0632909	-0.0197561	0.0580336	1.02381	0.0168844			0.001µM
B3440	Nicergoline	1.05339	1.2184	0.590627					10µM
B3443	Tiagabine hydrochloride	1.04535	1.06351	1.04916					10µM
B3448	Dapsone	1.0657	1.06808	1.19334					10µM
B3449	Warfarin	0.95595	1.02808	1.05413					10µM
B3455	Metaxalone	1.29802	1.15468	1.21462					10µM
B3460	Balsalazide	0.575652	1.43995	1.28832					10µM
B3464	Eicosapentaenoic Acid	1.06845	1.31872	0.513966					10µM
B3465	UK 14,304	1.02987	1.56032	1.47386					10µM
B3466	Rabeprazole sodium	0.830145	1.0135	1.1245					10µM
B3467	Rabeprazole	0.796264	1.10177	1.04601					10µM
B3470	Etonogestrel	0.970197	1.02256	1.2027					10µM
B3471	Medroxyprogesterone	1.0476	1.08237	1.10474					10µM
B3474	Amifostine	0.984533	0.848168	1.13641					10µM
B3477	Ciclesonide	1.15247	1.08439	-0.0407281					1µM
B3484	Misoprostol	1.24627	1.1414	1.19067					10µM
B3487	Eslicarbazepine acetate	1.32842	1.08566	1.12822					10µM
B3488	Tiagabine	0.674614	1.01902	1.16673					10µM
B3489	Carmustine	0.96712	1.12607	1.02499					10µM
B3490	Eptifibatide	1.03871	1.10783	1.18					10µM
B3491	Bedaquiline fumarate	0.778924	0.803291	-0.0200878					1µM
B3492	Bedaquiline	0.664419	0.621473	-0.0239653					1µM
B3494	Sarpogrelate hydrochloride	0.812593	0.787142	0.901021					10µM
B3505	Diclofenac	1.01795	0.883898	0.822831					10µM
B3513	Ademetionine	0.915752	0.47665	-0.0376696					1µM
B3518	Alcaftadine	0.904448	0.740846	0.228129					10µM
B3519	Cefepime Dihydrochloride Monohydrate	1.05174	0.77042	0.918327					10µM
B3525	Chlorhexidine digluconate	1.19598	0.875574	0.124296					1µM
B3527	Nitisinone	0.831672	1.46851	1.05157					10µM
B3530	4-Aminopyridine	1.03545	1.31146	1.25013					10µM
B3532	Acetaminophen	0.945703	1.33874	1.23788					10µM
B3538	Iohexol	0.847527	1.09679	1.18239					10µM
B3539	Ceftazidime	0.915004	1.12202	1.06566					10µM
B3540	Trandolapril	0.98169	1.00841	0.971555					10µM
B3542	Tetrabenazine	1.12317	1.13599	1.04524					10µM
B3553	GS-9973	1.23052	0.821258	0.866736					10µM
B3608	Crizotinib hydrochloride	1.03505	0.265892	-0.0449213					1µM
B3610	Clofibrate	1.14789	1.07791	1.08155					10µM
B3611	Moxidectin	1.36629	0.860353	-0.00495289					1µM
B3662	Artesunate	0.725943	1.19736	0.026126					1µM
B3664	Cinchonidine	1.12984	1.23112	1.15348					10µM
B3668	Sodium Monensin	0.350378	0.0606061	-0.012487					0.1µM
B3674	Hypoxanthine	0.898949	1.09582	1.10175					10µM
B3676	Rotundine	0.892427	0.977798	0.922332					10µM
B3677	Inosine	1.02107	0.855471	0.968921					10µM
B3679	Vanillin	1.10622	1.08206	1.04786					10µM
B3680	Griseofulvin	1.17033	0.983144	0.953007					10µM
B3681	Cyromazine	1.17709	1.04835	1.18673					10µM
B3709	Midostaurin (PKC412)	-0.0635785	-0.067657	1.32435	1.22079	0.915882			10µM
B3716	Chlorambucil	1.40789	1.10767	1.11792					10µM
B3742	Thio-TEPA	0.602769	0.299653	0.00830743					1µM
B4620	Losmapimod	1.07205	0.990748	1.04391					10µM
B4669	Vidofludimus	1.14569	1.37649	1.16847					10µM
B4720	Pantoprazole	0.949411	1.10725	1.16392					10µM
B4721	2'-Deoxyguanosine	0.966846	1.00437	1.17823					10µM
B4723	Oxytocin	1.09418	0.961954	1.12756					10µM
B4737	Oxybenzone	1.0589	0.553108	-0.0260865					1µM
B4745	(S)-10-Hydroxycamptothecin	-0.090527	-0.0771165	-0.0533471	0.446692	0.31415			0.01µM
B4748	Oxiracetam	1.24181	1.12062	0.992719					10µM
B4783	Diphenidol HCl	1.31291	1.04759	1.03679					10µM
B4784	Promethazine HCl	1.41498	1.16176	1.15608					10µM
B4786	Zotarolimus(ABT-578)	0.0531173	0.178303	0.024281	0.521183	0.320574			0.01µM
B4795	Labetalol HCl	1.09768	1.2676	1.31891					10µM
B4796	Meclofenamate Sodium	1.29705	1.26207	1.19013					10µM
B4798	Procainamide HCl	1.03027	0.975601	1.18331					10µM
B4800	Defactinib	0.683024	0.0289645	-0.0512062					0.1µM
B4806	Brivaracetam	0.989644	0.767955	1.0413					10µM
B4809	K-115	0.986981	0.879568	1.24638					10µM
B4811	Afuresertib	0.367217	-0.0784469	-0.045089					0.1µM
B4815	LCZ696	1.16331	1.07536	1.19265					10µM
B4826	Isavuconazole	1.3304	1.05921	0.985102					10µM
B4834	Efinaconazole	1.32733	1.01457	1.2186					10µM
B4871	Ospemifene	1.53241	1.20299	1.02541					10µM
B4872	Mupirocin	1.41001	1.16043	0.901829					10µM
B4874	Hydroxychloroquine Sulfate	1.15175	0.7958	0.713969					10µM
B4882	PF-06463922	0.861131	0.818751	0.286803					10µM
B4883	Abscisic Acid (Dormin)	0.981231	0.750502	0.899448					10µM
B4885	Lomitapide	1.17799	0.562697	-0.0873357					1µM
B4888	Obeticholic Acid	1.14979	1.02316	0.748471					10µM
B4950	Darunavir Ethanolate	1.05955	0.961433	0.734659					10µM
B4953	Methylprednisolone Sodium Succinate	0.949366	1.18471	0.963268					10µM
B4954	Sulfisoxazole Acetyl	1.12325	1.05362	1.01325					10µM
B4962	Thonzonium Bromide	0.700063	0.0424213	-0.0332346					0.1µM
B4964	(-)-epicatechin	1.50929	1.12842	0.653991					10µM
B4965	(-)-epicatechin gallate	1.82348	1.07261	1.18323					10µM
B4968	Rilmenidine Phosphate	1.32749	0.917653	1.22867					10µM
B4972	Caspofungin	1.16478	1.09103	1.22529					10µM
B4973	Cefpodoxime Proxetil	1.0682	0.731924	0.885904					10µM
B4974	Cefprozil	1.32316	0.838901	0.876423					10µM
B4975	Cetrorelix	1.25397	0.873324	0.661641					10µM
B4976	Desogestrel	1.18178	0.89816	0.843992					10µM
B4979	Octreotide acetate	1.25248	1.40438	1.16913					10µM
B4980	Pentamidine isethionate	1.25947	1.00874	-0.0684189					1µM
B4981	Sumatriptan	1.06281	1.0124	1.38009					10µM
B4982	Topotecan	0.0481435	-0.0702951	-0.178496	0.880067	-0.00308458			0.001µM
B5736	Carbetocin	1.60721	1.24167	0.766033					10µM
B5827	Poziotinib	1.07261	0.476893	-0.158166					1µM
B5846	Radotinib(IY-5511)	1.22162	1.10831	0.446442					10µM
B5854	Pexidartinib (PLX3397)	0.988391	0.85754	0.725059					10µM
B5856	GSK1349572 sodiuM salt	1.08086	0.767125	0.916727					10µM
B5859	Entrectinib	1.00343	-0.112915	-0.244698					0.1µM
B5861	Molidustat (BAY85-3934)	0.937804	1.08407	0.653708					10µM
B5864	Fruquintinib(HMPL-013)	0.991775	0.680222	0.131078					1µM
B5868	MK3102	1.0276	0.842672	0.852342					10µM
B5888	Retigabine	0.996647	0.647784	0.918603					10µM
B5904	Regadenoson	1.3827	1.15165	0.939127					10µM
B5912	Chlorotrianisene	1.36455	1.20918	0.80089					10µM
B5944	Carteolol HCl	1.21051	1.02436	0.875724					10µM
B5953	Dovitinib (TKI258) Lactate	0.995094	0.20446	-0.0675069					1µM
B5954	Dasatinib Monohydrate	0.0159173	0.00514429	-0.20228	1.15265	0.305763			0.01µM
B5958	Oltipraz	1.25305	0.489837	0.67322					10µM
B5965	Tamoxifen	1.23287	0.607942	0.420232					10µM
B5970	Sanguinarine chloride	0.971596	0.00401468	-0.22139					0.1µM
B5984	Naproxen Sodium	0.942683	0.884807	0.814095					10µM
B5986	Enoxolone	1.19312	0.744136	1.03213					10µM
B5988	Troxerutin	1.01303	0.748151	1.10313					10µM
B5990	Diosmetin	1.34636	1.02176	0.521901					10µM
B5994	Cyclobenzaprine HCl	1.45272	1.12947	1.15165					10µM
B5995	Calcium D-Panthotenate	1.11988	0.992268	0.964116					10µM
B5996	Motolimod (VTX-2337)	1.24012	0.588464	0.168019					1µM
B6001	4-Methylumbelliferone (4-MU)	0.94841	0.811623	0.889803					10µM
B6012	Pexmetinib (ARRY-614)	1.13498	0.381746	0.575183					10µM
B6015	Cyclo(RGDyK)	1.16992	0.714095	0.755645					10µM
B6019	Sodium Tauroursodeoxycholate (TUDC)	1.03447	0.88433	0.895861					10µM
B6022	Metoprolol Succinate	1.089	1.09341	1.04761					10µM
B6029	Napabucasin	0.828153	-0.0192186	-0.0410484					0.1µM
B6032	CB-5083	0.923892	-0.152497	-0.0708747					0.1µM
B6036	INCB-024360	1.46524	0.745403	0.940571					10µM
B6038	Ozanimod (RPC1063)	1.54376	1.03773	0.778178					10µM
B6068	Deferoxamine mesylate	1.08338	0.847583	0.766038					10µM
B6073	Sildenafil mesylate	1.30172	0.809104	0.862998					10µM
B6124	Fomepizole	0.961734	0.702493	0.864826					10µM
B6125	Acetazolamide	1.04543	0.808967	0.842817					10µM
B6126	17-Hydroxyprogesterone	0.964985	0.751235	0.859888					10µM
B6128	Fenofibric acid	1.01446	0.786939	0.695144					10µM
B6134	Amodiaquine dihydrochloride dihydrate	1.20476	0.87714	0.784489					10µM
B6135	Nitroxoline	1.07746	0.60176	0.392981					10µM
B6137	Diflunisal	1.04109	0.742289	1.25858					10µM
B6139	(+/-)-Sulfinpyrazone	1.35808	0.668117	1.07765					10µM
B6140	Hexachlorophene	1.28778	1.10254	0.942327					10µM
B6148	Etretinate	1.03259	1.09696	0.430472					10µM
B6149	Eugenol	1.01579	0.751021	0.947179					10µM
B6153	Isatin	1.0277	0.882071	0.912635					10µM
B6155	Lauric Acid	1.26079	0.652333	0.99683					10µM
B6156	Cinnarizine	1.07493	0.719102	0.787882					10µM
B6157	Perphenazine	0.867053	0.884696	0.505633					10µM
B6176	LOXO-101	0.977847	0.905853	0.956451					10µM
B6185	ACP-196	1.01341	0.824308	0.771168					10µM
B6189	Sivelestat (ONO-5046)	1.01797	0.608996	1.2971					10µM
B6298	Bromocriptine mesylate	1.11994	0.551264	0.0163717					1µM
B6329	Dantrolene, sodium salt	1.22337	0.905716	0.973656					10µM
B6396	Mepyramine maleate	0.738963	0.859997	1.10789					10µM
B6452	Aminoguanidine hydrochloride	0.895175	0.696662	0.800563					10µM
B6472	Evans Blue tetrasodium salt	0.718794	0.706381	0.688564					10µM
B6492	(RS)-(&#177;)-Sulpiride	0.972912	0.4661	0.872777					10µM
B6522	Spermine tetrahydrochloride	0.797647	0.69397	0.889705					10µM
B6526	Diazoxide	0.713536	0.603393	0.797705					10µM
B6527	Tacrine hydrochloride	0.701175	0.743312	0.84871					10µM
B6586	(-)-Lobeline hydrochloride	0.802757	0.827514	1.10854					10µM
B6736	Citalopram hydrobromide	0.619991	0.596646	1.10823					10µM
B6752	Suramin hexasodium salt	0.967661	0.778351	0.600183					10µM
B7005	Prostaglandin E2	0.670106	0.439046	0.47858					10µM
B7174	DCA	0.540048	0.745695	0.583982					10µM
B7196	Carbamoylcholine chloride	0.478725	0.822572	0.494714					10µM
B7201	&alpha;-Estradiol	0.477802	0.596347	0.247748					10µM
B7205	Mecamylamine hydrochloride	0.451278	0.639221	0.756445					10µM
B7226	Atipamezole hydrochloride	0.584795	0.536487	0.517174					10µM
B7261	Desipramine hydrochloride	0.291634	0.733783	0.592512					10µM
B7293	Sodium phosphate dibasic	0.625458	0.801849	0.706469					10µM
B7297	Citric acid	0.683164	0.995662	0.573089					10µM
B7336	Thiostrepton	0.337562	0.0496799	-0.00108814					0.1µM
B7341	Canrenone	0.90751	1.29603	-0.141982					1µM
B7438	Estropipate	0.791329	1.20188	0.862505					10µM
B7446	Tramiprosate	0.872081	0.940314	0.966264					10µM
B7456	Allopregnanolone	0.716075	1.08009	0.870565					10µM
B7469	Corticosterone	0.743876	1.08487	0.859979					10µM
B7514	Tranylcypromine hydrochloride	0.83045	0.971777	0.763753					10µM
B7587	Puromycin dihydrochloride	0.665646	0.427383	-0.0886229					1µM
B7590	Quinidine	0.756148	1.21841	0.883623					10µM
B7617	Prostaglandin F2&#945;	0.948815	1.0371	0.916018					10µM
B7648	Phosphocreatine disodium salt	1.10008	1.23565	1.14704					10µM
B7684	Digoxin	-0.184737	-0.0037719	-0.127769	1.27287	1.0311			0.01µM
B7687	Auranofin	0.428955	-0.100816	-0.153549					0.1µM
B7705	Lithium carbonate	0.759744	0.954826	0.930009					10µM
B7775	L-Glutathione Reduced	0.782671	1.02991	0.806131					10µM
B7781	Urea	0.763931	1.03195	0.972313					10µM
B7804	AG-221 (Enasidenib)	0.727274	1.17711	0.831513					10µM
B7805	AG-120	0.783839	1.00792	0.676702					10µM
B7845	Imidazole	0.835018	1.03522	0.930596					10µM
B7846	sodium fluoride	0.819978	1.12427	0.891658					10µM
B7849	Rimantadine Hydrochloride	0.927515	1.33064	0.860114					10µM
B7866	2-Deoxyuridine	1.03097	1.41833	0.98044					10µM
B7869	4-Aminobenzoic acid	0.874097	1.45236	0.882978					10µM
B7870	4-Hydroxybenzoic acid	0.734996	1.25897	0.997031					10µM
B7872	5-Methoxytryptamine	0.886808	1.4343	1.10652					10µM
B7876	Adenosine 5-triphosphate	0.788487	1.09239	0.922006					10µM
B7879	Cellobiose	0.853941	0.991756	0.968522					10µM
B7894	L-Arabinose	0.814885	1.2254	0.966039					10µM
B7901	Melibiose	0.882124	1.2512	0.935733					10µM
B7903	myo-Inositol	0.906375	1.28051	0.858676					10µM
B7905	N-Acetylneuraminic acid	0.866445	1.19335	0.935013					10µM
B7907	N-Carbamyl-L-glutamic acid	1.09317	1.34635	0.954056					10µM
B7910	Pyridoxal 5 phosphate	1.14416	1.38669	1.26998					10µM
B7912	Pyridoxine	0.923212	1.23723	0.772657					10µM
B7917	Vanillic acid	0.777688	1.0429	0.999196					10µM
B7936	Flavin adenine dinucleotide disodium	0.824211	1.15903	0.975188					10µM
B8019	Pimavanserin	0.80881	1.15498	-0.0514515					1µM
B8021	GS-7340	0.769054	0.850514	-0.0516665					1µM
B8214	Dihydrotestosterone(DHT)	0.755111	0.911642	0.657626					10µM
B8225	Protoporphyrin IX	0.728225	0.596754	0.237389					10µM
B8227	Avibactam sodium	0.821387	1.3017	0.957576					10µM
B8316	Harmine	0.942922	1.37291	0.837988					10µM
B8604	L-Arginine (hydrochloride)	0.924305	1.23613	0.895081					10µM
B8606	R-(−)-Mandelic Acid	0.743498	1.34397	1.00379					10µM
B8623	Irinotecan hydrochloride	0.224444	-0.0879944	-0.0857615					0.1µM
B8631	Vitamin K1	0.702197	0.954249	0.569782					10µM
B8632	L-Cycloserine	0.829072	1.12134	0.94316					10µM
B8660	Vitamin A	0.555016	1.45256	0.734749					10µM
B8664	Isosorbide Dinitrate	0.739241	1.14709	0.9635					10µM
B8667	Cilastatin	0.749146	1.18836	0.909496					10µM
B8668	Bambuterol (hydrochloride)	0.858886	1.35099	0.988219					10µM
B8669	Ceftazidime	0.97237	1.27824	1.19186					10µM
B8671	Chlortalidone	0.948436	1.32293	1.17608					10µM
B8674	Imipenem (hydrate)	0.928979	1.22102	0.794805					10µM
B8679	Terconazole	0.820118	1.20477	0.191875					1µM
B8681	Fenoldopam (mesylate)	0.775056	1.26192	0.956394					10µM
B8682	Nitrofurantoin	0.831646	1.48874	0.557208					10µM
B8683	Guanethidine (sulfate)	0.870833	1.12738	1.01982					10µM
B8684	Nilutamide	0.597468	1.49513	0.983476					10µM
B8690	Acetohydroxamic Acid	0.88991	1.11102	0.864335					10µM
B8692	Penicillamine	0.976383	1.0958	1.06113					10µM
B8694	Atropine	0.866998	1.3295	0.944142					10µM
B8697	Crotamiton	0.900751	1.32688	1.19261					10µM
B8699	Fluorometholone	0.973834	1.16388	0.842408					10µM
B8702	Flunisolide	0.625464	1.17253	0.532463					10µM
B8711	Rasagiline	0.65768	1.01907	0.52181					10µM
B8714	Quinine	0.578023	1.00051	0.601902					10µM
B8718	Dolasetron	0.755746	1.04515	0.645226					10µM
B8719	Tolazamide	0.717064	1.0936	0.533658					10µM
B9001	Dibutyryl-cAMP, sodium salt	0.693254	1.07348	0.884459					10µM
C3106	Pargyline (hydrochloride)	0.829243	1.05937	0.681444					10µM
C3108	Linoleic Acid	0.760881	1.26812	0.660944					10µM
C3119	Clenbuterol (hydrochloride)	0.634869	1.2084	0.769449					10µM
C3233	Tauroursodeoxycholic Acid	0.832963	0.780634	0.979419					10µM
C3238	Methicillin (sodium salt)	0.871194	1.08535	0.904929					10µM
C3278	Proxyphylline	0.755892	1.00428	1.15319					10µM
C3328	DL-α-Difluoromethylornithine (hydrochloride hydrate)	0.745355	0.944477	0.888212					10µM
C3334	(S)-Ketoprofen	1.10929	1.07753	1.09124					10µM
C3347	Isoxsuprine (hydrochloride)	1.22011	1.37078	0.901714					10µM
C3418	Oxiconazole (nitrate)	1.07533	1.1694	0.711548					10µM
C3436	D-(+)-Raffinose (hydrate)	1.19678	1.27605	0.854004					10µM
C3479	Lumefantrine	1.15626	1.39365	0.523287					10µM
C3486	Thymidine	1.04479	1.36993	1.02382					10µM
C3509	Chlorprothixene (hydrochloride)	1.25438	1.33634	0.726804					10µM
C3558	4-Methylbenzylidene camphor	0.934733	1.35401	1.2235					10µM
C3560	SKF 525A (hydrochloride)	1.30061	1.12147	0.669591					10µM
C3589	L-(−)-Fucose	1.06502	1.35386	1.31573					10µM
C3644	Danazol	0.954945	1.01983	0.498836					10µM
C3789	DL-α-Lipoic Acid	1.21425	1.32623	1.25267					10µM
C3812	Cefonicid (sodium salt)	1.26258	1.16517	1.20232					10µM
C3816	Pentoxifylline	1.09493	1.1941	1.12473					10µM
C3837	Pimozide	1.27346	1.14409	0.364325					10µM
C3945	Glycocholic Acid	1.09799	1.40669	1.18703					10µM
C3969	Stearic Acid methyl ester	1.10382	1.29484	1.16706					10µM
C3989	Chlorcyclizine (hydrochloride)	1.16988	1.33199	1.22181					10µM
C3991	Cefadroxil (hydrate)	1.11383	1.34702	1.2742					10µM
C3999	5-hydroxy-L-Tryptophan	1.27356	1.11477	1.19424					10µM
C4009	CP21R7	1.08702	2.12084	3.14929					10µM
C4035	Triclosan	1.01063	1.28469	1.15644					10µM
C4042	L-Selenomethionine	1.00826	1.10688	0.946173					10µM
C4051	(±)-Baclofen	1.0798	1.07407	1.05471					10µM
C4077	Nortriptyline (hydrochloride)	1.26391	1.31268	0.99117					10µM
C4087	Mebendazole	1.13554	-0.0211281	-0.00863777					0.1µM
C4102	Maltotriose	1.18799	1.37572	1.19092					10µM
C4117	Imipramine (hydrochloride)	0.927275	1.05733	0.848657					10µM
C4121	Moxalactam (sodium salt)	1.13927	1.45784	1.22189					10µM
C4125	Ethacrynic Acid	1.2371	1.45991	1.35838					10µM
C4131	Sulfaphenazole	1.18075	1.23698	1.25167					10µM
C4137	Clorgyline (hydrochloride)	0.806523	1.20382	1.06727					10µM
C4140	Edrophonium (chloride)	0.870056	0.953803	1.01983					10µM
C4153	Doxepin (hydrochloride)	0.892907	1.08257	0.897616					10µM
C4157	Pyrogallol	0.951743	0.942728	0.146237					1µM
C4159	Tyramine	0.802004	1.15928	0.949809					10µM
C4183	Cefazolin (sodium salt)	0.810516	1.16156	0.861353					10µM
C4185	Iopromide	0.95268	0.903417	0.941305					10µM
C4188	Docosahexaenoic Acid	0.951384	0.858231	0.459418					10µM
C4195	Menaquinone 4	0.969203	0.927145	0.656278					10µM
C4201	Androsterone	0.98785	1.05045	1.11254					10µM
C4274	Quinestrol	0.907106	0.919965	0.772109					10µM
C4341	Adenosine-5'-diphosphate	0.982654	1.25907	1.40457					10µM
C4360	Guaiacol	0.795772	1.06278	1.11316					10µM
C4449	Scopoletin	1.05657	1.37898	1.13453					10µM
C4493	Midodrine (hydrochloride)	1.18665	1.31107	1.16999					10µM
C4588	Cefotaxime (sodium salt)	1.35004	1.40255	1.0647					10µM
C4607	Stearic Acid	1.15328	1.12809	1.17492					10µM
C4849	Cefoxitin (sodium salt)	1.15309	1.40866	1.05952					10µM
C4902	Pentadecanoic Acid	0.942928	1.02446	1.00566					10µM
C4910	Spermine	1.01633	1.23417	1.09413					10µM
C4977	Oleic Acid	1.06286	1.12621	1.32113					10µM
C5107	Palmitic Acid methyl ester	1.2064	1.16181	1.14932					10µM
C5108	Amlexanox	0.55977	1.03917	1.03397					10µM
C5167	Fusidic Acid (sodium salt)	0.775737	0.850355	0.912062					10µM
C5183	Ibudilast	0.74202	0.968521	1.13805					10µM
C5242	Citicoline (sodium salt)	0.85267	0.926734	0.914065					10µM
C5264	(S)-Flurbiprofen	0.991809	1.05287	0.840134					10µM
C5273	BHT	0.91019	0.838775	0.88994					10µM
C5286	(R,S)-Atenolol	0.906277	0.962785	0.91044					10µM
C5297	Morin	0.795144	0.808545	0.157761					1µM
C5378	Cefixime	0.819881	1.17667	0.853177					10µM
C5419	tetrahydro-L-Biopterin (hydrochloride)	0.792978	1.11269	0.99067					10µM
C5468	Undecanoic Acid	1.04554	0.930754	0.906814					10µM
C5503	Kasugamycin (hydrochloride)	0.853446	1.05105	1.15192					10µM
C5539	Ciprofloxacin (hydrochloride)	1.07938	1.33312	1.23695					10µM
C5580	Anisodamine	1.05314	1.07864	1.09536					10µM
C5593	Cefsulodin (sodium salt)	1.22016	1.35957	1.09854					10µM
C5616	Phytol	1.05123	1.07423	0.863066					10µM
C5621	Spectinomycin (hydrochloride hydrate)	1.05525	1.45766	1.17239					10µM
C5675	Fendiline (hydrochloride)	0.961508	1.2759	0.389989					10µM
C5679	N-acetyl-D-Glucosamine	0.977785	1.39339	1.16208					10µM
C5734	Trimipramine (maleate)	0.921048	1.19905	1.15967					10µM
C5755	(S)-Naproxen	1.00722	1.16933	1.18886					10µM
C5847	Lutein	0.928357	1.03551	0.428407					10µM
C6100	Glycine	0.854948	1.03241	1.10182					10µM
C6101	L-Proline	1.03891	1.09976	1.11635					10µM
C6103	L-Valine	1.06147	1.04358	1.07215					10µM
C6104	L-Leucine	0.978776	1.20574	1.01324					10µM
C6105	L-Tryptophan	1.12453	1.32847	1.10279					10µM
C6106	L-Aspartic acid	0.83819	1.21515	1.03222					10µM
C6107	p-Anisaldehyde	0.842509	1.04344	1.12138					10µM
C6108	L-Alanine	0.864462	1.18381	1.13142					10µM
C6111	(2S,3S)-2-Amino-3-methylpentanoic acid	0.87282	1.09034	1.20699					10µM
C6112	L-Hydroxyproline	0.894586	1.02719	1.03629					10µM
C6113	L-Methionine	0.963313	1.07934	1.00971					10µM
C6114	beta-Alanine	1.1483	1.03367	0.948516					10µM
C6115	Sodium benzoate	1.01286	1.13568	0.91409					10µM
C6118	Benzyl alcohol	1.01298	1.21622	0.977022					10µM
C6124	Methylparaben	1.18303	1.2398	1.22189					10µM
C6127	L-Threonine	0.961568	1.05771	1.07534					10µM
C6129	Hydroquinone	1.38909	1.10452	0.228335					10µM
C6133	4-Aminophenol	1.15433	1.23936	0.236174					10µM
C6134	L-Lysine hydrochloride	0.907253	0.983272	0.97577					10µM
C6135	Isonicotinic acid	0.956026	1.10601	1.21159					10µM
C6136	Resorcinol	1.09029	1.0245	1.12825					10µM
C6137	DL-Serine	1.03087	1.01292	0.994162					10µM
C6142	Sodium dodecyl sulfate	1.02907	1.01127	0.962046					10µM
C6149	Thymol	1.00036	1.23679	1.36958					10µM
C6160	2-Naphthol	1.15818	1.27412	1.07703					10µM
C6171	Propylparaben	1.13426	0.990588	1.22632					10µM
C6177	L-Asparagine	0.988116	1.03733	1.07024					10µM
C6178	Butylparaben	0.959709	1.0143	0.963879					10µM
C6180	Benzyl benzoate	1.17554	1.21929	1.08493					10µM
C6183	Piperazine	0.868554	1.12331	1.10911					10µM
C6187	4-Aminosalicylic acid	0.876112	1.01181	1.02747					10µM
C6190	Methyl salicylate	0.8972	0.989998	0.987772					10µM
C6192	L-Menthol	1.23057	0.873198	1.14239					10µM
C6199	Salicylamide	1.23069	1.12442	1.26487					10µM
C6203	Malic acid	1.30467	1.26363	1.22527					10µM
C6206	delta-Gluconolactone	1.30955	1.15795	1.15726					10µM
C6207	o-Toluic acid	1.09518	1.14431	0.890125					10µM
C6210	3-Hydroxy-2-methyl-4H-pyran-4-one	1.4137	1.07485	1.02549					10µM
C6215	Levulinic acid	1.00557	1.04465	0.973877					10µM
C6223	4-Nitrophenol	1.17229	1.26979	0.932764					10µM
C6224	1,4-Benzoquinone	1.12739	1.29774	0.529857					10µM
C6225	Melamine	1.08839	1.24682	0.948268					10µM
C6234	Dexpanthenol	1.03959	1.15778	1.02166					10µM
C6244	Carvacrol	1.17423	0.971827	0.859324					10µM
C6249	Sitagliptin	1.19439	0.944314	0.999524					10µM
C6258	o-Cresol	0.966537	1.1474	0.842231					10µM
C6265	Propofol	0.994675	1.10205	0.982337					10µM
C6271	Pyrocatechol	0.923442	0.321603	-0.0588254					1µM
C6276	Ethyl gallate	1.08442	0.984877	0.0251361					1µM
C6278	Glycylglycine	0.889205	1.05247	0.99258					10µM
C6279	Geraniol	0.861682	1.11026	1.00162					10µM
C6283	Lapatinib ditosylate	1.00742	1.14351	0.797848					10µM
C6285	Bisphenol A	0.894807	1.10766	1.17073					10µM
C6293	Furfural	0.793516	0.945196	0.895541					10µM
C6298	Terephthalic acid	1.03808	1.04982	1.10442					10µM
C6299	Amantadine	0.955176	1.02535	1.07375					10µM
C6305	Furazolidone	1.36229	1.17602	0.682371					10µM
C6308	Phthalic acid	1.26677	1.09892	0.875174					10µM
C6313	m-Cresol	1.15066	1.12125	0.802378					10µM
C6315	Isosorbide 5-mononitrate	1.2851	1.09544	0.87159					10µM
C6320	p-Cresol	1.20564	1.09862	0.707602					10µM
C6322	D-Glutamine	1.09027	1.13283	0.817266					10µM
C6326	(R)-(+)-1,2-Dithiolane-3-pentanoic acid	0.872961	1.15081	0.693368					10µM
C6328	DL-α-Tocopherol	0.95879	1.08916	0.828259					10µM
C6358	Fluorescein	1.2756	1.08994	0.835314					10µM
M1191	hippurate	1.29426	0.896028	0.822715					10µM
M1200	glucuronate	1.35026	0.929774	1.12601					10µM
M1202	sucrose	1.15024	1.03645	1.0173					10µM
M1226	cis-aconitate	0.99608	1.19542	1.14526					10µM
M1301	Azelaic Acid	1.20047	1.03961	1.26929					10µM
M1375	histamine	0.807028	0.878853	0.990668					10µM
M1376	thiamine	0.816877	1.07558	1.06232					10µM
M1387	alpha-tocopherol	0.951526	1.16828	1.0001					10µM
M1482	D-(−)-Fructose	0.92101	1.08487	1.17895					10µM
N1272	Geniposidic acid	1.03199	1.07565	1.13619					10µM
N1289	Vindoline	1.12313	1.10999	1.05095					10µM
N1304	5-Methoxypsoralen	1.32354	1.13491	1.12971					10µM
N1305	8-Methoxypsoralen	1.39662	1.1904	1.42285					10µM
N1315	Parthenolide	1.60057	0.884928	-0.0444483					1µM
N1318	Vitexicarpin	1.47852	0.93025	-0.0421632					1µM
N1327	Loganin	1.46214	1.2924	1.17897					10µM
N1332	Psoralen	1.49893	1.08681	1.04615					10µM
N1335	5-hydroxymethyl-2-furaldehyde	1.28934	1.23813	1.06681					10µM
N1338	Sanguinarine	1.17343	0.447976	-0.0637923					1µM
N1357	Asiaticoside	1.29914	1.30576	1.26629					10µM
N1358	Isorhamnetin	1.24671	1.26555	0.851738					10µM
N1359	Magnolol	1.22117	1.31101	1.09962					10µM
N1360	Geniposide	1.3575	1.089	1.27291					10µM
N1368	Berberine	1.59662	1.02257	-0.0413698					1µM
N1369	Bergenin	1.58825	1.42217	1.26975					10µM
N1382	Catharanthine	1.85375	1.36564	1.01996					10µM
N1390	Dehydroandrographolide	1.60644	1.31379	1.03282					10µM
N1426	Irisflorentin	1.70521	1.19634	1.18923					10µM
N1442	Theophylline	1.40942	1.18584	1.06082					10µM
N1461	Harpagoside	1.22505	1.21279	1.00489					10µM
N1470	Crotaline	1.43096	1.34446	1.10305					10µM
N1486	Lathyrol	1.47058	1.28139	1.21063					10µM
N1490	Brucine	1.40152	0.996484	0.752702					10µM
N1496	Tyrosol	1.11623	1.11773	0.92494					10µM
N1500	Germacrone	1.03327	1.03591	1.12332					10µM
N1503	Fructose	0.957762	0.878649	1.17555					10µM
N1504	Homoharringtonine	0.0323187	0.00698348	0.00510819	0.593519	0.358765			0.01µM
N1578	Nuciferine	0.796039	1.02668	1.41083					10µM
N1582	Helicid	1.09211	0.979936	1.43165					10µM
N1605	Echinacoside	1.18708	1.01557	1.1419					10µM
N1613	Ginsenoside Rg1	1.12273	1.11666	1.37693					10µM
N1615	Ginsenoside Re	1.09902	1.04694	1.07697					10µM
N1620	Ginsenoside Rb1	0.956883	1.08366	1.09915					10µM
N1625	Formononetin	1.07255	1.13496	1.11008					10µM
N1630	Indigo	1.01916	0.990833	1.05494					10µM
N1644	Hyodeoxycholic acid	1.00872	1.14719	1.21643					10µM
N1650	Ligustrazine Hydrochloride	0.973483	1.13079	1.28578					10µM
N1651	Nicotinamide	0.965528	1.06507	1.17019					10µM
N1663	Madecassoside	1.00848	1.13524	1.30858					10µM
N1669	Deoxycholic acid	0.982695	1.10517	1.307					10µM
N1672	Honokiol	1.038	1.01017	1.23899					10µM
N1674	Piperine	0.949677	1.04719	1.29029					10µM
N1677	Sennoside B	0.929895	1.01554	0.962666					10µM
N1678	Sennoside A	0.953154	1.05298	0.937567					10µM
N1680	Cholic acid	0.984637	1.02826	1.06766					10µM
N1692	(+)-Catechin hydrate	1.11402	1.01596	1.14198					10µM
N1699	Berberine hydrochloride	1.0212	0.994974	-0.0205469					1µM
N1704	Yohimbine Hydrochloride	0.928426	0.98962	0.968502					10µM
N1707	Coumarin	0.975895	0.829392	0.975807					10µM
N1708	Stevioside	1.06514	0.855137	1.12827					10µM
N1709	Betaine	1.02202	0.711185	0.850785					10µM
N1710	Gastrodin	0.963967	0.704344	1.07983					10µM
N1711	Silymarin	0.992262	0.818638	1.09281					10µM
N1713	Dihydroartemisinin	0.893279	0.563176	0.0989819					1µM
N1714	Arbutin	0.985685	0.629441	1.23172					10µM
N1719	Kaempferol	0.90763	0.813843	0.760236					10µM
N1722	Sinomenine	0.943627	0.946327	0.840412					10µM
N1725	Xylitol	0.838523	0.92609	1.31823					10µM
N1729	Sodium Aescinate	0.814677	1.06696	1.12827					10µM
N1735	Caffeic acid	0.897657	0.997115	1.0982					10µM
N1738	Cytisine	0.925679	1.02341	1.32676					10µM
N1742	Artemether	0.86318	0.838422	0.868164					10µM
N1753	Scutellarin	0.999387	1.10467	1.22338					10µM
N1764	6,7-Dihydroxycoumarin	0.866889	1.06668	0.810476					10µM
N1768	Rosmarinic acid	0.755563	1.00007	0.902638					10µM
N1769	Chlorogenic acid	0.849874	0.938642	1.02321					10µM
N1778	Baicalin	1.03731	1.02143	1.04786					10µM
N1783	Polydatin	1.03928	1.1298	1.17996					10µM
N1789	Salidroside	0.979442	1.2454	1.38191					10µM
N1790	Podophyllotoxin	0.0334335	0.0384032	0.0356717	1.0433	1.098			0.01µM
N1792	Glycyrrhizic acid	0.961302	1.00187	1.18738					10µM
N1796	Coenzyme Q10	0.980542	0.853649	0.876209					10µM
N1798	Tetrandrine	1.05968	0.982589	0.00624969					1µM
N1804	Sodium Danshensu	0.943444	0.890777	0.981169					10µM
N1809	Hesperidin	0.948238	0.976819	1.22186					10µM
N1823	Ursolic acid	0.8496	0.882595	1.12339					10µM
N1825	Osthole	0.908015	0.810417	1.00219					10µM
N1826	Oleanolic acid	0.85712	0.696766	0.745225					10µM
N1827	Artemisinine	0.898985	0.842872	0.588969					10µM
N1828	Apigenin	0.810967	0.951645	1.20515					10µM
N1830	Gallic acid	0.756586	1.10586	1.20973					10µM
N1833	Rutin	0.855032	1.1446	1.30723					10µM
N1837	Amygdalin	0.837449	1.08138	1.27489					10µM
N1838	Hyperoside	0.833557	0.997543	0.356161					10µM
N1840	Quercitrin	0.79831	1.1614	1.49256					10µM
N1841	Quercetin	0.813005	1.07923	0.593949					10µM
N1842	Taxifolin	0.839668	0.969157	0.909116					10µM
N1845	Tanshinone I	0.771798	0.94534	0.0368132					1µM
N1846	Tanshinone IIA	1.04246	0.875719	0.588412					10µM
N1855	Andrographolide	1.0484	1.03833	0.0098882					1µM
N1858	Baicalein	1.00938	1.3175	1.38797					10µM
N1862	Daidzein	0.987773	1.18787	1.37497					10µM
N1867	Reserpine	0.900404	1.06342	1.13943					10µM
N1876	Phloridzin	1.02632	1.20334	1.27184					10µM
N1877	Cinnamic acid	0.989739	1.23301	1.18862					10µM
N1878	Fumalic acid	0.954025	1.19688	1.18446					10µM
N1880	D-(-)-Salicin	1.0506	1.05566	1.22226					10µM
N1885	Saikosaponin A	0.910278	0.918228	0.989446					10µM
N1900	Ginkgolide A	0.936533	0.998245	1.01811					10µM
N1901	Z-Ligustilide	0.866747	0.857481	1.1582					10µM
N1904	Rhynchophylline	1.02442	1.3853	1.29909					10µM
N1908	Ginkgolide C	1.21825	1.28939	1.26095					10µM
N1935	L-Carnitine inner salt	0.921919	1.14737	1.46869					10µM
N1940	Tanshinone IIA---sulfonic sodium	0.902036	1.22841	1.5006					10µM
N1941	Butane diacid	1.06276	1.30611	1.27686					10µM
N1949	Panaxtriol	1.02694	1.11749	1.29341					10µM
N2032	Aristolochic Acid A	0.995556	1.21012	0.876654					10µM
N2075	Folic acid	0.935053	1.1671	1.28664					10µM
N2076	Berberine Sulfate	0.922416	0.891661	0.0546491					1µM
N2085	L-Theanine	0.97711	0.836787	1.08071					10µM
A1042	Angiotensin II	0.843551	0.91478	0.830997					10µM
A2559	Altretamine	0.840212	0.964106	0.878633					10µM
A2574	Aprotinin	0.762651	0.853415	0.864363					10µM
A3543	LDE225 Diphosphate	0.817458	1.09639	0.822394					10µM
A3575	LY2835219 free base	0.609756	0.18271	-0.0265261					0.1µM
B2164	Ticlopidine HCl	0.807666	0.9292	0.861631					10µM
B7347	Metyrapone	0.868045	1.10629	1.15161					10µM
B8359	α-L-Rhamnose monohydrate	1.0142	0.953154	0.892871					10µM
M1425	Betaine hydrochloride	0.881296	1.49747	0.740844					10µM
N1114	Puerarin	0.800131	1.62197	1.11742					10µM
N1115	Neohesperidin	0.744444	1.42498	1.18155					10µM
N1356	Asiatic acid	0.725882	1.33104	0.883505					10µM
N1482	Cinnamaldehyde	0.840943	1.37893	0.658863					10µM
N1492	vitexin-2″-o-rhamnoside	0.796708	1.36896	0.83766					10µM
N1600	Evodiamine	0.870921	0.553789	0.0183062					1µM
N1700	Betaine hydrochloride	0.754973	0.979888	0.834632					10µM
N1723	Dioscin	1.00818	1.5269	-0.00741774					1µM
N1766	Esculin	0.840696	1.02811	0.985584					10µM
N1806	Salvianolic acid B	0.849869	0.868481	0.866441					10µM
N1807	Daidzin	0.87602	1.02543	1.11014					10µM
N1831	Luteolin	0.825645	0.908954	0.50545					10µM
N1835	Oxymatrine	0.879408	1.13171	1.14651					10µM
N1847	Paeonol	0.792526	1.05936	1.27456					10µM
N1856	Hesperitin	0.965143	0.997817	1.20809					10µM
N1875	DL-Menthol	1.09263	0.834273	1.08172					10µM
N2091	(+)- Corydaline	0.944234	1.10035	0.662992					10µM
N2095	cis-Anethol	1.10942	1.35378	1.16749					10µM
N2117	3-n-Butylphathlide	0.935906	1.20205	1.57914					10µM
N2131	Wedelolactone	1.00795	1.07225	0.561593					10µM
N2134	Acetate gossypol	0.764718	1.14984	-0.0388808					1µM
N2135	Gossypol	0.760642	0.894217	-0.0659884					1µM
N2159	Eupatilin	0.780422	0.833653	0.714372					10µM
N2182	Harmine hydrochloride	1.25307	1.40371	1.03306					10µM
N2189	Sinomenine Hydrochloride	1.01424	1.08298	0.865242					10µM
N2250	Vinorelbine	0.0193032	-0.0329525	0.0669411	0.728978	0.155016			0.001µM
N2256	vinblastine	0.0334895	0.00272573	0.0293307	1.29394	-0.00597836			0.001µM
N2258	Lannaconitine	0.987534	1.10667	0.869736					10µM
N2275	Protopine	1.18681	1.10485	0.56672					10µM
N2282	Umbelliferone	1.07816	1.0957	0.981025					10µM
N2301	Allantoin	0.91708	0.945568	0.861251					10µM
N2307	D-Pinitol	0.760042	1.17563	0.856692					10µM
N2309	Eriodictyol	1.22034	0.964643	0.104484					1µM
N2333	Costundide	1.11353	0.830041	-0.0251341					1µM
N2334	Dehydrocostus Lactone	1.23094	0.870772	-0.00700943					1µM
N2337	Gramine	0.987534	1.09359	0.854243					10µM
N2355	Madecassic acid	0.987252	1.28236	1.09812					10µM
N2371	Naringin	0.671395	1.02188	0.889993					10µM
N2408	Genipin	0.959038	1.0192	0.803793					10µM
N2418	Linalool	0.858215	0.936287	0.896178					10µM
N2456	Palmitic acid	0.812429	1.3852	1.00269					10µM
N2471	Berbamine hydrochloride	0.944658	1.19706	0.172876					1µM
N2473	Neosperidin dihydrochalcone	0.82748	1.03709	0.230336					10µM
N2491	Aloin	0.869756	0.935413	0.805517					10µM
N2505	Scopolamine butylbromide	1.02812	1.17344	1.22016					10µM
N2535	Diosimin	1.10205	1.08879	0.787778					10µM
N2558	Sclareol	1.07428	1.06425	0.974129					10µM
N2570	Scopolamine hydrobromide	0.834114	0.0793786	0.0238184					0.1µM
N2577	Trigonelline Hydrochloride	1.12045	1.15234	0.850227					10µM
N2591	10-Hydroxycamptothecin	-0.062709	-0.0430134	-0.0355235	1.12718	1.08654			0.01µM
N2702	Chitosamine hydrochloride	0.887339	1.01951	0.824951					10µM
N2703	Nicotine	0.875909	0.891298	0.930972					10µM
N2706	Synephrine	1.21967	1.10448	0.827521					10µM
N2730	Chondroitin sulfate	0.90564	0.95383	0.830463					10µM
N2734	Glucosamine sulfate	0.87962	1.02995	0.953305					10µM
N2758	Aucubin	0.882637	1.05701	1.09132					10µM
N2771	Cepharanthine	0.836478	1.09736	-0.0187145					1µM
N2788	Trigonelline	0.778784	0.845475	0.989345					10µM
P10002	4-Aminobutyric acid	0.835577	1.00554	0.914477					10µM
P10019	Prulifloxacin (Pruvel)	0.811176	1.26122	1.06466					10µM
A2600	(-)-Epigallocatechin gallate (EGCG)	1.48342	0.845408	0.667318					10µM
A3176	Ampalex	1.23882	1.25805	1.01344					10µM
A3179	Anamorelin	1.23998	1.28093	0.688684					10µM
A3242	Bitopertin	1.37827	0.982597	1.03315					10µM
A3315	Clemizole	1.04458	1.11743	0.345747					10µM
A3317	Clozapine N-oxide (CNO)	0.220893	-0.0197132	0.0512191					0.1µM
A3351	Dasatinib hydrochloride	-0.0124122	-0.0734035	-0.0256281
[truncated: 345 more rows]
