# Supplementary material for: Repurposing clinically safe drugs for DNA repair pathway choice in CRISPR genome editing and synthetic lethality
Source: Nat Commun. 2025 Dec 10;16:11077. doi: 10.1038/s41467-025-67243-0 (PMC12698765; doi:10.1038/s41467-025-67243-0)
Supplement: Supplementary file 5 — Supplementary Data 3 [file 41467_2025_67243_MOESM5_ESM.xlsx]

## Sheet: Relative_data
Plate_ID_Conc	ID	Compound Name	Solvent	Conc. (nM)	Relative Cell Survival	Relative Unmodified	Rel_HDR_repl1	Rel_HDR_repl2	Rel_HDR_average	Rel_Indels_repl1	Rel_Indels_repl2	Rel_Indels_average	Rel_impHDR_repl1	Rel_impHDR_repl2	Rel_impHDR_average	Rel_NHEJ_repl1	Rel_NHEJ_repl2	Rel_NHEJ_average	Rel_MMEJ_repl1	Rel_MMEJ_repl2	Rel_MMEJ_average	Relative Total Editing_average	Relative Insertions_average	Relative Deletions_average
01_A1723_100nM	A1723	Roscovitine (Seliciclib,CYC202)	DMSO	100	0.963333	1.00015	1.11082	1.04975	1.08028	0.978006	0.99786	0.987933	1.18753	0.817566	1.00255	0.982096	1.00118	0.991638	0.928351	0.957556	0.942953	0.999965	1.02553	0.880627
01_A1723_200nM	A1723	Roscovitine (Seliciclib,CYC202)	DMSO	200	0.955315	1.01818	0.986261	1.04762	1.01694	1.00535	0.976433	0.99089	1.20538	0.968425	1.0869	1.02088	0.968774	0.994829	0.816753	1.06941	0.943081	0.995709	1.01607	0.919393
01_A1723_20nM	A1723	Roscovitine (Seliciclib,CYC202)	DMSO	20	1.03586	0.970148	1.04535	1.07987	1.06261	1.01308	0.987952	1.00052	0.881807	0.937405	0.909606	1.01135	0.997667	1.00451	1.03417	0.870018	0.952096	1.00705	1.02092	0.941916
01_A1723_500nM	A1723	Roscovitine (Seliciclib,CYC202)	DMSO	500	1.16642	0.93562	1.14039	1.07067	1.10553	0.992732	1.01369	1.00321	0.823242	1.04125	0.932247	0.988528	1.01795	1.00324	1.04377	0.962034	1.0029	1.01519	1.0187	0.956198
01_A1723_50nM	A1723	Roscovitine (Seliciclib,CYC202)	DMSO	50	1.14427	1.03586	0.995026	0.971157	0.983092	0.990501	0.996066	0.993284	0.971453	0.957754	0.964603	0.992198	1.00782	1.00001	0.969906	0.853378	0.911642	0.991536	1.02651	0.895581
03_A3920_10nM	A3920	Vinblastine sulfate	DMSO	10	0.0622523	1.89155	0.351118	0.9157	0.633409	0.536396	1.09879	0.817592	0.340576	0.720116	0.530346	0.519182	1.06408	0.791633	0.745354	1.52006	1.13271	0.789592	0.753253	0.994527
03_A3920_20nM	A3920	Vinblastine sulfate	DMSO	20	0.00294225	2.68498	0.708516	0.31448	0.511498	0.771451	0.466903	0.619177	0.465728	0.376735	0.421232	0.753465	0.458622	0.606044	0.989775	0.567424	0.778599	0.602342	0.553279	0.803088
03_A3920_2nM	A3920	Vinblastine sulfate	DMSO	2	0.687234	0.793112	1.01482	1.15318	1.084	1.05604	1.0268	1.04142	1.418	0.917917	1.16796	1.04874	1.02282	1.03578	1.14468	1.07515	1.10992	1.04883	1.02329	1.09056
03_A3920_50nM	A3920	Vinblastine sulfate	DMSO	50	0.00452441	3.19996	0.341453	0.26303	0.302242	0.550439	0.466997	0.508718	0.402173	0.419447	0.41081	0.543977	0.452926	0.498452	0.628885	0.637799	0.633342	0.480804	0.492907	0.560454
03_A3920_5nM	A3920	Vinblastine sulfate	DMSO	5	0.117284	1.2531	0.707606	0.766566	0.737086	1.04182	0.893532	0.967678	1.41066	0.791466	1.10106	1.04176	0.874592	0.958177	1.04258	1.12345	1.08301	0.940267	0.894257	1.17285
03_A4014_1000nM	A4014	Artemether (SM-224)	DMSO	1000	0.643594	1.12813	1.12724	1.11948	1.12336	0.93705	0.955789	0.946419	1.12973	0.856205	0.992969	0.950131	0.96611	0.95812	0.778255	0.83051	0.804382	0.969762	0.959118	0.906718
03_A4014_2000nM	A4014	Artemether (SM-224)	DMSO	2000	1.0872	0.968052	1.16556	1.00767	1.08661	0.970338	1.01641	0.993372	1.09504	1.18161	1.13833	0.98349	1.0174	1.00045	0.810679	1.00433	0.907505	1.00754	1.02183	0.911898
03_A4014_200nM	A4014	Artemether (SM-224)	DMSO	200	0.946743	1.06757	1.08663	1.03578	1.0612	0.987903	0.957569	0.972736	1.00297	0.943382	0.973175	0.991228	0.973913	0.982571	0.947541	0.759173	0.853357	0.984053	1.01077	0.858825
03_A4014_5000nM	A4014	Artemether (SM-224)	DMSO	5000	1.02691	0.861146	1.27979	1.06565	1.17272	0.988671	1.034	1.01134	1.11641	1.00951	1.06296	0.990681	1.04277	1.01672	0.964269	0.927635	0.945952	1.03277	1.02725	0.963717
03_A4014_500nM	A4014	Artemether (SM-224)	DMSO	500	1.2281	1.02999	1.11651	1.14119	1.12885	0.962392	0.983958	0.973175	0.880408	1.04604	0.963225	0.960482	0.992212	0.976347	0.985566	0.883753	0.934659	0.992922	0.999239	0.897192
04_A4154_1000nM	A4154	Olaparib (AZD2281, Ku-0059436)	DMSO	1000	0.217249	1.89951	1.33591	1.34665	1.34128	0.658092	0.738264	0.698178	1.21961	1.12087	1.17024	0.644008	0.751231	0.697619	0.829062	0.580863	0.704962	0.787713	0.703285	0.689528
04_A4154_2000nM	A4154	Olaparib (AZD2281, Ku-0059436)	DMSO	2000	0.106362	2.37776	1.03964	1.01538	1.02751	0.61175	0.61312	0.612435	1.50529	0.925197	1.21524	0.610778	0.613798	0.612288	0.623558	0.604894	0.614226	0.674846	0.605592	0.628865
04_A4154_200nM	A4154	Olaparib (AZD2281, Ku-0059436)	DMSO	200	0.394921	1.47904	1.40806	1.15903	1.28355	0.851683	0.788838	0.820261	1.2979	1.30459	1.30124	0.843428	0.783894	0.813661	0.951893	0.848854	0.900373	0.886946	0.799924	0.873882
04_A4154_5000nM	A4154	Olaparib (AZD2281, Ku-0059436)	DMSO	5000	0.0245822	3.04487	0.411003	0.45336	0.432181	0.51108	0.55129	0.531185	0.495507	0.422016	0.458761	0.485043	0.54189	0.513467	0.827131	0.665401	0.746266	0.517405	0.497983	0.626427
04_A4154_500nM	A4154	Olaparib (AZD2281, Ku-0059436)	DMSO	500	0.387928	1.72423	1.29349	1.06916	1.18132	0.745773	0.792134	0.768953	1.6005	0.892888	1.24669	0.749935	0.809273	0.779604	0.695248	0.58409	0.639669	0.829079	0.780652	0.738718
05_A4395_1000nM	A4395	10-DAB (10-Deacetylbaccatin)	DMSO	1000	0.177009	1.40463	0.932787	0.699167	0.815977	0.875164	0.963977	0.91957	0.764928	0.839293	0.80211	0.865368	0.971144	0.918256	0.994066	0.876974	0.93552	0.904505	0.921241	0.915095
05_A4395_2000nM	A4395	10-DAB (10-Deacetylbaccatin)	DMSO	2000	0.00355771	3.23696	0.294225	0.313265	0.303745	0.432216	0.555717	0.493966	0.509123	0.791503	0.650313	0.431835	0.54506	0.488447	0.436834	0.68508	0.560957	0.472072	0.460369	0.589453
05_A4395_200nM	A4395	10-DAB (10-Deacetylbaccatin)	DMSO	200	0.913653	1.24694	1.06519	1.06009	1.06264	0.921513	0.914279	0.917896	0.891125	1.63089	1.26101	0.917975	0.894097	0.906036	0.964464	1.15926	1.06186	0.941721	0.894247	0.989609
05_A4395_5000nM	A4395	10-DAB (10-Deacetylbaccatin)	DMSO	5000	0.0066337	3.13442	0.29715	0.381523	0.339336	0.450992	0.588383	0.519688	0.404047	0.588863	0.496455	0.447781	0.596829	0.522305	0.48998	0.485854	0.487917	0.496271	0.500247	0.573792
05_A4395_500nM	A4395	10-DAB (10-Deacetylbaccatin)	DMSO	500	1.06212	1.04232	0.967971	1.03761	1.00279	0.974144	0.997795	0.98597	0.947754	1.26831	1.10803	0.973266	0.993202	0.983234	0.984803	1.05355	1.01918	0.990013	1.00625	0.927726
05_A4407_100nM	A4407	Fumagillin	DMSO	100	0.0521957	2.13796	0.626672	0.954617	0.790644	0.637592	0.810812	0.724202	0.569699	0.716544	0.643122	0.620177	0.825729	0.722953	0.848997	0.629736	0.739367	0.731439	0.755051	0.633308
05_A4407_200nM	A4407	Fumagillin	DMSO	200	0.0161949	2.71061	0.32284	0.700335	0.511588	0.530702	0.692684	0.611693	0.396059	0.491591	0.443825	0.50771	0.700264	0.603987	0.809803	0.600668	0.705236	0.596292	0.588506	0.675291
05_A4407_20nM	A4407	Fumagillin	DMSO	20	0.26438	1.4202	1.07452	1.07209	1.07331	0.854295	0.890569	0.872432	0.960692	1.13492	1.04781	0.869015	0.896143	0.882579	0.675608	0.822899	0.749253	0.900831	0.913705	0.762066
05_A4407_500nM	A4407	Fumagillin	DMSO	500	0.0244493	2.95706	0.596098	0.345295	0.470697	0.508542	0.583748	0.546145	0.787613	0.51475	0.651181	0.486817	0.587416	0.537116	0.772267	0.539225	0.655746	0.538128	0.524077	0.607415
05_A4407_50nM	A4407	Fumagillin	DMSO	50	0.134092	1.91982	0.921072	0.851846	0.886459	0.794652	0.740876	0.767764	0.760112	0.773206	0.766659	0.796336	0.738083	0.76721	0.774213	0.774777	0.774495	0.782921	0.788635	0.704518
05_A5343_02nM	A5343	Ispinesib (SB-715992)	DMSO	0.2	1.0654	1.09462	1.04545	1.15175	1.0986	0.996094	0.926698	0.961396	0.898464	0.860809	0.879636	0.989778	0.924698	0.957238	1.07277	0.950987	1.01188	0.977669	0.94136	1.01845
05_A5343_05nM	A5343	Ispinesib (SB-715992)	DMSO	0.5	1.33675	1.03327	1.04537	1.0454	1.04538	0.971493	0.993234	0.982364	1.16017	1.02738	1.09377	0.975441	1.00265	0.989045	0.923567	0.878958	0.901263	0.992148	0.996914	0.939611
05_A5343_1nM	A5343	Ispinesib (SB-715992)	DMSO	1	1.15236	0.972908	1.10417	1.05834	1.08126	0.987354	1.00051	0.993934	0.916763	1.23832	1.07754	0.989849	0.995213	0.992531	0.957068	1.06486	1.01096	1.00639	0.998754	0.978178
05_A5343_2nM	A5343	Ispinesib (SB-715992)	DMSO	2	1.19919	0.973552	1.00937	1.05451	1.03194	1.0025	0.999865	1.00118	1.15501	0.992879	1.07395	1.01856	1.0064	1.01248	0.807483	0.920584	0.864033	1.00624	1.02647	0.925547
05_A5343_5nM	A5343	Ispinesib (SB-715992)	DMSO	5	0.682409	0.659515	1.24476	1.11065	1.17771	1.03168	1.09881	1.06524	1.06178	1.16333	1.11256	1.04485	1.10284	1.07384	0.871806	1.04994	0.960871	1.08036	1.08665	1.0014
05_A5790_10000nM	A5790	Cidofovir	H2O	10000	0.333353	1.65755	0.792991	0.907558	0.850274	0.816962	0.915001	0.865982	0.868292	0.765026	0.816659	0.827128	0.89641	0.861769	0.67711	1.17076	0.923935	0.862661	0.872026	0.848615
05_A5790_20000nM	A5790	Cidofovir	H2O	20000	0.166495	2.37714	0.565124	0.582286	0.573705	0.707911	0.763422	0.735667	0.907307	0.73443	0.820868	0.700298	0.772235	0.736266	0.812641	0.642187	0.727414	0.712363	0.731309	0.751543
05_A5790_2000nM	A5790	Cidofovir	H2O	2000	0.623855	1.61693	1.00186	1.11967	1.06077	0.805493	0.873964	0.839728	0.669138	0.735695	0.702417	0.802598	0.884286	0.843442	0.845317	0.731954	0.788635	0.871144	0.837175	0.846482
05_A5790_50000nM	A5790	Cidofovir	H2O	50000	0.862544	1.06173	#VALUE!	1.00855			0.986397			0.840237			0.987737			0.96796		0.987108	1.01165	0.89968
05_A5790_5000nM	A5790	Cidofovir	H2O	5000	0.547913	1.73616	0.938347	0.861023	0.899685	0.827319	0.849407	0.838363	0.762634	0.747012	0.754823	0.821961	0.848619	0.83529	0.901021	0.860247	0.880634	0.846242	0.83731	0.841972
06_A8210_100nM	A8210	GDC-0941	DMSO	100	0.699637	1.18194	1.02344	1.13025	1.07684	0.912553	0.965793	0.939173	0.851426	1.06419	0.95781	0.914774	0.974251	0.944512	0.885599	0.863123	0.874361	0.957062	0.972863	0.841487
06_A8210_200nM	A8210	GDC-0941	DMSO	200	0.444453	1.15086	1.18889	1.08182	1.13536	0.901398	0.976383	0.938891	0.949238	0.978665	0.963952	0.91104	0.968885	0.939963	0.784351	1.0674	0.925877	0.964396	0.958452	0.879172
06_A8210_20nM	A8210	GDC-0941	DMSO	20	0.92406	0.993353	1.11916	1.1868	1.15298	0.992495	0.969201	0.980848	0.824965	0.970988	0.897977	0.982737	0.973199	0.977968	1.11094	0.920675	1.01581	1.00157	0.996679	0.932344
06_A8210_500nM	A8210	GDC-0941	DMSO	500	0.149956	1.46347	0.926507	1.2002	1.06335	0.816902	0.907868	0.862385	1.23616	0.816761	1.02646	0.815643	0.905019	0.860331	0.832177	0.942446	0.887312	0.890621	0.86777	0.847584
06_A8210_50nM	A8210	GDC-0941	DMSO	50	0.877187	1.02281	1.07746	1.08185	1.07965	0.979226	0.985843	0.982534	0.949349	0.972775	0.961062	0.991015	0.991826	0.991421	0.836113	0.913218	0.874666	0.994617	1.01661	0.883538
06_A8316_10000nM	A8316	PD 0332991 (Palbociclib) HCl	H2O	10000	0.0627476	1.77331	0.229259	0.282065	0.255662	0.874301	1.04504	0.959673	0.239756	0.259006	0.249381	0.842435	1.02416	0.933298	1.31269	1.33233	1.32251	0.838483	0.854571	1.29644
06_A8316_20000nM	A8316	PD 0332991 (Palbociclib) HCl	H2O	20000	-0.00126111	4.85546	0.080103	0.0711851	0.075644	0.251202	0.1813	0.216251	0.222707	0.217508	0.220107	0.224625	0.164975	0.1948	0.616818	0.405886	0.511352	0.19473	0.152374	0.426537
06_A8316_2000nM	A8316	PD 0332991 (Palbociclib) HCl	H2O	2000	0.600448	1.09247	0.94467	0.978741	0.961705	0.988955	0.989322	0.989139	0.800894	0.716791	0.758842	0.9789	1.0015	0.990198	1.12729	0.821822	0.974556	0.980686	0.992792	0.970728
06_A8316_50000nM	A8316	PD 0332991 (Palbociclib) HCl	H2O	50000	0.414754	3.07316	0.0503238	1.08785	0.569089	0.14812	0.98959	0.568855	0.194323	0.736757	0.46554	0.128029	0.992527	0.560278	0.42452	0.949185	0.686852	0.566989	0.56211	0.592248
06_A8316_5000nM	A8316	PD 0332991 (Palbociclib) HCl	H2O	5000	0.362966	1.17816	0.748318	0.708738	0.728528	1.06065	0.967677	1.01416	0.58926	0.623435	0.606347	1.06313	0.973899	1.01851	1.0265	0.882087	0.954294	0.962789	1.0288	0.961506
06_A8325_1000nM	A8325	Tivantinib (ARQ 197)	DMSO	1000	0.270536	0.663759	0.824422	0.970551	0.897487	1.09859	1.11514	1.10687	1.03587	1.08162	1.05875	1.11158	1.1192	1.11539	0.94099	1.06586	1.00343	1.07935	1.12547	1.05017
06_A8325_2000nM	A8325	Tivantinib (ARQ 197)	DMSO	2000	0.0426302	1.14387	0.564591	0.449713	0.507152	0.988894	1.09208	1.04049	0.868339	0.405093	0.636716	0.969046	1.03924	1.00414	1.22982	1.73354	1.48168	0.966045	0.9284	1.35216
06_A8325_200nM	A8325	Tivantinib (ARQ 197)	DMSO	200	0.978685	1.1754	1.07	0.94449	1.00725	0.972083	0.921539	0.946811	1.34199	1.07623	1.20911	0.981131	0.917751	0.949441	0.862258	0.96753	0.914894	0.958604	0.931928	0.984175
06_A8325_5000nM	A8325	Tivantinib (ARQ 197)	DMSO	5000	0.0117542	3.06068	0.285638	0.27581	0.280724	0.593853	0.509495	0.551674	0.231972	0.437898	0.334935	0.581002	0.483813	0.532407	0.749854	0.821243	0.785549	0.513675	0.508761	0.672399
06_A8325_500nM	A8325	Tivantinib (ARQ 197)	DMSO	500	1.03567	0.934217	1.05622	1.0344	1.04531	0.994235	1.02462	1.00943	1.25163	0.962007	1.10682	0.99395	1.02977	1.01186	0.997696	0.962064	0.97988	1.01553	1.02049	0.974411
06_A8335_10000nM	A8335	Palbociclib (PD0332991) Isethionate	DMSO	10000	0.0326568	3.39544	0.131312	0.171722	0.151517	0.319274	0.641527	0.4804	0.22445	0.261016	0.242733	0.288123	0.631507	0.459815	0.697411	0.763152	0.730282	0.43467	0.362259	0.815177
06_A8335_20000nM	A8335	Palbociclib (PD0332991) Isethionate	DMSO	20000	-0.020502	4.64497	0.0481757	0.0520813	0.0501285	0.168203	0.136551	0.152377	0.239974	0.125858	0.182916	0.139598	0.114839	0.127218	0.515431	0.400106	0.457769	0.139779	0.0783434	0.364072
06_A8335_2000nM	A8335	Palbociclib (PD0332991) Isethionate	DMSO	2000	0.475422	1.05291	0.999563	1.0153	1.00743	0.949704	1.01513	0.982418	0.758712	1.45082	1.10476	0.955015	1.02228	0.988648	0.885237	0.928337	0.906787	0.987513	1.00894	0.903342
06_A8335_50000nM	A8335	Palbociclib (PD0332991) Isethionate	DMSO	50000	0.00850563	4.69107	0.0769329	0.122329	0.099631	0.101599	0.157295	0.129447	0.269358	0.410467	0.339913	0.0943623	0.145737	0.120049	0.189441	0.297603	0.243522	0.128899	0.111652	0.180622
06_A8335_5000nM	A8335	Palbociclib (PD0332991) Isethionate	DMSO	5000	0.184682	1.22412	0.665645	0.509258	0.587452	1.06527	0.951439	1.00835	0.692778	0.364497	0.528637	1.04494	0.941494	0.993218	1.31203	1.07216	1.1921	0.947107	0.961508	1.15123
06_A8404_100nM	A8404	Cyproterone Acetate	DMSO	100	1.11745	0.975819	1.1286	1.05189	1.09024	0.986403	0.999237	0.99282	1.08368	0.957632	1.02065	0.986207	0.999546	0.992876	0.988786	0.995489	0.992138	1.00571	1.01462	0.930682
06_A8404_200nM	A8404	Cyproterone Acetate	DMSO	200	1.09434	0.994958	1.0358	1.01674	1.02627	0.991616	1.00756	0.999589	0.98105	0.784601	0.882825	0.996646	1.01647	1.00656	0.930555	0.89941	0.914982	1.00119	1.01964	0.940183
06_A8404_20nM	A8404	Cyproterone Acetate	DMSO	20	0.983634	1.02161	1.06182	1.12908	1.09545	1.00197	0.954634	0.978301	1.05257	1.11314	1.08286	0.993576	0.929575	0.961576	1.10385	1.25882	1.18133	0.994899	0.950661	1.05493
06_A8404_500nM	A8404	Cyproterone Acetate	DMSO	500	1.23245	1.04486	1.17719	1.09558	1.13638	0.94045	0.993564	0.967007	1.04021	0.990961	1.01559	0.934587	0.994092	0.964339	1.01163	0.987152	0.99939	0.989414	0.973691	0.945098
06_A8404_50nM	A8404	Cyproterone Acetate	DMSO	50	1.23083	1.00414	1.1244	1.11447	1.11944	0.978295	0.976438	0.977367	1.13786	1.26739	1.20263	0.979416	0.973928	0.976672	0.964695	1.00691	0.985804	0.999022	0.980342	0.966745
07_A8421_10000nM	A8421	Duloxetine HCl	DMSO	10000	1.18006	0.892494	1.01743	1.02285	1.02014	1.00624	1.0439	1.02507	1.12528	1.04471	1.085	0.980364	1.01498	0.997672	1.32039	1.39499	1.35769	1.02537	0.944176	1.25011
07_A8421_20000nM	A8421	Duloxetine HCl	DMSO	20000	0.796415	0.728953	0.83821	0.922745	0.880477	1.08645	1.09808	1.09226	0.922095	1.10524	1.01367	1.02444	1.03282	1.02863	1.83917	1.8902	1.86469	1.06397	0.887326	1.66934
07_A8421_2000nM	A8421	Duloxetine HCl	DMSO	2000	0.919791	1.16837	0.932319	1.11078	1.02155	0.948494	0.939994	0.944244	1.16116	1.51907	1.34011	0.951307	0.913439	0.932373	0.914337	1.26234	1.08834	0.960265	0.900828	1.06602
07_A8421_50000nM	A8421	Duloxetine HCl	DMSO	50000	0.0120739	2.892	0.0807759	0.579888	0.330332	0.251104	0.920497	0.5858	0.225409	0.990448	0.607928	0.202332	0.831996	0.517164	0.843137	1.9948	1.41897	0.553484	0.40958	1.08519
07_A8421_5000nM	A8421	Duloxetine HCl	DMSO	5000	1.23782	0.933153	1.12125	1.15506	1.13815	1.00303	0.993032	0.99803	1.00452	0.969956	0.987236	0.987362	0.984624	0.985993	1.1932	1.09509	1.14414	1.01578	0.958227	1.10715
08_B1100_100nM	B1100	Cytarabine hydrochloride	DMSO	100	0.671847	1.0952	0.612341	0.638289	0.625315	1.03519	1.03494	1.03506	0.72568	0.680281	0.702981	1.0284	1.03056	1.02948	1.11756	1.08805	1.1028	0.977532	1.04449	1.00464
08_B1100_200nM	B1100	Cytarabine hydrochloride	DMSO	200	0.467487	1.16594	0.728601	0.575414	0.652008	0.9812	1.04646	1.01383	0.691964	0.466978	0.579471	0.980687	1.03622	1.00845	0.987422	1.17081	1.07911	0.960839	1.0182	1.00278
08_B1100_500nM	B1100	Cytarabine hydrochloride	DMSO	500	0.160694	1.12241	0.624228	0.484279	0.554253	1.02432	1.05658	1.04045	0.745019	0.409271	0.577145	1.0125	1.06888	1.04069	1.16782	0.907332	1.03758	0.971112	1.0235	1.08196
08_B1100_20nM	B1100	Cytarabine hydrochloride	DMSO	20	1.01028	1.12908	0.66169	0.758372	0.710031	1.02204	1.00153	1.01178	0.862298	0.687896	0.775097	1.03836	1.00178	1.02007	0.823916	0.998552	0.911234	0.969538	1.03789	0.937627
08_B1100_50nM	B1100	Cytarabine hydrochloride	DMSO	50	0.967886	1.04539	0.628931	0.77	0.699466	1.05009	1.02694	1.03852	0.723899	0.594427	0.659163	1.06557	1.03484	1.0502	0.862095	0.931133	0.896614	0.989289	1.08464	0.906282
09_B1377_100nM	B1377	Megestrol Acetate	EtOH	100	1.18426	0.913872	0.997697	0.901707	0.949702	1.00434	1.05322	1.02878	0.870821	0.993582	0.932201	1.00665	1.05841	1.03253	0.969076	0.974149	0.971613	1.01748	1.03193	1.01542
09_B1377_200nM	B1377	Megestrol Acetate	EtOH	200	1.11586	1.00806	0.963505	0.942526	0.953015	0.979496	1.03196	1.00573	1.03506	0.87026	0.952659	0.967552	1.03187	0.999712	1.16148	1.03328	1.09738	0.998364	1.0022	1.01451
09_B1377_20uM	B1377	Megestrol Acetate	EtOH	20	1.59974	1.01634	0.994362	0.95586	0.975111	0.980617	1.01888	0.999748	0.960013	1.04012	1.00006	0.979271	1.01884	0.999056	1.00112	1.01948	1.0103	0.996685	1.00495	0.97974
09_B1377_500nM	B1377	Megestrol Acetate	EtOH	500	1.05421	0.988645	0.939968	0.979242	0.959605	0.989664	1.0328	1.01123	0.76825	0.922493	0.845371	0.993532	1.03896	1.01625	0.930731	0.938933	0.934832	1.0023	1.02436	0.960881
09_B1377_50nM	B1377	Megestrol Acetate	EtOH	50	1.46188	0.996873	0.879316	0.981593	0.930454	1.01199	1.01442	1.0132	0.9217	0.804238	0.862969	0.998632	1.00858	1.00361	1.21547	1.10339	1.15943	1.00063	1.01086	1.0195
09_B1392_10000nM	B1392	Loperamide HCl	DMSO	10000	0.606905	1.31936	0.84798	0.897336	0.872658	0.892714	0.974455	0.933584	0.931795	0.785211	0.858503	0.885903	0.970648	0.928275	0.975392	1.02067	0.998029	0.924631	0.902189	1.01921
09_B1392_20000nM	B1392	Loperamide HCl	DMSO	20000	-0.00905799	3.92401	0.0880935	0.183393	0.135743	0.308563	0.360636	0.334599	0.230464	0.535513	0.382989	0.286598	0.361124	0.323861	0.5752	0.354708	0.464954	0.309928	0.290233	0.462701
09_B1392_2000nM	B1392	Loperamide HCl	DMSO	2000	0.92758	1.1513	1.00062	0.993139	0.996877	1.01607	0.89002	0.953043	1.34947	1.28484	1.31716	0.97816	0.868508	0.923334	1.47621	1.15115	1.31368	0.964293	0.899276	1.09935
09_B1392_50000nM	B1392	Loperamide HCl	DMSO	50000	-0.00864471	4.45156	0.0604916	0.216033	0.138262	0.137526	0.240861	0.189193	0.241577	0.49046	0.366019	0.12632	0.246385	0.186353	0.273562	0.173796	0.223679	0.185424	0.164985	0.259141
09_B1392_5000nM	B1392	Loperamide HCl	DMSO	5000	1.23901	1.05857	1.04544	0.983791	1.01462	0.97293	0.992773	0.982851	0.955647	0.915327	0.935487	0.968215	0.978728	0.973471	1.03017	1.16326	1.09671	0.986178	0.967858	1.02341
10_B1476_1000nM	B1476	Raltitrexed	DMSO	1000	0.962805	0.920564	1.08092	1.22987	1.1554	0.978665	1.01062	0.99464	1.34968	1.09824	1.22396	0.96919	0.99966	0.984425	1.09368	1.1436	1.11864	1.01875	0.990863	1.00394
10_B1476_2000nM	B1476	Raltitrexed	DMSO	2000	1.04682	0.993346	1.10356	1.16219	1.13287	0.961004	0.996023	0.978513	1.08502	1.30065	1.19284	0.96276	0.999259	0.98101	0.939687	0.956736	0.948212	1.00157	0.982148	0.967324
10_B1476_200nM	B1476	Raltitrexed	DMSO	200	1.09445	0.99293	1.13463	1.14136	1.13799	0.971897	0.98725	0.979574	1.02867	1.1681	1.09838	0.960649	0.993141	0.976895	1.10844	0.915744	1.01209	1.00167	0.965581	1.01683
10_B1476_5000nM	B1476	Raltitrexed	DMSO	5000	1.11297	1.05491	1.2255	1.03039	1.12794	0.938657	0.983872	0.961264	1.11909	1.37983	1.24946	0.928828	0.98436	0.956594	1.05796	0.977949	1.01795	0.987042	0.949869	0.993619
10_B1476_500nM	B1476	Raltitrexed	DMSO	500	1.20839	1.03415	1.1032	1.15649	1.12985	0.980317	0.958611	0.969464	1.1022	1.09129	1.09674	0.974106	0.959689	0.966897	1.05571	0.945531	1.00062	0.991941	0.983735	0.927323
10_B1484_10000nM	B1484	Levosulpiride	DMSO	10000	1.25619	0.997216	1.11655	1.14279	1.12967	0.976784	0.988647	0.982716	0.967467	0.888877	0.928172	0.986324	0.977281	0.981803	0.860978	1.12663	0.993803	1.00066	0.997921	0.936872
10_B1484_20000nM	B1484	Levosulpiride	DMSO	20000	1.1801	0.966254	1.14695	0.967274	1.05711	0.992524	1.01209	1.00231	1.00761	0.823027	0.915319	0.994007	1.0105	1.00225	0.974521	1.03141	1.00297	1.00796	1.01163	0.975679
10_B1484_2000nM	B1484	Levosulpiride	DMSO	2000	1.05529	1.0262	1.01476	1.08063	1.04769	0.973371	1.00107	0.987219	0.938121	0.890059	0.91409	0.971372	0.989297	0.980334	0.997647	1.14393	1.07079	0.993816	0.998056	0.959316
10_B1484_50000nM	B1484	Levosulpiride	DMSO	50000	1.33248	1.02282	1.14936	1.03501	1.09219	0.953028	1.00769	0.98036	1.01048	0.944906	0.977694	0.951209	1.0057	0.978456	0.975106	1.03185	1.00348	0.994615	0.994846	0.938438
10_B1484_5000nM	B1484	Levosulpiride	DMSO	5000	1.32072	0.96187	1.12569	1.01134	1.06851	0.99754	1.00256	1.00005	1.04446	0.980757	1.01261	0.99298	0.997334	0.995157	1.05289	1.06604	1.05947	1.009	1.01908	0.941771
10_B1503_100nM	B1503	Altrenogest	DMSO	100	0.870129	0.962661	1.01831	1.02943	1.02387	1.00363	1.01176	1.00769	0.977942	0.914939	0.946441	1.00911	1.0044	1.00675	0.937106	1.10118	1.01914	1.00881	1.02867	0.946406
10_B1503_200nM	B1503	Altrenogest	DMSO	200	1.05313	0.995213	1.04664	1.04995	1.04829	0.96134	1.02635	0.993845	1.16441	0.865099	1.01476	0.975407	1.0298	1.0026	0.790589	0.98451	0.887549	1.00113	1.0257	0.898709
10_B1503_20nM	B1503	Altrenogest	DMSO	20	1.00962	1.02122	1.03187	1.12443	1.07815	0.97939	0.979545	0.979468	1.31183	1.0223	1.16706	0.982382	0.972677	0.977529	0.94308	1.06291	1.003	0.994992	0.973127	0.995165
10_B1503_500nM	B1503	Altrenogest	DMSO	500	1.05586	0.918176	1.07175	0.947763	1.00976	1.00694	1.03485	1.02089	1.04924	0.972029	1.01063	0.9987	1.04979	1.02425	1.10691	0.853449	0.980181	1.01931	1.04803	0.940121
10_B1503_50nM	B1503	Altrenogest	DMSO	50	1.10787	0.938787	1.0371	1.12143	1.07926	1.00052	1.00635	1.00344	1.10046	1.0763	1.08838	1.01035	1.00313	1.00674	0.881126	1.04551	0.963316	1.01445	1.02773	0.93233
10_B1507_10000nM	B1507	Estriol	DMSO	10000	1.05455	1.00909	1.05272	1.0794	1.06606	0.957795	1.01751	0.987651	1.14192	0.856649	0.999286	0.956526	1.01669	0.986608	0.973193	1.02742	1.00031	0.997855	1.0297	0.866785
10_B1507_100nM	B1507	Estriol	DMSO	100	0.907076	0.995765	0.962656	1.07373	1.0182	0.979636	1.01981	0.999721	0.933554	0.926149	0.929852	0.978457	1.03369	1.00607	0.993956	0.851264	0.92261	1.001	1.03632	0.890995
10_B1507_20000nM	B1507	Estriol	DMSO	20000	0.993631	0.960542	1.12631	1.09923	1.11277	0.988186	0.998436	0.993311	1.13562	0.945066	1.04034	0.985083	0.994542	0.989812	1.02584	1.04571	1.03578	1.00931	1.00499	0.954911
10_B1507_2000nM	B1507	Estriol	DMSO	2000	0.929296	0.970657	0.986388	0.95646	0.971424	1.0114	1.01338	1.01239	1.08282	0.912111	0.997467	1.0301	1.00949	1.01979	0.784497	1.06071	0.922602	1.00692	1.02429	0.974174
10_B1507_200nM	B1507	Estriol	DMSO	200	1.02205	0.973804	0.97061	1.1038	1.0372	1.00803	0.996932	1.00248	0.954813	0.955111	0.954962	1.0223	0.996764	1.00953	0.834793	0.998966	0.916879	1.00618	1.04252	0.885678
10_B1507_20nM	B1507	Estriol	DMSO	20	0.993999	0.929526	1.15083	1.20403	1.17743	1.01751	0.965303	0.991407	1.06744	1.1015	1.08447	1.0142	0.97365	0.993926	1.05768	0.863971	0.960828	1.01663	0.995974	0.973218
10_B1507_50000nM	B1507	Estriol	DMSO	50000	1.14817	0.97501	1.20555	1.09569	1.15062	0.952696	1.01679	0.984741	1.04459	0.918548	0.981571	0.952867	1.01881	0.985841	0.95062	0.992162	0.971391	1.0059	1.00852	0.914853
10_B1507_5000nM	B1507	Estriol	DMSO	5000	1.18621	0.978413	1.08877	1.15763	1.1232	0.961127	1.01551	0.988317	0.977949	0.938561	0.958255	0.95715	1.01827	0.987711	1.0094	0.981932	0.995668	1.00509	1.00423	0.939844
10_B1507_500nM	B1507	Estriol	DMSO	500	0.943593	0.920781	1.18115	0.982995	1.08207	0.987895	1.03228	1.01009	1.12113	0.822294	0.971712	0.998432	1.03455	1.01649	0.85998	1.00474	0.932362	1.0187	1.04742	0.901397
10_B1507_50nM	B1507	Estriol	DMSO	50	1.11378	0.970415	1.07701	0.992588	1.0348	1.00887	0.995443	1.00216	1.09991	0.988675	1.04429	1.01684	1.0042	1.01052	0.912144	0.889128	0.900636	1.00698	1.03399	0.906088
11_B1614_1000nM	B1614	Solifenacin succinate	DMSO	1000	0.906925	0.998751	1.13044	0.954	1.04222	0.973518	1.01377	0.993646	0.995803	1.04811	1.02196	0.980718	1.01801	0.999364	0.886126	0.962346	0.924236	1.00029	1.0283	0.892568
11_B1614_2000nM	B1614	Solifenacin succinate	DMSO	2000	1.06249	0.97099	1.03552	1.01453	1.02502	1.01245	0.994256	1.00335	1.21451	0.88528	1.04989	1.02058	0.997033	1.00881	0.913818	0.960548	0.937183	1.00685	1.03324	0.914855
11_B1614_200nM	B1614	Solifenacin succinate	DMSO	200	1.04326	1.04669	1.14816	1.12415	1.13615	0.971039	0.963944	0.967492	0.947881	0.977751	0.962816	0.964302	0.9672	0.965751	1.05281	0.924424	0.988618	0.988981	0.969943	0.959725
11_B1614_5000nM	B1614	Solifenacin succinate	DMSO	5000	1.10077	0.982004	1.11691	1.06114	1.08903	0.963578	1.01869	0.991136	1.07017	0.9891	1.02964	0.96678	1.01209	0.989435	0.924707	1.09886	1.01178	1.00425	1.00504	0.951312
11_B1614_500nM	B1614	Solifenacin succinate	DMSO	500	1.16095	0.991684	1.09348	1.02059	1.05703	0.984143	1.00213	0.993136	1.06664	1.00445	1.03555	0.982632	1.00407	0.993352	1.00248	0.978543	0.990513	1.00196	1.01357	0.932748
11_B1684_1000nM	B1684	Bromfenac Sodium	DMSO	1000	0.983377	1.04254	1.15469	1.07225	1.11347	0.976435	0.966097	0.971266	1.08765	0.921237	1.00445	0.995516	0.973339	0.984428	0.744811	0.878176	0.811494	0.98996	1.00897	0.866009
11_B1684_2000nM	B1684	Bromfenac Sodium	DMSO	2000	1.04396	0.947614	1.02795	1.06257	1.04526	0.995702	1.02143	1.00856	1.01327	0.888684	0.950974	1.00247	1.03418	1.01832	0.913602	0.866679	0.890141	1.01236	1.04082	0.915734
11_B1684_200nM	B1684	Bromfenac Sodium	DMSO	200	1.0589	1.05074	1.13453	1.04317	1.08885	0.964098	0.985774	0.974936	0.879696	0.879895	0.879796	0.965245	1.00257	0.983905	0.950172	0.781944	0.866058	0.988024	1.00339	0.891376
11_B1684_5000nM	B1684	Bromfenac Sodium	DMSO	5000	1.0863	1.02996	1.1431	1.06817	1.10564	0.941589	1.00884	0.975215	1.08605	0.998817	1.04243	0.943957	1.0063	0.975126	0.912846	1.03974	0.976293	0.99293	0.998546	0.905782
11_B1684_500nM	B1684	Bromfenac Sodium	DMSO	500	1.20031	1.09862	1.04282	1.14187	1.09235	0.972832	0.939057	0.955945	1.14905	1.19396	1.1715	0.979369	0.934425	0.956897	0.893484	0.995277	0.944381	0.976725	0.967138	0.920186
11_B1695_1000nM	B1695	Chlorhexidine HCl	DMSO	1000	1.02343	1.01919	0.968975	1.03161	1.00029	0.985678	1.00766	0.996668	0.87468	0.90463	0.889655	0.988917	1.00491	0.996913	0.946365	1.04102	0.993694	0.995472	1.02382	0.916117
11_B1695_2000nM	B1695	Chlorhexidine HCl	DMSO	2000	1.03438	0.901893	0.890208	0.858041	0.874124	1.02499	1.07249	1.04874	0.754093	0.922743	0.838418	1.01688	1.07783	1.04735	1.1234	1.00769	1.06555	1.02315	1.06777	0.989747
11_B1695_200nM	B1695	Chlorhexidine HCl	DMSO	200	1.03959	1.06831	1.01984	1.09213	1.05598	0.966834	0.977983	0.972409	0.887565	1.1586	1.02308	0.963051	0.982867	0.972959	1.01275	0.918699	0.965726	0.983879	0.975004	0.961492
11_B1695_5000nM	B1695	Chlorhexidine HCl	DMSO	5000	0.0831142	2.59598	0.338306	0.249014	0.29366	0.686766	0.66679	0.676778	0.346379	0.432587	0.389483	0.658242	0.650986	0.654614	1.03301	0.858635	0.945824	0.623345	0.638333	0.782844
11_B1695_500nM	B1695	Chlorhexidine HCl	DMSO	500	1.23909	0.995211	1.05943	1.11267	1.08605	0.973929	1.00129	0.987611	1.02542	1.07035	1.04789	0.980008	1.00983	0.994918	0.900132	0.897706	0.898919	1.00113	0.993004	0.970756
11_B1710_1000nM	B1710	Clofazimine	DMSO	1000	0.751599	1.07369	0.881945	0.941583	0.911764	1.0078	0.983439	0.995618	0.799211	0.896656	0.847933	1.01136	0.987538	0.999451	0.964492	0.933681	0.949086	0.982608	1.02809	0.898563
11_B1710_2000nM	B1710	Clofazimine	DMSO	2000	0.597363	1.04221	0.814223	0.773539	0.793881	1.01938	1.02492	1.02215	0.879429	0.787066	0.833247	1.03011	1.02485	1.02748	0.889193	1.02569	0.957443	0.990038	1.05853	0.914984
11_B1710_200nM	B1710	Clofazimine	DMSO	200	0.954592	0.974012	0.918735	0.964346	0.941541	1.00977	1.02219	1.01598	0.911609	1.07741	0.99451	0.996473	1.02714	1.01181	1.17123	0.962131	1.06668	1.00613	0.999466	1.06006
11_B1710_5000nM	B1710	Clofazimine	DMSO	5000	0.251549	1.29235	0.731208	0.813676	0.772442	0.958061	0.961646	0.959854	0.586595	0.702469	0.644532	0.963844	0.983705	0.973775	0.887869	0.693872	0.790871	0.931006	0.993316	0.870096
11_B1710_500nM	B1710	Clofazimine	DMSO	500	1.06352	0.977769	0.896716	0.923256	0.909986	1.02132	1.02435	1.02284	0.804977	0.832779	0.818878	1.03025	1.02455	1.0274	0.912972	1.02193	0.967449	1.00525	1.05083	0.942476
12_B1785_1000nM	B1785	Mechlorethamine HCl	DMSO	1000	0.0175561	3.25997	0.237272	0.15517	0.196221	0.481905	0.540272	0.511089	0.186129	0.295232	0.240681	0.481842	0.534096	0.507969	0.482675	0.615248	0.548961	0.466643	0.480029	0.599572
12_B1785_2000nM	B1785	Mechlorethamine HCl	DMSO	2000	-0.0158797	3.64976	0.106678	0.103655	0.105166	0.41826	0.416272	0.417266	0.277187	0.206906	0.242047	0.408048	0.424789	0.416419	0.542216	0.312886	0.427551	0.37465	0.386776	0.501976
12_B1785_200nM	B1785	Mechlorethamine HCl	DMSO	200	0.708294	1.37005	1.08814	0.659293	0.873716	0.915186	0.918147	0.916666	1.36308	0.66254	1.01281	0.885987	0.92125	0.903619	1.26963	0.880477	1.07505	0.912666	0.912269	0.930053
12_B1785_5000nM	B1785	Mechlorethamine HCl	DMSO	5000	-0.00116693	3.85023	0.0676656	0.102091	0.0848781	0.34838	0.382668	0.365524	0.213659	0.219908	0.216783	0.349046	0.386611	0.367828	0.340297	0.334801	0.337549	0.327339	0.352278	0.401792
12_B1785_500nM	B1785	Mechlorethamine HCl	DMSO	500	0.142382	2.10684	0.893062	0.481899	0.687481	0.799148	0.683394	0.741271	1.52732	0.521284	1.0243	0.803382	0.704299	0.75384	0.747745	0.42964	0.588693	0.738783	0.749735	0.720384
13_B1935_1000nM	B1935	Dronedarone HCl	DMSO	1000	0.696	1.14441	0.770552	0.697692	0.734122	1.02121	0.984687	1.00295	0.716366	0.945958	0.831162	1.02117	1.00245	1.01181	1.02169	0.769035	0.895362	0.965919	1.01179	0.97573
13_B1935_2000nM	B1935	Dronedarone HCl	DMSO	2000	0.520512	1.45719	0.563183	0.462009	0.512596	1.02483	0.886108	0.955471	0.613935	0.42611	0.520022	1.02382	0.892544	0.958183	1.03712	0.807984	0.922552	0.892101	0.978487	0.886264
13_B1935_200nM	B1935	Dronedarone HCl	DMSO	200	1.15304	1.16028	1.02956	0.753371	0.891464	1.00431	0.908794	0.956551	1.12336	2.58808	1.85572	0.998579	0.98366	0.991119	1.07387	0	0.536937	0.962173	0.990296	0.853602
13_B1935_5000nM	B1935	Dronedarone HCl	DMSO	5000	0.261309	1.01555	0.547979	0.564642	0.556311	0.990724	1.14717	1.06894	0.567475	0.657467	0.612471	0.995302	1.12492	1.06011	0.935152	1.41722	1.17619	0.996331	1.02121	1.20244
13_B1935_500nM	B1935	Dronedarone HCl	DMSO	500	1.012	1.06866	0.975909	0.694725	0.835317	1.00445	0.990684	0.997565	1.14436	1.75018	1.44727	1.01095	1.0723	1.04162	0.92555	0	0.462775	0.983796	1.02762	0.907243
16_B2293_1000nM	B2293	Irinotecan HCl Trihydrate	DMSO	1000	0.0216202	2.61736	0.505883	0.817694	0.661789	0.455984	0.770224	0.613104	0.298972	0.794559	0.546765	0.464761	0.769136	0.616948	0.349443	0.783443	0.566443	0.6183	0.633518	0.562018
16_B2293_2000nM	B2293	Irinotecan HCl Trihydrate	DMSO	2000	0.00495559	3.50827	0.166876	0.166777	0.166827	0.431231	0.462306	0.446768	0.268846	0.245781	0.257313	0.431712	0.446379	0.439045	0.425396	0.655643	0.540519	0.408043	0.427565	0.498071
16_B2293_200nM	B2293	Irinotecan HCl Trihydrate	DMSO	200	0.618421	1.26808	1.09176	1.10155	1.09666	0.927305	0.891944	0.909625	1.15886	1.07288	1.11587	0.930905	0.897662	0.914283	0.883616	0.82254	0.853078	0.936733	0.933669	0.838035
16_B2293_5000nM	B2293	Irinotecan HCl Trihydrate	DMSO	5000	0.00336847	3.51929	0.137621	0.160874	0.149248	0.42967	0.46065	0.44516	0.149297	0.49739	0.323344	0.414895	0.454102	0.434498	0.60903	0.540138	0.574584	0.405441	0.414555	0.531362
16_B2293_500nM	B2293	Irinotecan HCl Trihydrate	DMSO	500	0.158401	2.14881	1.05065	0.856531	0.953592	0.706716	0.680669	0.693693	0.992849	0.647413	0.820131	0.709019	0.67927	0.694145	0.678764	0.697653	0.688208	0.728879	0.693005	0.691959
17_B3436_10000nM	B3436	Ouabain Octahydrate	H2O	10000	0.0588831	3.40912	0.0495327	0.113205	0.0813691	0.472577	0.688521	0.580549	0.13597	0.256883	0.196427	0.34192	0.529016	0.435468	2.27005	2.88286	2.57645	0.49682	0.19826	1.82781
17_B3436_20000nM	B3436	Ouabain Octahydrate	H2O	20000	0.0655103	3.65154	0.0590894	0.0768581	0.0679738	0.441538	0.602628	0.522083	0.143271	0.231707	0.187489	0.326301	0.457641	0.391971	2.02687	2.59723	2.31205	0.446187	0.20816	1.54594
17_B3436_2000nM	B3436	Ouabain Octahydrate	H2O	2000	0.0511902	2.95734	0.0542371	0.0843853	0.0693112	0.657103	0.732846	0.694974	0.336654	0.215461	0.276057	0.50399	0.541405	0.522698	2.76349	3.36651	3.065	0.591181	0.256909	2.12814
17_B3436_50000nM	B3436	Ouabain Octahydrate	H2O	50000	0.584515	2.15532	0.0519219	0.957857	0.50489	0.618028	1.00879	0.81341	0.192475	0.637371	0.414923	0.468383	1.00429	0.736336	2.67671	1.07072	1.87372	0.758695	0.625206	1.42633
17_B3436_5000nM	B3436	Ouabain Octahydrate	H2O	5000	0.0777	2.97001	0.0471735	0.0893742	0.0682739	0.569897	0.816586	0.693242	0.16013	0.277716	0.218923	0.464654	0.612916	0.538785	2.01774	3.61851	2.81812	0.588535	0.275798	2.05467
17_B4795_10000nM	B4795	Labetalol HCl	DMSO	10000	1.07997	0.912802	0.851643	0.816236	0.83394	1.05205	1.05897	1.05551	0.550715	0.708389	0.629552	1.03676	1.06217	1.04947	1.23764	1.02006	1.12885	1.02058	1.05435	1.05519
17_B4795_20000nM	B4795	Labetalol HCl	DMSO	20000	1.13622	0.822346	0.722411	0.791656	0.757034	1.08889	1.0953	1.09209	0.655332	0.583287	0.61931	1.08773	1.09861	1.09317	1.10296	1.05504	1.079	1.04193	1.0825	1.1149
17_B4795_2000nM	B4795	Labetalol HCl	DMSO	2000	0.953156	1.01659	1.00169	1.09083	1.04626	1.00949	0.973836	0.991662	0.920339	0.733208	0.826774	1.00884	0.967134	0.987988	1.01732	1.05519	1.03626	0.996085	0.982787	1.01225
17_B4795_50000nM	B4795	Labetalol HCl	DMSO	50000	1.14504	0.783734	0.736416	0.776036	0.756226	1.10256	1.09686	1.09971	0.781982	0.803466	0.792724	1.08782	1.08731	1.08756	1.28151	1.21279	1.24715	1.05104	1.09048	1.12406
17_B4795_5000nM	B4795	Labetalol HCl	DMSO	5000	1.3902	1.01336	0.919884	0.836593	0.878239	1.02736	1.00646	1.01691	0.899016	0.83343	0.866223	1.02392	1.01677	1.02034	1.06916	0.881374	0.975267	0.996846	1.02609	0.984218
18_B4982_10nM	B4982	Topotecan	DMSO	10	0.361219	1.44266	0.962667	0.913708	0.938188	0.865208	0.917165	0.891186	0.802453	0.765463	0.783958	0.873481	0.918127	0.895804	0.764778	0.905488	0.835133	0.895532	0.919272	0.809078
18_B4982_20nM	B4982	Topotecan	DMSO	20	0.0825136	2.21188	1.08667	0.862766	0.974717	0.641444	0.706432	0.673938	0.968119	0.586471	0.777295	0.660173	0.700664	0.680419	0.414099	0.77645	0.595275	0.713993	0.65739	0.729358
18_B4982_2nM	B4982	Topotecan	DMSO	2	0.777391	1.06621	1.13639	1.0775	1.10695	0.987284	0.941993	0.964639	0.94504	1.18333	1.06418	0.971492	0.93004	0.950766	1.17899	1.0871	1.13304	0.984375	0.955479	0.986525
18_B4982_50nM	B4982	Topotecan	DMSO	50	0.01845	2.74901	0.213663	0.429089	0.321376	0.653656	0.606877	0.630267	0.355709	0.447224	0.401467	0.641176	0.608108	0.624642	0.805157	0.591924	0.698541	0.58723	0.604731	0.709801
18_B4982_5nM	B4982	Topotecan	DMSO	5	0.81378	1.16168	1.10759	1.03838	1.07299	0.964556	0.923029	0.943793	0.93827	1.14728	1.04277	0.964582	0.907495	0.936038	0.964247	1.1116	1.03792	0.961844	0.943623	0.945045
18_B6329_10000nM	B6329	Dantrolene, sodium salt	DMSO	10000	1.14435	0.910566	0.899045	0.802313	0.850679	1.04572	1.05532	1.05052	0.782295	0.820271	0.801283	1.05425	1.06502	1.05963	0.942168	0.937579	0.939874	1.02111	1.10362	0.894956
18_B6329_20000nM	B6329	Dantrolene, sodium salt	DMSO	20000	1.32717	0.60506	0.574244	0.519663	0.546953	1.18462	1.18304	1.18383	0.702817	0.477633	0.590225	1.19732	1.2012	1.19926	1.03043	0.962572	0.996499	1.09321	1.22914	1.0526
18_B6329_2000nM	B6329	Dantrolene, sodium salt	DMSO	2000	0.933866	1.1483	0.975374	1.10433	1.03985	0.972754	0.931857	0.952306	0.87505	1.22355	1.0493	0.977691	0.904506	0.941098	0.912835	1.26387	1.08835	0.965002	0.96457	0.920226
18_B6329_50000nM	B6329	Dantrolene, sodium salt	DMSO	50000	1.33329	0.494433	0.480354	0.535812	0.508083	1.2488	1.19034	1.21957	0.525024	0.714621	0.619823	1.26357	1.21527	1.23942	1.06949	0.887747	0.978618	1.11931	1.29162	1.00735
18_B6329_5000nM	B6329	Dantrolene, sodium salt	DMSO	5000	1.38621	1.08322	0.958317	0.788215	0.873266	1.00604	0.988076	0.997056	0.934105	0.947589	0.940847	1.00359	0.995664	0.999626	1.03576	0.895967	0.965862	0.980359	1.02582	0.915665
21_C6136_1000nM	C6136	Resorcinol	DMSO	1000	0.955348	0.992567	1.08841	1.12502	1.10672	0.960401	1.01207	0.986233	1.16271	0.825033	0.993871	0.969009	1.03021	0.99961	0.855908	0.791788	0.823848	1.00175	1.02078	0.884009
21_C6136_2000nM	C6136	Resorcinol	DMSO	2000	1.0252	0.975958	1.08966	1.06001	1.07483	0.979244	1.00797	0.993609	1.11071	1.09335	1.10203	0.97533	1.02168	0.998507	1.02676	0.841548	0.934154	1.00567	1.01821	0.923645
21_C6136_200nM	C6136	Resorcinol	DMSO	200	1.14626	1.00886	1.12303	1.02093	1.07198	0.97215	0.993563	0.982857	1.37861	1.05891	1.21876	0.971257	1.00551	0.988385	0.982996	0.848501	0.915749	0.997908	1.00494	0.919941
21_C6136_5000nM	C6136	Resorcinol	DMSO	5000	1.11964	1.01319	1.11513	1.01196	1.06354	0.948084	1.02193	0.985008	1.28785	0.919451	1.10365	0.959553	1.02078	0.990167	0.808863	1.03591	0.922387	0.996888	1.01923	0.885585
21_C6136_500nM	C6136	Resorcinol	DMSO	500	1.17008	0.999455	1.05076	1.10507	1.07791	0.988523	0.98464	0.986582	0.967227	1.24727	1.10725	0.99398	0.996036	0.995008	0.922279	0.846299	0.884289	1.00013	1.0062	0.930174
21_C6285_100nM	C6285	Bisphenol A	DMSO	100	0.95336	0.944973	1.05676	1.09281	1.07479	1.02456	0.989732	1.00714	0.866165	0.786247	0.826206	1.04206	0.977744	1.0099	0.812154	1.13525	0.973702	1.01299	1.03606	0.919162
21_C6285_200nM	C6285	Bisphenol A	DMSO	200	1.21995	0.939141	1.01897	1.0263	1.02264	1.00907	1.01303	1.01105	1.26362	0.995043	1.12933	1.01655	1.01317	1.01486	0.918221	1.01135	0.964784	1.01436	1.03195	0.949997
21_C6285_20nM	C6285	Bisphenol A	DMSO	20	1.01978	0.975572	1.02039	1.02903	1.02471	0.997471	1.00488	1.00118	1.14011	1.06613	1.10312	0.992208	1.00742	0.999814	1.06136	0.974052	1.0177	1.00576	1.01446	0.962213
21_C6285_500nM	C6285	Bisphenol A	DMSO	500	1.1441	0.931528	1.01789	0.947421	0.982656	0.996019	1.04722	1.02162	1.11208	0.869414	0.990748	0.985985	1.05866	1.02232	1.11783	0.9084	1.01311	1.01616	1.04752	0.94535
21_C6285_50nM	C6285	Bisphenol A	DMSO	50	1.14059	0.980494	1.03161	0.991575	1.01159	0.996114	1.01551	1.00581	0.972217	0.788382	0.880299	1.00497	1.02494	1.01495	0.888659	0.901047	0.894853	1.0046	1.0219	0.956529
21_C6315_10000nM	C6315	Isosorbide 5-mononitrate	DMSO	10000	1.18721	1.04199	1.10329	1.17585	1.13957	0.960954	0.975849	0.968402	0.884689	1.02721	0.955952	0.955806	0.978565	0.967185	1.02345	0.942887	0.983169	0.990091	0.98138	0.930682
21_C6315_20000nM	C6315	Isosorbide 5-mononitrate	DMSO	20000	1.14746	1.00202	1.1677	0.964174	1.06594	0.966215	1.01124	0.988727	1.08043	1.01645	1.04844	0.964685	1.01197	0.988329	0.984782	1.00233	0.993558	0.999524	0.986406	0.992168
21_C6315_2000nM	C6315	Isosorbide 5-mononitrate	DMSO	2000	0.897729	1.31303	0.901326	1.25502	1.07817	0.861918	0.936096	0.899007	1.02705	1.31416	1.17061	0.87316	0.923976	0.898568	0.725454	1.08322	0.904337	0.926123	0.906692	0.878675
21_C6315_50000nM	C6315	Isosorbide 5-mononitrate	DMSO	50000	1.35892	0.959931	1.13732	1.2943	1.21581	0.974768	0.986478	0.980623	0.90625	0.895912	0.901081	0.973638	0.991909	0.982774	0.988477	0.920556	0.954517	1.00946	1.0056	0.907279
21_C6315_5000nM	C6315	Isosorbide 5-mononitrate	DMSO	5000	1.39142	0.993657	1.17207	1.11488	1.14348	0.97326	0.986468	0.979864	1.02541	1.02676	1.02609	0.974977	0.98251	0.978743	0.952426	1.03451	0.993469	1.0015	0.990546	0.947563
21_C6322_100nM	C6322	D-Glutamine	H2O	100	0.93189	1.01818	0.923231	0.929707	0.926469	1.02242	1.0028	1.01261	0.73935	0.940508	0.839929	1.04117	1.00232	1.02175	0.764422	1.00943	0.886927	0.996202	1.04646	0.900677
21_C6322_200nM	C6322	D-Glutamine	H2O	200	1.16005	0.946182	1.00694	0.96366	0.985299	1.00617	1.03353	1.01985	0.960834	0.71984	0.840337	1.00822	1.04415	1.02619	0.977975	0.887412	0.932694	1.01124	1.05244	0.913327
21_C6322_20nM	C6322	D-Glutamine	H2O	20	0.957518	1.00787	0.920343	0.986624	0.953484	1.02872	0.996059	1.01239	0.728896	0.754057	0.741476	1.03572	0.995023	1.01537	0.932412	1.01032	0.971366	0.998357	1.03899	0.92536
21_C6322_500nM	C6322	D-Glutamine	H2O	500	0.887759	1.01284	1.00413	0.926502	0.965317	0.98543	1.02523	1.00533	0.883263	0.924813	0.904038	0.995042	1.02825	1.01165	0.853187	0.98355	0.918369	0.997318	1.01821	0.958942
21_C6322_50nM	C6322	D-Glutamine	H2O	50	1.02755	0.951494	0.961767	1.00864	0.985202	1.02988	1.01172	1.0208	0.840484	0.636154	0.738319	1.04295	1.02002	1.03148	0.850055	0.8976	0.873828	1.01013	1.05202	0.914423
23-24-29_A3575_10000nM	A3575	LY2835219 free base	EtOH	10000	-0.00445369	5.19458	0.056776	0.054729	0.0557525	0.148039	0.175333	0.161686	0.163449	0.20867	0.18606	0.144764	0.169726	0.157245	0.197938	0.260764	0.229351	0.148862	0.153511	0.190474
23-24-29_A3575_20000nM	A3575	LY2835219 free base	EtOH	20000	-0.00661794	5.46353	0.0827847	0.0609514	0.0718681	0.135899	0.0535843	0.0947419	0.413932	0.0932447	0.253588	0.1348	0.0528008	0.0938005	0.152647	0.0655218	0.109084	0.0942879	0.088738	0.117833
23-24-29_A3575_2000nM	A3575	LY2835219 free base	EtOH	2000	0.513647	3.37605	0.0517041	1.12555	0.588626	0.0792806	0.936896	0.508088	0.117615	0.865385	0.4915	0.0743649	0.934319	0.504342	0.154175	0.976152	0.565164	0.517868	0.506385	0.513457
23-24-29_A3575_50000nM	A3575	LY2835219 free base	EtOH	50000	-0.00232562	5.43739	0.0822147	0.0753591	0.0787869	0.0779163	0.116508	0.097212	0.418672	0.396164	0.407418	0.0782233	0.119213	0.0987183	0.0732388	0.0752874	0.0742631	0.0995937	0.0933938	0.11161
23-24-29_A3575_5000nM	A3575	LY2835219 free base	EtOH	5000	-0.00651218	5.39577	0.0473771	0.0714286	0.0594029	0.0562539	0.169668	0.112961	0.231931	0.225617	0.228774	0.0565449	0.163348	0.109946	0.05182	0.265971	0.158896	0.108037	0.105411	0.139443
23-24-29_N2591_100nM	N2591	10-Hydroxycamptothecin	DMSO	100	-0.00864231	3.93506	0.0849311	0.127132	0.106032	0.307723	0.367262	0.337493	0.276056	0.323828	0.299942	0.301342	0.365129	0.333235	0.385191	0.393158	0.389174	0.30732	0.316569	0.397286
23-24-29_N2591_200nM	N2591	10-Hydroxycamptothecin	DMSO	200	-0.0102237	4.12601	0.0800835	0.0593281	0.0697058	0.30747	0.269707	0.288588	0.600246	0.189545	0.394896	0.284909	0.24987	0.267389	0.58134	0.510508	0.545924	0.262255	0.266694	0.357031
23-24-29_N2591_20nM	N2591	10-Hydroxycamptothecin	DMSO	20	0.0132938	3.63719	0.0881497	0.194619	0.141385	0.383202	0.447757	0.415479	0.181694	0.285261	0.233478	0.355985	0.430433	0.393209	0.713581	0.658059	0.68582	0.377617	0.38688	0.495061
23-24-29_N2591_500nM	N2591	10-Hydroxycamptothecin	DMSO	500	-0.000181852	4.33365	0.132393	0.0856909	0.109042	0.226089	0.229709	0.227899	0.21241	0.314001	0.263206	0.192729	0.222569	0.207649	0.631041	0.316388	0.473715	0.213252	0.189606	0.337059
23-24-29_N2591_50nM	N2591	10-Hydroxycamptothecin	DMSO	50	-0.00908181	3.80846	0.0920787	0.137125	0.114602	0.369976	0.371709	0.370843	0.286479	0.340719	0.313599	0.373412	0.382203	0.377807	0.328267	0.244333	0.2863	0.337197	0.331188	0.483119
23_N2256_10nM	N2256	vinblastine	DMSO	10	0.0472342	1.77624	0.533718	0.577982	0.55585	0.71658	1.00798	0.86228	0.548276	0.3638	0.456038	0.734465	0.978707	0.856586	0.499474	1.36331	0.931391	0.816806	0.802644	1.02821
23_N2256_20nM	N2256	vinblastine	DMSO	20	0.00549065	3.50415	0.2126	0.284581	0.248591	0.440906	0.42902	0.434963	0.264318	0.331879	0.298098	0.418576	0.411902	0.415239	0.711963	0.636824	0.674394	0.409015	0.390127	0.559645
23_N2256_2nM	N2256	vinblastine	DMSO	2	0.523733	0.841667	0.850215	0.904153	0.877184	1.11405	1.01966	1.06685	0.782396	0.675426	0.728911	1.10595	1.03562	1.07078	1.21236	0.825975	1.01917	1.03737	1.06623	1.06636
23_N2256_50nM	N2256	vinblastine	DMSO	50	0.00720189	2.98692	0.272834	0.223556	0.248195	0.582979	0.571449	0.577214	0.337419	0.291988	0.314704	0.565782	0.547456	0.556619	0.791731	0.862705	0.827218	0.531082	0.519795	0.737815
23_N2256_5nM	N2256	vinblastine	DMSO	5	0.113729	1.13532	0.615444	0.685556	0.6505	1.16958	0.874982	1.02228	0.583514	0.598682	0.591098	1.10017	0.864414	0.982294	2.01205	1.00326	1.50766	0.968064	0.91563	1.3193
25_A8893_100nM	A8893	Rucaparib (free base)	DMSO	100	0.540675	1.24787	1.36254	1.26227	1.31241	0.853042	0.906465	0.879754	1.34383	1.24596	1.2949	0.851281	0.899891	0.875586	0.874429	0.986273	0.930351	0.941502	0.899346	0.82515
25_A8893_200nM	A8893	Rucaparib (free base)	DMSO	200	0.486937	1.34206	1.43829	1.19951	1.3189	0.815787	0.892203	0.853995	1.33433	1.12727	1.2308	0.820749	0.88478	0.852765	0.755558	0.982302	0.86893	0.919272	0.885041	0.767971
25_A8893_20nM	A8893	Rucaparib (free base)	DMSO	20	0.788566	1.07276	1.15812	1.10852	1.13332	0.966918	0.949743	0.95833	1.09169	1.09949	1.09559	0.962027	0.941496	0.951762	1.02628	1.04985	1.03807	0.982829	0.966109	0.935533
25_A8893_500nM	A8893	Rucaparib (free base)	DMSO	500	0.291107	1.5583	1.2844	1.23236	1.25838	0.765857	0.828101	0.796979	2.07137	1.10587	1.58862	0.748883	0.825144	0.787013	0.971898	0.864007	0.917952	0.86824	0.784808	0.831756
25_A8893_50nM	A8893	Rucaparib (free base)	DMSO	50	0.744046	1.11482	1.29887	1.30542	1.30214	0.919801	0.923781	0.921791	1.19027	0.974064	1.08217	0.933549	0.915005	0.924277	0.752909	1.03031	0.89161	0.972902	0.929937	0.896477
25_B1011_10000nM	B1011	Bafetinib (INNO-406)	DMSO	10000	0.81841	0.733628	0.959334	1.10055	1.02994	1.08225	1.05464	1.06845	1.01877	1.03325	1.02601	1.08103	1.0459	1.06347	1.09709	1.16066	1.12887	1.06286	1.09631	0.990158
25_B1011_20000nM	B1011	Bafetinib (INNO-406)	DMSO	20000	0.0960326	0.959201	0.582706	0.966552	0.774629	0.975296	1.1327	1.054	0.378887	0.613001	0.495944	0.953184	1.11033	1.03176	1.2437	1.40416	1.32393	1.00963	0.984542	1.2444
25_B1011_2000nM	B1011	Bafetinib (INNO-406)	DMSO	2000	1.06543	0.980384	1.07866	1.00431	1.04148	0.997606	0.9963	0.996953	1.13306	1.11671	1.12489	0.99455	0.991691	0.993121	1.0347	1.05225	1.04347	1.00463	1.001	0.981622
25_B1011_50000nM	B1011	Bafetinib (INNO-406)	DMSO	50000	0.010724	3.13288	0.282239			0.532652			0.274438			0.525388			0.620832			0.496635	0.516763	0.575768
25_B1011_5000nM	B1011	Bafetinib (INNO-406)	DMSO	5000	1.3581	0.976529	1.06974	1.06287	1.06631	0.99467	0.996034	0.995352	1.21367	0.921026	1.06735	1.00811	0.999977	1.00404	0.831579	0.948163	0.889871	1.00554	1.03064	0.893786
25_B3263_100nM	B3263	Ipragliflozin	DMSO	100	0.915471	1.01907	1.02901	0.938328	0.983671	1.00103	0.994124	0.997578	1.09554	0.860793	0.978168	1.00592	1.00322	1.00457	0.941675	0.883653	0.912664	0.995499	1.00638	0.971499
25_B3263_200nM	B3263	Ipragliflozin	DMSO	200	1.12461	0.980076	0.974802	1.07434	1.02457	1.0049	1.00093	1.00292	0.906849	0.97226	0.939555	1.0169	0.999327	1.00812	0.859244	1.02036	0.939803	1.0047	1.02231	0.941851
25_B3263_20nM	B3263	Ipragliflozin	DMSO	20	0.950918	0.949074	1.11338	1.07274	1.09306	1.02237	0.982921	1.00264	0.926067	0.797536	0.861801	1.03109	0.977654	1.00437	0.916484	1.04686	0.981671	1.01202	1.03798	0.904494
25_B3263_500nM	B3263	Ipragliflozin	DMSO	500	0.949629	0.969519	1.10104	1.00605	1.05354	0.975322	1.02563	1.00047	1.11358	0.878965	0.996273	0.972541	1.01765	0.995093	1.00909	1.1225	1.06579	1.00719	1.01	0.972106
25_B3263_50nM	B3263	Ipragliflozin	DMSO	50	1.10546	1.03147	1.0276	0.97576	1.00168	0.989178	0.992254	0.990716	1.05812	0.982146	1.02013	1.001	0.993835	0.997416	0.845713	0.973064	0.909389	0.992574	1.02028	0.907739
25_B3379_100nM	B3379	Verbascoside	DMSO	100	0.990065	0.988961	1.01855	1.02837	1.02346	0.975426	1.02121	0.998318	1.16904	0.965985	1.06751	0.972237	1.01477	0.993505	1.01413	1.09935	1.05674	1.00261	1.01225	0.95522
25_B3379_200nM	B3379	Verbascoside	DMSO	200	1.11185	0.989576	1.06721	1.00492	1.03607	0.980582	1.01955	1.00007	0.850435	0.864822	0.857628	0.988366	1.01573	1.00205	0.886096	1.06593	0.976011	1.00246	1.01822	0.94622
25_B3379_20nM	B3379	Verbascoside	DMSO	20	0.884353	1.06149	1.14676	1.05686	1.10181	0.959083	0.974661	0.966872	1.09093	1.01908	1.05501	0.953891	0.973111	0.963501	1.0221	0.993477	1.00779	0.985489	0.966229	0.964509
25_B3379_500nM	B3379	Verbascoside	DMSO	500	1.03817	1.02155	1.10514	1.12191	1.11353	0.963155	0.993072	0.978114	1.02873	0.861514	0.945122	0.963759	0.986001	0.97488	0.955824	1.07891	1.01737	0.994913	0.994013	0.934727
25_B3379_50nM	B3379	Verbascoside	DMSO	50	1.10149	0.902067	1.11461	1.13811	1.12636	1.02391	0.990161	1.00703	1.05201	1.06821	1.06011	1.03127	0.985175	1.00822	0.934587	1.05068	0.992631	1.02311	1.02231	0.960288
25_B6154_100nM	B6154	Benzenesulfonamide	DMSO	100	1.04529	1.07563	1.05098	0.997871	1.02442	0.945283	1.00601	0.975646	1.1219	0.864275	0.993088	0.949696	0.989205	0.969451	0.891717	1.20997	1.05084	0.982152	0.982138	0.954623
25_B6154_200nM	B6154	Benzenesulfonamide	DMSO	200	1.13308	0.989654	1.1312	1.06409	1.09765	0.965006	1.01229	0.988647	1.06381	0.895457	0.979633	0.974048	1.0159	0.994975	0.85524	0.968412	0.911826	1.00244	1.01531	0.910583
25_B6154_20nM	B6154	Benzenesulfonamide	DMSO	20	0.85972	1.10971	1.09168	1.18051	1.13609	0.916959	0.969587	0.943273	1.48922	1.19492	1.34207	0.930076	0.971072	0.950574	0.757726	0.951561	0.854644	0.974107	0.951976	0.914859
25_B6154_500nM	B6154	Benzenesulfonamide	DMSO	500	1.16917	1.01524	1.08876	1.02428	1.05652	0.966049	1.00824	0.987144	1.01222	1.01226	1.01224	0.968586	1.00987	0.98923	0.935247	0.988409	0.961828	0.996403	1.00696	0.927305
25_B6154_50nM	B6154	Benzenesulfonamide	DMSO	50	1.21951	1.06726	1.04342	1.1184	1.08091	0.987622	0.953323	0.970473	0.818142	1.06275	0.940447	0.99293	0.955772	0.974351	0.923195	0.923595	0.923395	0.984125	1.00565	0.870805
25_B7262_02nM	B7262	Tetraethylammonium chloride	EtOH	0.2	0.932873	0.961095	1.00627	1.21641	1.11134	1.01146	0.975415	0.993436	1.01634	0.940813	0.978575	1.00785	0.97149	0.98967	1.06642	1.03522	1.05082	1.00789	1.00431	0.956556
25_B7262_05nM	B7262	Tetraethylammonium chloride	EtOH	0.5	1.08857	0.962145	0.960101	1.22416	1.09213	1.01523	0.981614	0.998424	0.812254	0.864579	0.838417	1.00909	0.983518	0.996301	1.10893	0.952605	1.03077	1.00768	1.0109	0.953159
25_B7262_1nM	B7262	Tetraethylammonium chloride	EtOH	1	0.953785	1.02379	1.03097	1.00446	1.01771	0.998906	0.989262	0.994084	0.917143	0.824993	0.871068	0.996571	0.99556	0.996066	1.03448	0.893296	0.963887	0.995172	1.0084	0.939416
25_B7262_2nM	B7262	Tetraethylammonium chloride	EtOH	2	0.978634	0.999164	0.885938	1.03517	0.960553	1.01711	1.00302	1.01006	0.704002	0.8217	0.762851	1.01462	0.999885	1.00725	1.05504	1.0507	1.05287	1.00017	1.01107	1.00352
25_B7262_5nM	B7262	Tetraethylammonium chloride	EtOH	5	1.02529	1.0548	0.89475	0.948882	0.921816	0.990787	1.00138	0.996085	0.994296	1.26923	1.13176	0.99093	1.00211	0.996522	0.988608	0.990236	0.989422	0.988881	0.997359	0.989074
25_C4313_100nM	C4313	Myristic Acid	DMSO	100	1.07256	0.924704	1.04149	1.02679	1.03414	1.00742	1.02505	1.01623	0.98579	0.949533	0.967662	1.01771	1.01342	1.01556	0.882555	1.16621	1.02438	1.01777	1.03345	0.961204
25_C4313_200nM	C4313	Myristic Acid	DMSO	200	1.24757	1.00652	1.08318	1.0564	1.06979	0.971417	1.00837	0.989892	1.02172	0.745915	0.883815	0.963501	0.997551	0.980526	1.06751	1.13966	1.10359	0.998461	1.00271	0.954103
25_C4313_20nM	C4313	Myristic Acid	DMSO	20	1.00895	0.991269	1.01855	1.05399	1.03627	1.00711	0.982742	0.994929	1.12112	1.10696	1.11404	1.00178	0.991049	0.996413	1.07191	0.881911	0.976911	1.00206	1.00783	0.955526
25_C4313_500nM	C4313	Myristic Acid	DMSO	500	1.48653	1.05727	1.14307	1.05253	1.0978	0.970792	0.973104	0.971948	0.991645	0.752085	0.871865	0.959781	0.973832	0.966807	1.10446	0.964265	1.03436	0.986485	0.976933	0.955333
25_C4313_50nM	C4313	Myristic Acid	DMSO	50	1.23048	0.993668	0.982639	1.08444	1.03354	0.991798	1.00605	0.998927	0.903448	0.854891	0.879169	1.00529	1.00533	1.00531	0.827972	1.01487	0.921419	1.00149	1.01501	0.948354
28_C6976_100nM	C6976	Sparteine	DMSO	100	1.00461	0.950874	1.09656	1.01073	1.05365	0.995343	1.02041	1.00788	0.825924	0.914375	0.870149	1.00425	1.01991	1.01208	0.88727	1.02648	0.956873	1.01159	1.03694	0.924403
28_C6976_200nM	C6976	Sparteine	DMSO	200	1.04766	0.992475	1.00893	1.08106	1.04499	0.994281	0.995039	0.99466	1.1842	0.89298	1.03859	0.996518	0.987259	0.991888	0.967137	1.08948	1.02831	1.00178	1.01076	0.9472
28_C6976_20nM	C6976	Sparteine	DMSO	20	0.978187	1.00681	1.07576	1.13755	1.10665	0.975742	0.981622	0.978682	1.21922	1.17048	1.19485	0.98291	0.986067	0.984489	0.88873	0.927667	0.908198	0.998394	0.995817	0.927484
28_C6976_500nM	C6976	Sparteine	DMSO	500	1.25884	1.02717	1.12069	0.913716	1.0172	0.965721	1.01065	0.988186	1.12743	1.06723	1.09733	0.963392	1.01262	0.988007	0.993983	0.986731	0.990357	0.993588	1.01012	0.921154
28_C6976_50nM	C6976	Sparteine	DMSO	50	1.23829	1.07863	0.997272	1.00401	1.00064	0.982266	0.975365	0.978815	1.06062	0.876008	0.968314	0.988269	0.987908	0.988089	0.909395	0.823101	0.866248	0.981443	1.00191	0.908124
28_C7028_100nM	C7028	2'-Deoxyadenosine monohydrate	DMSO	100	1.00136	0.985226	1.10181	0.951976	1.02689	0.974914	1.02563	1.00027	1.04156	0.934646	0.988102	0.979589	1.02123	1.00041	0.918166	1.07908	0.998623	1.00349	1.03133	0.909998
28_C7028_200nM	C7028	2'-Deoxyadenosine monohydrate	DMSO	200	1.09572	0.967063	0.977365	1.04788	1.01262	0.999666	1.01406	1.00686	1.02763	1.00861	1.01812	1.00029	1.01165	1.00597	0.992081	1.04327	1.01768	1.00777	1.02489	0.95185
28_C7028_20nM	C7028	2'-Deoxyadenosine monohydrate	DMSO	20	0.995946	0.965607	1.01381	1.04326	1.02854	0.99545	1.01644	1.00595	0.943325	0.976055	0.95969	1.00117	1.01882	1.00999	0.926041	0.987609	0.956825	1.00812	1.03588	0.915746
28_C7028_500nM	C7028	2'-Deoxyadenosine monohydrate	DMSO	500	1.12294	0.989741	1.00205	0.914207	0.958131	1.00497	1.01807	1.01152	0.888358	0.841173	0.864765	0.992275	1.02988	1.01108	1.15912	0.87469	1.0169	1.00242	1.02864	0.963243
28_C7028_50nM	C7028	2'-Deoxyadenosine monohydrate	DMSO	50	1.12502	0.949914	1.03215	1.00442	1.01829	1.00709	1.01925	1.01317	0.934751	0.833418	0.884085	1.00438	1.02582	1.0151	1.04002	0.939487	0.989752	1.01182	1.0453	0.9189
28_C7074_10000nM	C7074	Hodostin	DMSO	10000	1.00306	1.00832	1.15578	0.941397	1.04859	0.965756	1.01581	0.990781	1.1067	0.857695	0.982196	0.968527	1.02436	0.996443	0.93212	0.911972	0.922046	0.998038	1.03181	0.87536
28_C7074_20000nM	C7074	Hodostin	DMSO	20000	1.14443	0.958361	1.18482	1.12296	1.15389	0.980168	0.997983	0.989076	1.00113	0.935887	0.968507	0.988084	0.997446	0.992765	0.884076	1.0045	0.944289	1.00983	1.00377	0.943952
28_C7074_2000nM	C7074	Hodostin	DMSO	2000	0.968746	0.989979	1.17633	1.08044	1.12838	0.993854	0.966571	0.980212	1.26247	1.11202	1.18725	0.992127	0.974431	0.983279	1.01481	0.871153	0.942981	1.00236	0.987457	0.95841
28_C7074_50000nM	C7074	Hodostin	DMSO	50000	1.28806	0.871382	1.28266	1.20623	1.24444	0.971075	1.02262	0.996848	1.05358	1.1792	1.11639	0.971793	1.01306	0.992425	0.962351	1.13872	1.05054	1.03035	1.00455	0.974792
28_C7074_5000nM	C7074	Hodostin	DMSO	5000	1.28285	0.987671	1.16045	1.03729	1.09887	0.966933	1.01203	0.989481	0.985806	0.921484	0.953645	0.974607	1.00841	0.991509	0.873784	1.05594	0.964863	1.00291	1.00966	0.928054
28_C7083_100nM	C7083	DL-Methionine	H2O	100	0.891423	0.960567	0.907753	0.979118	0.943435	1.02555	1.02148	1.02352	0.785449	0.93736	0.861404	1.04276	1.0365	1.03963	0.788903	0.814967	0.801935	1.00824	1.06622	0.883512
28_C7083_200nM	C7083	DL-Methionine	H2O	200	0.957121	1.00069	0.96827	0.906176	0.937223	1.01389	1.01625	1.01507	0.931859	0.744301	0.83808	1.01706	1.03318	1.02512	0.970285	0.783346	0.876815	0.999855	1.03996	0.928921
28_C7083_20nM	C7083	DL-Methionine	H2O	20	0.973725	0.998039	1.00486	0.996779	1.00082	1.01506	0.988132	1.00159	0.897543	0.989838	0.943691	1.02608	0.990125	1.0081	0.863431	0.960722	0.912076	1.00041	1.02229	0.931844
28_C7083_500nM	C7083	DL-Methionine	H2O	500	0.861129	1.0124	0.92531	0.909609	0.917459	1.00268	1.02756	1.01512	0.827254	0.90847	0.867862	1.01138	1.03377	1.02258	0.882949	0.942034	0.912492	0.997409	1.03666	0.945667
28_C7083_50nM	C7083	DL-Methionine	H2O	50	0.971725	0.93831	0.916752	0.946268	0.93151	1.03117	1.03007	1.03062	0.922473	0.865301	0.893887	1.03985	1.03691	1.03838	0.911738	0.936023	0.923881	1.01288	1.06986	0.898353
28_C7116_100nM	C7116	2-Aminoethanethiol	DMSO	100	0.956252	1.04673	0.997071	0.970813	0.983942	0.978563	1.00405	0.991305	0.926537	0.876621	0.901579	0.992919	0.999468	0.996193	0.804301	1.05963	0.931966	0.988973	1.01963	0.907087
28_C7116_200nM	C7116	2-Aminoethanethiol	DMSO	200	1.08336	0.934073	1.13693	1.09565	1.11629	0.989893	1.01061	1.00025	1.1148	0.947003	1.0309	0.986722	1.01782	1.00227	1.02839	0.922964	0.975678	1.01556	1.018	0.946404
28_C7116_20nM	C7116	2-Aminoethanethiol	DMSO	20	0.947968	1.0502	1.07436	1.07241	1.07338	0.971265	0.97731	0.974287	1.12387	0.979035	1.05145	0.977827	0.980242	0.979034	0.891602	0.941724	0.916663	0.988152	0.98776	0.932844
28_C7116_500nM	C7116	2-Aminoethanethiol	DMSO	500	0.899406	0.945962	1.06071	0.836754	0.948733	0.975607	1.06374	1.01967	1.45162	0.864932	1.15828	0.981095	1.05477	1.01793	0.908985	1.17264	1.04081	1.01275	1.01756	1.02231
28_C7116_50nM	C7116	2-Aminoethanethiol	DMSO	50	1.07085	1.00233	0.997129	1.10951	1.05332	0.988224	0.996421	0.992322	0.914957	0.983358	0.949158	0.99939	1.00681	1.0031	0.852675	0.870338	0.861506	0.999451	1.02504	0.89634
28_C7123_1000nM	C7123	Penicillin V potassium salt	DMSO	1000	0.97578	1.05651	0.978536	1.00643	0.992484	0.982679	0.993655	0.988167	0.884422	0.826954	0.855688	0.992844	0.987673	0.990258	0.859291	1.06627	0.962779	0.986665	1.00366	0.940108
28_C7123_2000nM	C7123	Penicillin V potassium salt	DMSO	2000	0.894399	0.963538	1.05181	0.963792	1.0078	0.998329	1.02096	1.00964	1.00911	0.906655	0.957884	0.987032	1.01705	1.00204	1.13546	1.06838	1.10192	1.00861	1.00967	1.00845
28_C7123_200nM	C7123	Penicillin V potassium salt	DMSO	200	0.876387	0.989081	0.924991	1.0584	0.991695	1.01048	1.00205	1.00626	0.869362	0.907915	0.888638	1.00441	1.00659	1.0055	1.0841	0.94689	1.01549	1.00258	0.995857	1.02986
28_C7123_5000nM	C7123	Penicillin V potassium salt	DMSO	5000	0.9235	0.987132	1.03945	0.88757	0.963512	0.997986	1.02691	1.01245	0.814932	0.802937	0.808934	1.00046	1.01878	1.00962	0.96797	1.1256	1.04678	1.00304	1.02665	0.970369
28_C7123_500nM	C7123	Penicillin V potassium salt	DMSO	500	1.15082	0.942001	1.03977	1.05727	1.04852	1.0146	1.0058	1.0102	1.00458	0.833385	0.918985	1.01397	1.0091	1.01153	1.02233	0.965809	0.994069	1.01369	1.02589	0.961796
28_C7129_1000nM	C7129	D-Ribose	DMSO	1000	1.05531	1.01273	1.18084	1.07446	1.12765	0.97054	0.984938	0.977739	1.23524	0.732208	0.983723	0.969457	0.988058	0.978758	0.983675	0.947061	0.965368	0.996997	1.00569	0.895725
28_C7129_2000nM	C7129	D-Ribose	DMSO	2000	1.09634	0.958742	1.02837	1.06339	1.04588	0.996783	1.01196	1.00437	1.06485	0.951565	1.00821	0.99516	1.01241	1.00379	1.01649	1.00644	1.01146	1.00974	1.0229	0.947338
28_C7129_200nM	C7129	D-Ribose	DMSO	200	1.05557	0.957073	1.15557	1.09891	1.12724	0.989634	0.993384	0.991509	1.09553	1.05136	1.07345	0.997352	0.994251	0.995802	0.895941	0.98285	0.939396	1.01013	1.01969	0.907285
28_C7129_5000nM	C7129	D-Ribose	DMSO	5000	1.03628	1.00329	1.10005	1.02991	1.06498	0.974726	1.00202	0.988371	1.13015	0.983158	1.05665	0.98082	0.991483	0.986151	0.90076	1.12987	1.01531	0.999224	1.01476	0.911801
28_C7129_500nM	C7129	D-Ribose	DMSO	500	1.15758	0.991062	0.970294	1.0557	1.013	0.998947	1.00126	1.0001	1.07147	0.975017	1.02324	0.991277	1.00586	0.998568	1.09206	0.945367	1.01872	1.00211	1.01347	0.95769
28_C7195_1000nM	C7195	Propyphenazone (4-Isopropylantipyrine)	DMSO	1000	1.02705	1.00564	1.14949	1.05382	1.10165	0.959783	1.00999	0.984885	0.981896	0.840392	0.911144	0.964186	1.02271	0.99345	0.906333	0.855513	0.880923	0.998669	1.01296	0.903701
28_C7195_2000nM	C7195	Propyphenazone (4-Isopropylantipyrine)	DMSO	2000	1.19652	0.997548	1.02372	1.11361	1.06866	1.01049	0.973989	0.992239	0.881829	0.918144	0.899987	1.02044	0.970373	0.995404	0.889752	1.01789	0.953819	1.00058	1.00948	0.941119
28_C7195_200nM	C7195	Propyphenazone (4-Isopropylantipyrine)	DMSO	200	1.028	0.935914	1.05499	1.02536	1.04017	1.02191	1.00251	1.01221	0.94655	0.992559	0.969554	1.02377	1.00525	1.01451	0.999303	0.969315	0.984309	1.01512	1.03144	0.958859
28_C7195_5000nM	C7195	Propyphenazone (4-Isopropylantipyrine)	DMSO	5000	1.13199	1.01545	1.10628	1.06289	1.08459	0.97399	0.998287	0.986138	0.995218	0.671461	0.833339	0.978217	0.997495	0.987856	0.92268	1.0079	0.965291	0.996355	0.995899	0.954849
28_C7195_500nM	C7195	Propyphenazone (4-Isopropylantipyrine)	DMSO	500	1.23552	0.970915	1.13662	1.07503	1.10583	0.979684	1.00198	0.990832	1.14822	1.00513	1.07667	0.977125	1.00812	0.992624	1.01074	0.927413	0.969076	1.00686	1.01346	0.924923
28_M1355_1000nM	M1355	lactate	H2O	1000	0.962804	0.939929	0.881749	1.01008	0.945917	1.05623	1.00707	1.03165	0.668354	0.749657	0.709005	1.05898	1.01593	1.03745	1.01846	0.88529	0.951873	1.01255	1.05287	0.961864
28_M1355_2000nM	M1355	lactate	H2O	2000	1.05688	0.997783	1.08638	0.941458	1.01392	0.974335	1.02756	1.00095	0.94622	0.786732	0.866476	0.964172	1.03108	0.997628	1.11415	0.979039	1.0466	1.00046	1.01515	0.952574
28_M1355_200nM	M1355	lactate	H2O	200	1.14966	1.03936	0.976874	1.06866	1.02277	1.00141	0.969667	0.985539	1.08702	0.940975	1.014	0.998419	0.968894	0.983656	1.04258	0.980305	1.01144	0.99178	0.991533	0.967855
28_M1355_5000nM	M1355	lactate	H2O	5000	1.15159	1.02278	0.999074	1.01083	1.00495	0.995799	1.0034	0.999598	0.761178	0.67556	0.718369	0.990658	1.00849	0.999573	1.06652	0.93337	0.999947	0.995243	1.01163	0.960703
28_M1355_500nM	M1355	lactate	H2O	500	1.07506	1.01198	0.901509	0.98005	0.940779	1.02397	0.994519	1.00924	1.10776	0.777054	0.942408	1.04047	1.0013	1.02089	0.796871	0.901228	0.849049	0.997499	1.03705	0.914907

## Sheet: Raw_data
Plate_ID_Conc	ID	Compound Name	Solvent	Conc. (nM)	HDR_repl1	HDR_repl2	INDEL_repl1	INDEL_repl2	HDR+INDEL_repl1	HDR+INDEL_repl2	aligned read number_repl1	aligned read number_repl2	Insertions_repl1	Insertions_repl2	Deletions_repl1	Deletions_repl2	Compound Reads Deletions + Insertions_repl1	Compound Reads Indels ≥2bp Microhomology_repl2	Compound All Indels/MMEJ deletions_repl1	Compound Reads Deletions + Insertions_repl2	Compound Reads Indels ≥2bp Microhomology_repl1	Compound All Indels/MMEJ deletions_repl2	Compound Cell Survival repl1	Compound Cell Survival repl2	Compound aligned read number (average)	Compound Unmodified (average)	Compound HDR (average)	Compound Indels (average)	Compound imperfect HDR (average)	Compound NHEJ (average)	Compound MMEJ (average)	Compound Total Editing (average)	Compound Fraction Insertions (average)	Compound Fraction Deletions (average)	Compound Reads Deletions + Insertions (average)	Compound Reads Indels ≥2bp Microhomology (average)	Compound All Indels/MMEJ deletions (average)	Control aligned read number (average)	Control Unmodified (average)	Control HDR (average)	Control Indels (average)	Control imperfect HDR (average)	Control NHEJ (average)	Control MMEJ (average)	Control Total Editing (average)	Control Insertions (average)	Control Deletions (average)	Control Reads Deletions + Insertions (average)	Control Reads Indels ≥2bp Microhomology (average)
01_A1723_100nM	A1723	Roscovitine (Seliciclib,CYC202)	DMSO	100	0.114893	0.108576	0.67784	0.6916	0.0148976	0.0102564	23091	11310	0.520939	0.533245	0.158893	0.160124	12153	878	0.0722455	5778	422	0.0730357	1.08959	0.837076	17200.5	0.190968	0.111735	0.68472	0.012577	0.634982	0.0497385	0.809032	0.527092	0.159508	8965.5	650	0.0726406	20825.2	0.19094	0.103431	0.693084	0.012545	0.640333	0.0527504	0.80906	0.51397	0.181131	11095.7	878.15
01_A1723_200nM	A1723	Roscovitine (Seliciclib,CYC202)	DMSO	200	0.10201	0.108357	0.69679	0.67675	0.0151215	0.0121489	16665	20331	0.534593	0.509862	0.163516	0.169544	8798	544	0.0618322	10617	885	0.0833569	1.15256	0.758073	18498	0.194412	0.105183	0.68677	0.0136352	0.636914	0.0498557	0.805588	0.522228	0.16653	9707.5	714.5	0.0725946	20825.2	0.19094	0.103431	0.693084	0.012545	0.640333	0.0527504	0.80906	0.51397	0.181131	11095.7	878.15
01_A1723_20nM	A1723	Roscovitine (Seliciclib,CYC202)	DMSO	20	0.108122	0.111692	0.702151	0.684733	0.0110623	0.0117598	17989	19133	0.526155	0.523284	0.177053	0.164167	9576	744	0.0776942	9877	662	0.0670244	0.923492	1.14823	18561	0.18524	0.109907	0.693442	0.0114111	0.643265	0.050177	0.81476	0.52472	0.17061	9726.5	703	0.0723593	20825.2	0.19094	0.103431	0.693084	0.012545	0.640333	0.0527504	0.80906	0.51397	0.181131	11095.7	878.15
01_A1723_500nM	A1723	Roscovitine (Seliciclib,CYC202)	DMSO	500	0.117952	0.110741	0.688047	0.702575	0.0103276	0.0130626	20237	18909	0.518259	0.528902	0.170974	0.175419	10672	854	0.0800225	10148	733	0.072231	1.12822	1.20462	19573	0.178647	0.114347	0.695311	0.0116951	0.642379	0.0529318	0.821353	0.52358	0.173197	10410	793.5	0.0761267	20825.2	0.19094	0.103431	0.693084	0.012545	0.640333	0.0527504	0.80906	0.51397	0.181131	11095.7	878.15
01_A1723_50nM	A1723	Roscovitine (Seliciclib,CYC202)	DMSO	50	0.102917	0.100448	0.6865	0.690357	0.0121869	0.0120151	22319	19642	0.521439	0.533754	0.166405	0.158029	11687	871	0.0745273	10367	676	0.0652069	1.18994	1.09861	20980.5	0.197788	0.101682	0.688429	0.012101	0.64033	0.0480985	0.802212	0.527597	0.162217	11027	773.5	0.0698671	20825.2	0.19094	0.103431	0.693084	0.012545	0.640333	0.0527504	0.80906	0.51397	0.181131	11095.7	878.15
03_A3920_10nM	A3920	Vinblastine sulfate	DMSO	10	0.0363166	0.094712	0.371767	0.761551	0.00427254	0.00903389	17788	17379	0.25298	0.521319	0.119125	0.241153	4671	494	0.105759	9849	1037	0.10529	0.0106915	0.113813	17583.5	0.361173	0.0655143	0.566659	0.00665322	0.506863	0.0597964	0.638827	0.387149	0.180139	7260	765.5	0.105524	20825.2	0.19094	0.103431	0.693084	0.012545	0.640333	0.0527504	0.80906	0.51397	0.181131	11095.7	878.15
03_A3920_20nM	A3920	Vinblastine sulfate	DMSO	20	0.0732827	0.0325271	0.53468	0.323603	0.00584258	0.00472616	11981	10791	0.338453	0.230284	0.197145	0.0937819	4424	432	0.0976492	2292	212	0.0924956	0.00924039	-0.00335588	11386	0.512669	0.0529049	0.429141	0.00528437	0.388342	0.0407995	0.487331	0.284369	0.145464	3358	322	0.0950724	20825.2	0.19094	0.103431	0.693084	0.012545	0.640333	0.0527504	0.80906	0.51397	0.181131	11095.7	878.15
03_A3920_2nM	A3920	Vinblastine sulfate	DMSO	2	0.104964	0.119275	0.731924	0.711659	0.0177888	0.0115153	20912	15284	0.534478	0.517404	0.199503	0.195564	11576	955	0.0824983	7968	635	0.0796938	0.606753	0.767714	18098	0.151437	0.112119	0.721792	0.0146521	0.663257	0.0585344	0.848563	0.525941	0.197533	9772	795	0.081096	20825.2	0.19094	0.103431	0.693084	0.012545	0.640333	0.0527504	0.80906	0.51397	0.181131	11095.7	878.15
03_A3920_50nM	A3920	Vinblastine sulfate	DMSO	50	0.0353169	0.0272056	0.381501	0.323668	0.00504528	0.00526198	7730	8932	0.285899	0.220779	0.0968952	0.106135	1886	164	0.0869565	1799	187	0.103947	0.00474614	0.00430267	8331	0.611001	0.0312613	0.352584	0.00515363	0.318929	0.0336547	0.388999	0.253339	0.101515	1842.5	175.5	0.0954516	20825.2	0.19094	0.103431	0.693084	0.012545	0.640333	0.0527504	0.80906	0.51397	0.181131	11095.7	878.15
03_A3920_5nM	A3920	Vinblastine sulfate	DMSO	5	0.0731886	0.0792869	0.722071	0.619293	0.0176968	0.00992898	19156	13798	0.489977	0.429265	0.233765	0.191115	10346	788	0.0761647	6270	600	0.0956938	0.0658139	0.168755	16477	0.239267	0.0762377	0.670682	0.0138129	0.613051	0.0576312	0.760733	0.459621	0.21244	8308	694	0.0859292	20825.2	0.19094	0.103431	0.693084	0.012545	0.640333	0.0527504	0.80906	0.51397	0.181131	11095.7	878.15
03_A4014_1000nM	A4014	Artemether (SM-224)	DMSO	1000	0.116592	0.115789	0.649454	0.662442	0.0141726	0.0107411	23355	13965	0.493684	0.492231	0.156969	0.1715	11675	738	0.063212	6880	455	0.0661337	0.965269	0.321918	18660	0.215405	0.116191	0.655948	0.0124568	0.613526	0.042422	0.784595	0.492958	0.164234	9277.5	596.5	0.0646729	20825.2	0.19094	0.103431	0.693084	0.012545	0.640333	0.0527504	0.80906	0.51397	0.181131	11095.7	878.15
03_A4014_2000nM	A4014	Artemether (SM-224)	DMSO	2000	0.120556	0.104224	0.672525	0.704455	0.0137374	0.0148233	19800	13020	0.509899	0.540476	0.164293	0.166052	10065	640	0.0635867	6808	512	0.0752056	1.07307	1.10133	16410	0.18484	0.11239	0.68849	0.0142804	0.640711	0.0477786	0.81516	0.525188	0.165173	8436.5	576	0.0693962	20825.2	0.19094	0.103431	0.693084	0.012545	0.640333	0.0527504	0.80906	0.51397	0.181131	11095.7	878.15
03_A4014_200nM	A4014	Artemether (SM-224)	DMSO	200	0.112391	0.107132	0.6847	0.663676	0.0125823	0.0118348	18836	12928	0.519909	0.519106	0.165853	0.145266	9726	710	0.0730002	6397	386	0.0603408	0.971135	0.92235	15882	0.203842	0.109761	0.674188	0.0122085	0.629239	0.0449484	0.796158	0.519507	0.155559	8061.5	548	0.0666705	20825.2	0.19094	0.103431	0.693084	0.012545	0.640333	0.0527504	0.80906	0.51397	0.181131	11095.7	878.15
03_A4014_5000nM	A4014	Artemether (SM-224)	DMSO	5000	0.132371	0.110222	0.685232	0.716652	0.0140054	0.0126644	18350	14371	0.516185	0.539768	0.170354	0.178763	9659	717	0.0742313	7850	536	0.0682803	0.955297	1.09853	16360.5	0.164427	0.121296	0.700942	0.0133349	0.650995	0.0499461	0.835573	0.527976	0.174559	8754.5	626.5	0.0712558	20825.2	0.19094	0.103431	0.693084	0.012545	0.640333	0.0527504	0.80906	0.51397	0.181131	11095.7	878.15
03_A4014_500nM	A4014	Artemether (SM-224)	DMSO	500	0.115482	0.118035	0.667018	0.681965	0.0110448	0.0131226	25623	14555	0.50603	0.521127	0.162393	0.162625	13356	1041	0.0779425	7446	509	0.0683589	1.18394	1.27226	20089	0.196666	0.116759	0.674491	0.0120837	0.625152	0.0493395	0.803334	0.513578	0.162509	10401	775	0.0731507	20825.2	0.19094	0.103431	0.693084	0.012545	0.640333	0.0527504	0.80906	0.51397	0.181131	11095.7	878.15
04_A4154_1000nM	A4154	Olaparib (AZD2281, Ku-0059436)	DMSO	1000	0.138174	0.139286	0.456113	0.511679	0.0153001	0.0140614	21111	12801	0.335465	0.38747	0.123159	0.126631	7165	687	0.0958828	4609	276	0.0598828	0.167215	0.267282	16956	0.362693	0.13873	0.483896	0.0146807	0.446209	0.0376872	0.637307	0.361467	0.124895	5887	481.5	0.0778828	20825.2	0.19094	0.103431	0.693084	0.012545	0.640333	0.0527504	0.80906	0.51397	0.181131	11095.7	878.15
04_A4154_2000nM	A4154	Olaparib (AZD2281, Ku-0059436)	DMSO	2000	0.107531	0.105023	0.423994	0.424944	0.018884	0.0116066	22347	14216	0.322146	0.300366	0.102743	0.12507	6922	537	0.0775787	4235	318	0.0750885	0.101411	0.111312	18281.5	0.454009	0.106277	0.424469	0.0152453	0.392068	0.0324013	0.545991	0.311256	0.113907	5578.5	427.5	0.0763336	20825.2	0.19094	0.103431	0.693084	0.012545	0.640333	0.0527504	0.80906	0.51397	0.181131	11095.7	878.15
04_A4154_200nM	A4154	Olaparib (AZD2281, Ku-0059436)	DMSO	200	0.145638	0.11988	0.590288	0.546731	0.0162822	0.0163662	21066	12037	0.423004	0.399269	0.168281	0.148293	9240	786	0.0850649	4652	381	0.0819003	0.388584	0.401258	16551.5	0.282408	0.132759	0.568509	0.0163242	0.521049	0.0474606	0.717592	0.411136	0.158287	6946	583.5	0.0834826	20825.2	0.19094	0.103431	0.693084	0.012545	0.640333	0.0527504	0.80906	0.51397	0.181131	11095.7	878.15
04_A4154_5000nM	A4154	Olaparib (AZD2281, Ku-0059436)	DMSO	5000	0.0425105	0.0468915	0.354221	0.38209	0.00621616	0.00529421	9974	6611	0.239623	0.272273	0.115601	0.11133	2330	287	0.123176	1524	140	0.0918635	0.0305474	0.0186171	8292.5	0.581388	0.044701	0.368156	0.00575518	0.328572	0.039584	0.418612	0.255948	0.113465	1927	213.5	0.10752	20825.2	0.19094	0.103431	0.693084	0.012545	0.640333	0.0527504	0.80906	0.51397	0.181131	11095.7	878.15
04_A4154_500nM	A4154	Olaparib (AZD2281, Ku-0059436)	DMSO	500	0.133787	0.110585	0.516883	0.549015	0.0200783	0.0112013	24255	13302	0.382602	0.419862	0.136425	0.131183	9471	672	0.0709534	5310	298	0.0561205	0.333312	0.442545	18778.5	0.329225	0.122186	0.532949	0.0156398	0.499087	0.033862	0.670775	0.401232	0.133804	7390.5	485	0.063537	20825.2	0.19094	0.103431	0.693084	0.012545	0.640333	0.0527504	0.80906	0.51397	0.181131	11095.7	878.15
05_A4395_1000nM	A4395	10-DAB (10-Deacetylbaccatin)	DMSO	1000	0.0964793	0.0723157	0.606562	0.668117	0.00959606	0.010529	15423	15861	0.447578	0.499401	0.159761	0.171742	6871	594	0.0864503	7900	547	0.0692405	0.156066	0.197952	15642	0.268201	0.0843975	0.637339	0.0100625	0.587725	0.0496139	0.731799	0.47349	0.165752	7385.5	570.5	0.0778454	20825.2	0.19094	0.103431	0.693084	0.012545	0.640333	0.0527504	0.80906	0.51397	0.181131	11095.7	878.15
05_A4395_2000nM	A4395	10-DAB (10-Deacetylbaccatin)	DMSO	2000	0.0304321	0.0324014	0.299562	0.385158	0.00638698	0.00992945	7985	3827	0.211146	0.262085	0.0894177	0.124118	1378	106	0.0769231	810	76	0.0938272	-9.3734e-05	0.00720915	5906	0.618065	0.0314167	0.34236	0.00815821	0.313131	0.029229	0.381935	0.236616	0.106768	1094	91	0.0853751	20825.2	0.19094	0.103431	0.693084	0.012545	0.640333	0.0527504	0.80906	0.51397	0.181131	11095.7	878.15
05_A4395_200nM	A4395	10-DAB (10-Deacetylbaccatin)	DMSO	200	0.110174	0.109646	0.638686	0.633672	0.0111792	0.0204596	20395	13881	0.468399	0.450832	0.172199	0.186298	9566	762	0.0796571	6321	610	0.0965037	0.856581	0.970725	17138	0.238091	0.10991	0.636179	0.0158194	0.580144	0.0560349	0.761909	0.459616	0.179248	7943.5	686	0.0880804	20825.2	0.19094	0.103431	0.693084	0.012545	0.640333	0.0527504	0.80906	0.51397	0.181131	11095.7	878.15
05_A4395_5000nM	A4395	10-DAB (10-Deacetylbaccatin)	DMSO	5000	0.0307346	0.0394614	0.312575	0.407799	0.00506879	0.00738732	12429	10694	0.210315	0.303909	0.102663	0.105199	2588	214	0.0826893	2880	181	0.0628472	0.00428774	0.00897965	11561.5	0.598487	0.035098	0.360187	0.00622806	0.333977	0.0262102	0.401513	0.257112	0.103931	2734	197.5	0.0727683	20825.2	0.19094	0.103431	0.693084	0.012545	0.640333	0.0527504	0.80906	0.51397	0.181131	11095.7	878.15
05_A4395_500nM	A4395	10-DAB (10-Deacetylbaccatin)	DMSO	500	0.100118	0.107321	0.675163	0.691556	0.0118896	0.015911	22793	9616	0.516167	0.518199	0.161058	0.175021	11840	911	0.0769426	4741	381	0.0803628	0.915716	1.20853	16204.5	0.19902	0.10372	0.68336	0.0139003	0.629612	0.0537481	0.80098	0.517183	0.16804	8290.5	646	0.0786527	20825.2	0.19094	0.103431	0.693084	0.012545	0.640333	0.0527504	0.80906	0.51397	0.181131	11095.7	878.15
05_A4407_100nM	A4407	Fumagillin	DMSO	100	0.0648174	0.0987372	0.441905	0.56196	0.0071469	0.00898908	14132	14017	0.336966	0.439181	0.10593	0.123493	4460	452	0.101345	5904	349	0.0591125	0.0231106	0.0812808	14074.5	0.408222	0.0817773	0.501933	0.00806799	0.461663	0.0402695	0.591778	0.388073	0.114711	5182	400.5	0.0802289	20825.2	0.19094	0.103431	0.693084	0.012545	0.640333	0.0527504	0.80906	0.51397	0.181131	11095.7	878.15
05_A4407_200nM	A4407	Fumagillin	DMSO	200	0.0333918	0.0724365	0.367821	0.480088	0.00496858	0.00616703	13686	9567	0.246529	0.35842	0.122023	0.122609	3427	398	0.116137	3197	211	0.0659994	0.0118891	0.0205006	11626.5	0.517564	0.0529141	0.423954	0.00556781	0.385346	0.0386087	0.482436	0.302474	0.122316	3312	304.5	0.091068	20825.2	0.19094	0.103431	0.693084	0.012545	0.640333	0.0527504	0.80906	0.51397	0.181131	11095.7	878.15
05_A4407_20nM	A4407	Fumagillin	DMSO	20	0.111139	0.110888	0.592098	0.617239	0.0120519	0.0142376	16097	16927	0.457104	0.482129	0.138535	0.137532	7144	430	0.0601904	7778	547	0.0703266	0.223025	0.305736	16512	0.271174	0.111013	0.604668	0.0131448	0.565209	0.0394597	0.728826	0.469616	0.138033	7461	488.5	0.0652585	20825.2	0.19094	0.103431	0.693084	0.012545	0.640333	0.0527504	0.80906	0.51397	0.181131	11095.7	878.15
05_A4407_500nM	A4407	Fumagillin	DMSO	500	0.0616552	0.0357143	0.352462	0.404586	0.00988064	0.00645756	12651	7588	0.231523	0.307196	0.121334	0.0987085	2959	342	0.11558	2034	143	0.0703048	0.0280683	0.0208302	10119.5	0.564622	0.0486847	0.378524	0.0081691	0.343343	0.0351809	0.435378	0.269359	0.110021	2496.5	242.5	0.0929422	20825.2	0.19094	0.103431	0.693084	0.012545	0.640333	0.0527504	0.80906	0.51397	0.181131	11095.7	878.15
05_A4407_50nM	A4407	Fumagillin	DMSO	50	0.0952677	0.0881075	0.550761	0.513489	0.00953564	0.00969991	22547	9897	0.424491	0.386178	0.127201	0.128019	9494	704	0.0741521	3631	289	0.0795924	0.0961149	0.172069	16222	0.36657	0.0916876	0.532125	0.00961777	0.491219	0.0409056	0.63343	0.405334	0.12761	6562.5	496.5	0.0768722	20825.2	0.19094	0.103431	0.693084	0.012545	0.640333	0.0527504	0.80906	0.51397	0.181131	11095.7	878.15
05_A5343_02nM	A5343	Ispinesib (SB-715992)	DMSO	0.2	0.108132	0.119127	0.690377	0.64228	0.0112713	0.0107989	22269	17687	0.488212	0.479448	0.203512	0.165432	11724	961	0.0819686	8399	656	0.0781045	1.14008	0.990715	19978	0.209007	0.11363	0.666328	0.0110351	0.612998	0.0533306	0.790993	0.48383	0.184472	10061.5	808.5	0.0800366	20825.2	0.19094	0.103431	0.693084	0.012545	0.640333	0.0527504	0.80906	0.51397	0.181131	11095.7	878.15
05_A5343_05nM	A5343	Ispinesib (SB-715992)	DMSO	0.5	0.108124	0.108127	0.673326	0.688395	0.0145544	0.0128885	25628	17535	0.504721	0.520046	0.170439	0.169946	13337	965	0.0723551	9131	615	0.067353	1.27371	1.39979	21581.5	0.197293	0.108125	0.68086	0.0137215	0.6333	0.0475608	0.802707	0.512384	0.170192	11234	790	0.069854	20825.2	0.19094	0.103431	0.693084	0.012545	0.640333	0.0527504	0.80906	0.51397	0.181131	11095.7	878.15
05_A5343_1nM	A5343	Ispinesib (SB-715992)	DMSO	1	0.114206	0.109465	0.684319	0.69344	0.0115008	0.0155348	26172	20792	0.509055	0.517603	0.176066	0.17829	14002	1033	0.0737752	11271	913	0.0810043	1.1831	1.12162	23482	0.185767	0.111836	0.688879	0.0135178	0.635567	0.0533122	0.814233	0.513329	0.177178	12636.5	973	0.0773898	20825.2	0.19094	0.103431	0.693084	0.012545	0.640333	0.0527504	0.80906	0.51397	0.181131	11095.7	878.15
05_A5343_2nM	A5343	Ispinesib (SB-715992)	DMSO	2	0.1044	0.10907	0.694815	0.69299	0.0144897	0.0124557	18841	27377	0.53288	0.522263	0.163686	0.171604	9983	612	0.0613042	14827	1039	0.0700749	1.17056	1.22782	23109	0.18589	0.106735	0.693902	0.0134727	0.64832	0.0455821	0.81411	0.527572	0.167645	12405	825.5	0.0656895	20825.2	0.19094	0.103431	0.693084	0.012545	0.640333	0.0527504	0.80906	0.51397	0.181131	11095.7	878.15
05_A5343_5nM	A5343	Ispinesib (SB-715992)	DMSO	5	0.128748	0.114876	0.71504	0.761567	0.0133201	0.0145941	24249	21310	0.536723	0.580291	0.180131	0.182637	13667	879	0.0643155	12678	922	0.0727244	0.691053	0.673764	22779.5	0.125928	0.121812	0.738304	0.0139571	0.687715	0.0505885	0.874072	0.558507	0.181384	13172.5	900.5	0.06852	20825.2	0.19094	0.103431	0.693084	0.012545	0.640333	0.0527504	0.80906	0.51397	0.181131	11095.7	878.15
05_A5790_10000nM	A5790	Cidofovir	H2O	10000	0.100736	0.11529	0.559585	0.626738	0.0132245	0.0116517	19963	14676	0.43771	0.479558	0.12458	0.148406	8404	472	0.0561637	6920	600	0.0867052	0.264811	0.401896	17319.5	0.286387	0.108013	0.593161	0.0124381	0.550789	0.0423722	0.713613	0.458634	0.136493	7662	536	0.0714345	22343	0.172778	0.127033	0.684958	0.0152304	0.638543	0.0464155	0.827222	0.525941	0.160842	11986.4	826.65
05_A5790_20000nM	A5790	Cidofovir	H2O	20000	0.0717897	0.0739698	0.484889	0.522913	0.0138187	0.0111857	8901	13857	0.368947	0.400303	0.116841	0.124919	2931	228	0.0777892	5298	302	0.0570026	0.181683	0.151308	11379	0.410717	0.0728798	0.503901	0.0125022	0.46994	0.0339609	0.589283	0.384625	0.12088	4114.5	265	0.0673959	22343	0.172778	0.127033	0.684958	0.0152304	0.638543	0.0464155	0.827222	0.525941	0.160842	11986.4	826.65
05_A5790_2000nM	A5790	Cidofovir	H2O	2000	0.12727	0.142236	0.551729	0.598629	0.0101913	0.011205	20704	23918	0.412384	0.468225	0.139973	0.132327	8634	614	0.0711142	10995	624	0.0567531	0.630564	0.617147	22311	0.27937	0.134753	0.575179	0.0106981	0.538406	0.0367733	0.72063	0.440304	0.13615	9814.5	619	0.0639336	22343	0.172778	0.127033	0.684958	0.0152304	0.638543	0.0464155	0.827222	0.525941	0.160842	11986.4	826.65
05_A5790_50000nM	A5790	Cidofovir	H2O	50000	NA	0.128119	NA	0.675641	NA	0.0127972	NA	20317	NA	0.532067	NA	0.144706	NA	668	NA	10632	NA	0.0664974	NA	0.862544	20317	0.183442	0.128119	0.675641	0.0127972	0.630713	0.0449284	0.816558	0.532067	0.144706	10632	668	0.0664974	22343	0.172778	0.127033	0.684958	0.0152304	0.638543	0.0464155	0.827222	0.525941	0.160842	11986.4	826.65
05_A5790_5000nM	A5790	Cidofovir	H2O	5000	0.119201	0.109379	0.566679	0.581808	0.0116152	0.0113773	13775	16612	0.422287	0.458464	0.145699	0.12515	5691	420	0.0738007	7373	506	0.0686288	0.54065	0.555176	15193.5	0.29997	0.11429	0.574244	0.0114963	0.533349	0.0408946	0.70003	0.440375	0.135425	6532	463	0.0712148	22343	0.172778	0.127033	0.684958	0.0152304	0.638543	0.0464155	0.827222	0.525941	0.160842	11986.4	826.65
06_A8210_100nM	A8210	GDC-0941	DMSO	100	0.105856	0.116903	0.632476	0.669375	0.0106812	0.0133504	24061	17228	0.472009	0.528036	0.162337	0.142501	11860	876	0.0738617	8924	607	0.0680188	0.672047	0.727227	20644.5	0.225679	0.111379	0.650926	0.0120158	0.604749	0.0461768	0.774321	0.500022	0.152419	10392	741.5	0.0709403	20825.2	0.19094	0.103431	0.693084	0.012545	0.640333	0.0527504	0.80906	0.51397	0.181131	11095.7	878.15
06_A8210_200nM	A8210	GDC-0941	DMSO	200	0.122968	0.111894	0.624744	0.676715	0.0119082	0.0122774	23933	16453	0.476873	0.508357	0.148916	0.169574	11521	763	0.0662269	8425	701	0.0832047	0.4392	0.449706	20193	0.219746	0.117431	0.65073	0.0120928	0.60211	0.0486198	0.780254	0.492615	0.159245	9973	732	0.0747158	20825.2	0.19094	0.103431	0.693084	0.012545	0.640333	0.0527504	0.80906	0.51397	0.181131	11095.7	878.15
06_A8210_20nM	A8210	GDC-0941	DMSO	20	0.115756	0.122752	0.687882	0.671738	0.0103492	0.0121811	21934	19128	0.506018	0.518507	0.182639	0.155113	11562	985	0.0851929	9765	706	0.072299	0.873576	0.974544	20531	0.189671	0.119254	0.67981	0.0112652	0.626278	0.0535323	0.810329	0.512262	0.168876	10663.5	845.5	0.078746	20825.2	0.19094	0.103431	0.693084	0.012545	0.640333	0.0527504	0.80906	0.51397	0.181131	11095.7	878.15
06_A8210_500nM	A8210	GDC-0941	DMSO	500	0.0958298	0.124138	0.566181	0.629228	0.0155077	0.0102463	20119	15225	0.430339	0.461675	0.136538	0.170509	8577	665	0.0775329	7303	577	0.0790086	0.147308	0.152603	17672	0.279434	0.109984	0.597705	0.012877	0.550922	0.0467828	0.720566	0.446007	0.153523	7940	621	0.0782708	20825.2	0.19094	0.103431	0.693084	0.012545	0.640333	0.0527504	0.80906	0.51397	0.181131	11095.7	878.15
06_A8210_50nM	A8210	GDC-0941	DMSO	50	0.111443	0.111897	0.678685	0.683272	0.0119096	0.0122035	24434	15979	0.523083	0.521935	0.157608	0.162463	12895	838	0.0649864	8411	593	0.0705029	0.749592	1.00478	20206.5	0.195295	0.11167	0.680979	0.0120566	0.634846	0.0461327	0.804705	0.522509	0.160036	10653	715.5	0.0677447	20825.2	0.19094	0.103431	0.693084	0.012545	0.640333	0.0527504	0.80906	0.51397	0.181131	11095.7	878.15
06_A8316_10000nM	A8316	PD 0332991 (Palbociclib) HCl	H2O	10000	0.0291236	0.0358317	0.59886	0.715812	0.00365159	0.00394477	22456	12168	0.411071	0.487837	0.188413	0.228632	10045	1022	0.101742	6401	553	0.0863928	0.0509461	0.0745491	17312	0.306388	0.0324777	0.657336	0.00379818	0.595502	0.0618339	0.693612	0.449454	0.208523	8223	787.5	0.0940675	22343	0.172778	0.127033	0.684958	0.0152304	0.638543	0.0464155	0.827222	0.525941	0.160842	11986.4	826.65
06_A8316_20000nM	A8316	PD 0332991 (Palbociclib) HCl	H2O	20000	0.0101758	0.00904289	0.172063	0.124183	0.00339192	0.00331274	6486	11169	0.0914277	0.0688513	0.0812519	0.0559585	607	101	0.166392	791	120	0.151707	0.00773313	-0.0102553	8827.5	0.838915	0.00960932	0.148123	0.00335233	0.124564	0.0235589	0.161085	0.0801395	0.0686052	699	110.5	0.159049	22343	0.172778	0.127033	0.684958	0.0152304	0.638543	0.0464155	0.827222	0.525941	0.160842	11986.4	826.65
06_A8316_2000nM	A8316	PD 0332991 (Palbociclib) HCl	H2O	2000	0.120005	0.124333	0.677393	0.677644	0.012198	0.010917	17216	16488	0.503543	0.540757	0.174895	0.137373	8661	669	0.0772428	8385	472	0.056291	0.558834	0.642061	16852	0.188755	0.122169	0.677519	0.0115575	0.632283	0.0452358	0.811245	0.52215	0.156134	8523	570.5	0.0667669	22343	0.172778	0.127033	0.684958	0.0152304	0.638543	0.0464155	0.827222	0.525941	0.160842	11986.4	826.65
06_A8316_50000nM	A8316	PD 0332991 (Palbociclib) HCl	H2O	50000	0.0063928	0.138194	0.101456	0.677828	0.00295963	0.0112211	8447	16665	0.0499586	0.541314	0.052563	0.137954	484	94	0.194215	8785	571	0.0649972	0.0113248	0.818184	12556	0.530974	0.0722933	0.389642	0.00709038	0.339142	0.0504999	0.469026	0.295636	0.0952584	4634.5	332.5	0.129606	22343	0.172778	0.127033	0.684958	0.0152304	0.638543	0.0464155	0.827222	0.525941	0.160842	11986.4	826.65
06_A8316_5000nM	A8316	PD 0332991 (Palbociclib) HCl	H2O	5000	0.0950614	0.0900335	0.726498	0.662818	0.00897468	0.00949518	19945	14639	0.564452	0.517727	0.163048	0.146253	11192	734	0.0655826	7366	455	0.0617703	0.31959	0.406341	17292	0.203559	0.0925474	0.694658	0.00923493	0.650425	0.0442334	0.796441	0.541089	0.154651	9279	594.5	0.0636764	22343	0.172778	0.127033	0.684958	0.0152304	0.638543	0.0464155	0.827222	0.525941	0.160842	11986.4	826.65
06_A8325_1000nM	A8325	Tivantinib (ARQ 197)	DMSO	1000	0.085271	0.100385	0.761416	0.772887	0.0129951	0.013569	27395	23878	0.586056	0.57086	0.176273	0.204163	16582	1081	0.0651912	14310	1041	0.0727463	0.24916	0.291911	25636.5	0.126738	0.0928282	0.767152	0.013282	0.714242	0.0529095	0.873262	0.578458	0.190218	15446	1061	0.0689688	20825.2	0.19094	0.103431	0.693084	0.012545	0.640333	0.0527504	0.80906	0.51397	0.181131	11095.7	878.15
06_A8325_2000nM	A8325	Tivantinib (ARQ 197)	DMSO	2000	0.0583963	0.0465144	0.685386	0.756905	0.0108934	0.00508191	20104	16726	0.459361	0.494978	0.226771	0.263063	10079	954	0.0946522	9287	1122	0.120814	0.0787973	0.00646306	18415	0.218411	0.0524554	0.721146	0.00798763	0.643454	0.0776913	0.781589	0.47717	0.244917	9683	1038	0.107733	20825.2	0.19094	0.103431	0.693084	0.012545	0.640333	0.0527504	0.80906	0.51397	0.181131	11095.7	878.15
06_A8325_200nM	A8325	Tivantinib (ARQ 197)	DMSO	200	0.110672	0.0976898	0.673735	0.638704	0.0168353	0.0135014	21740	16665	0.5069	0.451065	0.168169	0.188359	11213	757	0.0675109	7834	626	0.0799081	0.968145	0.989226	19202.5	0.224432	0.104181	0.656219	0.0151683	0.60785	0.0483696	0.775568	0.478982	0.178264	9523.5	691.5	0.0737095	20825.2	0.19094	0.103431	0.693084	0.012545	0.640333	0.0527504	0.80906	0.51397	0.181131	11095.7	878.15
06_A8325_5000nM	A8325	Tivantinib (ARQ 197)	DMSO	5000	0.0295439	0.0285274	0.41159	0.353123	0.0029101	0.00549345	15807	10376	0.275384	0.247591	0.137281	0.106303	4568	439	0.0961033	2478	304	0.12268	0.0105931	0.0129153	13091.5	0.584406	0.0290356	0.382356	0.00420177	0.34053	0.0418265	0.415594	0.261487	0.121792	3523	371.5	0.109391	20825.2	0.19094	0.103431	0.693084	0.012545	0.640333	0.0527504	0.80906	0.51397	0.181131	11095.7	878.15
06_A8325_500nM	A8325	Tivantinib (ARQ 197)	DMSO	500	0.109246	0.106989	0.689088	0.710148	0.0157018	0.0120684	24010	19058	0.513744	0.535261	0.176635	0.176356	12766	975	0.0763747	10383	742	0.071463	1.05429	1.01704	21534	0.178379	0.108118	0.699618	0.0138851	0.647903	0.051715	0.821621	0.524503	0.176496	11574.5	858.5	0.0739189	20825.2	0.19094	0.103431	0.693084	0.012545	0.640333	0.0527504	0.80906	0.51397	0.181131	11095.7	878.15
06_A8335_10000nM	A8335	Palbociclib (PD0332991) Isethionate	DMSO	10000	0.0135818	0.0177615	0.221284	0.444632	0.00281573	0.00327446	12075	10078	0.10824	0.26414	0.11412	0.181187	1606	267	0.166252	2949	267	0.0905392	0.0228923	0.0424214	11076.5	0.648326	0.0156716	0.332958	0.0030451	0.290208	0.0427502	0.351674	0.18619	0.147653	2277.5	267	0.128395	20825.2	0.19094	0.103431	0.693084	0.012545	0.640333	0.0527504	0.80906	0.51397	0.181131	11095.7	878.15
06_A8335_20000nM	A8335	Palbociclib (PD0332991) Isethionate	DMSO	20000	0.00498287	0.00538683	0.116578	0.094641	0.00301048	0.0015789	9633	10767	0.0450535	0.0354788	0.0723554	0.0595338	626	146	0.233227	565	126	0.223009	0.000577525	-0.0415816	10200	0.886911	0.00518485	0.10561	0.00229469	0.0815183	0.0240915	0.113089	0.0402661	0.0659446	595.5	136	0.228118	20825.2	0.19094	0.103431	0.693084	0.012545	0.640333	0.0527504	0.80906	0.51397	0.181131	11095.7	878.15
06_A8335_2000nM	A8335	Palbociclib (PD0332991) Isethionate	DMSO	2000	0.103386	0.105014	0.658224	0.703571	0.00951808	0.0182005	18281	14560	0.497019	0.54011	0.162136	0.16511	8979	637	0.0709433	7744	539	0.0696023	0.475051	0.475794	16420.5	0.201043	0.1042	0.680898	0.0138593	0.633049	0.0478486	0.798957	0.518564	0.163623	8361.5	588	0.0702728	20825.2	0.19094	0.103431	0.693084	0.012545	0.640333	0.0527504	0.80906	0.51397	0.181131	11095.7	878.15
06_A8335_50000nM	A8335	Palbociclib (PD0332991) Isethionate	DMSO	50000	0.00795727	0.0126526	0.0704164	0.109019	0.00337911	0.00514933	9174	6797	0.0437105	0.0710608	0.0270329	0.0383993	303	43	0.141914	375	54	0.144	-0.00285954	0.0198708	7985.5	0.895713	0.010305	0.0897175	0.00426422	0.0768918	0.0128258	0.104287	0.0573856	0.0327161	339	48.5	0.142957	20825.2	0.19094	0.103431	0.693084	0.012545	0.640333	0.0527504	0.80906	0.51397	0.181131	11095.7	878.15
06_A8335_5000nM	A8335	Palbociclib (PD0332991) Isethionate	DMSO	5000	0.0688485	0.0526732	0.738322	0.659427	0.00869093	0.00457263	22092	11372	0.520731	0.46764	0.22438	0.192666	12428	1165	0.0937399	5445	467	0.0857668	0.157379	0.211985	16732	0.233733	0.0607608	0.698874	0.00663178	0.636148	0.0627263	0.766267	0.494186	0.208523	8936.5	816	0.0897534	20825.2	0.19094	0.103431	0.693084	0.012545	0.640333	0.0527504	0.80906	0.51397	0.181131	11095.7	878.15
06_A8404_100nM	A8404	Cyproterone Acetate	DMSO	100	0.116732	0.108799	0.68366	0.692555	0.0135948	0.0120135	22950	17730	0.514205	0.528765	0.171329	0.165821	12098	923	0.0762936	9311	706	0.0758243	1.02227	1.21263	20340	0.186323	0.112765	0.688108	0.0128042	0.635771	0.0523367	0.813677	0.521485	0.168575	10704.5	814.5	0.0760589	20825.2	0.19094	0.103431	0.693084	0.012545	0.640333	0.0527504	0.80906	0.51397	0.181131	11095.7	878.15
06_A8404_200nM	A8404	Cyproterone Acetate	DMSO	200	0.107134	0.105163	0.687273	0.698325	0.0123073	0.00984286	24782	17373	0.516786	0.531342	0.171939	0.168653	13035	931	0.0714231	9214	626	0.0679401	1.02299	1.1657	21077.5	0.189977	0.106149	0.692799	0.0110751	0.644524	0.0482753	0.810023	0.524064	0.170296	11124.5	778.5	0.0696816	20825.2	0.19094	0.103431	0.693084	0.012545	0.640333	0.0527504	0.80906	0.51397	0.181131	11095.7	878.15
06_A8404_20nM	A8404	Cyproterone Acetate	DMSO	20	0.109825	0.116782	0.694448	0.661641	0.0132046	0.0139644	14086	8092	0.509229	0.467993	0.186781	0.195378	7120	597	0.0838483	3597	361	0.100361	0.912602	1.05467	11089	0.195067	0.113304	0.678045	0.0135845	0.615594	0.0624512	0.804933	0.488611	0.19108	5358.5	479	0.0921049	20825.2	0.19094	0.103431	0.693084	0.012545	0.640333	0.0527504	0.80906	0.51397	0.181131	11095.7	878.15
06_A8404_500nM	A8404	Cyproterone Acetate	DMSO	500	0.121758	0.113317	0.651811	0.688623	0.0130495	0.0124317	18085	15364	0.477855	0.523041	0.175228	0.167144	8941	732	0.08187	7961	602	0.0756186	1.05312	1.41178	16724.5	0.199505	0.117538	0.670217	0.0127406	0.617441	0.0527758	0.800495	0.500448	0.171186	8451	667	0.0787443	20825.2	0.19094	0.103431	0.693084	0.012545	0.640333	0.0527504	0.80906	0.51397	0.181131	11095.7	878.15
06_A8404_50nM	A8404	Cyproterone Acetate	DMSO	50	0.116298	0.115271	0.678041	0.676753	0.0142745	0.0158995	20456	7799	0.514079	0.493653	0.165575	0.184639	10646	799	0.0750517	3644	286	0.0784852	1.0642	1.39746	14127.5	0.191731	0.115785	0.677397	0.015087	0.625394	0.0520027	0.808269	0.503866	0.175107	7145	542.5	0.0767684	20825.2	0.19094	0.103431	0.693084	0.012545	0.640333	0.0527504	0.80906	0.51397	0.181131	11095.7	878.15
07_A8421_10000nM	A8421	Duloxetine HCl	DMSO	10000	0.105234	0.105795	0.697411	0.723512	0.0141167	0.013106	17922	12666	0.468977	0.501579	0.229829	0.223038	9292	928	0.0998709	6735	685	0.101707	0.925498	1.43462	15294	0.170413	0.105514	0.710461	0.0136113	0.638855	0.0716068	0.829587	0.485278	0.226434	8013.5	806.5	0.100789	20825.2	0.19094	0.103431	0.693084	0.012545	0.640333	0.0527504	0.80906	0.51397	0.181131	11095.7	878.15
07_A8421_20000nM	A8421	Duloxetine HCl	DMSO	20000	0.0866971	0.0954406	0.752998	0.761058	0.0115677	0.0138653	16425	11756	0.454734	0.457383	0.299787	0.304951	8949	1153	0.128841	6610	866	0.131014	0.872025	0.720805	14090.5	0.139186	0.0910689	0.757028	0.0127165	0.65867	0.0983587	0.860814	0.456059	0.302369	7779.5	1009.5	0.129927	20825.2	0.19094	0.103431	0.693084	0.012545	0.640333	0.0527504	0.80906	0.51397	0.181131	11095.7	878.15
07_A8421_2000nM	A8421	Duloxetine HCl	DMSO	2000	0.0964309	0.114889	0.657386	0.651494	0.0145668	0.0190568	18604	14588	0.480219	0.445777	0.178402	0.207774	8982	659	0.073369	7015	717	0.10221	0.931737	0.907846	16596	0.223088	0.10566	0.65444	0.0168118	0.596987	0.0574528	0.776912	0.462998	0.193088	7998.5	688	0.0877893	20825.2	0.19094	0.103431	0.693084	0.012545	0.640333	0.0527504	0.80906	0.51397	0.181131	11095.7	878.15
07_A8421_50000nM	A8421	Duloxetine HCl	DMSO	50000	0.00835476	0.0599785	0.174036	0.637981	0.00282776	0.0124252	7780	6519	0.0883033	0.33272	0.0866324	0.306489	720	184	0.255556	2698	445	0.164937	-0.00243856	0.0265864	7149.5	0.552198	0.0341666	0.406009	0.00762649	0.320647	0.0853618	0.447802	0.210512	0.196561	1709	314.5	0.210246	20825.2	0.19094	0.103431	0.693084	0.012545	0.640333	0.0527504	0.80906	0.51397	0.181131	11095.7	878.15
07_A8421_5000nM	A8421	Duloxetine HCl	DMSO	5000	0.115972	0.119469	0.695183	0.688254	0.0126017	0.0121681	27774	9944	0.495859	0.489139	0.200655	0.200422	15010	1359	0.0905396	4873	409	0.0839319	1.14501	1.33062	18859	0.178176	0.11772	0.691718	0.0123849	0.631376	0.0603426	0.821824	0.492499	0.200539	9941.5	884	0.0872358	20825.2	0.19094	0.103431	0.693084	0.012545	0.640333	0.0527504	0.80906	0.51397	0.181131	11095.7	878.15
08_B1100_100nM	B1100	Cytarabine hydrochloride	DMSO	100	0.0633352	0.066019	0.717473	0.717299	0.0091037	0.00853416	25594	18631	0.522818	0.550856	0.195515	0.168429	14203	1167	0.0821657	10423	834	0.0800154	0.604276	0.739417	22112.5	0.209118	0.0646771	0.717386	0.00881893	0.659213	0.0581732	0.790882	0.536837	0.181972	12313	1000.5	0.0810905	20825.2	0.19094	0.103431	0.693084	0.012545	0.640333	0.0527504	0.80906	0.51397	0.181131	11095.7	878.15
08_B1100_200nM	B1100	Cytarabine hydrochloride	DMSO	200	0.0753601	0.0595158	0.680053	0.725284	0.00868072	0.00585826	10483	19289	0.502814	0.543833	0.179433	0.183835	5118	392	0.0765924	10804	920	0.0851536	0.45931	0.475663	14886	0.222624	0.0674379	0.702669	0.00726949	0.645842	0.0568269	0.777376	0.523324	0.181634	7961	656	0.080873	20825.2	0.19094	0.103431	0.693084	0.012545	0.640333	0.0527504	0.80906	0.51397	0.181131	11095.7	878.15
08_B1100_500nM	B1100	Cytarabine hydrochloride	DMSO	500	0.0645646	0.0500896	0.709943	0.732299	0.0093463	0.00513433	18617	16750	0.48547	0.566627	0.225385	0.166567	9888	858	0.0867718	9379	613	0.0653588	0.161154	0.160235	17683.5	0.214312	0.0573271	0.721121	0.00724031	0.666268	0.0548523	0.785688	0.526049	0.195976	9633.5	735.5	0.0760653	20825.2	0.19094	0.103431	0.693084	0.012545	0.640333	0.0527504	0.80906	0.51397	0.181131	11095.7	878.15
08_B1100_20nM	B1100	Cytarabine hydrochloride	DMSO	20	0.0684394	0.0784394	0.708357	0.694145	0.0108176	0.0086297	23203	22017	0.537344	0.529545	0.17334	0.166326	12729	781	0.061356	11689	887	0.0758833	0.886254	1.13431	22610	0.215586	0.0734394	0.701251	0.00972363	0.653131	0.0481196	0.784414	0.533445	0.169833	12209	834	0.0686196	20825.2	0.19094	0.103431	0.693084	0.012545	0.640333	0.0527504	0.80906	0.51397	0.181131	11095.7	878.15
08_B1100_50nM	B1100	Cytarabine hydrochloride	DMSO	50	0.0650511	0.0796421	0.727798	0.711757	0.00908135	0.00745712	20922	20115	0.566198	0.548745	0.163608	0.164703	11843	740	0.0624842	11100	766	0.069009	0.916984	1.01879	20518.5	0.199606	0.0723466	0.719778	0.00826924	0.672455	0.0473229	0.800394	0.557471	0.164155	11471.5	753	0.0657466	20825.2	0.19094	0.103431	0.693084	0.012545	0.640333	0.0527504	0.80906	0.51397	0.181131	11095.7	878.15
09_B1377_100nM	B1377	Megestrol Acetate	EtOH	100	0.103285	0.0933476	0.718364	0.753326	0.0109127	0.0124511	18144	14055	0.556382	0.58883	0.16347	0.166275	9995	594	0.0594297	8180	466	0.0569682	0.939159	1.42937	16099.5	0.154157	0.0983162	0.735845	0.0116819	0.69302	0.0428254	0.845843	0.572606	0.164873	9087.5	530	0.058199	18597.8	0.168685	0.103523	0.71526	0.0125315	0.671206	0.0440545	0.831315	0.554886	0.162369	10342.6	664.15
09_B1377_200nM	B1377	Megestrol Acetate	EtOH	200	0.0997451	0.0975733	0.700595	0.738119	0.0129708	0.0109057	17655	13846	0.531974	0.58024	0.169187	0.160263	9379	685	0.0730355	7767	479	0.0616712	0.943958	1.28776	15750.5	0.170046	0.0986592	0.719357	0.0119383	0.670906	0.0484511	0.829954	0.556107	0.164725	8573	582	0.0673533	18597.8	0.168685	0.103523	0.71526	0.0125315	0.671206	0.0440545	0.831315	0.554886	0.162369	10342.6	664.15
09_B1377_20uM	B1377	Megestrol Acetate	EtOH	20	0.10294	0.0989537	0.701396	0.728764	0.0120304	0.0130342	17622	11278	0.541142	0.574127	0.162013	0.156145	9367	589	0.0628803	6166	380	0.0616283	1.01806	2.18143	14450	0.171441	0.100947	0.71508	0.0125323	0.670563	0.0445168	0.828559	0.557634	0.159079	7766.5	484.5	0.0622543	18597.8	0.168685	0.103523	0.71526	0.0125315	0.671206	0.0440545	0.831315	0.554886	0.162369	10342.6	664.15
09_B1377_500nM	B1377	Megestrol Acetate	EtOH	500	0.0973085	0.101374	0.707867	0.738723	0.00962733	0.0115602	19320	12370	0.55176	0.585044	0.157143	0.154891	10600	614	0.0579245	6965	390	0.0559943	0.978702	1.12972	15845	0.16677	0.0993414	0.723295	0.0105938	0.682097	0.0411984	0.83323	0.568402	0.156017	8782.5	502	0.0569594	18597.8	0.168685	0.103523	0.71526	0.0125315	0.671206	0.0440545	0.831315	0.554886	0.162369	10342.6	664.15
09_B1377_50nM	B1377	Megestrol Acetate	EtOH	50	0.0910296	0.101618	0.723834	0.725575	0.0115503	0.0100783	21125	15578	0.549349	0.572474	0.176237	0.154834	11801	873	0.0739768	8553	573	0.066994	1.00719	1.91657	18351.5	0.168158	0.0963236	0.724704	0.0108143	0.673623	0.0510811	0.831842	0.560912	0.165535	10177	723	0.0704854	18597.8	0.168685	0.103523	0.71526	0.0125315	0.671206	0.0440545	0.831315	0.554886	0.162369	10342.6	664.15
09_B1392_10000nM	B1392	Loperamide HCl	DMSO	10000	0.0877076	0.0928126	0.618725	0.675379	0.0116894	0.00985051	27033	20202	0.436652	0.490743	0.182851	0.186368	12879	1071	0.0831586	10537	840	0.0797191	0.532058	0.681752	23617.5	0.251918	0.0902601	0.647052	0.01077	0.594357	0.0526952	0.748082	0.463697	0.184609	11708	955.5	0.0814389	20825.2	0.19094	0.103431	0.693084	0.012545	0.640333	0.0527504	0.80906	0.51397	0.181131	11095.7	878.15
09_B1392_20000nM	B1392	Loperamide HCl	DMSO	20000	0.00911162	0.0189686	0.21386	0.249951	0.00289119	0.00671804	11414	5061	0.129402	0.168939	0.0854214	0.0821972	1459	207	0.141878	708	53	0.0748588	0.00125785	-0.0193738	8237.5	0.74925	0.0140401	0.231905	0.00480461	0.206774	0.0251312	0.25075	0.149171	0.0838093	1083.5	130	0.108368	20825.2	0.19094	0.103431	0.693084	0.012545	0.640333	0.0527504	0.80906	0.51397	0.181131	11095.7	878.15
09_B1392_2000nM	B1392	Loperamide HCl	DMSO	2000	0.103495	0.102722	0.704219	0.616858	0.0169292	0.0161184	22919	15138	0.491121	0.43328	0.214015	0.184238	12489	1381	0.110577	6796	669	0.0984403	0.860326	0.994835	19028.5	0.219829	0.103108	0.660539	0.0165238	0.591507	0.0690321	0.780171	0.462201	0.199126	9642.5	1025	0.104509	20825.2	0.19094	0.103431	0.693084	0.012545	0.640333	0.0527504	0.80906	0.51397	0.181131	11095.7	878.15
09_B1392_50000nM	B1392	Loperamide HCl	DMSO	50000	0.00625672	0.0223446	0.0953172	0.166937	0.0030306	0.00615285	10229	12352	0.0573859	0.112209	0.0384202	0.0554566	502	76	0.151394	1220	67	0.054918	0.00572842	-0.0230178	11290.5	0.849981	0.0143006	0.131127	0.00459172	0.1176	0.0135266	0.150019	0.0847972	0.0469384	861	71.5	0.103156	20825.2	0.19094	0.103431	0.693084	0.012545	0.640333	0.0527504	0.80906	0.51397	0.181131	11095.7	878.15
09_B1392_5000nM	B1392	Loperamide HCl	DMSO	5000	0.108131	0.101755	0.674322	0.688075	0.0119886	0.0114828	25691	20117	0.497061	0.497838	0.179012	0.191728	13625	1098	0.0805872	10462	933	0.0891799	1.18307	1.29495	22904	0.202123	0.104943	0.681198	0.0117357	0.623376	0.0578225	0.797877	0.497449	0.18537	12043.5	1015.5	0.0848835	20825.2	0.19094	0.103431	0.693084	0.012545	0.640333	0.0527504	0.80906	0.51397	0.181131	11095.7	878.15
10_B1476_1000nM	B1476	Raltitrexed	DMSO	1000	0.111801	0.127207	0.678297	0.700441	0.0169318	0.0137774	19490	14952	0.497948	0.520599	0.182042	0.181648	9829	836	0.0850544	7791	671	0.086125	1.09261	0.833006	17221	0.175772	0.119504	0.689369	0.0153546	0.630366	0.0590029	0.824228	0.509273	0.181845	8810	753.5	0.0855897	20825.2	0.19094	0.103431	0.693084	0.012545	0.640333	0.0527504	0.80906	0.51397	0.181131	11095.7	878.15
10_B1476_2000nM	B1476	Raltitrexed	DMSO	2000	0.114143	0.120207	0.666056	0.690327	0.0136117	0.0163167	16383	14525	0.497162	0.512427	0.170665	0.179759	7995	595	0.0744215	7359	538	0.0731078	0.969167	1.12447	15454	0.18967	0.117175	0.678192	0.0149642	0.628165	0.0500266	0.81033	0.504794	0.175212	7677	566.5	0.0737646	20825.2	0.19094	0.103431	0.693084	0.012545	0.640333	0.0527504	0.80906	0.51397	0.181131	11095.7	878.15
10_B1476_200nM	B1476	Raltitrexed	DMSO	200	0.117356	0.118052	0.673606	0.684247	0.0129047	0.0146539	22240	15832	0.488579	0.503979	0.186511	0.181847	11313	982	0.0868028	7904	558	0.0705972	1.14923	1.03967	19036	0.18959	0.117704	0.678927	0.0137793	0.625495	0.0534315	0.81041	0.496279	0.184179	9608.5	770	0.0787	20825.2	0.19094	0.103431	0.693084	0.012545	0.640333	0.0527504	0.80906	0.51397	0.181131	11095.7	878.15
10_B1476_5000nM	B1476	Raltitrexed	DMSO	5000	0.126755	0.106574	0.650568	0.681906	0.0140391	0.01731	14887	16580	0.47303	0.503378	0.178948	0.181001	7041	604	0.0857833	8288	627	0.0756515	1.05947	1.16646	15733.5	0.201424	0.116665	0.666237	0.0156746	0.61246	0.0537769	0.798576	0.488204	0.179975	7664.5	615.5	0.0807174	20825.2	0.19094	0.103431	0.693084	0.012545	0.640333	0.0527504	0.80906	0.51397	0.181131	11095.7	878.15
10_B1476_500nM	B1476	Raltitrexed	DMSO	500	0.114105	0.119618	0.679442	0.664398	0.0138272	0.0136902	24083	13075	0.507204	0.504015	0.173027	0.162906	12530	1027	0.0819633	6314	474	0.0750713	1.16079	1.256	18579	0.19746	0.116861	0.67192	0.0137587	0.619163	0.0527573	0.80254	0.50561	0.167966	9422	750.5	0.0785173	20825.2	0.19094	0.103431	0.693084	0.012545	0.640333	0.0527504	0.80906	0.51397	0.181131	11095.7	878.15
10_B1484_10000nM	B1484	Levosulpiride	DMSO	10000	0.115486	0.118201	0.676993	0.685215	0.0121369	0.011151	24306	18384	0.520036	0.505766	0.157821	0.181571	13028	874	0.0670863	9489	823	0.086732	1.15527	1.3571	21345	0.190408	0.116843	0.681104	0.011644	0.628721	0.0523832	0.809592	0.512901	0.169696	11258.5	848.5	0.0769091	20825.2	0.19094	0.103431	0.693084	0.012545	0.640333	0.0527504	0.80906	0.51397	0.181131	11095.7	878.15
10_B1484_20000nM	B1484	Levosulpiride	DMSO	20000	0.118631	0.100046	0.687902	0.701462	0.0126405	0.0103249	17879	23729	0.513452	0.526444	0.176072	0.177378	9327	697	0.0747293	12983	1007	0.077563	1.2028	1.15739	20804	0.184497	0.109339	0.694682	0.0114827	0.641785	0.0528974	0.815503	0.519948	0.176725	11155	852	0.0761461	20825.2	0.19094	0.103431	0.693084	0.012545	0.640333	0.0527504	0.80906	0.51397	0.181131	11095.7	878.15
10_B1484_2000nM	B1484	Levosulpiride	DMSO	2000	0.104958	0.111771	0.674628	0.693823	0.0117688	0.0111658	26001	26599	0.510019	0.515922	0.168494	0.179029	13614	1062	0.0780079	14200	1235	0.0869718	0.968326	1.14225	26300	0.195943	0.108364	0.684225	0.0114673	0.627784	0.0564417	0.804057	0.51297	0.173761	13907	1148.5	0.0824899	20825.2	0.19094	0.103431	0.693084	0.012545	0.640333	0.0527504	0.80906	0.51397	0.181131	11095.7	878.15
10_B1484_50000nM	B1484	Levosulpiride	DMSO	50000	0.11888	0.107053	0.660528	0.698415	0.0126765	0.0118539	20037	21765	0.487149	0.535493	0.175475	0.164484	10042	782	0.0778729	11946	931	0.077934	1.22937	1.43559	20901	0.195297	0.112966	0.679471	0.0122652	0.626538	0.0529332	0.804703	0.511321	0.16998	10994	856.5	0.0779035	20825.2	0.19094	0.103431	0.693084	0.012545	0.640333	0.0527504	0.80906	0.51397	0.181131	11095.7	878.15
10_B1484_5000nM	B1484	Levosulpiride	DMSO	5000	0.116432	0.104604	0.691379	0.694861	0.0131029	0.0123036	23430	22026	0.523901	0.523654	0.168417	0.17275	12610	1013	0.0803331	11887	962	0.0809287	1.36999	1.27145	22728	0.183659	0.110518	0.69312	0.0127033	0.637233	0.0558869	0.816341	0.523777	0.170583	12248.5	987.5	0.0806309	20825.2	0.19094	0.103431	0.693084	0.012545	0.640333	0.0527504	0.80906	0.51397	0.181131	11095.7	878.15
10_B1503_100nM	B1503	Altrenogest	DMSO	100	0.105325	0.106475	0.695597	0.701236	0.0122683	0.011478	22986	14811	0.5355	0.521909	0.161359	0.181487	12383	880	0.0710652	7714	639	0.0828364	0.92477	0.815487	18898.5	0.18381	0.1059	0.698416	0.0118731	0.644673	0.0537437	0.81619	0.528705	0.171423	10048.5	759.5	0.0769508	20825.2	0.19094	0.103431	0.693084	0.012545	0.640333	0.0527504	0.80906	0.51397	0.181131	11095.7	878.15
10_B1503_200nM	B1503	Altrenogest	DMSO	200	0.108255	0.108598	0.666289	0.711346	0.0146076	0.0108527	17662	14190	0.504813	0.549542	0.162213	0.163354	8899	557	0.0625913	7602	555	0.0730071	1.04461	1.06165	15926	0.190026	0.108426	0.688818	0.0127302	0.642116	0.0467013	0.809974	0.527177	0.162784	8250.5	556	0.0677992	20825.2	0.19094	0.103431	0.693084	0.012545	0.640333	0.0527504	0.80906	0.51397	0.181131	11095.7	878.15
10_B1503_20nM	B1503	Altrenogest	DMSO	20	0.106728	0.116301	0.6788	0.678907	0.0164569	0.0128248	20660	14815	0.495692	0.504624	0.184269	0.17624	10602	777	0.0732881	7374	609	0.0825875	0.902408	1.11683	17737.5	0.194992	0.111515	0.678853	0.0146409	0.625945	0.0529083	0.805008	0.500158	0.180255	8988	693	0.0779378	20825.2	0.19094	0.103431	0.693084	0.012545	0.640333	0.0527504	0.80906	0.51397	0.181131	11095.7	878.15
10_B1503_500nM	B1503	Altrenogest	DMSO	500	0.110853	0.0980283	0.697891	0.717238	0.0131628	0.0121942	18917	12629	0.526352	0.550954	0.172543	0.168026	10255	858	0.0836665	6755	424	0.0627683	1.0924	1.01933	15773	0.175317	0.104441	0.707564	0.0126785	0.655758	0.051806	0.824683	0.538653	0.170285	8505	641	0.0732174	20825.2	0.19094	0.103431	0.693084	0.012545	0.640333	0.0527504	0.80906	0.51397	0.181131	11095.7	878.15
10_B1503_50nM	B1503	Altrenogest	DMSO	50	0.107268	0.11599	0.693444	0.697486	0.0138054	0.0135022	20789	15553	0.533263	0.523179	0.161961	0.175786	11085	743	0.0670275	8094	640	0.0790709	0.920108	1.29563	18171	0.179252	0.111629	0.695465	0.0136538	0.644662	0.0508032	0.820748	0.528221	0.168873	9589.5	691.5	0.0730492	20825.2	0.19094	0.103431	0.693084	0.012545	0.640333	0.0527504	0.80906	0.51397	0.181131	11095.7	878.15
10_B1507_10000nM	B1507	Estriol	DMSO	10000	0.108884	0.111643	0.663832	0.705217	0.0143255	0.0107467	19755	17959	0.516173	0.542291	0.149127	0.164876	10125	783	0.0773333	9655	742	0.0768514	0.96227	1.14683	18857	0.192676	0.110264	0.684525	0.0125361	0.631753	0.0527716	0.807324	0.529232	0.157001	9890	762.5	0.0770924	20825.2	0.19094	0.103431	0.693084	0.012545	0.640333	0.0527504	0.80906	0.51397	0.181131	11095.7	878.15
10_B1507_100nM	B1507	Estriol	DMSO	100	0.0995687	0.111058	0.67897	0.706811	0.0117115	0.0116186	23652	12480	0.516954	0.548317	0.163157	0.159615	12341	953	0.0772223	6485	412	0.0635312	0.909384	0.904768	18066	0.190131	0.105313	0.69289	0.011665	0.644127	0.0487634	0.809869	0.532636	0.161386	9413	682.5	0.0703767	20825.2	0.19094	0.103431	0.693084	0.012545	0.640333	0.0527504	0.80906	0.51397	0.181131	11095.7	878.15
10_B1507_20000nM	B1507	Estriol	DMSO	20000	0.116496	0.113695	0.684895	0.692	0.0142465	0.0118559	17829	19737	0.506086	0.52698	0.179539	0.166388	9214	728	0.0790102	10613	846	0.0797136	0.996417	0.990844	18783	0.183406	0.115095	0.688448	0.0130512	0.633811	0.0546365	0.816594	0.516533	0.172963	9913.5	787	0.0793619	20825.2	0.19094	0.103431	0.693084	0.012545	0.640333	0.0527504	0.80906	0.51397	0.181131	11095.7	878.15
10_B1507_2000nM	B1507	Estriol	DMSO	2000	0.102023	0.0989278	0.700987	0.702361	0.0135841	0.0114425	24514	22198	0.521783	0.531129	0.180142	0.172763	13094	773	0.0590347	11900	948	0.0796639	0.859275	0.999317	23356	0.185337	0.100476	0.701674	0.0125133	0.653013	0.0486606	0.814663	0.526456	0.176453	12497	860.5	0.0693493	20825.2	0.19094	0.103431	0.693084	0.012545	0.640333	0.0527504	0.80906	0.51397	0.181131	11095.7	878.15
10_B1507_200nM	B1507	Estriol	DMSO	200	0.100391	0.114167	0.698648	0.690957	0.0119782	0.0119819	16864	13270	0.540678	0.530972	0.158978	0.161869	8964	565	0.0630299	6897	526	0.076265	0.98028	1.06381	15067	0.185938	0.107279	0.694803	0.01198	0.646411	0.0483912	0.814062	0.535825	0.160423	7930.5	545.5	0.0696475	20825.2	0.19094	0.103431	0.693084	0.012545	0.640333	0.0527504	0.80906	0.51397	0.181131	11095.7	878.15
10_B1507_20nM	B1507	Estriol	DMSO	20	0.119032	0.124535	0.705221	0.669036	0.0133911	0.0138184	22851	17730	0.522165	0.501636	0.183974	0.168584	12425	983	0.0791147	8852	603	0.0681202	0.918935	1.06906	20290.5	0.177484	0.121783	0.687128	0.0136047	0.636544	0.0505846	0.822516	0.5119	0.176279	10638.5	793	0.0736174	20825.2	0.19094	0.103431	0.693084	0.012545	0.640333	0.0527504	0.80906	0.51397	0.181131	11095.7	878.15
10_B1507_50000nM	B1507	Estriol	DMSO	50000	0.124691	0.113329	0.660298	0.704717	0.0131045	0.0115232	22664	19439	0.496647	0.540048	0.165152	0.166264	11627	883	0.0759439	10772	800	0.0742666	0.994457	1.30187	21051.5	0.186168	0.11901	0.682508	0.0123139	0.631248	0.0512599	0.813832	0.518348	0.165708	11199.5	841.5	0.0751053	20825.2	0.19094	0.103431	0.693084	0.012545	0.640333	0.0527504	0.80906	0.51397	0.181131	11095.7	878.15
10_B1507_5000nM	B1507	Estriol	DMSO	5000	0.112612	0.119736	0.666142	0.703831	0.0122684	0.0117743	24127	22082	0.497327	0.534961	0.170058	0.17041	12473	997	0.0799327	12175	896	0.0735934	1.13779	1.23464	23104.5	0.186818	0.116174	0.684986	0.0120214	0.632405	0.0525816	0.813182	0.516144	0.170234	12324	946.5	0.076763	20825.2	0.19094	0.103431	0.693084	0.012545	0.640333	0.0527504	0.80906	0.51397	0.181131	11095.7	878.15
10_B1507_500nM	B1507	Estriol	DMSO	500	0.122168	0.101672	0.684694	0.715458	0.0140646	0.0103157	16993	12796	0.531042	0.545639	0.154534	0.172007	8905	590	0.0662549	6952	515	0.0740794	1.02691	0.860277	14894.5	0.175814	0.11192	0.700076	0.0121902	0.650953	0.0491223	0.824186	0.538341	0.163271	7928.5	552.5	0.0701672	20825.2	0.19094	0.103431	0.693084	0.012545	0.640333	0.0527504	0.80906	0.51397	0.181131	11095.7	878.15
10_B1507_50nM	B1507	Estriol	DMSO	50	0.111396	0.102665	0.69923	0.689926	0.0137985	0.012403	21814	12497	0.529156	0.533728	0.171083	0.157158	11742	808	0.0688128	6340	431	0.0679811	0.916574	1.31098	17155.5	0.185291	0.10703	0.694578	0.0131007	0.647071	0.047507	0.814709	0.531442	0.16412	9041	619.5	0.0683969	20825.2	0.19094	0.103431	0.693084	0.012545	0.640333	0.0527504	0.80906	0.51397	0.181131	11095.7	878.15
11_B1614_1000nM	B1614	Solifenacin succinate	DMSO	1000	0.116923	0.0986734	0.67473	0.70263	0.0124924	0.0131486	21373	17036	0.519815	0.537215	0.155991	0.167351	11057	766	0.0692774	8969	648	0.0722489	0.995695	0.818156	19204.5	0.190701	0.107798	0.68868	0.0128205	0.639947	0.0487331	0.809299	0.528515	0.161671	10013	707	0.0707631	20825.2	0.19094	0.103431	0.693084	0.012545	0.640333	0.0527504	0.80906	0.51397	0.181131	11095.7	878.15
11_B1614_2000nM	B1614	Solifenacin succinate	DMSO	2000	0.107105	0.104934	0.701715	0.689103	0.0152361	0.0111059	19887	14857	0.537437	0.524669	0.165636	0.16578	10452	718	0.068695	7684	565	0.0735294	1.01462	1.11035	17372	0.185401	0.106019	0.695409	0.013171	0.645957	0.049452	0.814599	0.531053	0.165708	9068	641.5	0.0711122	20825.2	0.19094	0.103431	0.693084	0.012545	0.640333	0.0527504	0.80906	0.51397	0.181131	11095.7	878.15
11_B1614_200nM	B1614	Solifenacin succinate	DMSO	200	0.118755	0.116272	0.673011	0.668094	0.0118912	0.0122659	25481	13778	0.500962	0.496081	0.173698	0.173973	13100	1081	0.0825191	6590	481	0.0729894	1.00979	1.07673	19629.5	0.199855	0.117514	0.670553	0.0120786	0.618414	0.0521383	0.800145	0.498521	0.173836	9845	781	0.0777542	20825.2	0.19094	0.103431	0.693084	0.012545	0.640333	0.0527504	0.80906	0.51397	0.181131	11095.7	878.15
11_B1614_5000nM	B1614	Solifenacin succinate	DMSO	5000	0.115524	0.109755	0.66784	0.70604	0.0134253	0.0124083	21303	14587	0.504154	0.528964	0.165423	0.179201	10775	787	0.0730394	7698	632	0.0820992	1.05644	1.14509	17945	0.187504	0.112639	0.68694	0.0129168	0.633654	0.0532855	0.812496	0.516559	0.172312	9236.5	709.5	0.0775693	20825.2	0.19094	0.103431	0.693084	0.012545	0.640333	0.0527504	0.80906	0.51397	0.181131	11095.7	878.15
11_B1614_500nM	B1614	Solifenacin succinate	DMSO	500	0.1131	0.105561	0.682093	0.69456	0.0133811	0.0126009	23466	13253	0.515512	0.526371	0.168201	0.169697	12331	956	0.0775282	6822	507	0.0743184	1.08837	1.23354	18359.5	0.189352	0.10933	0.688326	0.012991	0.636066	0.05226	0.810648	0.520942	0.168949	9576.5	731.5	0.0759233	20825.2	0.19094	0.103431	0.693084	0.012545	0.640333	0.0527504	0.80906	0.51397	0.181131	11095.7	878.15
11_B1684_1000nM	B1684	Bromfenac Sodium	DMSO	1000	0.119431	0.110904	0.676751	0.669586	0.0136447	0.011557	24625	13931	0.520975	0.516187	0.157523	0.156198	12867	747	0.0580555	6967	482	0.0691833	1.07866	0.888095	19278	0.199063	0.115168	0.673169	0.0126008	0.630342	0.0428266	0.800937	0.518581	0.156861	9917	614.5	0.0636194	20825.2	0.19094	0.103431	0.693084	0.012545	0.640333	0.0527504	0.80906	0.51397	0.181131	11095.7	878.15
11_B1684_2000nM	B1684	Bromfenac Sodium	DMSO	2000	0.106323	0.109903	0.690105	0.707935	0.0127115	0.0111486	21162	14531	0.520934	0.548964	0.17125	0.160484	11155	779	0.0698342	7696	497	0.064579	0.939632	1.14828	17846.5	0.180937	0.108113	0.69902	0.01193	0.652041	0.0469787	0.819063	0.534949	0.165867	9425.5	638	0.0672066	20825.2	0.19094	0.103431	0.693084	0.012545	0.640333	0.0527504	0.80906	0.51397	0.181131	11095.7	878.15
11_B1684_200nM	B1684	Bromfenac Sodium	DMSO	200	0.117346	0.107897	0.668201	0.683224	0.0110358	0.0110383	23469	16488	0.507648	0.523775	0.161703	0.161208	12025	902	0.0750104	8431	509	0.0603724	1.07942	1.03838	19978.5	0.200629	0.112621	0.675712	0.0110371	0.629972	0.0457399	0.799371	0.515712	0.161455	10228	705.5	0.0676914	20825.2	0.19094	0.103431	0.693084	0.012545	0.640333	0.0527504	0.80906	0.51397	0.181131	11095.7	878.15
11_B1684_5000nM	B1684	Bromfenac Sodium	DMSO	5000	0.118232	0.110482	0.6526	0.699211	0.0136245	0.0125302	19597	15722	0.499158	0.527287	0.15436	0.173769	9785	722	0.0737864	8261	648	0.0784409	1.02274	1.14986	17659.5	0.19666	0.114357	0.675906	0.0130774	0.62446	0.0514456	0.80334	0.513222	0.164065	9023	685	0.0761136	20825.2	0.19094	0.103431	0.693084	0.012545	0.640333	0.0527504	0.80906	0.51397	0.181131	11095.7	878.15
11_B1684_500nM	B1684	Bromfenac Sodium	DMSO	500	0.107861	0.118105	0.674254	0.650845	0.0144149	0.0149782	25876	9881	0.517081	0.477077	0.158062	0.175286	13662	955	0.0699019	4562	368	0.0806664	1.16567	1.23496	17878.5	0.209771	0.112983	0.66255	0.0146966	0.61267	0.0498795	0.790229	0.497079	0.166674	9112	661.5	0.0752841	20825.2	0.19094	0.103431	0.693084	0.012545	0.640333	0.0527504	0.80906	0.51397	0.181131	11095.7	878.15
11_B1695_1000nM	B1695	Chlorhexidine HCl	DMSO	1000	0.100222	0.106701	0.683158	0.698391	0.0109729	0.0113486	21143	16654	0.528165	0.524258	0.1566	0.175273	11112	812	0.0730742	8788	691	0.0786299	1.07367	0.973182	18898.5	0.194603	0.103462	0.690774	0.0111608	0.638378	0.0523966	0.805397	0.526212	0.165937	9950	751.5	0.0758521	20825.2	0.19094	0.103431	0.693084	0.012545	0.640333	0.0527504	0.80906	0.51397	0.181131	11095.7	878.15
11_B1695_2000nM	B1695	Chlorhexidine HCl	DMSO	2000	0.0920753	0.0887483	0.710401	0.743325	0.00946013	0.0115759	20190	19437	0.527142	0.570458	0.184497	0.174049	10921	911	0.0834173	11201	801	0.0715115	0.902404	1.16635	19813.5	0.172207	0.0904118	0.726863	0.010518	0.670557	0.056306	0.827793	0.5488	0.179273	11061	856	0.0774644	20825.2	0.19094	0.103431	0.693084	0.012545	0.640333	0.0527504	0.80906	0.51397	0.181131	11095.7	878.15
11_B1695_200nM	B1695	Chlorhexidine HCl	DMSO	200	0.105483	0.112961	0.670097	0.677824	0.0111345	0.0145347	23710	16581	0.492746	0.509499	0.178237	0.170074	12054	961	0.0797246	8462	605	0.0714961	0.989888	1.0893	20145.5	0.203983	0.109222	0.673961	0.0128346	0.623002	0.0509584	0.796017	0.501122	0.174156	10258	783	0.0756103	20825.2	0.19094	0.103431	0.693084	0.012545	0.640333	0.0527504	0.80906	0.51397	0.181131	11095.7	878.15
11_B1695_5000nM	B1695	Chlorhexidine HCl	DMSO	5000	0.0349914	0.0257559	0.475986	0.462141	0.00434534	0.00542682	17490	11609	0.324528	0.331639	0.152144	0.13145	5966	683	0.114482	3714	364	0.0980075	0.0758541	0.0903743	14549.5	0.495676	0.0303737	0.469064	0.00488608	0.419228	0.0498356	0.504324	0.328084	0.141797	4840	523.5	0.106245	20825.2	0.19094	0.103431	0.693084	0.012545	0.640333	0.0527504	0.80906	0.51397	0.181131	11095.7	878.15
11_B1695_500nM	B1695	Chlorhexidine HCl	DMSO	500	0.109578	0.115085	0.675014	0.69398	0.0128639	0.0134277	27752	15267	0.500541	0.520207	0.176059	0.175608	14472	1018	0.0703427	7987	545	0.0682359	1.15409	1.32408	21509.5	0.190026	0.112331	0.684497	0.0131458	0.637069	0.0474284	0.809974	0.510374	0.175833	11229.5	781.5	0.0692893	20825.2	0.19094	0.103431	0.693084	0.012545	0.640333	0.0527504	0.80906	0.51397	0.181131	11095.7	878.15
11_B1710_1000nM	B1710	Clofazimine	DMSO	1000	0.0912207	0.0973891	0.698488	0.681606	0.0100261	0.0112486	23339	16891	0.530443	0.526375	0.169159	0.156355	12658	922	0.0728393	8774	634	0.0722589	0.758989	0.744209	20115	0.205011	0.0943049	0.690047	0.0106374	0.639984	0.0500623	0.794989	0.528409	0.162757	10716	778	0.0725491	20825.2	0.19094	0.103431	0.693084	0.012545	0.640333	0.0527504	0.80906	0.51397	0.181131	11095.7	878.15
11_B1710_2000nM	B1710	Clofazimine	DMSO	2000	0.0842161	0.0800081	0.706518	0.710352	0.0110325	0.00987378	22751	19648	0.544591	0.543516	0.163202	0.168261	12261	814	0.0663894	10792	822	0.0761675	0.505736	0.68899	21199.5	0.198999	0.0821121	0.708435	0.0104531	0.657939	0.0504962	0.801001	0.544054	0.165732	11526.5	818	0.0712784	20825.2	0.19094	0.103431	0.693084	0.012545	0.640333	0.0527504	0.80906	0.51397	0.181131	11095.7	878.15
11_B1710_200nM	B1710	Clofazimine	DMSO	200	0.0950259	0.0997435	0.699858	0.708465	0.0114362	0.0135162	21773	10136	0.502825	0.524566	0.198641	0.185379	11373	1004	0.0882793	5123	367	0.0716377	0.941414	0.96777	15954.5	0.185978	0.0973847	0.704161	0.0124762	0.647858	0.0563037	0.814022	0.513695	0.19201	8248	685.5	0.0799585	20825.2	0.19094	0.103431	0.693084	0.012545	0.640333	0.0527504	0.80906	0.51397	0.181131	11095.7	878.15
11_B1710_5000nM	B1710	Clofazimine	DMSO	5000	0.0756298	0.0841595	0.664017	0.666501	0.00735887	0.00881251	18617	18156	0.502122	0.518947	0.165279	0.149923	9258	653	0.0705336	9305	511	0.0549167	0.255528	0.247571	18386.5	0.246761	0.0798947	0.665259	0.00808569	0.623531	0.0417285	0.753239	0.510534	0.157601	9281.5	582	0.0627252	20825.2	0.19094	0.103431	0.693084	0.012545	0.640333	0.0527504	0.80906	0.51397	0.181131	11095.7	878.15
11_B1710_500nM	B1710	Clofazimine	DMSO	500	0.0927484	0.0954936	0.70786	0.709962	0.0100985	0.0104473	27925	17708	0.538227	0.541958	0.170313	0.171109	15536	1057	0.0680355	9601	729	0.0759296	0.942577	1.18446	22816.5	0.186695	0.094121	0.708911	0.0102729	0.657882	0.0510292	0.813305	0.540093	0.170711	12568.5	893	0.0719826	20825.2	0.19094	0.103431	0.693084	0.012545	0.640333	0.0527504	0.80906	0.51397	0.181131	11095.7	878.15
12_B1785_1000nM	B1785	Mechlorethamine HCl	DMSO	1000	0.0245413	0.0160494	0.334	0.374454	0.002335	0.0037037	20985	10530	0.224875	0.268566	0.110174	0.107028	4893	373	0.0762314	2596	225	0.0866718	0.0194317	0.0156805	15757.5	0.622458	0.0202954	0.354227	0.00301935	0.325375	0.0288524	0.377542	0.24672	0.108601	3744.5	299	0.0814516	20825.2	0.19094	0.103431	0.693084	0.012545	0.640333	0.0527504	0.80906	0.51397	0.181131	11095.7	878.15
12_B1785_2000nM	B1785	Mechlorethamine HCl	DMSO	2000	0.0110338	0.0107211	0.289889	0.288511	0.00347733	0.00259564	14954	17722	0.184232	0.213351	0.10646	0.0753865	2848	281	0.0986657	3566	204	0.057207	0.010338	-0.0420974	16338	0.696886	0.0108775	0.2892	0.00303649	0.266661	0.0225392	0.303114	0.198791	0.0909232	3207	242.5	0.0779363	20825.2	0.19094	0.103431	0.693084	0.012545	0.640333	0.0527504	0.80906	0.51397	0.181131	11095.7	878.15
12_B1785_200nM	B1785	Mechlorethamine HCl	DMSO	200	0.112548	0.0681915	0.634301	0.636353	0.0170999	0.00831159	21813	16483	0.454775	0.482982	0.180397	0.156525	10418	1100	0.105586	7837	572	0.0729871	0.698397	0.718191	19148	0.261598	0.0903695	0.635327	0.0127057	0.5786	0.0567263	0.738402	0.468879	0.168461	9127.5	836	0.0892868	20825.2	0.19094	0.103431	0.693084	0.012545	0.640333	0.0527504	0.80906	0.51397	0.181131	11095.7	878.15
12_B1785_5000nM	B1785	Mechlorethamine HCl	DMSO	5000	0.00699873	0.0105594	0.241456	0.265221	0.00268037	0.00275875	13431	10512	0.168342	0.193779	0.0736356	0.0719178	2058	153	0.074344	1727	115	0.0665895	0.00112573	-0.00345958	11971.5	0.735163	0.00877905	0.253339	0.00271956	0.235487	0.0178519	0.264837	0.18106	0.0727767	1892.5	134	0.0704667	20825.2	0.19094	0.103431	0.693084	0.012545	0.640333	0.0527504	0.80906	0.51397	0.181131	11095.7	878.15
12_B1785_500nM	B1785	Mechlorethamine HCl	DMSO	500	0.0923706	0.0498434	0.553876	0.47365	0.0191603	0.00653954	25939	18197	0.405567	0.365115	0.149081	0.111887	10995	783	0.0712142	6416	307	0.0478491	0.185853	0.0989106	22068	0.40228	0.071107	0.513763	0.0128499	0.483178	0.0305852	0.59772	0.385341	0.130484	8705.5	545	0.0595317	20825.2	0.19094	0.103431	0.693084	0.012545	0.640333	0.0527504	0.80906	0.51397	0.181131	11095.7	878.15
13_B1935_1000nM	B1935	Dronedarone HCl	DMSO	1000	0.0796992	0.0721632	0.707785	0.682471	0.00898685	0.0118671	21142	17696	0.521237	0.518818	0.188629	0.16484	11570	881	0.0761452	9236	549	0.0594413	0.965941	0.426059	19419	0.218514	0.0759312	0.695128	0.010427	0.648003	0.047125	0.781486	0.520028	0.176734	10403	715	0.0677933	20825.2	0.19094	0.103431	0.693084	0.012545	0.640333	0.0527504	0.80906	0.51397	0.181131	11095.7	878.15
13_B1935_2000nM	B1935	Dronedarone HCl	DMSO	2000	0.0582507	0.0477862	0.710296	0.614147	0.00770184	0.00534557	22592	18520	0.540058	0.465767	0.171167	0.149892	12425	957	0.0770221	8660	601	0.0693995	0.755081	0.285944	20556	0.278237	0.0530184	0.662221	0.00652371	0.61374	0.0484818	0.721763	0.502913	0.160529	10542.5	779	0.0732108	20825.2	0.19094	0.103431	0.693084	0.012545	0.640333	0.0527504	0.80906	0.51397	0.181131	11095.7	878.15
13_B1935_200nM	B1935	Dronedarone HCl	DMSO	200	0.106488	0.0779221	0.69607	0.62987	0.0140926	0.0324675	20791	462	0.517965	0.5	0.179356	0.12987	10973	893	0.0813816	120	0	0	1.17758	1.12849	10626.5	0.221544	0.0922052	0.66297	0.0232801	0.635993	0.0269768	0.778456	0.508982	0.154613	5546.5	446.5	0.0406908	20825.2	0.19094	0.103431	0.693084	0.012545	0.640333	0.0527504	0.80906	0.51397	0.181131	11095.7	878.15
13_B1935_5000nM	B1935	Dronedarone HCl	DMSO	5000	0.0566782	0.0584016	0.686655	0.795082	0.007119	0.00824795	18261	19520	0.505887	0.543852	0.181753	0.253842	9535	685	0.0718406	12071	1135	0.094027	0.179087	0.343531	18890.5	0.193908	0.0575399	0.740868	0.00768347	0.679425	0.061443	0.806092	0.52487	0.217798	10803	910	0.0829338	20825.2	0.19094	0.103431	0.693084	0.012545	0.640333	0.0527504	0.80906	0.51397	0.181131	11095.7	878.15
13_B1935_500nM	B1935	Dronedarone HCl	DMSO	500	0.100939	0.0718563	0.696165	0.686627	0.014356	0.0219561	24589	501	0.529383	0.526946	0.168978	0.159681	13218	927	0.0701316	154	0	0	1.03964	0.984347	12545	0.20405	0.0863979	0.691396	0.0181561	0.667151	0.0242444	0.79595	0.528165	0.164329	6686	463.5	0.0350658	20825.2	0.19094	0.103431	0.693084	0.012545	0.640333	0.0527504	0.80906	0.51397	0.181131	11095.7	878.15
16_B2293_1000nM	B2293	Irinotecan HCl Trihydrate	DMSO	1000	0.0523242	0.0845751	0.316035	0.53383	0.00375061	0.00996778	16264	9932	0.241331	0.409887	0.0756272	0.12797	3669	214	0.0583265	3746	290	0.0774159	0.0173376	0.0259028	13098	0.499758	0.0684496	0.424933	0.0068592	0.396092	0.0288407	0.500242	0.325609	0.101799	3707.5	252	0.0678712	20825.2	0.19094	0.103431	0.693084	0.012545	0.640333	0.0527504	0.80906	0.51397	0.181131	11095.7	878.15
16_B2293_2000nM	B2293	Irinotecan HCl Trihydrate	DMSO	2000	0.0172602	0.01725	0.298879	0.320417	0.00337268	0.00308333	10081	12000	0.210594	0.228917	0.0886817	0.09175	1878	141	0.0750799	2557	276	0.107939	0.0145197	-0.00460858	11040.5	0.669869	0.0172551	0.309648	0.00322801	0.281312	0.0283357	0.330131	0.219755	0.0902158	2217.5	208.5	0.0915094	20825.2	0.19094	0.103431	0.693084	0.012545	0.640333	0.0527504	0.80906	0.51397	0.181131	11095.7	878.15
16_B2293_200nM	B2293	Irinotecan HCl Trihydrate	DMSO	200	0.112922	0.113935	0.6427	0.618192	0.0145379	0.0134594	22768	15974	0.484232	0.475523	0.159478	0.144109	11086	804	0.0725239	7309	513	0.0701874	0.666012	0.57083	19371	0.242127	0.113428	0.630446	0.0139987	0.58546	0.0449859	0.757873	0.479877	0.151794	9197.5	658.5	0.0713557	20825.2	0.19094	0.103431	0.693084	0.012545	0.640333	0.0527504	0.80906	0.51397	0.181131	11095.7	878.15
16_B2293_5000nM	B2293	Irinotecan HCl Trihydrate	DMSO	5000	0.0142343	0.0166394	0.297797	0.319269	0.00187294	0.00623979	13348	6731	0.198831	0.227306	0.0993407	0.0931511	2614	282	0.107881	1255	112	0.089243	0.00138767	0.00534927	10039.5	0.671974	0.0154369	0.308533	0.00405636	0.278124	0.0304096	0.328026	0.213069	0.0962459	1934.5	197	0.0985618	20825.2	0.19094	0.103431	0.693084	0.012545	0.640333	0.0527504	0.80906	0.51397	0.181131	11095.7	878.15
16_B2293_500nM	B2293	Irinotecan HCl Trihydrate	DMSO	500	0.10867	0.088592	0.489814	0.471761	0.0124553	0.00812183	20714	18715	0.370715	0.341651	0.119919	0.130751	7524	550	0.0730994	6589	514	0.0780088	0.167159	0.149642	19714.5	0.410293	0.0986313	0.480787	0.0102886	0.444462	0.0363254	0.589707	0.356183	0.125335	7056.5	532	0.0755541	20825.2	0.19094	0.103431	0.693084	0.012545	0.640333	0.0527504	0.80906	0.51397	0.181131	11095.7	878.15
17_B3436_10000nM	B3436	Ouabain Octahydrate	H2O	10000	0.00629231	0.0143809	0.323696	0.471608	0.00207089	0.00391245	12555	9457	0.0912784	0.117268	0.233214	0.354764	2513	818	0.325507	2735	776	0.283729	0.0527824	0.0649838	11006	0.58902	0.0103366	0.397652	0.00299167	0.27652	0.121132	0.41098	0.104273	0.293989	2624	797	0.304618	22343	0.172778	0.127033	0.684958	0.0152304	0.638543	0.0464155	0.827222	0.525941	0.160842	11986.4	826.65
17_B3436_20000nM	B3436	Ouabain Octahydrate	H2O	20000	0.00750633	0.00976356	0.302435	0.412775	0.00218207	0.003529	11457	8501	0.0830933	0.135866	0.219691	0.277614	2096	652	0.311069	2164	632	0.292052	0.0656168	0.0654037	9979	0.630904	0.00863494	0.357605	0.00285553	0.249766	0.107839	0.369096	0.10948	0.248653	2130	642	0.30156	22343	0.172778	0.127033	0.684958	0.0152304	0.638543	0.0464155	0.827222	0.525941	0.160842	11986.4	826.65
17_B3436_2000nM	B3436	Ouabain Octahydrate	H2O	2000	0.00688992	0.0107198	0.450088	0.501969	0.00512738	0.00328156	12482	9142	0.135475	0.134763	0.316616	0.367972	3530	1006	0.284986	2843	885	0.311291	0.0452469	0.0571335	10812	0.510962	0.00880484	0.476029	0.00420447	0.334106	0.141922	0.489038	0.135119	0.342294	3186.5	945.5	0.298138	22343	0.172778	0.127033	0.684958	0.0152304	0.638543	0.0464155	0.827222	0.525941	0.160842	11986.4	826.65
17_B3436_50000nM	B3436	Ouabain Octahydrate	H2O	50000	0.00659582	0.12168	0.423324	0.69098	0.00293148	0.00970743	10916	14834	0.12697	0.530673	0.296904	0.161925	2903	852	0.293489	7786	560	0.071924	0.0891727		12875	0.372391	0.0641379	0.557152	0.00631945	0.455356	0.101795	0.627609	0.328821	0.229414	5344.5	706	0.182707	22343	0.172778	0.127033	0.684958	0.0152304	0.638543	0.0464155	0.827222	0.525941	0.160842	11986.4	826.65
17_B3436_5000nM	B3436	Ouabain Octahydrate	H2O	5000	0.00599261	0.0113535	0.390356	0.559328	0.00243885	0.00422974	14351	8984	0.124591	0.165516	0.266811	0.394145	3522	845	0.23992	3217	966	0.30028	0.0784594	0.0769406	11667.5	0.513151	0.00867307	0.474842	0.0033343	0.346587	0.128255	0.486849	0.145054	0.330478	3369.5	905.5	0.2701	22343	0.172778	0.127033	0.684958	0.0152304	0.638543	0.0464155	0.827222	0.525941	0.160842	11986.4	826.65
17_B4795_10000nM	B4795	Labetalol HCl	DMSO	10000	0.0880865	0.0844243	0.729161	0.733952	0.00690875	0.00888677	24317	12603	0.530452	0.55336	0.199202	0.183052	13771	1233	0.089536	6820	500	0.0733138	0.901961	1.25799	18460	0.17429	0.0862554	0.731556	0.00789776	0.67199	0.0595669	0.82571	0.541906	0.191127	10295.5	866.5	0.0814249	20825.2	0.19094	0.103431	0.693084	0.012545	0.640333	0.0527504	0.80906	0.51397	0.181131	11095.7	878.15
17_B4795_20000nM	B4795	Labetalol HCl	DMSO	20000	0.0747199	0.081882	0.754691	0.759132	0.00822118	0.00731737	15083	16536	0.545316	0.567429	0.211032	0.192852	8587	662	0.0770933	9480	695	0.0733122	1.12513	1.14731	15809.5	0.157019	0.0783009	0.756911	0.00776927	0.699989	0.0569218	0.842981	0.556372	0.201942	9033.5	678.5	0.0752028	20825.2	0.19094	0.103431	0.693084	0.012545	0.640333	0.0527504	0.80906	0.51397	0.181131	11095.7	878.15
17_B4795_2000nM	B4795	Labetalol HCl	DMSO	2000	0.103606	0.112825	0.699659	0.67495	0.0115457	0.00919813	19661	13481	0.51681	0.493435	0.18407	0.182627	10365	795	0.0767004	6645	548	0.082468	0.811079	1.09523	16571	0.194108	0.108216	0.687305	0.0103719	0.632606	0.0546986	0.805892	0.505123	0.183349	8505	671.5	0.0795842	20825.2	0.19094	0.103431	0.693084	0.012545	0.640333	0.0527504	0.80906	0.51397	0.181131	11095.7	878.15
17_B4795_50000nM	B4795	Labetalol HCl	DMSO	50000	0.0761685	0.0802663	0.764165	0.760218	0.00981	0.0100795	17737	10814	0.549924	0.571019	0.215876	0.191326	10332	914	0.088463	6096	513	0.0841535	0.999359	1.29072	14275.5	0.149646	0.0782174	0.762192	0.00994476	0.696408	0.0657835	0.850354	0.560471	0.203601	8214	713.5	0.0863083	20825.2	0.19094	0.103431	0.693084	0.012545	0.640333	0.0527504	0.80906	0.51397	0.181131	11095.7	878.15
17_B4795_5000nM	B4795	Labetalol HCl	DMSO	5000	0.0951448	0.0865298	0.712046	0.697563	0.0112782	0.0104554	25004	15590	0.533395	0.52136	0.179571	0.176972	13913	1102	0.0792065	8222	548	0.0666505	1.24977	1.53063	20297	0.193492	0.0908373	0.704804	0.0108668	0.653404	0.0514003	0.806508	0.527377	0.178272	11067.5	825	0.0729285	20825.2	0.19094	0.103431	0.693084	0.012545	0.640333	0.0527504	0.80906	0.51397	0.181131	11095.7	878.15
18_B4982_10nM	B4982	Topotecan	DMSO	10	0.0995699	0.094506	0.599661	0.635672	0.0100668	0.00960277	21854	19057	0.457628	0.487327	0.142811	0.150286	10078	678	0.0672753	9236	694	0.0751408	0.319163	0.403275	20455.5	0.275461	0.0970379	0.617667	0.00983479	0.573684	0.0439828	0.724539	0.472478	0.146549	9657	686	0.071208	20825.2	0.19094	0.103431	0.693084	0.012545	0.640333	0.0527504	0.80906	0.51397	0.181131	11095.7	878.15
18_B4982_20nM	B4982	Topotecan	DMSO	20	0.112395	0.089237	0.444575	0.489617	0.0121451	0.0073573	18773	16854	0.326107	0.34965	0.119267	0.144951	6065	298	0.0491344	5989	501	0.0836534	0.0758492	0.089178	17813.5	0.422337	0.100816	0.467096	0.0097512	0.436083	0.0310123	0.577663	0.337878	0.132109	6027	399.5	0.0663939	20825.2	0.19094	0.103431	0.693084	0.012545	0.640333	0.0527504	0.80906	0.51397	0.181131	11095.7	878.15
18_B4982_2nM	B4982	Topotecan	DMSO	2	0.117538	0.111448	0.68427	0.65288	0.0118556	0.0148449	16701	13540	0.5047	0.477474	0.180348	0.177031	8670	788	0.0908881	6444	566	0.0878336	0.701846	0.852937	15120.5	0.203582	0.114493	0.668575	0.0133502	0.608831	0.0597445	0.796418	0.491087	0.17869	7557	677	0.0893609	20825.2	0.19094	0.103431	0.693084	0.012545	0.640333	0.0527504	0.80906	0.51397	0.181131	11095.7	878.15
18_B4982_50nM	B4982	Topotecan	DMSO	50	0.0220994	0.0443812	0.453039	0.420616	0.00446239	0.00561045	9412	11942	0.317573	0.304053	0.136634	0.120499	2848	267	0.09375	3462	257	0.0742345	0.0169639	0.0199362	10677	0.524896	0.0332403	0.436827	0.00503642	0.400137	0.0366901	0.475104	0.310813	0.128567	3155	262	0.0839923	20825.2	0.19094	0.103431	0.693084	0.012545	0.640333	0.0527504	0.80906	0.51397	0.181131	11095.7	878.15
18_B4982_5nM	B4982	Topotecan	DMSO	5	0.11456	0.107401	0.668518	0.639736	0.0117706	0.0143926	25742	15633	0.497397	0.47259	0.173607	0.168746	13406	1020	0.0760853	7397	678	0.0916588	0.695153	0.932406	20687.5	0.221811	0.11098	0.654127	0.0130816	0.599264	0.054863	0.778189	0.484994	0.171176	10401.5	849	0.0838721	20825.2	0.19094	0.103431	0.693084	0.012545	0.640333	0.0527504	0.80906	0.51397	0.181131	11095.7	878.15
18_B6329_10000nM	B6329	Dantrolene, sodium salt	DMSO	10000	0.0929894	0.0829842	0.724773	0.731422	0.00981392	0.0102903	20583	13605	0.559297	0.575156	0.166545	0.157663	11506	789	0.0685729	7424	502	0.0676185	0.874948	1.41375	17094	0.173864	0.0879868	0.728098	0.0100521	0.678517	0.0495803	0.826136	0.567226	0.162104	9465	645.5	0.0680957	20825.2	0.19094	0.103431	0.693084	0.012545	0.640333	0.0527504	0.80906	0.51397	0.181131	11095.7	878.15
18_B6329_20000nM	B6329	Dantrolene, sodium salt	DMSO	20000	0.0593947	0.0537494	0.821041	0.819945	0.00881687	0.00599193	16786	16856	0.630883	0.632594	0.191946	0.189369	10785	714	0.0662031	10674	661	0.0619262	1.20484	1.44949	16821	0.11553	0.0565721	0.820493	0.0074044	0.767929	0.0525646	0.88447	0.631738	0.190657	10729.5	687.5	0.0640646	20825.2	0.19094	0.103431	0.693084	0.012545	0.640333	0.0527504	0.80906	0.51397	0.181131	11095.7	878.15
18_B6329_2000nM	B6329	Dantrolene, sodium salt	DMSO	2000	0.100884	0.114222	0.6742	0.645855	0.0109775	0.0153495	20132	14463	0.510083	0.481435	0.166799	0.166563	10235	731	0.0714216	6849	707	0.103227	0.796261	1.07147	17297.5	0.219256	0.107553	0.660028	0.0131635	0.602391	0.0576364	0.780744	0.495759	0.166681	8542	719	0.0873242	20825.2	0.19094	0.103431	0.693084	0.012545	0.640333	0.0527504	0.80906	0.51397	0.181131	11095.7	878.15
18_B6329_50000nM	B6329	Dantrolene, sodium salt	DMSO	50000	0.0496836	0.0554197	0.865522	0.825009	0.00658645	0.00896496	19282	8589	0.670003	0.657702	0.196453	0.168471	13286	866	0.0651814	5250	298	0.0567619	0.994466	1.67211	13935.5	0.0944071	0.0525517	0.845265	0.0077757	0.793728	0.0515372	0.905593	0.663852	0.182462	9268	582	0.0609716	20825.2	0.19094	0.103431	0.693084	0.012545	0.640333	0.0527504	0.80906	0.51397	0.181131	11095.7	878.15
18_B6329_5000nM	B6329	Dantrolene, sodium salt	DMSO	5000	0.09912	0.0815261	0.697267	0.684819	0.0117184	0.0118876	21590	12450	0.528856	0.525622	0.170264	0.161446	11524	903	0.0783582	6303	435	0.0690148	1.25878	1.51363	17020	0.206831	0.090323	0.691043	0.011803	0.640123	0.0509205	0.793169	0.527239	0.165855	8913.5	669	0.0736865	20825.2	0.19094	0.103431	0.693084	0.012545	0.640333	0.0527504	0.80906	0.51397	0.181131	11095.7	878.15
21_C6136_1000nM	C6136	Resorcinol	DMSO	1000	0.112576	0.116362	0.665638	0.701446	0.0145863	0.0103501	21390	13140	0.50935	0.539954	0.157457	0.162785	11013	747	0.0678289	6936	413	0.0595444	0.997797	0.912899	17265	0.189521	0.114469	0.683542	0.0124682	0.64001	0.0435325	0.810479	0.524652	0.160121	8974.5	580	0.0636867	20825.2	0.19094	0.103431	0.693084	0.012545	0.640333	0.0527504	0.80906	0.51397	0.181131	11095.7	878.15
21_C6136_2000nM	C6136	Resorcinol	DMSO	2000	0.112705	0.109638	0.678698	0.69861	0.0139339	0.0137162	19449	10936	0.512366	0.53429	0.167721	0.16688	9937	793	0.0798028	5571	354	0.0635433	1.0457	1.00471	15192.5	0.186349	0.111171	0.688654	0.013825	0.639296	0.0493579	0.813651	0.523328	0.1673	7754	573.5	0.0716731	20825.2	0.19094	0.103431	0.693084	0.012545	0.640333	0.0527504	0.80906	0.51397	0.181131	11095.7	878.15
21_C6136_200nM	C6136	Resorcinol	DMSO	200	0.116156	0.105597	0.673782	0.688622	0.0172948	0.0132841	20989	16260	0.507313	0.525707	0.167945	0.165314	10733	826	0.0769589	8308	540	0.0649976	1.17502	1.11751	18624.5	0.192632	0.110876	0.681202	0.0152895	0.632851	0.0483505	0.807368	0.51651	0.166629	9520.5	683	0.0709783	20825.2	0.19094	0.103431	0.693084	0.012545	0.640333	0.0527504	0.80906	0.51397	0.181131	11095.7	878.15
21_C6136_5000nM	C6136	Resorcinol	DMSO	5000	0.115339	0.104668	0.657102	0.708285	0.0161562	0.0115346	16031	12831	0.505895	0.541813	0.153016	0.167797	7885	512	0.0649334	6753	521	0.0771509	1.11114	1.12813	14431	0.193458	0.110004	0.682693	0.0138454	0.634193	0.0485	0.806542	0.523854	0.160406	7319	516.5	0.0710422	20825.2	0.19094	0.103431	0.693084	0.012545	0.640333	0.0527504	0.80906	0.51397	0.181131	11095.7	878.15
21_C6136_500nM	C6136	Resorcinol	DMSO	500	0.108681	0.114298	0.685129	0.682438	0.0121339	0.0156471	22911	13421	0.507747	0.526563	0.179303	0.157663	11928	847	0.0710094	6772	443	0.0654164	1.02778	1.31238	18166	0.190836	0.11149	0.683784	0.0138905	0.637141	0.0466429	0.809164	0.517155	0.168483	9350	645	0.0682129	20825.2	0.19094	0.103431	0.693084	0.012545	0.640333	0.0527504	0.80906	0.51397	0.181131	11095.7	878.15
21_C6285_100nM	C6285	Bisphenol A	DMSO	100	0.109302	0.11303	0.710104	0.685967	0.0108661	0.00986351	24940	18756	0.557859	0.507144	0.153087	0.179889	14006	845	0.0603313	9874	862	0.0873	1.02516	0.881562	21848	0.180433	0.111166	0.698036	0.0103648	0.64651	0.0515259	0.819567	0.532502	0.166488	11940	853.5	0.0738156	20825.2	0.19094	0.103431	0.693084	0.012545	0.640333	0.0527504	0.80906	0.51397	0.181131	11095.7	878.15
21_C6285_200nM	C6285	Bisphenol A	DMSO	200	0.105394	0.106152	0.699367	0.702114	0.0158521	0.0124829	19745	21149	0.522461	0.538323	0.179033	0.165114	10266	711	0.0692577	11542	877	0.0759834	1.38367	1.05622	20447	0.17932	0.105773	0.70074	0.0141675	0.649852	0.0508881	0.82068	0.530392	0.172073	10904	794	0.0726206	20825.2	0.19094	0.103431	0.693084	0.012545	0.640333	0.0527504	0.80906	0.51397	0.181131	11095.7	878.15
21_C6285_20nM	C6285	Bisphenol A	DMSO	20	0.10554	0.106434	0.691331	0.696466	0.0143027	0.0133746	19367	21309	0.518046	0.524755	0.174937	0.173636	10076	816	0.0809845	11386	840	0.0737748	1.03879	1.00077	20338	0.186276	0.105987	0.693898	0.0138387	0.640205	0.0536936	0.813724	0.5214	0.174286	10731	828	0.0773797	20825.2	0.19094	0.103431	0.693084	0.012545	0.640333	0.0527504	0.80906	0.51397	0.181131	11095.7	878.15
21_C6285_500nM	C6285	Bisphenol A	DMSO	500	0.105282	0.0979929	0.690325	0.725811	0.0139511	0.0109068	25446	17787	0.517331	0.559454	0.174644	0.167819	13475	1151	0.0854174	9906	654	0.0660206	1.18598	1.10223	21616.5	0.177866	0.101637	0.708068	0.012429	0.654454	0.0536142	0.822134	0.538392	0.171232	11690.5	902.5	0.075719	20825.2	0.19094	0.103431	0.693084	0.012545	0.640333	0.0527504	0.80906	0.51397	0.181131	11095.7	878.15
21_C6285_50nM	C6285	Bisphenol A	DMSO	50	0.106701	0.10256	0.690391	0.703831	0.0121965	0.00989029	26401	24064	0.5182	0.532247	0.173516	0.172997	14168	962	0.0678995	13031	880	0.0675313	1.10996	1.17122	25232.5	0.187215	0.10463	0.697111	0.0110434	0.649906	0.0472051	0.812785	0.525224	0.173257	13599.5	921	0.0677154	20825.2	0.19094	0.103431	0.693084	0.012545	0.640333	0.0527504	0.80906	0.51397	0.181131	11095.7	878.15
21_C6315_10000nM	C6315	Isosorbide 5-mononitrate	DMSO	10000	0.114115	0.121619	0.666022	0.676345	0.0110985	0.0128865	17570	18081	0.495276	0.513522	0.172225	0.164925	8833	716	0.0810597	9274	682	0.0735389	0.93005	1.44437	17825.5	0.198957	0.117867	0.671183	0.0119925	0.619301	0.051882	0.801043	0.504399	0.168575	9053.5	699	0.0772993	20825.2	0.19094	0.103431	0.693084	0.012545	0.640333	0.0527504	0.80906	0.51397	0.181131	11095.7	878.15
21_C6315_20000nM	C6315	Isosorbide 5-mononitrate	DMSO	20000	0.120776	0.0997257	0.669668	0.700874	0.0135541	0.0127515	20658	19684	0.494966	0.519	0.17567	0.183753	10545	818	0.0775723	10525	794	0.0754394	1.01005	1.28486	20171	0.191325	0.110251	0.685271	0.0131528	0.632844	0.0524272	0.808675	0.506983	0.179712	10535	806	0.0765059	20825.2	0.19094	0.103431	0.693084	0.012545	0.640333	0.0527504	0.80906	0.51397	0.181131	11095.7	878.15
21_C6315_2000nM	C6315	Isosorbide 5-mononitrate	DMSO	2000	0.0932253	0.129808	0.597382	0.648793	0.0128845	0.0164863	24060	12010	0.444264	0.48776	0.154946	0.163364	10740	688	0.0640596	5575	491	0.0880717	0.728271	1.06719	18035	0.250711	0.111517	0.623087	0.0146854	0.575692	0.0473955	0.749289	0.466012	0.159155	8157.5	589.5	0.0760657	20825.2	0.19094	0.103431	0.693084	0.012545	0.640333	0.0527504	0.80906	0.51397	0.181131	11095.7	878.15
21_C6315_50000nM	C6315	Isosorbide 5-mononitrate	DMSO	50000	0.117635	0.133871	0.675596	0.683712	0.0113689	0.0112393	19263	16994	0.498209	0.535483	0.178736	0.149935	9873	762	0.0771802	8997	639	0.0710237	1.06495	1.65289	18128.5	0.183289	0.125753	0.679654	0.0113041	0.62929	0.0503637	0.816711	0.516846	0.164336	9435	700.5	0.0741019	20825.2	0.19094	0.103431	0.693084	0.012545	0.640333	0.0527504	0.80906	0.51397	0.181131	11095.7	878.15
21_C6315_5000nM	C6315	Isosorbide 5-mononitrate	DMSO	5000	0.121228	0.115314	0.674551	0.683705	0.0128638	0.0128808	16869	4891	0.506669	0.511552	0.169068	0.174198	8566	638	0.0744805	2180	174	0.0798165	1.05199	1.73086	10880	0.189729	0.118271	0.679128	0.0128723	0.626734	0.0523937	0.810271	0.50911	0.171633	5373	406	0.0771485	20825.2	0.19094	0.103431	0.693084	0.012545	0.640333	0.0527504	0.80906	0.51397	0.181131	11095.7	878.15
21_C6322_100nM	C6322	D-Glutamine	H2O	100	0.117281	0.118104	0.700313	0.686878	0.0112606	0.0143243	24599	17383	0.563966	0.536789	0.137689	0.152045	13619	690	0.0506645	9060	618	0.0682119	1.05563	0.808149	20991	0.175919	0.117693	0.693596	0.0127925	0.652369	0.0412261	0.824081	0.550377	0.144867	11339.5	654	0.0594382	22343	0.172778	0.127033	0.684958	0.0152304	0.638543	0.0464155	0.827222	0.525941	0.160842	11986.4	826.65
21_C6322_200nM	C6322	D-Glutamine	H2O	200	0.127915	0.122417	0.689185	0.707927	0.0146339	0.0109635	20842	19793	0.537952	0.56909	0.153248	0.140555	10977	723	0.065865	10845	631	0.0581835	1.29706	1.02304	20317.5	0.163479	0.125166	0.698556	0.0127987	0.655229	0.0433274	0.836521	0.553521	0.146901	10911	677	0.0620242	22343	0.172778	0.127033	0.684958	0.0152304	0.638543	0.0464155	0.827222	0.525941	0.160842	11986.4	826.65
21_C6322_20nM	C6322	D-Glutamine	H2O	20	0.116914	0.125334	0.704633	0.682259	0.0111014	0.0114846	22880	19069	0.559047	0.533851	0.147115	0.150558	12439	764	0.0614197	9835	676	0.0687341	0.879581	1.03546	20974.5	0.174137	0.121124	0.693446	0.011293	0.648319	0.0451273	0.825863	0.546449	0.148837	11137	720	0.0650769	22343	0.172778	0.127033	0.684958	0.0152304	0.638543	0.0464155	0.827222	0.525941	0.160842	11986.4	826.65
21_C6322_500nM	C6322	D-Glutamine	H2O	500	0.127558	0.117697	0.674978	0.702237	0.0134525	0.0140853	20814	17749	0.526953	0.544087	0.149707	0.15877	10738	630	0.0586701	9614	625	0.0650094	0.97672	0.798799	19281.5	0.174996	0.122628	0.688608	0.0137689	0.646024	0.0425833	0.825004	0.53552	0.154238	10176	627.5	0.0618398	22343	0.172778	0.127033	0.684958	0.0152304	0.638543	0.0464155	0.827222	0.525941	0.160842	11986.4	826.65
21_C6322_50nM	C6322	D-Glutamine	H2O	50	0.122177	0.128131	0.705422	0.692987	0.0128009	0.0096889	25545	15172	0.554003	0.552597	0.152711	0.141445	14017	784	0.0559321	7984	480	0.0601202	0.93941	1.11569	20358.5	0.164397	0.125154	0.699204	0.0112449	0.658632	0.0405721	0.835603	0.5533	0.147078	11000.5	632	0.0580262	22343	0.172778	0.127033	0.684958	0.0152304	0.638543	0.0464155	0.827222	0.525941	0.160842	11986.4	826.65
23-24-29_A3575_10000nM	A3575	LY2835219 free base	EtOH	10000	0.00587764	0.00566572	0.105887	0.125409	0.00204827	0.00261495	11229	9178	0.0738267	0.0965352	0.032327	0.0295271	680	56	0.0823529	655	60	0.0916031	-0.00989115	0.00098378	10203.5	0.876249	0.00577168	0.115648	0.00233161	0.105589	0.0100588	0.123751	0.0851809	0.0309271	667.5	58	0.086978	18597.8	0.168685	0.103523	0.71526	0.0125315	0.671206	0.0440545	0.831315	0.554886	0.162369	10342.6	664.15
23-24-29_A3575_20000nM	A3575	LY2835219 free base	EtOH	20000	0.00857014	0.00630989	0.0972034	0.0383267	0.00518719	0.0011685	4434	12837	0.0705909	0.0278881	0.0275147	0.0107502	159	11	0.0691824	239	18	0.0753138	-0.0232147	0.0099788	8635.5	0.921617	0.00744001	0.0677651	0.00317784	0.0628692	0.0048959	0.0783829	0.0492395	0.0191324	199	14.5	0.0722481	18597.8	0.168685	0.103523	0.71526	0.0125315	0.671206	0.0440545	0.831315	0.554886	0.162369	10342.6	664.15
23-24-29_A3575_2000nM	A3575	LY2835219 free base	EtOH	2000	0.00535257	0.11652	0.0567062	0.670124	0.0014739	0.0108446	12891	16967	0.0363044	0.525667	0.0208673	0.145871	359	43	0.119777	8555	549	0.064173	0.00850029	1.01879	14929	0.569489	0.0609364	0.363415	0.00615924	0.32999	0.0334252	0.430511	0.280986	0.0833693	4457	296	0.0919751	18597.8	0.168685	0.103523	0.71526	0.0125315	0.671206	0.0440545	0.831315	0.554886	0.162369	10342.6	664.15
23-24-29_A3575_50000nM	A3575	LY2835219 free base	EtOH	50000	0.00851113	0.00780142	0.0557304	0.0833333	0.00524659	0.00496454	8577	5640	0.0440714	0.0595745	0.0117757	0.0244681	190	11	0.0578947	201	8	0.039801	-0.00218961	-0.00246163	7108.5	0.917206	0.00815628	0.0695319	0.00510556	0.0661354	0.00339648	0.0827937	0.0518229	0.0181219	195.5	9.5	0.0488479	18597.8	0.168685	0.103523	0.71526	0.0125315	0.671206	0.0440545	0.831315	0.554886	0.162369	10342.6	664.15
23-24-29_A3575_5000nM	A3575	LY2835219 free base	EtOH	5000	0.00490463	0.00739452	0.0402361	0.121357	0.00290645	0.00282732	11010	9196	0.028792	0.0881905	0.0118983	0.0333841	141	8	0.0567376	580	56	0.0965517	0.000444554	-0.0134689	10103	0.910187	0.00614958	0.0807966	0.00286688	0.074604	0.00619263	0.0898131	0.0584913	0.0226412	360.5	32	0.0766447	18597.8	0.168685	0.103523	0.71526	0.0125315	0.671206	0.0440545	0.831315	0.554886	0.162369	10342.6	664.15
23-24-29_N2591_100nM	N2591	10-Hydroxycamptothecin	DMSO	100	0.00878453	0.0131495	0.213278	0.254544	0.00346313	0.00406243	11839	9354	0.145705	0.179709	0.0679111	0.0760103	1501	143	0.0952698	1436	117	0.0814763	-0.0143649	-0.00291969	10596.5	0.751359	0.010967	0.233911	0.00376278	0.213239	0.0206714	0.248641	0.162707	0.0719607	1468.5	130	0.0883731	20825.2	0.19094	0.103431	0.693084	0.012545	0.640333	0.0527504	0.80906	0.51397	0.181131	11095.7	878.15
23-24-29_N2591_200nM	N2591	10-Hydroxycamptothecin	DMSO	200	0.00828313	0.00613638	0.213102	0.18693	0.00753012	0.00237785	3984	13037	0.157631	0.116515	0.0582329	0.0711053	410	59	0.143902	1541	222	0.144062	-0.0106162	-0.00983122	8510.5	0.78782	0.00720976	0.200016	0.00495398	0.171217	0.0287988	0.21218	0.137073	0.0646691	975.5	140.5	0.143982	20825.2	0.19094	0.103431	0.693084	0.012545	0.640333	0.0527504	0.80906	0.51397	0.181131	11095.7	878.15
23-24-29_N2591_20nM	N2591	10-Hydroxycamptothecin	DMSO	20	0.00911743	0.0201297	0.265591	0.310333	0.00227936	0.00357862	10968	8942	0.178611	0.219079	0.0875274	0.0918139	1898	269	0.141728	1788	200	0.111857	0.0125562	0.0140314	9955	0.694485	0.0146236	0.287962	0.00292899	0.251451	0.0365114	0.305515	0.198845	0.0896706	1843	234.5	0.126792	20825.2	0.19094	0.103431	0.693084	0.012545	0.640333	0.0527504	0.80906	0.51397	0.181131	11095.7	878.15
23-24-29_N2591_500nM	N2591	10-Hydroxycamptothecin	DMSO	500	0.0136936	0.00886311	0.156699	0.159208	0.00266469	0.00393916	13510	9139	0.0823094	0.112594	0.0748335	0.0472699	1271	270	0.212431	849	89	0.104829	-0.00722836	0.00686465	11324.5	0.827466	0.0112783	0.157953	0.00330193	0.132897	0.0250562	0.172534	0.0974519	0.0610517	1060	179.5	0.15863	20825.2	0.19094	0.103431	0.693084	0.012545	0.640333	0.0527504	0.80906	0.51397	0.181131	11095.7	878.15
23-24-29_N2591_50nM	N2591	10-Hydroxycamptothecin	DMSO	50	0.00952381	0.014183	0.256424	0.257626	0.00359389	0.00427433	11130	10294	0.162084	0.178356	0.0949686	0.0800466	1777	120	0.0675295	1739	87	0.0500288	-0.00126798	-0.0168956	10712	0.727188	0.0118534	0.257025	0.00393411	0.241917	0.0151077	0.272812	0.17022	0.0875076	1758	103.5	0.0587791	20825.2	0.19094	0.103431	0.693084	0.012545	0.640333	0.0527504	0.80906	0.51397	0.181131	11095.7	878.15
23_N2256_10nM	N2256	vinblastine	DMSO	10	0.0552031	0.0597814	0.49665	0.698614	0.00687815	0.00456389	16865	17748	0.338986	0.486083	0.158316	0.214165	6032	320	0.0530504	9355	963	0.10294	0.0163512	0.0781172	17306.5	0.339155	0.0574922	0.597632	0.00572102	0.55102	0.0466123	0.660845	0.412535	0.186241	7693.5	641.5	0.077995	20825.2	0.19094	0.103431	0.693084	0.012545	0.640333	0.0527504	0.80906	0.51397	0.181131	11095.7	878.15
23_N2256_20nM	N2256	vinblastine	DMSO	20	0.0219895	0.0294345	0.305585	0.297347	0.00331588	0.00416344	11460	10328	0.200698	0.200329	0.105236	0.0975019	2262	278	0.1229	2027	229	0.112975	0.0150096	-0.00402828	10894	0.669082	0.025712	0.301466	0.00373966	0.265912	0.0355541	0.330918	0.200514	0.101369	2144.5	253.5	0.117937	20825.2	0.19094	0.103431	0.693084	0.012545	0.640333	0.0527504	0.80906	0.51397	0.181131	11095.7	878.15
23_N2256_2nM	N2256	vinblastine	DMSO	2	0.0879388	0.0935177	0.772128	0.706711	0.00981519	0.00847325	22618	19237	0.562826	0.533191	0.210806	0.175495	13474	1116	0.0828262	10251	632	0.0616525	0.405054	0.642412	20927.5	0.160708	0.0907283	0.73942	0.00914422	0.686005	0.0534152	0.839292	0.548009	0.19315	11862.5	874	0.0722394	20825.2	0.19094	0.103431	0.693084	0.012545	0.640333	0.0527504	0.80906	0.51397	0.181131	11095.7	878.15
23_N2256_50nM	N2256	vinblastine	DMSO	50	0.0282196	0.0231227	0.404053	0.396062	0.00423294	0.003663	7796	8736	0.27745	0.256868	0.12763	0.139652	2022	209	0.103363	2228	256	0.114901	0.0163371	-0.0019333	8266	0.570323	0.0256712	0.400058	0.00394797	0.356399	0.0436592	0.429677	0.267159	0.133641	2125	232.5	0.109132	20825.2	0.19094	0.103431	0.693084	0.012545	0.640333	0.0527504	0.80906	0.51397	0.181131	11095.7	878.15
23_N2256_5nM	N2256	vinblastine	DMSO	5	0.0636561	0.0709079	0.810614	0.606435	0.00732021	0.00751049	20218	13581	0.494411	0.446801	0.317193	0.160739	12029	1575	0.130934	6142	536	0.087268	0.0780742	0.149385	16899.5	0.216778	0.067282	0.708525	0.00741535	0.631224	0.0773006	0.783222	0.470606	0.238966	9085.5	1055.5	0.109101	20825.2	0.19094	0.103431	0.693084	0.012545	0.640333	0.0527504	0.80906	0.51397	0.181131	11095.7	878.15
25_A8893_100nM	A8893	Rucaparib (free base)	DMSO	100	0.140929	0.130559	0.59123	0.628256	0.0168585	0.0156307	21117	16506	0.450585	0.473888	0.142492	0.156428	9626	751	0.0780179	7813	647	0.0828107	0.552408	0.528942	18811.5	0.238268	0.135744	0.609743	0.0162446	0.560711	0.0490321	0.761732	0.462237	0.14946	8719.5	699	0.0804143	20825.2	0.19094	0.103431	0.693084	0.012545	0.640333	0.0527504	0.80906	0.51397	0.181131	11095.7	878.15
25_A8893_200nM	A8893	Rucaparib (free base)	DMSO	200	0.148764	0.124067	0.565409	0.618371	0.0167393	0.0141417	19057	15274	0.443879	0.46589	0.123891	0.154315	8072	569	0.0704906	7029	589	0.0837957	0.511641	0.462233	17165.5	0.256254	0.136416	0.59189	0.0154405	0.54623	0.0456603	0.743746	0.454884	0.139103	7550.5	579	0.0771431	20825.2	0.19094	0.103431	0.693084	0.012545	0.640333	0.0527504	0.80906	0.51397	0.181131	11095.7	878.15
25_A8893_20nM	A8893	Rucaparib (free base)	DMSO	20	0.119786	0.114655	0.670155	0.658251	0.0136953	0.0137931	20737	16240	0.496118	0.496983	0.175483	0.163424	10584	855	0.0807823	7928	667	0.0841322	0.785161	0.791971	18488.5	0.204832	0.117221	0.664203	0.0137442	0.609435	0.0547684	0.795168	0.49655	0.169454	9256	761	0.0824573	20825.2	0.19094	0.103431	0.693084	0.012545	0.640333	0.0527504	0.80906	0.51397	0.181131	11095.7	878.15
25_A8893_500nM	A8893	Rucaparib (free base)	DMSO	500	0.132847	0.127465	0.530803	0.573944	0.0259854	0.0138732	6850	14200	0.37927	0.427465	0.153285	0.148028	2226	215	0.0965858	6032	479	0.0794098	0.32034	0.261874	10525	0.297542	0.130156	0.552373	0.0199293	0.503766	0.0486076	0.702458	0.403367	0.150656	4129	347	0.0879978	20825.2	0.19094	0.103431	0.693084	0.012545	0.640333	0.0527504	0.80906	0.51397	0.181131	11095.7	878.15
25_A8893_50nM	A8893	Rucaparib (free base)	DMSO	50	0.134344	0.135021	0.637499	0.640258	0.014932	0.0122197	22502	14894	0.486535	0.469384	0.152609	0.17215	10947	682	0.0623002	6974	592	0.0848867	0.654316	0.833776	18698	0.212864	0.134682	0.638878	0.0135758	0.591861	0.0470173	0.787136	0.477959	0.162379	8960.5	637	0.0735934	20825.2	0.19094	0.103431	0.693084	0.012545	0.640333	0.0527504	0.80906	0.51397	0.181131	11095.7	878.15
25_B1011_10000nM	B1011	Bafetinib (INNO-406)	DMSO	10000	0.0992251	0.113831	0.750092	0.730951	0.0127805	0.0129622	29811	15198	0.57509	0.551849	0.177619	0.181076	17705	1366	0.0771533	8381	702	0.0837609	0.6975	0.93932	22504.5	0.140079	0.106528	0.740522	0.0128714	0.680942	0.0595803	0.859921	0.563469	0.179348	13043	1034	0.0804571	20825.2	0.19094	0.103431	0.693084	0.012545	0.640333	0.0527504	0.80906	0.51397	0.181131	11095.7	878.15
25_B1011_20000nM	B1011	Bafetinib (INNO-406)	DMSO	20000	0.06027	0.0999717	0.675962	0.785054	0.00475315	0.00769013	15779	21196	0.453831	0.558219	0.223208	0.22759	7676	745	0.0970558	12761	1204	0.09435	0.0624785	0.129587	18487.5	0.18315	0.0801208	0.730508	0.00622164	0.660596	0.0699117	0.81685	0.506025	0.225399	10218.5	974.5	0.0957029	20825.2	0.19094	0.103431	0.693084	0.012545	0.640333	0.0527504	0.80906	0.51397	0.181131	11095.7	878.15
25_B1011_2000nM	B1011	Bafetinib (INNO-406)	DMSO	2000	0.111567	0.103877	0.691425	0.690519	0.0142143	0.0140092	25608	17203	0.519174	0.509795	0.173891	0.181712	13808	1090	0.0789397	8758	704	0.0803836	1.13243	0.99843	21405.5	0.187194	0.107722	0.690972	0.0141117	0.635928	0.055044	0.812806	0.514484	0.177802	11283	897	0.0796617	20825.2	0.19094	0.103431	0.693084	0.012545	0.640333	0.0527504	0.80906	0.51397	0.181131	11095.7	878.15
25_B1011_50000nM	B1011	Bafetinib (INNO-406)	DMSO	50000	0.0291924	NA	0.369172	NA	0.00344283	NA	13942	NA	0.2656	NA	0.104289	NA	3472	NA	0.0887097	NA	660	NA	0.010724	NA	13942	0.598193	0.0291924	0.369172	0.00344283	0.336423	0.0327492	0.401807	0.2656	0.104289	3472	660	0.0887097	20825.2	0.19094	0.103431	0.693084	0.012545	0.640333	0.0527504	0.80906	0.51397	0.181131	11095.7	878.15
25_B1011_5000nM	B1011	Bafetinib (INNO-406)	DMSO	5000	0.110645	0.109934	0.68939	0.690335	0.0152256	0.0115543	23119	20858	0.53043	0.529006	0.160777	0.163007	12274	781	0.0636304	10959	794	0.0724519	1.30132	1.41488	21988.5	0.186459	0.110289	0.689862	0.0133899	0.642923	0.046939	0.813541	0.529718	0.161892	11616.5	787.5	0.0680412	20825.2	0.19094	0.103431	0.693084	0.012545	0.640333	0.0527504	0.80906	0.51397	0.181131	11095.7	878.15
25_B3263_100nM	B3263	Ipragliflozin	DMSO	100	0.106432	0.0970524	0.693799	0.689011	0.0137436	0.0107987	21610	14724	0.515548	0.518949	0.180379	0.171557	11467	821	0.0715968	7509	508	0.0676522	0.881214	0.949728	18167	0.194581	0.101742	0.691405	0.0122712	0.643266	0.0481387	0.805419	0.517249	0.175968	9488	664.5	0.0696245	20825.2	0.19094	0.103431	0.693084	0.012545	0.640333	0.0527504	0.80906	0.51397	0.181131	11095.7	878.15
25_B3263_200nM	B3263	Ipragliflozin	DMSO	200	0.100825	0.11112	0.696483	0.693727	0.0113765	0.0121971	23030	12626	0.525445	0.525424	0.171863	0.169333	12293	800	0.0650777	6483	503	0.0775875	1.12973	1.11948	17828	0.187136	0.105972	0.695105	0.0117868	0.645521	0.0495837	0.812864	0.525434	0.170598	9388	651.5	0.0713326	20825.2	0.19094	0.103431	0.693084	0.012545	0.640333	0.0527504	0.80906	0.51397	0.181131	11095.7	878.15
25_B3263_20nM	B3263	Ipragliflozin	DMSO	20	0.115158	0.110954	0.708586	0.681247	0.0116176	0.0100051	23585	15592	0.540428	0.526552	0.170659	0.157004	12986	886	0.0682273	7883	639	0.0810605	0.994005	0.90783	19588.5	0.181216	0.113056	0.694916	0.0108113	0.643045	0.0518713	0.818784	0.53349	0.163831	10434.5	762.5	0.0746439	20825.2	0.19094	0.103431	0.693084	0.012545	0.640333	0.0527504	0.80906	0.51397	0.181131	11095.7	878.15
25_B3263_500nM	B3263	Ipragliflozin	DMSO	500	0.113882	0.104057	0.67598	0.710845	0.0139699	0.0110267	16965	9341	0.513115	0.525104	0.16481	0.187346	8699	685	0.0787447	4766	397	0.0832984	1.06025	0.839007	13153	0.18512	0.108969	0.693412	0.0124983	0.637231	0.0561813	0.81488	0.51911	0.176078	6732.5	541	0.0810215	20825.2	0.19094	0.103431	0.693084	0.012545	0.640333	0.0527504	0.80906	0.51397	0.181131	11095.7	878.15
25_B3263_50nM	B3263	Ipragliflozin	DMSO	50	0.106286	0.100924	0.685583	0.687715	0.0132741	0.0123211	21621	11038	0.532029	0.51676	0.154803	0.174035	11449	745	0.0650712	5453	407	0.0746378	1.01659	1.19434	16329.5	0.196948	0.103605	0.686649	0.0127976	0.638684	0.0479655	0.803052	0.524395	0.164419	8451	576	0.0698545	20825.2	0.19094	0.103431	0.693084	0.012545	0.640333	0.0527504	0.80906	0.51397	0.181131	11095.7	878.15
25_B3379_100nM	B3379	Verbascoside	DMSO	100	0.105349	0.106366	0.676052	0.707784	0.0146657	0.0121183	23797	18897	0.507753	0.532783	0.169979	0.17606	12410	982	0.0791297	10301	844	0.0819338	0.907063	1.07307	21347	0.188832	0.105858	0.691918	0.013392	0.636197	0.0557214	0.811168	0.520268	0.17302	11355.5	913	0.0805318	20825.2	0.19094	0.103431	0.693084	0.012545	0.640333	0.0527504	0.80906	0.51397	0.181131	11095.7	878.15
25_B3379_200nM	B3379	Verbascoside	DMSO	200	0.110383	0.103941	0.679625	0.706634	0.0106687	0.0108492	19215	16038	0.511632	0.535042	0.169191	0.173588	9829	676	0.0687761	8684	691	0.0795716	1.01426	1.20945	17626.5	0.18895	0.107162	0.69313	0.010759	0.641718	0.0514121	0.81105	0.523337	0.171389	9256.5	683.5	0.0741738	20825.2	0.19094	0.103431	0.693084	0.012545	0.640333	0.0527504	0.80906	0.51397	0.181131	11095.7	878.15
25_B3379_20nM	B3379	Verbascoside	DMSO	20	0.118611	0.109313	0.664725	0.675522	0.0136858	0.0127844	18194	17052	0.494339	0.498886	0.171595	0.177809	9037	733	0.081111	8443	655	0.0775791	0.87606	0.892647	17623	0.20268	0.113962	0.670123	0.0132351	0.616952	0.0531709	0.79732	0.496612	0.174702	8740	694	0.079345	20825.2	0.19094	0.103431	0.693084	0.012545	0.640333	0.0527504	0.80906	0.51397	0.181131	11095.7	878.15
25_B3379_500nM	B3379	Verbascoside	DMSO	500	0.114306	0.116041	0.667547	0.688282	0.0129055	0.0108077	20069	12306	0.499925	0.521859	0.170811	0.167804	10274	776	0.0755305	6458	534	0.0826881	1.08687	0.989477	16187.5	0.195056	0.115173	0.677915	0.0118566	0.624285	0.0536293	0.804944	0.510892	0.169308	8366	655	0.0791093	20825.2	0.19094	0.103431	0.693084	0.012545	0.640333	0.0527504	0.80906	0.51397	0.181131	11095.7	878.15
25_B3379_50nM	B3379	Verbascoside	DMSO	50	0.115286	0.117717	0.709654	0.686264	0.0131976	0.0134008	27202	15223	0.530807	0.520068	0.17984	0.168035	15028	1044	0.0694703	7776	628	0.0807613	0.921227	1.28176	21212.5	0.172241	0.116501	0.697959	0.0132992	0.645531	0.0524278	0.827759	0.525437	0.173937	11402	836	0.0751158	20825.2	0.19094	0.103431	0.693084	0.012545	0.640333	0.0527504	0.80906	0.51397	0.181131	11095.7	878.15
25_B6154_100nM	B6154	Benzenesulfonamide	DMSO	100	0.108704	0.103211	0.655161	0.697248	0.0140743	0.0108424	26218	9592	0.488519	0.521059	0.167862	0.177961	13190	947	0.0717968	4894	448	0.0915407	0.900926	1.18965	17905	0.20538	0.105957	0.676204	0.0124583	0.620979	0.0552247	0.79462	0.504789	0.172911	9042	697.5	0.0816687	20825.2	0.19094	0.103431	0.693084	0.012545	0.640333	0.0527504	0.80906	0.51397	0.181131	11095.7	878.15
25_B6154_200nM	B6154	Benzenesulfonamide	DMSO	200	0.117002	0.11006	0.66883	0.7016	0.0133455	0.0112336	21880	14065	0.513848	0.529826	0.156033	0.173836	11282	761	0.0674526	7389	538	0.0728109	1.02193	1.24422	17972.5	0.188964	0.113531	0.685215	0.0122895	0.63716	0.0480553	0.811036	0.521837	0.164934	9335.5	649.5	0.0701318	20825.2	0.19094	0.103431	0.693084	0.012545	0.640333	0.0527504	0.80906	0.51397	0.181131	11095.7	878.15
25_B6154_20nM	B6154	Benzenesulfonamide	DMSO	20	0.112914	0.122101	0.635529	0.672005	0.0186824	0.0149904	6102	15610	0.477548	0.501025	0.158964	0.172454	2544	160	0.0628931	7698	575	0.0746947	0.870901	0.848539	10856	0.211889	0.117508	0.653767	0.0168364	0.608792	0.0449752	0.788111	0.489287	0.165709	5121	367.5	0.0687939	20825.2	0.19094	0.103431	0.693084	0.012545	0.640333	0.0527504	0.80906	0.51397	0.181131	11095.7	878.15
25_B6154_500nM	B6154	Benzenesulfonamide	DMSO	500	0.112612	0.105943	0.669553	0.698794	0.0126984	0.0126989	17325	14017	0.506667	0.52843	0.164848	0.171078	8903	656	0.073683	7425	554	0.0746128	1.07946	1.25888	15671	0.193851	0.109277	0.684173	0.0126986	0.633443	0.05073	0.806149	0.517548	0.167963	8164	605	0.0741479	20825.2	0.19094	0.103431	0.693084	0.012545	0.640333	0.0527504	0.80906	0.51397	0.181131	11095.7	878.15
25_B6154_50nM	B6154	Benzenesulfonamide	DMSO	50	0.107923	0.115677	0.684505	0.660732	0.0102636	0.0133323	29132	12751	0.527667	0.506078	0.159	0.156458	15855	1128	0.0711447	6252	461	0.0737364	1.04345	1.39556	20941.5	0.203783	0.1118	0.672619	0.011798	0.623894	0.0487249	0.796217	0.516873	0.157729	11053.5	794.5	0.0724406	20825.2	0.19094	0.103431	0.693084	0.012545	0.640333	0.0527504	0.80906	0.51397	0.181131	11095.7	878.15
25_B7262_02nM	B7262	Tetraethylammonium chloride	EtOH	0.2	0.104172	0.125926	0.723455	0.697676	0.0127362	0.0117898	21906	17812	0.562677	0.551875	0.162695	0.147934	12350	802	0.0649393	9347	611	0.0653686	0.864892	1.00085	19859	0.162122	0.115049	0.710565	0.012263	0.664269	0.0462961	0.837878	0.557276	0.155315	10848.5	706.5	0.0651539	18597.8	0.168685	0.103523	0.71526	0.0125315	0.671206	0.0440545	0.831315	0.554886	0.162369	10342.6	664.15
25_B7262_05nM	B7262	Tetraethylammonium chloride	EtOH	0.5	0.0993927	0.126729	0.726157	0.702109	0.0101788	0.0108345	23382	17352	0.561928	0.559935	0.165854	0.143672	13229	890	0.0672764	9302	556	0.0597721	1.11745	1.05968	20367	0.1623	0.113061	0.714133	0.0105066	0.668768	0.0453648	0.8377	0.560932	0.154763	11265.5	723	0.0635243	18597.8	0.168685	0.103523	0.71526	0.0125315	0.671206	0.0440545	0.831315	0.554886	0.162369	10342.6	664.15
25_B7262_1nM	B7262	Tetraethylammonium chloride	EtOH	1	0.106729	0.103985	0.714478	0.707579	0.0114932	0.0103384	21578	16637	0.566827	0.552263	0.148485	0.156579	12056	769	0.0637857	8990	500	0.0556174	0.985792	0.921777	19107.5	0.172699	0.105357	0.711029	0.0109158	0.668579	0.0424495	0.827301	0.559545	0.152532	10523	634.5	0.0597015	18597.8	0.168685	0.103523	0.71526	0.0125315	0.671206	0.0440545	0.831315	0.554886	0.162369	10342.6	664.15
25_B7262_2nM	B7262	Tetraethylammonium chloride	EtOH	2	0.0917152	0.107164	0.727497	0.717417	0.00882221	0.0102971	22330	13596	0.564398	0.557664	0.165025	0.160856	12459	796	0.0638896	7331	473	0.0645205	0.94105	1.01622	17963	0.168544	0.0994395	0.722457	0.00955968	0.676071	0.0463854	0.831456	0.561031	0.16294	9895	634.5	0.064205	18597.8	0.168685	0.103523	0.71526	0.0125315	0.671206	0.0440545	0.831315	0.554886	0.162369	10342.6	664.15
25_B7262_5nM	B7262	Tetraethylammonium chloride	EtOH	5	0.0926274	0.0982313	0.70867	0.716249	0.01246	0.0159053	21268	15718	0.552191	0.554651	0.157937	0.163252	11683	718	0.0614568	8669	528	0.0609067	1.0239	1.02668	18493	0.177928	0.0954294	0.71246	0.0141827	0.66887	0.0435895	0.822072	0.553421	0.160595	10176	623	0.0611817	18597.8	0.168685	0.103523	0.71526	0.0125315	0.671206	0.0440545	0.831315	0.554886	0.162369	10342.6	664.15
25_C4313_100nM	C4313	Myristic Acid	DMSO	100	0.107722	0.106202	0.698226	0.710444	0.0123668	0.0119119	25148	19896	0.53046	0.531866	0.168522	0.179684	13843	923	0.0666763	10948	948	0.0865912	1.02703	1.11809	22522	0.176563	0.106962	0.704335	0.0121394	0.65036	0.0539758	0.823437	0.531163	0.174103	12395.5	935.5	0.0766337	20825.2	0.19094	0.103431	0.693084	0.012545	0.640333	0.0527504	0.80906	0.51397	0.181131	11095.7	878.15
25_C4313_200nM	C4313	Myristic Acid	DMSO	200	0.112034	0.109264	0.673273	0.698883	0.0128175	0.00935754	16852	21480	0.508426	0.5223	0.166212	0.179423	8465	708	0.0836385	11602	998	0.0860197	1.23639	1.25875	19166	0.192185	0.110649	0.686078	0.0110875	0.627879	0.0581994	0.807815	0.515363	0.172817	10033.5	853	0.0848291	20825.2	0.19094	0.103431	0.693084	0.012545	0.640333	0.0527504	0.80906	0.51397	0.181131	11095.7	878.15
25_C4313_20nM	C4313	Myristic Acid	DMSO	20	0.10535	0.109015	0.698015	0.681123	0.0140644	0.0138868	22468	13466	0.513486	0.522501	0.185597	0.160553	11962	969	0.0810065	6691	457	0.0683007	0.98814	1.02976	17967	0.189273	0.107183	0.689569	0.0139756	0.63809	0.0514788	0.810727	0.517993	0.173075	9326.5	713	0.0746536	20825.2	0.19094	0.103431	0.693084	0.012545	0.640333	0.0527504	0.80906	0.51397	0.181131	11095.7	878.15
25_C4313_500nM	C4313	Myristic Acid	DMSO	500	0.118229	0.108865	0.67284	0.674443	0.0124402	0.00943494	21543	19290	0.499977	0.504251	0.174488	0.171591	11237	973	0.0865889	9918	748	0.0754184	1.15233	1.82074	20416.5	0.201874	0.113547	0.673642	0.0109376	0.619074	0.0545675	0.798126	0.502114	0.17304	10577.5	860.5	0.0810037	20825.2	0.19094	0.103431	0.693084	0.012545	0.640333	0.0527504	0.80906	0.51397	0.181131	11095.7	878.15
25_C4313_50nM	C4313	Myristic Acid	DMSO	50	0.101636	0.112164	0.687399	0.69728	0.0113338	0.0107247	21705	16877	0.523428	0.519938	0.164847	0.178705	11442	727	0.0635378	8909	684	0.0767763	1.21228	1.24868	19291	0.189731	0.1069	0.69234	0.0110292	0.643767	0.0485725	0.810269	0.521683	0.171776	10175.5	705.5	0.0701571	20825.2	0.19094	0.103431	0.693084	0.012545	0.640333	0.0527504	0.80906	0.51397	0.181131	11095.7	878.15
28_C6976_100nM	C6976	Sparteine	DMSO	100	0.113419	0.104541	0.689856	0.707232	0.0103613	0.0114709	21619	19179	0.531107	0.534804	0.160831	0.174045	11703	794	0.0678459	10436	799	0.0765619	1.02429	0.984929	20399	0.18156	0.10898	0.698544	0.0109161	0.648106	0.0504376	0.81844	0.532955	0.167438	11069.5	796.5	0.0722039	20825.2	0.19094	0.103431	0.693084	0.012545	0.640333	0.0527504	0.80906	0.51397	0.181131	11095.7	878.15
28_C6976_200nM	C6976	Sparteine	DMSO	200	0.104355	0.111815	0.68912	0.689645	0.0148558	0.0112025	13732	23834	0.521628	0.51737	0.168803	0.174331	7024	520	0.0740319	12768	1064	0.0833333	1.06107	1.03426	18783	0.189503	0.108085	0.689383	0.0130291	0.63514	0.0542424	0.810497	0.519499	0.171567	9896	792	0.0786826	20825.2	0.19094	0.103431	0.693084	0.012545	0.640333	0.0527504	0.80906	0.51397	0.181131	11095.7	878.15
28_C6976_20nM	C6976	Sparteine	DMSO	20	0.111267	0.117658	0.676271	0.680346	0.0152951	0.0146837	18568	15936	0.507324	0.516315	0.170078	0.165914	9463	656	0.0693226	8036	578	0.0719263	0.986821	0.969552	17252	0.192239	0.114462	0.678309	0.0149894	0.630403	0.0479052	0.807761	0.51182	0.167996	8749.5	617	0.0706245	20825.2	0.19094	0.103431	0.693084	0.012545	0.640333	0.0527504	0.80906	0.51397	0.181131	11095.7	878.15
28_C6976_500nM	C6976	Sparteine	DMSO	500	0.115914	0.0945068	0.669325	0.700466	0.0141437	0.0133885	18807	15237	0.508321	0.530026	0.161748	0.17195	9574	750	0.0783372	8061	599	0.0743084	1.14604	1.37164	17022	0.196128	0.105211	0.684896	0.0137661	0.632622	0.0522731	0.803872	0.519173	0.166849	8817.5	674.5	0.0763228	20825.2	0.19094	0.103431	0.693084	0.012545	0.640333	0.0527504	0.80906	0.51397	0.181131	11095.7	878.15
28_C6976_50nM	C6976	Sparteine	DMSO	50	0.103149	0.103846	0.680792	0.676009	0.0133055	0.0109896	23975	19837	0.517581	0.512325	0.164588	0.16439	12730	897	0.0704635	10198	655	0.0642283	1.19879	1.27779	21906	0.205954	0.103498	0.678401	0.0121475	0.632713	0.0456875	0.794046	0.514953	0.164489	11464	776	0.0673459	20825.2	0.19094	0.103431	0.693084	0.012545	0.640333	0.0527504	0.80906	0.51397	0.181131	11095.7	878.15
28_C7028_100nM	C7028	2'-Deoxyadenosine monohydrate	DMSO	100	0.113961	0.0984641	0.675697	0.710848	0.0130664	0.0117252	25026	14584	0.51942	0.54073	0.157756	0.171901	13379	959	0.0716795	7880	631	0.0800761	1.12091	0.881809	19805	0.188119	0.106213	0.693272	0.0123958	0.640668	0.052604	0.811881	0.530075	0.164828	10629.5	795	0.0758778	20825.2	0.19094	0.103431	0.693084	0.012545	0.640333	0.0527504	0.80906	0.51397	0.181131	11095.7	878.15
28_C7028_200nM	C7028	2'-Deoxyadenosine monohydrate	DMSO	200	0.10109	0.108383	0.692852	0.702828	0.0128917	0.0126531	19082	19837	0.524159	0.529364	0.169741	0.175077	9956	752	0.0755323	10651	834	0.0783025	1.1105	1.08093	19459.5	0.184651	0.104737	0.69784	0.0127724	0.644164	0.0536761	0.815349	0.526762	0.172409	10303.5	793	0.0769174	20825.2	0.19094	0.103431	0.693084	0.012545	0.640333	0.0527504	0.80906	0.51397	0.181131	11095.7	878.15
28_C7028_20nM	C7028	2'-Deoxyadenosine monohydrate	DMSO	20	0.104859	0.107906	0.68993	0.70448	0.0118341	0.0122447	23069	16987	0.530409	0.534409	0.160432	0.171307	12330	873	0.0708029	9006	666	0.0739507	1.04074	0.951151	20028	0.184373	0.106383	0.697205	0.0120394	0.646744	0.0504615	0.815627	0.532409	0.16587	10668	769.5	0.0723768	20825.2	0.19094	0.103431	0.693084	0.012545	0.640333	0.0527504	0.80906	0.51397	0.181131	11095.7	878.15
28_C7028_500nM	C7028	2'-Deoxyadenosine monohydrate	DMSO	500	0.103644	0.0945575	0.696531	0.705609	0.0111445	0.0105526	20638	12035	0.518122	0.53926	0.180105	0.168841	10936	960	0.0877835	6270	410	0.0653907	1.19991	1.04597	16336.5	0.188981	0.0991007	0.70107	0.0108485	0.647377	0.0536929	0.811019	0.528691	0.174473	8603	685	0.0765871	20825.2	0.19094	0.103431	0.693084	0.012545	0.640333	0.0527504	0.80906	0.51397	0.181131	11095.7	878.15
28_C7028_50nM	C7028	2'-Deoxyadenosine monohydrate	DMSO	50	0.106756	0.103889	0.697997	0.706423	0.0117265	0.0104553	22172	18077	0.535089	0.539415	0.164712	0.168169	11985	942	0.0785982	9807	688	0.070154	1.11491	1.13513	20124.5	0.181377	0.105323	0.70221	0.0110909	0.649982	0.0522276	0.818623	0.537252	0.166441	10896	815	0.0743761	20825.2	0.19094	0.103431	0.693084	0.012545	0.640333	0.0527504	0.80906	0.51397	0.181131	11095.7	878.15
28_C7074_10000nM	C7074	Hodostin	DMSO	10000	0.119543	0.0973698	0.66935	0.704038	0.0138836	0.0107598	23481	15056	0.512755	0.547888	0.158767	0.158342	12102	889	0.0734589	7976	545	0.06833	0.894418	1.11171	19268.5	0.192528	0.108457	0.686694	0.0123217	0.638011	0.0486828	0.807472	0.530321	0.158554	10039	717	0.0708945	20825.2	0.19094	0.103431	0.693084	0.012545	0.640333	0.0527504	0.80906	0.51397	0.181131	11095.7	878.15
28_C7074_20000nM	C7074	Hodostin	DMSO	20000	0.122547	0.11615	0.679339	0.691686	0.0125592	0.0117407	23648	16694	0.512771	0.519049	0.168302	0.173655	12280	843	0.0686482	8759	671	0.0766069	1.20697	1.0819	20171	0.182989	0.119348	0.685512	0.01215	0.635725	0.0497871	0.817011	0.51591	0.170978	10519.5	757	0.0726276	20825.2	0.19094	0.103431	0.693084	0.012545	0.640333	0.0527504	0.80906	0.51397	0.181131	11095.7	878.15
28_C7074_2000nM	C7074	Hodostin	DMSO	2000	0.12167	0.111751	0.688824	0.669914	0.0158377	0.0139504	25635	13548	0.515857	0.499188	0.174254	0.172941	13704	1065	0.0777145	6633	455	0.0685964	1.00092	0.936569	19591.5	0.189027	0.11671	0.679369	0.0148941	0.62967	0.0496996	0.810973	0.507523	0.173597	10168.5	760	0.0731555	20825.2	0.19094	0.103431	0.693084	0.012545	0.640333	0.0527504	0.80906	0.51397	0.181131	11095.7	878.15
28_C7074_50000nM	C7074	Hodostin	DMSO	50000	0.132667	0.124762	0.673036	0.708762	0.0132172	0.0147931	20201	18387	0.497995	0.534617	0.177516	0.175613	10328	779	0.075426	10053	852	0.0847508	1.25774	1.31839	19294	0.166382	0.128714	0.690899	0.0140051	0.635566	0.055333	0.833618	0.516306	0.176565	10190.5	815.5	0.0800884	20825.2	0.19094	0.103431	0.693084	0.012545	0.640333	0.0527504	0.80906	0.51397	0.181131	11095.7	878.15
28_C7074_5000nM	C7074	Hodostin	DMSO	5000	0.120027	0.107288	0.670166	0.70142	0.012367	0.0115601	20862	18166	0.511121	0.526753	0.1601	0.176098	10832	745	0.0687777	9734	773	0.0794124	1.20703	1.35867	19514	0.188586	0.113658	0.685793	0.0119635	0.634979	0.0508139	0.811414	0.518937	0.168099	10283	759	0.074095	20825.2	0.19094	0.103431	0.693084	0.012545	0.640333	0.0527504	0.80906	0.51397	0.181131	11095.7	878.15
28_C7083_100nM	C7083	DL-Methionine	H2O	100	0.115315	0.124381	0.702462	0.699674	0.0119627	0.0142764	21567	15340	0.560718	0.560821	0.143599	0.140613	11894	620	0.0521271	8268	447	0.0540639	0.95217	0.830675	18453.5	0.165964	0.119848	0.701068	0.0131196	0.663845	0.0372236	0.834036	0.56077	0.142106	10081	533.5	0.0530955	22343	0.172778	0.127033	0.684958	0.0152304	0.638543	0.0464155	0.827222	0.525941	0.160842	11986.4	826.65
28_C7083_200nM	C7083	DL-Methionine	H2O	200	0.123003	0.115115	0.694473	0.696086	0.0141926	0.011336	20715	14820	0.541009	0.552901	0.154622	0.144197	10933	709	0.0648495	7811	408	0.052234	0.943245	0.970997	17767.5	0.172898	0.119059	0.695279	0.0127643	0.654577	0.0407029	0.827102	0.546955	0.14941	9372	558.5	0.0585418	22343	0.172778	0.127033	0.684958	0.0152304	0.638543	0.0464155	0.827222	0.525941	0.160842	11986.4	826.65
28_C7083_20nM	C7083	DL-Methionine	H2O	20	0.127651	0.126624	0.695271	0.67683	0.01367	0.0150757	20556	17777	0.549085	0.526242	0.147597	0.152163	10999	634	0.0576416	9031	595	0.0658842	0.933186	1.01426	19166.5	0.172439	0.127138	0.686051	0.0143728	0.643678	0.0423725	0.827561	0.537664	0.14988	10015	614.5	0.0617629	22343	0.172778	0.127033	0.684958	0.0152304	0.638543	0.0464155	0.827222	0.525941	0.160842	11986.4	826.65
28_C7083_500nM	C7083	DL-Methionine	H2O	500	0.117545	0.115551	0.686793	0.703834	0.0125994	0.0138364	20239	14816	0.539009	0.551431	0.149711	0.154495	10742	641	0.0596723	8145	506	0.062124	0.973867	0.748391	17527.5	0.174921	0.116548	0.695313	0.0132179	0.65297	0.0423433	0.825079	0.54522	0.152103	9443.5	573.5	0.0608982	22343	0.172778	0.127033	0.684958	0.0152304	0.638543	0.0464155	0.827222	0.525941	0.160842	11986.4	826.65
28_C7083_50nM	C7083	DL-Methionine	H2O	50	0.116458	0.120208	0.706311	0.705557	0.0140497	0.0131789	21424	17528	0.561473	0.563898	0.145958	0.143028	11800	707	0.0599153	9614	592	0.0615769	0.90355	1.0399	19476	0.162119	0.118333	0.705934	0.0136143	0.663051	0.0428827	0.837881	0.562685	0.144493	10707	649.5	0.0607461	22343	0.172778	0.127033	0.684958	0.0152304	0.638543	0.0464155	0.827222	0.525941	0.160842	11986.4	826.65
28_C7116_100nM	C7116	2-Aminoethanethiol	DMSO	100	0.103128	0.100412	0.678226	0.695889	0.0116235	0.0109973	20906	16004	0.527313	0.520807	0.152396	0.176206	11126	696	0.0625562	8416	676	0.0803232	0.933357	0.979148	18455	0.199862	0.10177	0.687057	0.0113104	0.637974	0.0490832	0.800138	0.52406	0.164301	9771	686	0.0714397	20825.2	0.19094	0.103431	0.693084	0.012545	0.640333	0.0527504	0.80906	0.51397	0.181131	11095.7	878.15
28_C7116_200nM	C7116	2-Aminoethanethiol	DMSO	200	0.117594	0.113324	0.686079	0.700434	0.0139853	0.0118802	18734	14057	0.514466	0.531977	0.173321	0.169524	9675	765	0.0790698	7481	520	0.0695094	0.978783	1.18793	16395.5	0.178352	0.115459	0.693256	0.0129327	0.641755	0.0515017	0.821648	0.523221	0.171423	8578	642.5	0.0742896	20825.2	0.19094	0.103431	0.693084	0.012545	0.640333	0.0527504	0.80906	0.51397	0.181131	11095.7	878.15
28_C7116_20nM	C7116	2-Aminoethanethiol	DMSO	20	0.111122	0.11092	0.673168	0.677358	0.014099	0.012282	20356	15714	0.502948	0.512409	0.171203	0.16673	10248	716	0.0698673	7854	576	0.0733384	0.988006	0.907931	18035	0.200526	0.111021	0.675263	0.0131905	0.626912	0.0483507	0.799474	0.507678	0.168966	9051	646	0.0716029	20825.2	0.19094	0.103431	0.693084	0.012545	0.640333	0.0527504	0.80906	0.51397	0.181131	11095.7	878.15
28_C7116_500nM	C7116	2-Aminoethanethiol	DMSO	500	0.109711	0.0865465	0.676177	0.73726	0.0182107	0.0108506	20153	15483	0.50062	0.545372	0.177294	0.19305	10379	736	0.0709124	8796	738	0.0839018	1.01051	0.788301	17818	0.180622	0.0981286	0.706719	0.0145306	0.652014	0.054705	0.819378	0.522996	0.185172	9587.5	737	0.0774071	20825.2	0.19094	0.103431	0.693084	0.012545	0.640333	0.0527504	0.80906	0.51397	0.181131	11095.7	878.15
28_C7116_50nM	C7116	2-Aminoethanethiol	DMSO	50	0.103134	0.114758	0.684922	0.690603	0.0114782	0.0123363	23610	13132	0.52177	0.531907	0.164718	0.159991	12578	826	0.0656702	6754	449	0.0664791	0.969112	1.17258	18371	0.191384	0.108946	0.687762	0.0119072	0.642319	0.0454437	0.808616	0.526839	0.162355	9666	637.5	0.0660747	20825.2	0.19094	0.103431	0.693084	0.012545	0.640333	0.0527504	0.80906	0.51397	0.181131	11095.7	878.15
28_C7123_1000nM	C7123	Penicillin V potassium salt	DMSO	1000	0.101211	0.104096	0.681079	0.688686	0.0110951	0.0103742	23614	11278	0.519903	0.511793	0.162785	0.17778	12336	821	0.0665532	5767	471	0.0816716	0.947247	1.00431	17446	0.201729	0.102654	0.684882	0.0107346	0.634124	0.0507583	0.798271	0.515848	0.170282	9051.5	646	0.0741124	20825.2	0.19094	0.103431	0.693084	0.012545	0.640333	0.0527504	0.80906	0.51397	0.181131	11095.7	878.15
28_C7123_2000nM	C7123	Penicillin V potassium salt	DMSO	2000	0.10879	0.0996862	0.691926	0.707609	0.0126594	0.011374	22355	15298	0.509506	0.52837	0.184254	0.181069	11968	1036	0.0865642	8111	646	0.0796449	0.852686	0.936112	18826.5	0.183978	0.104238	0.699767	0.0120167	0.641613	0.0581538	0.816022	0.518938	0.182662	10039.5	841	0.0831045	20825.2	0.19094	0.103431	0.693084	0.012545	0.640333	0.0527504	0.80906	0.51397	0.181131	11095.7	878.15
28_C7123_200nM	C7123	Penicillin V potassium salt	DMSO	200	0.095673	0.109472	0.700346	0.694503	0.0109062	0.0113898	22556	21686	0.498227	0.525454	0.202829	0.170248	11916	973	0.0816549	11332	815	0.0719202	0.833749	0.919025	22121	0.188855	0.102572	0.697425	0.011148	0.643871	0.0535535	0.811145	0.51184	0.186538	11624	894	0.0767876	20825.2	0.19094	0.103431	0.693084	0.012545	0.640333	0.0527504	0.80906	0.51397	0.181131	11095.7	878.15
28_C7123_5000nM	C7123	Penicillin V potassium salt	DMSO	5000	0.107512	0.0918025	0.691688	0.711735	0.0102234	0.0100729	17998	12211	0.524503	0.530833	0.168741	0.182786	9645	712	0.0738206	6437	537	0.083424	1.01413	0.832869	15104.5	0.188483	0.0996572	0.701712	0.0101481	0.646541	0.0551702	0.811517	0.527668	0.175763	8041	624.5	0.0786223	20825.2	0.19094	0.103431	0.693084	0.012545	0.640333	0.0527504	0.80906	0.51397	0.181131	11095.7	878.15
28_C7123_500nM	C7123	Penicillin V potassium salt	DMSO	500	0.107545	0.109355	0.703206	0.697106	0.0126026	0.0104549	23646	20182	0.53176	0.522793	0.172968	0.175453	12831	984	0.0766893	10878	795	0.0730833	1.06626	1.23539	21914	0.179866	0.10845	0.700156	0.0115287	0.647724	0.0524321	0.820134	0.527276	0.174211	11854.5	889.5	0.0748863	20825.2	0.19094	0.103431	0.693084	0.012545	0.640333	0.0527504	0.80906	0.51397	0.181131	11095.7	878.15
28_C7129_1000nM	C7129	D-Ribose	DMSO	1000	0.122136	0.111133	0.672665	0.682644	0.0154961	0.00918559	12003	15459	0.509623	0.524161	0.164709	0.159777	5678	438	0.0771398	8021	587	0.0731829	1.05105	1.05957	13731	0.19337	0.116634	0.677655	0.0123409	0.626721	0.0509335	0.80663	0.516892	0.162243	6849.5	512.5	0.0751614	20825.2	0.19094	0.103431	0.693084	0.012545	0.640333	0.0527504	0.80906	0.51397	0.181131	11095.7	878.15
28_C7129_2000nM	C7129	D-Ribose	DMSO	2000	0.106366	0.109988	0.690854	0.701372	0.0133586	0.0119374	25826	20775	0.518237	0.533237	0.173701	0.169483	13683	1062	0.0776146	11269	853	0.0756944	1.0147	1.17798	23300.5	0.183062	0.108177	0.696113	0.012648	0.642753	0.0533602	0.816938	0.525737	0.171592	12476	957.5	0.0766545	20825.2	0.19094	0.103431	0.693084	0.012545	0.640333	0.0527504	0.80906	0.51397	0.181131	11095.7	878.15
28_C7129_200nM	C7129	D-Ribose	DMSO	200	0.119522	0.113661	0.685899	0.688498	0.0137435	0.0131894	23502	15467	0.519573	0.528609	0.167816	0.160859	12365	852	0.0689042	7928	597	0.0753027	1.00409	1.10704	19484.5	0.182743	0.116592	0.687199	0.0134664	0.637649	0.0495494	0.817257	0.524091	0.164337	10146.5	724.5	0.0721034	20825.2	0.19094	0.103431	0.693084	0.012545	0.640333	0.0527504	0.80906	0.51397	0.181131	11095.7	878.15
28_C7129_5000nM	C7129	D-Ribose	DMSO	5000	0.11378	0.106525	0.675567	0.694481	0.0141777	0.0123338	22359	14513	0.509728	0.533384	0.167628	0.162682	11488	808	0.0703343	7504	644	0.0858209	1.04317	1.02939	18436	0.191568	0.110152	0.685024	0.0132558	0.631539	0.053485	0.808432	0.521556	0.165155	9496	726	0.0780776	20825.2	0.19094	0.103431	0.693084	0.012545	0.640333	0.0527504	0.80906	0.51397	0.181131	11095.7	878.15
28_C7129_500nM	C7129	D-Ribose	DMSO	500	0.100359	0.109193	0.692354	0.693954	0.0134417	0.0122316	23137	15697	0.509833	0.531949	0.184164	0.16277	12271	1021	0.0832043	8252	593	0.0718614	1.02425	1.29091	19417	0.189233	0.104776	0.693154	0.0128367	0.639412	0.0537422	0.810767	0.520891	0.173467	10261.5	807	0.0775328	20825.2	0.19094	0.103431	0.693084	0.012545	0.640333	0.0527504	0.80906	0.51397	0.181131	11095.7	878.15
28_C7195_1000nM	C7195	Propyphenazone (4-Isopropylantipyrine)	DMSO	1000	0.118893	0.108998	0.66521	0.700006	0.0123179	0.0105428	24030	17927	0.505868	0.535394	0.16109	0.166285	12425	893	0.0718712	9586	618	0.064469	0.944264	1.10983	20978.5	0.192016	0.113945	0.682608	0.0114303	0.636074	0.0465335	0.807984	0.520631	0.163688	11005.5	755.5	0.0681701	20825.2	0.19094	0.103431	0.693084	0.012545	0.640333	0.0527504	0.80906	0.51397	0.181131	11095.7	878.15
28_C7195_2000nM	C7195	Propyphenazone (4-Isopropylantipyrine)	DMSO	2000	0.105885	0.115182	0.700354	0.675056	0.0110626	0.0115182	24045	19708	0.523269	0.51441	0.179372	0.161559	12982	870	0.0670159	10347	823	0.07954	1.05586	1.33718	21876.5	0.190472	0.110533	0.687705	0.0112904	0.637311	0.0503936	0.809528	0.51884	0.170465	11664.5	846.5	0.0732779	20825.2	0.19094	0.103431	0.693084	0.012545	0.640333	0.0527504	0.80906	0.51397	0.181131	11095.7	878.15
28_C7195_200nM	C7195	Propyphenazone (4-Isopropylantipyrine)	DMSO	200	0.109118	0.106054	0.708268	0.694826	0.0118745	0.0124517	20464	9316	0.533425	0.526836	0.177971	0.169386	11152	830	0.0744261	4661	343	0.0735894	0.925355	1.13064	14890	0.178703	0.107586	0.701547	0.0121631	0.649627	0.0519199	0.821297	0.53013	0.173679	7906.5	586.5	0.0740077	20825.2	0.19094	0.103431	0.693084	0.012545	0.640333	0.0527504	0.80906	0.51397	0.181131	11095.7	878.15
28_C7195_5000nM	C7195	Propyphenazone (4-Isopropylantipyrine)	DMSO	5000	0.114424	0.109936	0.675056	0.691896	0.0124851	0.00842351	15058	16264	0.506508	0.517216	0.16981	0.176094	7656	552	0.0721003	8628	663	0.0768428	1.09558	1.1684	15661	0.193889	0.11218	0.683476	0.0104543	0.632577	0.0508996	0.806111	0.511862	0.172952	8142	607.5	0.0744716	20825.2	0.19094	0.103431	0.693084	0.012545	0.640333	0.0527504	0.80906	0.51397	0.181131	11095.7	878.15
28_C7195_500nM	C7195	Propyphenazone (4-Isopropylantipyrine)	DMSO	500	0.117562	0.111192	0.679003	0.694456	0.0144044	0.0126094	27075	9596	0.512392	0.529387	0.168015	0.167049	14429	1133	0.0785224	4869	343	0.0704457	1.05881	1.41222	18335.5	0.185386	0.114377	0.686729	0.0135069	0.635579	0.0511504	0.814614	0.520889	0.167532	9649	738	0.074484	20825.2	0.19094	0.103431	0.693084	0.012545	0.640333	0.0527504	0.80906	0.51397	0.181131	11095.7	878.15
28_M1355_1000nM	M1355	lactate	H2O	1000	0.112012	0.128315	0.723475	0.689804	0.0101793	0.0114176	25542	18743	0.561585	0.54591	0.163495	0.145921	14677	959	0.0653403	9938	592	0.0595693	0.993812	0.931797	22142.5	0.162399	0.120163	0.70664	0.0107985	0.662507	0.0441331	0.837601	0.553748	0.154708	12307.5	775.5	0.0624548	22343	0.172778	0.127033	0.684958	0.0152304	0.638543	0.0464155	0.827222	0.525941	0.160842	11986.4	826.65
28_M1355_2000nM	M1355	lactate	H2O	2000	0.138007	0.119597	0.667379	0.703834	0.0144113	0.0119823	16376	22116	0.518808	0.549014	0.150342	0.156086	8169	633	0.0774881	12050	778	0.0645643	1.16736	0.946405	19246	0.172395	0.128802	0.685607	0.0131968	0.636911	0.048696	0.827605	0.533911	0.153214	10109.5	705.5	0.0710262	22343	0.172778	0.127033	0.684958	0.0152304	0.638543	0.0464155	0.827222	0.525941	0.160842	11986.4	826.65
28_M1355_200nM	M1355	lactate	H2O	200	0.124096	0.135755	0.685925	0.664182	0.0165558	0.0143315	20597	19049	0.520901	0.522075	0.167452	0.143892	10730	757	0.0705499	9634	660	0.0685074	1.12258	1.17674	19823	0.179577	0.129925	0.675053	0.0154436	0.628118	0.0469355	0.820423	0.521488	0.155672	10182	708.5	0.0695286	22343	0.172778	0.127033	0.684958	0.0152304	0.638543	0.0464155	0.827222	0.525941	0.160842	11986.4	826.65
28_M1355_5000nM	M1355	lactate	H2O	5000	0.126916	0.128409	0.682081	0.687286	0.0115931	0.0102891	23031	24492	0.523772	0.54034	0.160219	0.148824	12442	903	0.0725768	13326	840	0.0630347	1.14038	1.1628	23761.5	0.176713	0.127663	0.684683	0.0109411	0.638258	0.0464254	0.823287	0.532056	0.154521	12884	871.5	0.0678057	22343	0.172778	0.127033	0.684958	0.0152304	0.638543	0.0464155	0.827222	0.525941	0.160842	11986.4	826.65
28_M1355_500nM	M1355	lactate	H2O	500	0.114522	0.124499	0.701375	0.681204	0.0168717	0.0118349	26257	21462	0.549149	0.541702	0.153178	0.141133	14222	750	0.0527352	11383	699	0.0614074	1.12671	1.0234	23859.5	0.174847	0.11951	0.691289	0.0143533	0.651837	0.0394528	0.825153	0.545425	0.147156	12802.5	724.5	0.0570713	22343	0.172778	0.127033	0.684958	0.0152304	0.638543	0.0464155	0.827222	0.525941	0.160842	11986.4	826.65
[truncated: 1 more columns]

## Sheet: Controls
ID	Solvent	HDR_repl1	HDR_repl2	INDEL_repl1	INDEL_repl2	impHDR_repl1	impHDR_repl2	aligned read number_repl1	aligned read number_repl2	Insertions_repl1	Insertions_repl2	Deletions_repl1	Deletions_repl2	Compound Reads Deletions + Insertions_repl1	Compound Reads Indels ≥2bp Microhomology_repl1	Compound All Indels/MMEJ deletions_repl1	Compound Reads Deletions + Insertions_repl2	Compound Reads Indels ≥2bp Microhomology_repl2	Compound All Indels/MMEJ deletions_repl2
control_1a	H2O	0.124453	0.128604	0.677368	0.683245	0.0134818	0.016052	24700	26601	0.510931	0.523852	0.167611	0.161535	13142	1123	0.0854512	14578	1074	0.0736727
control_1b	H2O	0.118097	0.118618	0.702946	0.7021	0.0132499	0.0104768	24302	19567	0.538474	0.542444	0.165789	0.16257	13396	871	0.0650194	10785	792	0.0734353
control_2a	H2O	0.125465	0.132356	0.686009	0.685365	0.013713	0.0122794	53234	29806	0.518165	0.523452	0.169497	0.163356	29472	2084	0.0707112	16126	1075	0.0666625
control_2b	H2O	0.127853	0.1179	0.68534	0.698796	0.0158116	0.012236	37504	25335	0.533783	0.551135	0.153184	0.149477	20435	1262	0.0617568	13871	907	0.0653882
control_3a	H2O	0.11491	0.132871	0.676163	0.693277	0.0303894	0.0134781	1053	18326	0.518519	0.530721	0.160494	0.163866	376	20	0.0531915	9857	776	0.0787258
control_3b	H2O	0.123496	0.120951	0.656776	0.698819	0.02085	0.0118849	1247	13799	0.506816	0.544387	0.153168	0.155808	471	28	0.059448	7302	466	0.0638181
control_4a	H2O	0.144449	0.129403	0.684245	0.647065	0.0187638	0.0140317	27553	20525	0.51733	0.503435	0.168294	0.145871	14799	1049	0.0708832	10201	671	0.0657779
control_4b	H2O	0.134461	0.135073	0.687481	0.698413	0.0172723	0.0127309	22869	20737	0.531506	0.546077	0.156806	0.154651	12300	730	0.0593496	11197	716	0.0639457
control_5a	H2O	0.134729	0.122531	0.687157	0.665601	0.0148344	0.0125081	19684	24704	0.508128	0.497288	0.181518	0.170296	10411	824	0.0791471	12508	857	0.0685161
control_5b	H2O	0.120791	0.133658	0.698407	0.684593	0.0155506	0.0150138	18263	17051	0.53299	0.539382	0.166785	0.146267	9691	653	0.0673821	8810	555	0.0629966
control_1a	EtOH	0.0951173	0.098853	0.726153	0.712186	0.0132258	0.0108244	22078	13950	0.563412	0.565161	0.165323	0.149606	12406	724	0.0583589	7609	452	0.0594033
control_1b	EtOH	0.101963	0.0920575	0.705473	0.750974	0.0116032	0.0099449	20684	14882	0.548008	0.590982	0.159592	0.161336	11379	678	0.0595834	8685	572	0.0658607
control_2a	EtOH	0.111715	0.103519	0.705837	0.718623	0.0120092	0.00955561	47630	19465	0.541633	0.560185	0.165568	0.159466	26701	1621	0.0607093	10857	780	0.0718431
control_2b	EtOH	0.104312	0.107221	0.720303	0.712265	0.0120932	0.0115862	45728	15622	0.553468	0.56126	0.168781	0.151837	26194	1803	0.0688326	8575	475	0.0553936
control_3a	EtOH	0.0901099	0.0989642	0.693407	0.731927	0.0230769	0.011163	910	18633	0.53956	0.571835	0.159341	0.161434	303	9	0.029703	10553	644	0.0610253
control_3b	EtOH	0.097371	0.104484	0.703992	0.716637	0.0126582	0.0106355	1027	18711	0.533593	0.548715	0.172347	0.169847	402	19	0.0472637	10339	771	0.074572
control_4a	EtOH	0.101232	0.10441	0.73667	0.713337	0.0107828	0.0164718	25318	3764	0.562643	0.549416	0.175646	0.16525	14499	1061	0.0731775	1690	108	0.0639053
control_4b	EtOH	0.0994455	0.108788	0.727555	0.727329	0.0123099	0.0119381	19659	17842	0.564729	0.560868	0.163844	0.168199	11000	680	0.0618182	9813	610	0.0621624
control_5a	EtOH	0.105722	0.132526	0.723443	0.674092	0.0118033	0.0132365	25586	12390	0.562612	0.528168	0.163683	0.1477	14383	799	0.0555517	6174	420	0.0680272
control_5b	EtOH	0.0987064	0.113946	0.729005	0.675997	0.00985816	0.0158534	24041	4037	0.556424	0.535051	0.174161	0.144414	13598	947	0.0696426	1692	110	0.0650118
control_1a	DMSO	0.100827	0.103767	0.694553	0.693265	0.0114458	0.0110731	19221	17520	0.513033	0.503253	0.182197	0.19218	10167	845	0.083112	9261	776	0.0837922
control_1b	DMSO	0.113409	0.0996094	0.664133	0.782837	0.0123662	0.00744629	22238	8192	0.482283	0.577881	0.18248	0.207642	11354	995	0.0876343	4692	380	0.0809889
control_2a	DMSO	0.100887	0.103744	0.686765	0.695943	0.0123175	0.0123289	46438	24252	0.516474	0.516782	0.171519	0.180769	25336	1840	0.0726239	13124	1099	0.0837397
control_2b	DMSO	0.109452	0.0999154	0.684661	0.687004	0.0112535	0.00966534	53850	24831	0.498329	0.520237	0.187799	0.168217	29143	2276	0.0780977	13441	964	0.0717209
control_3a	DMSO	0.0856079	0.101763	0.671216	0.706207	0.0186104	0.0133003	806	19398	0.501241	0.537272	0.174938	0.170224	230	9	0.0391304	10555	773	0.0732354
control_3b	DMSO	0.0701754	0.101809	0.699561	0.684779	0.0109649	0.010917	456	16030	0.519737	0.508172	0.188596	0.178291	148	7	0.0472973	8448	708	0.0838068
control_4a	DMSO	0.104701	0.102487	0.695307	0.704809	0.0159568	0.0122704	24441	24286	0.514504	0.527835	0.181703	0.178045	13108	1130	0.0862069	13366	1040	0.0778094
control_4b	DMSO	0.117382	0.104866	0.67835	0.700793	0.0135774	0.0119013	23053	20922	0.514467	0.522751	0.165445	0.179715	11989	895	0.0746518	11242	982	0.087351
control_5a	DMSO	0.105345	0.125313	0.678816	0.654205	0.0139993	0.0147591	20001	14364	0.502225	0.483431	0.177041	0.173141	10274	825	0.0802998	6786	529	0.0779546
control_5b	DMSO	0.105353	0.112211	0.720387	0.678083	0.0114302	0.0153171	24584	11621	0.517206	0.50228	0.204198	0.17847	13520	1067	0.0789201	5730	423	0.073822
