# Supplementary material for: Repurposing clinically safe drugs for DNA repair pathway choice in CRISPR genome editing and synthetic lethality
Source: Nat Commun. 2025 Dec 10;16:11077. doi: 10.1038/s41467-025-67243-0 (PMC12698765; doi:10.1038/s41467-025-67243-0)
Supplement: Supplementary file 6 — Supplementary Data 4 [file 41467_2025_67243_MOESM6_ESM.xlsx]

## Sheet: survival_enh_prim_targets
#category	term ID	term description	observed gene count	background gene count	strength	false discovery rate	matching proteins in your network (IDs)	matching proteins in your network (labels)
GO Function	GO:0051380	Norepinephrine binding	2	4	2.76	0.0344	9606.ENSP00000280155,9606.ENSP00000305372	ADRA2A,ADRB2
GO Process	GO:0032800	Receptor biosynthetic process	2	5	2.66	0.0099	9606.ENSP00000303211,9606.ENSP00000398698	ACHE,TNF
DISEASES	DOID:10914	Amnestic disorder	2	5	2.66	0.0324	9606.ENSP00000303211,9606.ENSP00000430656	ACHE,CA1
COMPARTMENTS	GOCC:0098981	Cholinergic synapse	2	6	2.58	0.0152	9606.ENSP00000303211,9606.ENSP00000306490	ACHE,CHRM1
GO Function	GO:0051379	Epinephrine binding	2	8	2.46	0.0344	9606.ENSP00000280155,9606.ENSP00000305372	ADRA2A,ADRB2
GO Function	GO:0004935	Adrenergic receptor activity	2	9	2.41	0.0344	9606.ENSP00000280155,9606.ENSP00000305372	ADRA2A,ADRB2
Reactome	HSA-390696	Adrenoceptors	2	9	2.41	0.0422	9606.ENSP00000280155,9606.ENSP00000305372	ADRA2A,ADRB2
GO Process	GO:0071803	Positive regulation of podosome assembly	2	11	2.32	0.0177	9606.ENSP00000362680,9606.ENSP00000398698	SRC,TNF
GO Function	GO:0042166	Acetylcholine binding	2	13	2.25	0.0479	9606.ENSP00000261007,9606.ENSP00000303211	CHRNA1,ACHE
WikiPathways	WP4589	Major receptors targeted by epinephrine and norepinephrine	2	15	2.19	0.0041	9606.ENSP00000280155,9606.ENSP00000305372	ADRA2A,ADRB2
GO Process	GO:0051044	Positive regulation of membrane protein ectodomain proteolysis	2	16	2.16	0.0231	9606.ENSP00000280155,9606.ENSP00000398698	ADRA2A,TNF
GO Process	GO:0060438	Trachea development	2	19	2.08	0.029	9606.ENSP00000254066,9606.ENSP00000302486	RARA,MAP2K1
GO Process	GO:2000641	Regulation of early endosome to late endosome transport	2	19	2.08	0.029	9606.ENSP00000302486,9606.ENSP00000362680	MAP2K1,SRC
GO Process	GO:0030878	Thyroid gland development	2	21	2.04	0.0302	9606.ENSP00000264637,9606.ENSP00000302486	THRA,MAP2K1
GO Process	GO:0071880	Adenylate cyclase-activating adrenergic receptor signaling pathway	2	21	2.04	0.0302	9606.ENSP00000280155,9606.ENSP00000305372	ADRA2A,ADRB2
WikiPathways	WP58	Monoamine GPCRs	3	33	2.02	0.0013	9606.ENSP00000280155,9606.ENSP00000305372,9606.ENSP00000306490	ADRA2A,ADRB2,CHRM1
GO Process	GO:0045453	Bone resorption	2	23	2	0.0322	9606.ENSP00000305372,9606.ENSP00000362680	ADRB2,SRC
GO Process	GO:1903798	Regulation of production of mirnas involved in gene silencing by mirna	2	23	2	0.0322	9606.ENSP00000302486,9606.ENSP00000398698	MAP2K1,TNF
WikiPathways	WP4357	NRF2-ARE regulation	2	23	2	0.0071	9606.ENSP00000324806,9606.ENSP00000362680	GSK3B,SRC
GO Process	GO:0007271	Synaptic transmission, cholinergic	3	35	1.99	0.006	9606.ENSP00000261007,9606.ENSP00000303211,9606.ENSP00000306490	CHRNA1,ACHE,CHRM1
GO Process	GO:0050995	Negative regulation of lipid catabolic process	2	24	1.98	0.034	9606.ENSP00000280155,9606.ENSP00000398698	ADRA2A,TNF
WikiPathways	WP205	IL-7 signaling pathway	2	25	1.96	0.0079	9606.ENSP00000302486,9606.ENSP00000324806	MAP2K1,GSK3B
WikiPathways	WP3658	Wnt/beta-catenin signaling pathway in leukemia	2	26	1.95	0.0079	9606.ENSP00000254066,9606.ENSP00000324806	RARA,GSK3B
WikiPathways	WP581	EPO receptor signaling	2	26	1.95	0.0079	9606.ENSP00000302486,9606.ENSP00000362680	MAP2K1,SRC
WikiPathways	WP4767	FGFR3 signaling in chondrocyte proliferation and terminal differentiation	2	27	1.93	0.0079	9606.ENSP00000264637,9606.ENSP00000302486	THRA,MAP2K1
Reactome	HSA-375280	Amine ligand-binding receptors	3	42	1.91	0.0164	9606.ENSP00000280155,9606.ENSP00000305372,9606.ENSP00000306490	ADRA2A,ADRB2,CHRM1
WikiPathways	WP2643	Nanoparticle-mediated activation of receptor signaling	2	28	1.91	0.0079	9606.ENSP00000302486,9606.ENSP00000362680	MAP2K1,SRC
GO Process	GO:0042634	Regulation of hair cycle	2	29	1.9	0.0422	9606.ENSP00000301365,9606.ENSP00000398698	TRPV3,TNF
GO Process	GO:0007274	Neuromuscular synaptic transmission	2	30	1.88	0.0436	9606.ENSP00000261007,9606.ENSP00000306490	CHRNA1,CHRM1
GO Process	GO:0050715	Positive regulation of cytokine secretion	2	30	1.88	0.0436	9606.ENSP00000362680,9606.ENSP00000398698	SRC,TNF
GO Process	GO:0060251	Regulation of glial cell proliferation	2	30	1.88	0.0436	9606.ENSP00000306490,9606.ENSP00000398698	CHRM1,TNF
GO Process	GO:0060428	Lung epithelium development	2	30	1.88	0.0436	9606.ENSP00000264637,9606.ENSP00000302486	THRA,MAP2K1
WikiPathways	WP2586	Aryl hydrocarbon receptor Netpath	3	46	1.88	0.0022	9606.ENSP00000302486,9606.ENSP00000362680,9606.ENSP00000398698	MAP2K1,SRC,TNF
GO Process	GO:0032148	Activation of protein kinase b activity	2	32	1.86	0.0457	9606.ENSP00000280155,9606.ENSP00000362680	ADRA2A,SRC
GO Process	GO:1901889	Negative regulation of cell junction assembly	2	32	1.86	0.0457	9606.ENSP00000362680,9606.ENSP00000398698	SRC,TNF
WikiPathways	WP727	Monoamine transport	2	32	1.86	0.0095	9606.ENSP00000303211,9606.ENSP00000398698	ACHE,TNF
GO Function	GO:0008227	G protein-coupled amine receptor activity	3	49	1.85	0.0344	9606.ENSP00000280155,9606.ENSP00000305372,9606.ENSP00000306490	ADRA2A,ADRB2,CHRM1
WikiPathways	WP3981	miRNA regulation of prostate cancer signaling pathways	2	33	1.84	0.0097	9606.ENSP00000302486,9606.ENSP00000324806	MAP2K1,GSK3B
WikiPathways	WP313	Hepatocyte growth factor receptor signaling	2	34	1.83	0.0099	9606.ENSP00000302486,9606.ENSP00000362680	MAP2K1,SRC
WikiPathways	WP4747	Netrin-UNC5B signaling pathway	3	52	1.82	0.0023	9606.ENSP00000302486,9606.ENSP00000362680,9606.ENSP00000398698	MAP2K1,SRC,TNF
WikiPathways	WP3298	Melatonin metabolism and effects	2	35	1.82	0.0099	9606.ENSP00000303211,9606.ENSP00000324806	ACHE,GSK3B
Pfam	PF10328	Serpentine type 7TM GPCR chemoreceptor Srx	3	52	1.82	0.0478	9606.ENSP00000265572,9606.ENSP00000280155,9606.ENSP00000305372	OPRK1,ADRA2A,ADRB2
WikiPathways	WP2795	Cardiac hypertrophic response	3	54	1.81	0.0023	9606.ENSP00000302486,9606.ENSP00000324806,9606.ENSP00000398698	MAP2K1,GSK3B,TNF
WikiPathways	WP170	Nuclear receptors	2	38	1.78	0.0111	9606.ENSP00000254066,9606.ENSP00000264637	RARA,THRA
GO Process	GO:0050994	Regulation of lipid catabolic process	3	60	1.76	0.0117	9606.ENSP00000264637,9606.ENSP00000280155,9606.ENSP00000398698	THRA,ADRA2A,TNF
WikiPathways	WP3863	T-cell antigen receptor (TCR) pathway during Staphylococcus aureus infection	3	60	1.76	0.0024	9606.ENSP00000302486,9606.ENSP00000324806,9606.ENSP00000398698	MAP2K1,GSK3B,TNF
WikiPathways	WP127	IL-5 signaling pathway	2	40	1.76	0.0119	9606.ENSP00000302486,9606.ENSP00000324806	MAP2K1,GSK3B
WikiPathways	WP2526	PDGF pathway	2	40	1.76	0.0119	9606.ENSP00000302486,9606.ENSP00000362680	MAP2K1,SRC
WikiPathways	WP2828	Bladder cancer	2	40	1.76	0.0119	9606.ENSP00000302486,9606.ENSP00000362680	MAP2K1,SRC
KEGG	hsa05219	Bladder cancer	2	41	1.75	0.0117	9606.ENSP00000302486,9606.ENSP00000362680	MAP2K1,SRC
WikiPathways	WP4136	Fibrin complement receptor 3 signaling pathway	2	41	1.75	0.0119	9606.ENSP00000362680,9606.ENSP00000398698	SRC,TNF
WikiPathways	WP2036	TNF-related weak inducer of apoptosis (TWEAK) signaling pathway	2	42	1.74	0.0119	9606.ENSP00000324806,9606.ENSP00000398698	GSK3B,TNF
WikiPathways	WP364	IL-6 signaling pathway	2	43	1.73	0.0119	9606.ENSP00000302486,9606.ENSP00000324806	MAP2K1,GSK3B
WikiPathways	WP3680	Physico-chemical features and toxicity-associated pathways	3	66	1.72	0.0027	9606.ENSP00000302486,9606.ENSP00000324806,9606.ENSP00000362680	MAP2K1,GSK3B,SRC
WikiPathways	WP2332	Interleukin-11 signaling pathway	2	44	1.72	0.0119	9606.ENSP00000302486,9606.ENSP00000362680	MAP2K1,SRC
KEGG	hsa04917	Prolactin signaling pathway	3	69	1.7	0.0026	9606.ENSP00000302486,9606.ENSP00000324806,9606.ENSP00000362680	MAP2K1,GSK3B,SRC
WikiPathways	WP2038	Microtubule cytoskeleton regulation	2	46	1.7	0.0126	9606.ENSP00000324806,9606.ENSP00000362680	GSK3B,SRC
WikiPathways	WP2873	Aryl hydrocarbon receptor pathway	2	46	1.7	0.0126	9606.ENSP00000362680,9606.ENSP00000398698	SRC,TNF
WikiPathways	WP4746	Thyroid hormones production and peripheral downstream signaling effects	4	94	1.69	0.00091	9606.ENSP00000264637,9606.ENSP00000302486,9606.ENSP00000324806,9606.ENSP00000362680	THRA,MAP2K1,GSK3B,SRC
WikiPathways	WP2203	Thymic stromal lymphopoietin (TSLP) signaling pathway	2	47	1.69	0.0126	9606.ENSP00000302486,9606.ENSP00000362680	MAP2K1,SRC
WikiPathways	WP286	IL-3 signaling pathway	2	49	1.67	0.0133	9606.ENSP00000302486,9606.ENSP00000362680	MAP2K1,SRC
WikiPathways	WP2034	Leptin signaling pathway	3	75	1.66	0.0034	9606.ENSP00000302486,9606.ENSP00000324806,9606.ENSP00000362680	MAP2K1,GSK3B,SRC
WikiPathways	WP2037	Prolactin signaling pathway	3	76	1.66	0.0034	9606.ENSP00000302486,9606.ENSP00000324806,9606.ENSP00000362680	MAP2K1,GSK3B,SRC
KEGG	hsa01521	EGFR tyrosine kinase inhibitor resistance	3	78	1.65	0.0026	9606.ENSP00000302486,9606.ENSP00000324806,9606.ENSP00000362680	MAP2K1,GSK3B,SRC
GO Process	GO:0007193	Adenylate cyclase-inhibiting g protein-coupled receptor signaling pathway	3	80	1.64	0.0162	9606.ENSP00000265572,9606.ENSP00000280155,9606.ENSP00000306490	OPRK1,ADRA2A,CHRM1
KEGG	hsa04012	ErbB signaling pathway	3	83	1.62	0.0026	9606.ENSP00000302486,9606.ENSP00000324806,9606.ENSP00000362680	MAP2K1,GSK3B,SRC
WikiPathways	WP1544	MicroRNAs in cardiomyocyte hypertrophy	3	83	1.62	0.0036	9606.ENSP00000302486,9606.ENSP00000324806,9606.ENSP00000398698	MAP2K1,GSK3B,TNF
WikiPathways	WP4806	EGFR tyrosine kinase inhibitor resistance	3	83	1.62	0.0036	9606.ENSP00000302486,9606.ENSP00000324806,9606.ENSP00000362680	MAP2K1,GSK3B,SRC
WikiPathways	WP2018	RANKL/RANK signaling pathway	2	55	1.62	0.0162	9606.ENSP00000302486,9606.ENSP00000362680	MAP2K1,SRC
GO Process	GO:0098659	Inorganic cation import across plasma membrane	3	84	1.61	0.0177	9606.ENSP00000301365,9606.ENSP00000327943,9606.ENSP00000402152	TRPV3,SLC5A2,SLC12A3
KEGG	hsa04370	VEGF signaling pathway	2	57	1.61	0.0165	9606.ENSP00000302486,9606.ENSP00000362680	MAP2K1,SRC
KEGG	hsa05213	Endometrial cancer	2	57	1.61	0.0165	9606.ENSP00000302486,9606.ENSP00000324806	MAP2K1,GSK3B
WikiPathways	WP4298	Acute viral myocarditis	3	86	1.6	0.0036	9606.ENSP00000324806,9606.ENSP00000362680,9606.ENSP00000398698	GSK3B,SRC,TNF
WikiPathways	WP5098	T-cell activation SARS-CoV-2	3	86	1.6	0.0036	9606.ENSP00000302486,9606.ENSP00000324806,9606.ENSP00000398698	MAP2K1,GSK3B,TNF
WikiPathways	WP4205	MET in type 1 papillary renal cell carcinoma	2	58	1.6	0.0176	9606.ENSP00000302486,9606.ENSP00000362680	MAP2K1,SRC
KEGG	hsa04919	Thyroid hormone signaling pathway	4	119	1.59	0.00056	9606.ENSP00000264637,9606.ENSP00000302486,9606.ENSP00000324806,9606.ENSP00000362680	THRA,MAP2K1,GSK3B,SRC
WikiPathways	WP304	Kit receptor signaling pathway	2	59	1.59	0.0178	9606.ENSP00000302486,9606.ENSP00000362680	MAP2K1,SRC
WikiPathways	WP673	ErbB signaling pathway	3	90	1.58	0.0036	9606.ENSP00000302486,9606.ENSP00000324806,9606.ENSP00000362680	MAP2K1,GSK3B,SRC
WikiPathways	WP61	Notch signaling pathway (Netpath)	2	61	1.58	0.0185	9606.ENSP00000324806,9606.ENSP00000362680	GSK3B,SRC
KEGG	hsa05135	Yersinia infection	4	125	1.57	0.00056	9606.ENSP00000302486,9606.ENSP00000324806,9606.ENSP00000362680,9606.ENSP00000398698	MAP2K1,GSK3B,SRC,TNF
WikiPathways	WP4155	Endometrial cancer	2	63	1.56	0.0186	9606.ENSP00000302486,9606.ENSP00000324806	MAP2K1,GSK3B
GO Process	GO:0007200	Phospholipase c-activating g protein-coupled receptor signaling pathway	3	98	1.55	0.0216	9606.ENSP00000265572,9606.ENSP00000280155,9606.ENSP00000306490	OPRK1,ADRA2A,CHRM1
GO Process	GO:0120162	Positive regulation of cold-induced thermogenesis	3	97	1.55	0.0216	9606.ENSP00000264637,9606.ENSP00000303211,9606.ENSP00000305372	THRA,ACHE,ADRB2
WikiPathways	WP2374	Oncostatin M signaling pathway	2	65	1.55	0.0194	9606.ENSP00000302486,9606.ENSP00000362680	MAP2K1,SRC
KEGG	hsa04664	Fc epsilon RI signaling pathway	2	66	1.54	0.0202	9606.ENSP00000302486,9606.ENSP00000398698	MAP2K1,TNF
KEGG	hsa05221	Acute myeloid leukemia	2	66	1.54	0.0202	9606.ENSP00000254066,9606.ENSP00000302486	RARA,MAP2K1
WikiPathways	WP2032	Thyroid stimulating hormone (TSH) signaling pathway	2	66	1.54	0.0196	9606.ENSP00000302486,9606.ENSP00000362680	MAP2K1,SRC
WikiPathways	WP2324	AGE/RAGE pathway	2	66	1.54	0.0196	9606.ENSP00000302486,9606.ENSP00000362680	MAP2K1,SRC
KEGG	hsa04660	T cell receptor signaling pathway	3	101	1.53	0.0039	9606.ENSP00000302486,9606.ENSP00000324806,9606.ENSP00000398698	MAP2K1,GSK3B,TNF
GO Process	GO:0060078	Regulation of postsynaptic membrane potential	3	104	1.52	0.0225	9606.ENSP00000261007,9606.ENSP00000306490,9606.ENSP00000324806	CHRNA1,CHRM1,GSK3B
WikiPathways	WP615	Senescence and autophagy in cancer	3	105	1.52	0.0042	9606.ENSP00000302486,9606.ENSP00000324806,9606.ENSP00000362680	MAP2K1,GSK3B,SRC
GO Process	GO:2001237	Negative regulation of extrinsic apoptotic signaling pathway	3	106	1.51	0.0231	9606.ENSP00000324806,9606.ENSP00000362680,9606.ENSP00000398698	GSK3B,SRC,TNF
GO Process	GO:0099565	Chemical synaptic transmission, postsynaptic	3	109	1.5	0.0241	9606.ENSP00000261007,9606.ENSP00000306490,9606.ENSP00000324806	CHRNA1,CHRM1,GSK3B
KEGG	hsa04725	Cholinergic synapse	3	110	1.5	0.0045	9606.ENSP00000302486,9606.ENSP00000303211,9606.ENSP00000306490	MAP2K1,ACHE,CHRM1
WikiPathways	WP4216	Chromosomal and microsatellite instability in colorectal cancer	2	73	1.5	0.0226	9606.ENSP00000302486,9606.ENSP00000324806	MAP2K1,GSK3B
WikiPathways	WP4659	Gastrin signaling pathway	3	114	1.48	0.005	9606.ENSP00000302486,9606.ENSP00000324806,9606.ENSP00000362680	MAP2K1,GSK3B,SRC
GO Process	GO:0043401	Steroid hormone mediated signaling pathway	3	118	1.47	0.029	9606.ENSP00000254066,9606.ENSP00000264637,9606.ENSP00000362680	RARA,THRA,SRC
KEGG	hsa04662	B cell receptor signaling pathway	2	78	1.47	0.0258	9606.ENSP00000302486,9606.ENSP00000324806	MAP2K1,GSK3B
KEGG	hsa05210	Colorectal cancer	2	82	1.45	0.0275	9606.ENSP00000302486,9606.ENSP00000324806	MAP2K1,GSK3B
WikiPathways	WP2261	Glioblastoma signaling pathways	2	82	1.45	0.0272	9606.ENSP00000302486,9606.ENSP00000362680	MAP2K1,SRC
KEGG	hsa04540	Gap junction	2	87	1.42	0.0298	9606.ENSP00000302486,9606.ENSP00000362680	MAP2K1,SRC
WikiPathways	WP3915	Angiopoietin-like protein 8 regulatory pathway	3	130	1.42	0.0069	9606.ENSP00000264637,9606.ENSP00000302486,9606.ENSP00000324806	THRA,MAP2K1,GSK3B
WikiPathways	WP138	Androgen receptor signaling pathway	2	88	1.42	0.0302	9606.ENSP00000324806,9606.ENSP00000362680	GSK3B,SRC
GO Process	GO:0031333	Negative regulation of protein-containing complex assembly	3	133	1.41	0.0321	9606.ENSP00000264637,9606.ENSP00000324806,9606.ENSP00000362680	THRA,GSK3B,SRC
KEGG	hsa04915	Estrogen signaling pathway	3	133	1.41	0.007	9606.ENSP00000254066,9606.ENSP00000302486,9606.ENSP00000362680	RARA,MAP2K1,SRC
KEGG	hsa04912	GnRH signaling pathway	2	89	1.41	0.0298	9606.ENSP00000302486,9606.ENSP00000362680	MAP2K1,SRC
KEGG	hsa04657	IL-17 signaling pathway	2	92	1.4	0.0301	9606.ENSP00000324806,9606.ENSP00000398698	GSK3B,TNF
WikiPathways	WP2355	Corticotropin-releasing hormone signaling pathway	2	91	1.4	0.0317	9606.ENSP00000302486,9606.ENSP00000324806	MAP2K1,GSK3B
KEGG	hsa04750	Inflammatory mediator regulation of TRP channels	2	94	1.39	0.0305	9606.ENSP00000301365,9606.ENSP00000362680	TRPV3,SRC
KEGG	hsa01522	Endocrine resistance	2	95	1.38	0.0305	9606.ENSP00000302486,9606.ENSP00000362680	MAP2K1,SRC
KEGG	hsa04916	Melanogenesis	2	95	1.38	0.0305	9606.ENSP00000302486,9606.ENSP00000324806	MAP2K1,GSK3B
KEGG	hsa05215	Prostate cancer	2	96	1.38	0.0305	9606.ENSP00000302486,9606.ENSP00000324806	MAP2K1,GSK3B
WikiPathways	WP2380	Brain-derived neurotrophic factor (BDNF) signaling pathway	3	143	1.38	0.0079	9606.ENSP00000302486,9606.ENSP00000324806,9606.ENSP00000362680	MAP2K1,GSK3B,SRC
WikiPathways	WP23	B cell receptor signaling pathway	2	97	1.38	0.0347	9606.ENSP00000302486,9606.ENSP00000324806	MAP2K1,GSK3B
KEGG	hsa04150	mTOR signaling pathway	3	151	1.36	0.0084	9606.ENSP00000302486,9606.ENSP00000324806,9606.ENSP00000398698	MAP2K1,GSK3B,TNF
KEGG	hsa04620	Toll-like receptor signaling pathway	2	101	1.36	0.0305	9606.ENSP00000302486,9606.ENSP00000398698	MAP2K1,TNF
WikiPathways	WP4666	Hepatitis B infection	3	151	1.36	0.0079	9606.ENSP00000302486,9606.ENSP00000362680,9606.ENSP00000398698	MAP2K1,SRC,TNF
WikiPathways	WP185	Integrin-mediated cell adhesion	2	100	1.36	0.0362	9606.ENSP00000302486,9606.ENSP00000362680	MAP2K1,SRC
KEGG	hsa05160	Hepatitis C	3	156	1.35	0.0085	9606.ENSP00000302486,9606.ENSP00000324806,9606.ENSP00000398698	MAP2K1,GSK3B,TNF
KEGG	hsa04625	C-type lectin receptor signaling pathway	2	102	1.35	0.0305	9606.ENSP00000362680,9606.ENSP00000398698	SRC,TNF
WikiPathways	WP75	Toll-like receptor signaling pathway	2	103	1.35	0.0377	9606.ENSP00000302486,9606.ENSP00000398698	MAP2K1,TNF
KEGG	hsa05161	Hepatitis B	3	159	1.34	0.0085	9606.ENSP00000302486,9606.ENSP00000362680,9606.ENSP00000398698	MAP2K1,SRC,TNF
KEGG	hsa04022	cGMP-PKG signaling pathway	3	162	1.33	0.0085	9606.ENSP00000280155,9606.ENSP00000302486,9606.ENSP00000305372	ADRA2A,MAP2K1,ADRB2
KEGG	hsa04931	Insulin resistance	2	107	1.33	0.0324	9606.ENSP00000324806,9606.ENSP00000398698	GSK3B,TNF
GO Process	GO:0071216	Cellular response to biotic stimulus	4	219	1.32	0.0131	9606.ENSP00000254066,9606.ENSP00000324806,9606.ENSP00000362680,9606.ENSP00000398698	RARA,GSK3B,SRC,TNF
GO Process	GO:0030522	Intracellular receptor signaling pathway	3	166	1.32	0.0457	9606.ENSP00000254066,9606.ENSP00000264637,9606.ENSP00000362680	RARA,THRA,SRC
GO Process	GO:0050714	Positive regulation of protein secretion	3	167	1.32	0.0457	9606.ENSP00000303211,9606.ENSP00000362680,9606.ENSP00000398698	ACHE,SRC,TNF
KEGG	hsa04080	Neuroactive ligand-receptor interaction	6	330	1.32	8.65e-05	9606.ENSP00000261007,9606.ENSP00000264637,9606.ENSP00000265572,9606.ENSP00000280155,9606.ENSP00000305372,9606.ENSP00000306490	CHRNA1,THRA,OPRK1,ADRA2A,ADRB2,CHRM1
KEGG	hsa05163	Human cytomegalovirus infection	4	218	1.32	0.0026	9606.ENSP00000302486,9606.ENSP00000324806,9606.ENSP00000362680,9606.ENSP00000398698	MAP2K1,GSK3B,SRC,TNF
GO Process	GO:0007188	Adenylate cyclase-modulating g protein-coupled receptor signaling pathway	4	224	1.31	0.0137	9606.ENSP00000265572,9606.ENSP00000280155,9606.ENSP00000305372,9606.ENSP00000306490	OPRK1,ADRA2A,ADRB2,CHRM1
GO Process	GO:0009266	Response to temperature stimulus	3	170	1.31	0.0465	9606.ENSP00000264637,9606.ENSP00000301365,9606.ENSP00000305372	THRA,TRPV3,ADRB2
GO Process	GO:1903034	Regulation of response to wounding	3	169	1.31	0.0465	9606.ENSP00000280155,9606.ENSP00000302486,9606.ENSP00000398698	ADRA2A,MAP2K1,TNF
KEGG	hsa04668	TNF signaling pathway	2	112	1.31	0.0345	9606.ENSP00000302486,9606.ENSP00000398698	MAP2K1,TNF
KEGG	hsa04722	Neurotrophin signaling pathway	2	114	1.31	0.0349	9606.ENSP00000302486,9606.ENSP00000324806	MAP2K1,GSK3B
KEGG	hsa04071	Sphingolipid signaling pathway	2	116	1.3	0.0352	9606.ENSP00000302486,9606.ENSP00000398698	MAP2K1,TNF
WikiPathways	WP3931	Embryonic stem cell pluripotency pathways	2	116	1.3	0.0467	9606.ENSP00000302486,9606.ENSP00000324806	MAP2K1,GSK3B
GO Process	GO:0010469	Regulation of signaling receptor activity	3	176	1.29	0.0493	9606.ENSP00000280155,9606.ENSP00000305372,9606.ENSP00000362680	ADRA2A,ADRB2,SRC
KEGG	hsa04935	Growth hormone synthesis, secretion and action	2	118	1.29	0.0356	9606.ENSP00000302486,9606.ENSP00000324806	MAP2K1,GSK3B
WikiPathways	WP4549	Fragile X syndrome	2	119	1.29	0.0483	9606.ENSP00000302486,9606.ENSP00000362680	MAP2K1,SRC
KEGG	hsa04380	Osteoclast differentiation	2	122	1.28	0.0365	9606.ENSP00000302486,9606.ENSP00000398698	MAP2K1,TNF
KEGG	hsa04650	Natural killer cell mediated cytotoxicity	2	121	1.28	0.0365	9606.ENSP00000302486,9606.ENSP00000398698	MAP2K1,TNF
KEGG	hsa04062	Chemokine signaling pathway	3	186	1.27	0.0114	9606.ENSP00000302486,9606.ENSP00000324806,9606.ENSP00000362680	MAP2K1,GSK3B,SRC
KEGG	hsa05167	Kaposi sarcoma-associated herpesvirus infection	3	187	1.27	0.0114	9606.ENSP00000302486,9606.ENSP00000324806,9606.ENSP00000362680	MAP2K1,GSK3B,SRC
WikiPathways	WP455	GPCRs, class A rhodopsin-like	4	255	1.26	0.0036	9606.ENSP00000265572,9606.ENSP00000280155,9606.ENSP00000305372,9606.ENSP00000306490	OPRK1,ADRA2A,ADRB2,CHRM1
KEGG	hsa05205	Proteoglycans in cancer	3	196	1.25	0.0117	9606.ENSP00000302486,9606.ENSP00000362680,9606.ENSP00000398698	MAP2K1,SRC,TNF
KEGG	hsa04926	Relaxin signaling pathway	2	128	1.25	0.039	9606.ENSP00000302486,9606.ENSP00000362680	MAP2K1,SRC
KEGG	hsa05418	Fluid shear stress and atherosclerosis	2	130	1.25	0.0394	9606.ENSP00000362680,9606.ENSP00000398698	SRC,TNF
WikiPathways	WP306	Focal adhesion	3	196	1.25	0.0119	9606.ENSP00000302486,9606.ENSP00000324806,9606.ENSP00000362680	MAP2K1,GSK3B,SRC
GO Process	GO:0043406	Positive regulation of map kinase activity	4	265	1.24	0.0197	9606.ENSP00000280155,9606.ENSP00000302486,9606.ENSP00000362680,9606.ENSP00000398698	ADRA2A,MAP2K1,SRC,TNF
KEGG	hsa04510	Focal adhesion	3	198	1.24	0.0117	9606.ENSP00000302486,9606.ENSP00000324806,9606.ENSP00000362680	MAP2K1,GSK3B,SRC
KEGG	hsa04210	Apoptosis	2	132	1.24	0.0397	9606.ENSP00000302486,9606.ENSP00000398698	MAP2K1,TNF
KEGG	hsa04910	Insulin signaling pathway	2	133	1.24	0.0397	9606.ENSP00000302486,9606.ENSP00000324806	MAP2K1,GSK3B
GO Process	GO:0071902	Positive regulation of protein serine/threonine kinase activity	5	348	1.22	0.0099	9606.ENSP00000280155,9606.ENSP00000302486,9606.ENSP00000305372,9606.ENSP00000362680,9606.ENSP00000398698	ADRA2A,MAP2K1,ADRB2,SRC,TNF
KEGG	hsa04024	cAMP signaling pathway	3	208	1.22	0.012	9606.ENSP00000302486,9606.ENSP00000305372,9606.ENSP00000306490	MAP2K1,ADRB2,CHRM1
KEGG	hsa04810	Regulation of actin cytoskeleton	3	209	1.22	0.012	9606.ENSP00000302486,9606.ENSP00000306490,9606.ENSP00000362680	MAP2K1,CHRM1,SRC
KEGG	hsa04550	Signaling pathways regulating pluripotency of stem cells	2	140	1.22	0.0427	9606.ENSP00000302486,9606.ENSP00000324806	MAP2K1,GSK3B
GO Process	GO:0051222	Positive regulation of protein transport	5	352	1.21	0.0099	9606.ENSP00000303211,9606.ENSP00000306490,9606.ENSP00000324806,9606.ENSP00000362680,9606.ENSP00000398698	ACHE,CHRM1,GSK3B,SRC,TNF
GO Process	GO:0043270	Positive regulation of ion transport	4	285	1.21	0.0225	9606.ENSP00000280155,9606.ENSP00000301365,9606.ENSP00000305372,9606.ENSP00000306490	ADRA2A,TRPV3,ADRB2,CHRM1
KEGG	hsa05131	Shigellosis	3	218	1.2	0.0125	9606.ENSP00000324806,9606.ENSP00000362680,9606.ENSP00000398698	GSK3B,SRC,TNF
KEGG	hsa05224	Breast cancer	2	145	1.2	0.0442	9606.ENSP00000302486,9606.ENSP00000324806	MAP2K1,GSK3B
KEGG	hsa05226	Gastric cancer	2	144	1.2	0.0442	9606.ENSP00000302486,9606.ENSP00000324806	MAP2K1,GSK3B
GO Process	GO:0050804	Modulation of chemical synaptic transmission	6	446	1.19	0.0053	9606.ENSP00000254066,9606.ENSP00000303211,9606.ENSP00000305372,9606.ENSP00000324806,9606.ENSP00000362680,9606.ENSP00000398698	RARA,ACHE,ADRB2,GSK3B,SRC,TNF
KEGG	hsa04921	Oxytocin signaling pathway	2	149	1.19	0.0449	9606.ENSP00000302486,9606.ENSP00000362680	MAP2K1,SRC
KEGG	hsa04932	Non-alcoholic fatty liver disease	2	148	1.19	0.0449	9606.ENSP00000324806,9606.ENSP00000398698	GSK3B,TNF
GO Process	GO:0032147	Activation of protein kinase activity	5	376	1.18	0.0099	9606.ENSP00000280155,9606.ENSP00000302486,9606.ENSP00000305372,9606.ENSP00000362680,9606.ENSP00000398698	ADRA2A,MAP2K1,ADRB2,SRC,TNF
KEGG	hsa04934	Cushing syndrome	2	153	1.18	0.0462	9606.ENSP00000302486,9606.ENSP00000324806	MAP2K1,GSK3B
KEGG	hsa05225	Hepatocellular carcinoma	2	160	1.16	0.0494	9606.ENSP00000302486,9606.ENSP00000324806	MAP2K1,GSK3B
GO Process	GO:0048732	Gland development	5	410	1.15	0.0117	9606.ENSP00000254066,9606.ENSP00000264637,9606.ENSP00000302486,9606.ENSP00000362680,9606.ENSP00000398698	RARA,THRA,MAP2K1,SRC,TNF
GO Process	GO:0048545	Response to steroid hormone	4	328	1.15	0.029	9606.ENSP00000254066,9606.ENSP00000264637,9606.ENSP00000362680,9606.ENSP00000398698	RARA,THRA,SRC,TNF
GO Process	GO:0007268	Chemical synaptic transmission	5	418	1.14	0.0117	9606.ENSP00000261007,9606.ENSP00000265572,9606.ENSP00000303211,9606.ENSP00000306490,9606.ENSP00000324806	CHRNA1,OPRK1,ACHE,CHRM1,GSK3B
GO Process	GO:0050708	Regulation of protein secretion	4	333	1.14	0.0298	9606.ENSP00000280155,9606.ENSP00000303211,9606.ENSP00000362680,9606.ENSP00000398698	ADRA2A,ACHE,SRC,TNF
GO Process	GO:1903829	Positive regulation of cellular protein localization	4	342	1.13	0.0305	9606.ENSP00000306490,9606.ENSP00000324806,9606.ENSP00000362680,9606.ENSP00000398698	CHRM1,GSK3B,SRC,TNF
WikiPathways	WP2059	Alzheimers disease and miRNA effects	3	258	1.13	0.0185	9606.ENSP00000302486,9606.ENSP00000324806,9606.ENSP00000398698	MAP2K1,GSK3B,TNF
WikiPathways	WP5124	Alzheimers disease	3	255	1.13	0.0185	9606.ENSP00000302486,9606.ENSP00000324806,9606.ENSP00000398698	MAP2K1,GSK3B,TNF
GO Process	GO:0042391	Regulation of membrane potential	5	440	1.12	0.0127	9606.ENSP00000261007,9606.ENSP00000305372,9606.ENSP00000306490,9606.ENSP00000324806,9606.ENSP00000362680	CHRNA1,ADRB2,CHRM1,GSK3B,SRC
GO Process	GO:0071407	Cellular response to organic cyclic compound	6	537	1.11	0.006	9606.ENSP00000254066,9606.ENSP00000264637,9606.ENSP00000306490,9606.ENSP00000324806,9606.ENSP00000362680,9606.ENSP00000398698	RARA,THRA,CHRM1,GSK3B,SRC,TNF
GO Process	GO:0032386	Regulation of intracellular transport	4	360	1.11	0.034	9606.ENSP00000302486,9606.ENSP00000306490,9606.ENSP00000324806,9606.ENSP00000362680	MAP2K1,CHRM1,GSK3B,SRC
KEGG	hsa05010	Alzheimer disease	4	355	1.11	0.007	9606.ENSP00000302486,9606.ENSP00000306490,9606.ENSP00000324806,9606.ENSP00000398698	MAP2K1,CHRM1,GSK3B,TNF
WikiPathways	WP4754	IL-18 signaling pathway	3	270	1.11	0.0196	9606.ENSP00000324806,9606.ENSP00000398698,9606.ENSP00000402152	GSK3B,TNF,SLC12A3
GO Process	GO:0051098	Regulation of binding	4	373	1.09	0.0368	9606.ENSP00000254066,9606.ENSP00000305372,9606.ENSP00000324806,9606.ENSP00000362680	RARA,ADRB2,GSK3B,SRC
GO Process	GO:0045862	Positive regulation of proteolysis	4	377	1.09	0.0375	9606.ENSP00000280155,9606.ENSP00000324806,9606.ENSP00000362680,9606.ENSP00000398698	ADRA2A,GSK3B,SRC,TNF
GO Process	GO:0031331	Positive regulation of cellular catabolic process	4	397	1.06	0.0424	9606.ENSP00000280155,9606.ENSP00000305372,9606.ENSP00000324806,9606.ENSP00000398698	ADRA2A,ADRB2,GSK3B,TNF
WikiPathways	WP3932	Focal adhesion: PI3K-Akt-mTOR-signaling pathway	3	302	1.06	0.0253	9606.ENSP00000302486,9606.ENSP00000306490,9606.ENSP00000324806	MAP2K1,CHRM1,GSK3B
GO Process	GO:0051223	Regulation of protein transport	6	617	1.05	0.0099	9606.ENSP00000280155,9606.ENSP00000303211,9606.ENSP00000306490,9606.ENSP00000324806,9606.ENSP00000362680,9606.ENSP00000398698	ADRA2A,ACHE,CHRM1,GSK3B,SRC,TNF
GO Process	GO:0019216	Regulation of lipid metabolic process	4	424	1.04	0.0465	9606.ENSP00000264637,9606.ENSP00000280155,9606.ENSP00000362680,9606.ENSP00000398698	THRA,ADRA2A,SRC,TNF
GO Process	GO:0045785	Positive regulation of cell adhesion	4	423	1.04	0.0465	9606.ENSP00000254066,9606.ENSP00000324806,9606.ENSP00000362680,9606.ENSP00000398698	RARA,GSK3B,SRC,TNF
GO Process	GO:0048608	Reproductive structure development	4	420	1.04	0.0465	9606.ENSP00000254066,9606.ENSP00000302486,9606.ENSP00000362680,9606.ENSP00000380241	RARA,MAP2K1,SRC,NUDT1
WikiPathways	WP2882	Nuclear receptors meta-pathway	3	316	1.04	0.0278	9606.ENSP00000327943,9606.ENSP00000362680,9606.ENSP00000398698	SLC5A2,SRC,TNF
GO Process	GO:0043410	Positive regulation of mapk cascade	5	543	1.03	0.0211	9606.ENSP00000280155,9606.ENSP00000302486,9606.ENSP00000305372,9606.ENSP00000362680,9606.ENSP00000398698	ADRA2A,MAP2K1,ADRB2,SRC,TNF
KEGG	hsa05165	Human papillomavirus infection	3	325	1.03	0.0298	9606.ENSP00000302486,9606.ENSP00000324806,9606.ENSP00000398698	MAP2K1,GSK3B,TNF
WikiPathways	WP3888	VEGFA-VEGFR2 signaling pathway	4	428	1.03	0.0099	9606.ENSP00000302486,9606.ENSP00000305372,9606.ENSP00000324806,9606.ENSP00000362680	MAP2K1,ADRB2,GSK3B,SRC
GO Process	GO:0060627	Regulation of vesicle-mediated transport	5	550	1.02	0.0216	9606.ENSP00000280155,9606.ENSP00000302486,9606.ENSP00000324806,9606.ENSP00000362680,9606.ENSP00000398698	ADRA2A,MAP2K1,GSK3B,SRC,TNF
WikiPathways	WP4172	PI3K-Akt signaling pathway	3	336	1.01	0.0317	9606.ENSP00000302486,9606.ENSP00000306490,9606.ENSP00000324806	MAP2K1,CHRM1,GSK3B
GO Process	GO:0051050	Positive regulation of transport	8	923	1	0.0053	9606.ENSP00000280155,9606.ENSP00000301365,9606.ENSP00000303211,9606.ENSP00000305372,9606.ENSP00000306490,9606.ENSP00000324806,9606.ENSP00000362680,9606.ENSP00000398698	ADRA2A,TRPV3,ACHE,ADRB2,CHRM1,GSK3B,SRC,TNF
GO Process	GO:0051046	Regulation of secretion	6	686	1	0.0099	9606.ENSP00000265572,9606.ENSP00000280155,9606.ENSP00000303211,9606.ENSP00000324806,9606.ENSP00000362680,9606.ENSP00000398698	OPRK1,ADRA2A,ACHE,GSK3B,SRC,TNF
GO Process	GO:0032870	Cellular response to hormone stimulus	5	569	1	0.0225	9606.ENSP00000254066,9606.ENSP00000264637,9606.ENSP00000280155,9606.ENSP00000324806,9606.ENSP00000362680	RARA,THRA,ADRA2A,GSK3B,SRC
GO Process	GO:0044057	Regulation of system process	5	592	0.99	0.0241	9606.ENSP00000264637,9606.ENSP00000265572,9606.ENSP00000280155,9606.ENSP00000305372,9606.ENSP00000362680	THRA,OPRK1,ADRA2A,ADRB2,SRC
GO Process	GO:0071417	Cellular response to organonitrogen compound	5	590	0.99	0.0241	9606.ENSP00000305372,9606.ENSP00000306490,9606.ENSP00000324806,9606.ENSP00000362680,9606.ENSP00000398698	ADRB2,CHRM1,GSK3B,SRC,TNF
KEGG	hsa04151	PI3K-Akt signaling pathway	3	350	0.99	0.0305	9606.ENSP00000302486,9606.ENSP00000306490,9606.ENSP00000324806	MAP2K1,CHRM1,GSK3B
GO Process	GO:1903530	Regulation of secretion by cell	5	630	0.96	0.029	9606.ENSP00000280155,9606.ENSP00000303211,9606.ENSP00000324806,9606.ENSP00000362680,9606.ENSP00000398698	ADRA2A,ACHE,GSK3B,SRC,TNF
UniProt Keywords	KW-0449	Lipoprotein	6	817	0.93	0.0304	9606.ENSP00000265572,9606.ENSP00000280155,9606.ENSP00000303211,9606.ENSP00000305372,9606.ENSP00000362680,9606.ENSP00000398698	OPRK1,ADRA2A,ACHE,ADRB2,SRC,TNF
GO Process	GO:0009725	Response to hormone	6	849	0.91	0.0177	9606.ENSP00000254066,9606.ENSP00000264637,9606.ENSP00000280155,9606.ENSP00000324806,9606.ENSP00000362680,9606.ENSP00000398698	RARA,THRA,ADRA2A,GSK3B,SRC,TNF
GO Process	GO:0071495	Cellular response to endogenous stimulus	8	1181	0.89	0.0053	9606.ENSP00000254066,9606.ENSP00000264637,9606.ENSP00000280155,9606.ENSP00000305372,9606.ENSP00000306490,9606.ENSP00000324806,9606.ENSP00000362680,9606.ENSP00000398698	RARA,THRA,ADRA2A,ADRB2,CHRM1,GSK3B,SRC,TNF
GO Process	GO:0007267	Cell-cell signaling	7	1145	0.85	0.0127	9606.ENSP00000261007,9606.ENSP00000265572,9606.ENSP00000280155,9606.ENSP00000303211,9606.ENSP00000305372,9606.ENSP00000306490,9606.ENSP00000324806	CHRNA1,OPRK1,ADRA2A,ACHE,ADRB2,CHRM1,GSK3B
GO Process	GO:0060341	Regulation of cellular localization	6	1027	0.83	0.029	9606.ENSP00000280155,9606.ENSP00000302486,9606.ENSP00000306490,9606.ENSP00000324806,9606.ENSP00000362680,9606.ENSP00000398698	ADRA2A,MAP2K1,CHRM1,GSK3B,SRC,TNF
GO Process	GO:0051338	Regulation of transferase activity	6	1036	0.82	0.0293	9606.ENSP00000280155,9606.ENSP00000302486,9606.ENSP00000305372,9606.ENSP00000324806,9606.ENSP00000362680,9606.ENSP00000398698	ADRA2A,MAP2K1,ADRB2,GSK3B,SRC,TNF
GO Process	GO:1901701	Cellular response to oxygen-containing compound	6	1055	0.82	0.0303	9606.ENSP00000254066,9606.ENSP00000305372,9606.ENSP00000306490,9606.ENSP00000324806,9606.ENSP00000362680,9606.ENSP00000398698	RARA,ADRB2,CHRM1,GSK3B,SRC,TNF
GO Process	GO:0051049	Regulation of transport	10	1776	0.81	0.0053	9606.ENSP00000265572,9606.ENSP00000280155,9606.ENSP00000301365,9606.ENSP00000302486,9606.ENSP00000303211,9606.ENSP00000305372,9606.ENSP00000306490,9606.ENSP00000324806,9606.ENSP00000362680,9606.ENSP00000398698	OPRK1,ADRA2A,TRPV3,MAP2K1,ACHE,ADRB2,CHRM1,GSK3B,SRC,TNF
GO Component	GO:0005887	Integral component of plasma membrane	8	1623	0.75	0.0158	9606.ENSP00000261007,9606.ENSP00000265572,9606.ENSP00000280155,9606.ENSP00000301365,9606.ENSP00000305372,9606.ENSP00000306490,9606.ENSP00000398698,9606.ENSP00000402152	CHRNA1,OPRK1,ADRA2A,TRPV3,ADRB2,CHRM1,TNF,SLC12A3
UniProt Keywords	KW-0675	Receptor	7	1422	0.75	0.0336	9606.ENSP00000254066,9606.ENSP00000261007,9606.ENSP00000264637,9606.ENSP00000265572,9606.ENSP00000280155,9606.ENSP00000305372,9606.ENSP00000306490	RARA,CHRNA1,THRA,OPRK1,ADRA2A,ADRB2,CHRM1
GO Process	GO:0003008	System process	9	1942	0.73	0.0099	9606.ENSP00000261007,9606.ENSP00000264637,9606.ENSP00000265572,9606.ENSP00000280155,9606.ENSP00000305372,9606.ENSP00000306490,9606.ENSP00000324806,9606.ENSP00000362680,9606.ENSP00000398698	CHRNA1,THRA,OPRK1,ADRA2A,ADRB2,CHRM1,GSK3B,SRC,TNF
GO Process	GO:0051240	Positive regulation of multicellular organismal process	8	1770	0.72	0.0172	9606.ENSP00000254066,9606.ENSP00000264637,9606.ENSP00000280155,9606.ENSP00000302486,9606.ENSP00000303211,9606.ENSP00000305372,9606.ENSP00000362680,9606.ENSP00000398698	RARA,THRA,ADRA2A,MAP2K1,ACHE,ADRB2,SRC,TNF
GO Process	GO:0042592	Homeostatic process	7	1676	0.68	0.0403	9606.ENSP00000261007,9606.ENSP00000264637,9606.ENSP00000280155,9606.ENSP00000301365,9606.ENSP00000305372,9606.ENSP00000362680,9606.ENSP00000402152	CHRNA1,THRA,ADRA2A,TRPV3,ADRB2,SRC,SLC12A3
GO Process	GO:0071310	Cellular response to organic substance	9	2369	0.64	0.0177	9606.ENSP00000254066,9606.ENSP00000264637,9606.ENSP00000280155,9606.ENSP00000305372,9606.ENSP00000306490,9606.ENSP00000324806,9606.ENSP00000362680,9606.ENSP00000398698,9606.ENSP00000430656	RARA,THRA,ADRA2A,ADRB2,CHRM1,GSK3B,SRC,TNF,CA1
GO Process	GO:0051239	Regulation of multicellular organismal process	12	3227	0.63	0.0053	9606.ENSP00000254066,9606.ENSP00000264637,9606.ENSP00000265572,9606.ENSP00000280155,9606.ENSP00000301365,9606.ENSP00000302486,9606.ENSP00000303211,9606.ENSP00000305372,9606.ENSP00000306490,9606.ENSP00000324806,9606.ENSP00000362680,9606.ENSP00000398698	RARA,THRA,OPRK1,ADRA2A,TRPV3,MAP2K1,ACHE,ADRB2,CHRM1,GSK3B,SRC,TNF
COMPARTMENTS	GOCC:0005886	Plasma membrane	13	3531	0.63	0.00058	9606.ENSP00000261007,9606.ENSP00000265572,9606.ENSP00000280155,9606.ENSP00000301365,9606.ENSP00000302486,9606.ENSP00000303211,9606.ENSP00000305372,9606.ENSP00000306490,9606.ENSP00000324806,9606.ENSP00000327943,9606.ENSP00000362680,9606.ENSP00000398698,9606.ENSP00000402152	CHRNA1,OPRK1,ADRA2A,TRPV3,MAP2K1,ACHE,ADRB2,CHRM1,GSK3B,SLC5A2,SRC,TNF,SLC12A3
GO Process	GO:0010628	Positive regulation of gene expression	8	2337	0.6	0.0444	9606.ENSP00000254066,9606.ENSP00000264637,9606.ENSP00000280155,9606.ENSP00000302486,9606.ENSP00000305372,9606.ENSP00000324806,9606.ENSP00000362680,9606.ENSP00000398698	RARA,THRA,ADRA2A,MAP2K1,ADRB2,GSK3B,SRC,TNF
GO Process	GO:0065008	Regulation of biological quality	13	4042	0.57	0.0053	9606.ENSP00000254066,9606.ENSP00000261007,9606.ENSP00000264637,9606.ENSP00000265572,9606.ENSP00000280155,9606.ENSP00000301365,9606.ENSP00000303211,9606.ENSP00000305372,9606.ENSP00000306490,9606.ENSP00000324806,9606.ENSP00000362680,9606.ENSP00000398698,9606.ENSP00000402152	RARA,CHRNA1,THRA,OPRK1,ADRA2A,TRPV3,ACHE,ADRB2,CHRM1,GSK3B,SRC,TNF,SLC12A3
UniProt Keywords	KW-1003	Cell membrane	10	3246	0.55	0.0336	9606.ENSP00000261007,9606.ENSP00000265572,9606.ENSP00000280155,9606.ENSP00000303211,9606.ENSP00000305372,9606.ENSP00000306490,9606.ENSP00000324806,9606.ENSP00000362680,9606.ENSP00000398698,9606.ENSP00000402152	CHRNA1,OPRK1,ADRA2A,ACHE,ADRB2,CHRM1,GSK3B,SRC,TNF,SLC12A3
GO Process	GO:0006950	Response to stress	10	3485	0.52	0.0303	9606.ENSP00000264637,9606.ENSP00000265572,9606.ENSP00000280155,9606.ENSP00000301365,9606.ENSP00000302486,9606.ENSP00000305372,9606.ENSP00000324806,9606.ENSP00000362680,9606.ENSP00000380241,9606.ENSP00000398698	THRA,OPRK1,ADRA2A,TRPV3,MAP2K1,ADRB2,GSK3B,SRC,NUDT1,TNF
GO Process	GO:0006810	Transport	12	4353	0.5	0.0127	9606.ENSP00000254066,9606.ENSP00000261007,9606.ENSP00000280155,9606.ENSP00000301365,9606.ENSP00000303211,9606.ENSP00000305372,9606.ENSP00000306490,9606.ENSP00000324806,9606.ENSP00000327943,9606.ENSP00000362680,9606.ENSP00000402152,9606.ENSP00000430656	RARA,CHRNA1,ADRA2A,TRPV3,ACHE,ADRB2,CHRM1,GSK3B,SLC5A2,SRC,SLC12A3,CA1
GO Process	GO:0042221	Response to chemical	12	4333	0.5	0.0127	9606.ENSP00000254066,9606.ENSP00000261007,9606.ENSP00000264637,9606.ENSP00000280155,9606.ENSP00000302486,9606.ENSP00000305372,9606.ENSP00000306490,9606.ENSP00000324806,9606.ENSP00000362680,9606.ENSP00000380241,9606.ENSP00000398698,9606.ENSP00000430656	RARA,CHRNA1,THRA,ADRA2A,MAP2K1,ADRB2,CHRM1,GSK3B,SRC,NUDT1,TNF,CA1
GO Process	GO:0007154	Cell communication	14	5320	0.48	0.0056	9606.ENSP00000254066,9606.ENSP00000261007,9606.ENSP00000264637,9606.ENSP00000265572,9606.ENSP00000280155,9606.ENSP00000302486,9606.ENSP00000303211,9606.ENSP00000305372,9606.ENSP00000306490,9606.ENSP00000324806,9606.ENSP00000362680,9606.ENSP00000380241,9606.ENSP00000398698,9606.ENSP00000430656	RARA,CHRNA1,THRA,OPRK1,ADRA2A,MAP2K1,ACHE,ADRB2,CHRM1,GSK3B,SRC,NUDT1,TNF,CA1
GO Component	GO:0005886	Plasma membrane	14	5314	0.48	0.0058	9606.ENSP00000261007,9606.ENSP00000265572,9606.ENSP00000280155,9606.ENSP00000301365,9606.ENSP00000302486,9606.ENSP00000303211,9606.ENSP00000305372,9606.ENSP00000306490,9606.ENSP00000324806,9606.ENSP00000327943,9606.ENSP00000362680,9606.ENSP00000380241,9606.ENSP00000398698,9606.ENSP00000402152	CHRNA1,OPRK1,ADRA2A,TRPV3,MAP2K1,ACHE,ADRB2,CHRM1,GSK3B,SLC5A2,SRC,NUDT1,TNF,SLC12A3
GO Process	GO:0051179	Localization	14	5591	0.46	0.0077	9606.ENSP00000254066,9606.ENSP00000261007,9606.ENSP00000280155,9606.ENSP00000301365,9606.ENSP00000302486,9606.ENSP00000303211,9606.ENSP00000305372,9606.ENSP00000306490,9606.ENSP00000324806,9606.ENSP00000327943,9606.ENSP00000362680,9606.ENSP00000398698,9606.ENSP00000402152,9606.ENSP00000430656	RARA,CHRNA1,ADRA2A,TRPV3,MAP2K1,ACHE,ADRB2,CHRM1,GSK3B,SLC5A2,SRC,TNF,SLC12A3,CA1
GO Process	GO:0023052	Signaling	13	5239	0.46	0.0127	9606.ENSP00000254066,9606.ENSP00000261007,9606.ENSP00000264637,9606.ENSP00000265572,9606.ENSP00000280155,9606.ENSP00000302486,9606.ENSP00000303211,9606.ENSP00000305372,9606.ENSP00000306490,9606.ENSP00000324806,9606.ENSP00000362680,9606.ENSP00000398698,9606.ENSP00000430656	RARA,CHRNA1,THRA,OPRK1,ADRA2A,MAP2K1,ACHE,ADRB2,CHRM1,GSK3B,SRC,TNF,CA1
DISEASES	DOID:4	Disease	15	5921	0.46	0.005	9606.ENSP00000254066,9606.ENSP00000261007,9606.ENSP00000264637,9606.ENSP00000265572,9606.ENSP00000280155,9606.ENSP00000301365,9606.ENSP00000302486,9606.ENSP00000303211,9606.ENSP00000305372,9606.ENSP00000324806,9606.ENSP00000327943,9606.ENSP00000362680,9606.ENSP00000398698,9606.ENSP00000402152,9606.ENSP00000430656	RARA,CHRNA1,THRA,OPRK1,ADRA2A,TRPV3,MAP2K1,ACHE,ADRB2,GSK3B,SLC5A2,SRC,TNF,SLC12A3,CA1
GO Process	GO:0007165	Signal transduction	12	4876	0.45	0.0225	9606.ENSP00000254066,9606.ENSP00000261007,9606.ENSP00000264637,9606.ENSP00000265572,9606.ENSP00000280155,9606.ENSP00000302486,9606.ENSP00000305372,9606.ENSP00000306490,9606.ENSP00000324806,9606.ENSP00000362680,9606.ENSP00000398698,9606.ENSP00000430656	RARA,CHRNA1,THRA,OPRK1,ADRA2A,MAP2K1,ADRB2,CHRM1,GSK3B,SRC,TNF,CA1
GO Process	GO:0051716	Cellular response to stimulus	13	6489	0.36	0.0422	9606.ENSP00000254066,9606.ENSP00000261007,9606.ENSP00000264637,9606.ENSP00000265572,9606.ENSP00000280155,9606.ENSP00000302486,9606.ENSP00000305372,9606.ENSP00000306490,9606.ENSP00000324806,9606.ENSP00000362680,9606.ENSP00000380241,9606.ENSP00000398698,9606.ENSP00000430656	RARA,CHRNA1,THRA,OPRK1,ADRA2A,MAP2K1,ADRB2,CHRM1,GSK3B,SRC,NUDT1,TNF,CA1

## Sheet: survival_enh_prim_targets_PMID
#term ID	term description	observed gene count	background gene count	strength	false discovery rate	matching proteins in your network (IDs)	matching proteins in your network (labels)
PMID:32958803	(2020) Distribution and relative expression of vasoactive receptors on arteries.	5	29	2.3	0.00029	9606.ENSP00000261007,9606.ENSP00000280155,9606.ENSP00000303211,9606.ENSP00000305372,9606.ENSP00000306490	CHRNA1,ADRA2A,ACHE,ADRB2,CHRM1
PMID:30050590	(2018) Systems Pharmacological Approach to Investigate the Mechanism of Acori Tatarinowii Rhizoma for Alzheimers Disease.	5	42	2.14	0.00049	9606.ENSP00000303211,9606.ENSP00000305372,9606.ENSP00000306490,9606.ENSP00000324806,9606.ENSP00000398698	ACHE,ADRB2,CHRM1,GSK3B,TNF
PMID:26457112	(2015) Indirubin and Indirubin Derivatives for Counteracting Proliferative Diseases.	5	38	2.18	0.00049	9606.ENSP00000254066,9606.ENSP00000302486,9606.ENSP00000324806,9606.ENSP00000362680,9606.ENSP00000398698	RARA,MAP2K1,GSK3B,SRC,TNF
PMID:21352583	(2011) Inhibition of granulocyte migration by tiotropium bromide.	4	9	2.71	0.00049	9606.ENSP00000303211,9606.ENSP00000306490,9606.ENSP00000362680,9606.ENSP00000398698	ACHE,CHRM1,SRC,TNF
PMID:34307952	(2021) Differential phosphoprotein signaling in the cortex in mouse models of Gulf War Illness using corticosterone and acetylcholinesterase inhibitors.	4	14	2.52	0.00071	9606.ENSP00000302486,9606.ENSP00000303211,9606.ENSP00000362680,9606.ENSP00000398698	MAP2K1,ACHE,SRC,TNF
PMID:32257548	(2020) Caveolin as a Novel Potential Therapeutic Target in Cardiac and Vascular Diseases: A Mini Review.	5	51	2.05	0.00071	9606.ENSP00000302486,9606.ENSP00000305372,9606.ENSP00000324806,9606.ENSP00000362680,9606.ENSP00000398698	MAP2K1,ADRB2,GSK3B,SRC,TNF
PMID:25361946	(2015) ERK and beta-arrestin interaction: a converging point of signaling pathways for multiple types of cell surface receptors.	4	13	2.55	0.00071	9606.ENSP00000302486,9606.ENSP00000305372,9606.ENSP00000362680,9606.ENSP00000398698	MAP2K1,ADRB2,SRC,TNF
PMID:25566074	(2014) The effect of deficient muscarinic signaling on commonly reported biochemical effects in schizophrenia and convergence with genetic susceptibility loci in explaining symptom dimensions of psychosis.	5	50	2.06	0.00071	9606.ENSP00000302486,9606.ENSP00000303211,9606.ENSP00000305372,9606.ENSP00000306490,9606.ENSP00000362680	MAP2K1,ACHE,ADRB2,CHRM1,SRC
PMID:34845218	(2021) Revealing the efficacy-toxicity relationship of Fuzi in treating rheumatoid arthritis by systems pharmacology.	5	57	2	0.00073	9606.ENSP00000264637,9606.ENSP00000265572,9606.ENSP00000280155,9606.ENSP00000305372,9606.ENSP00000398698	THRA,OPRK1,ADRA2A,ADRB2,TNF
PMID:32435655	(2020) Novel Approaches and Challenges of Discovery of Exosite Modulators of a Disintegrin and Metalloprotease 10.	4	21	2.34	0.002	9606.ENSP00000265572,9606.ENSP00000305372,9606.ENSP00000306490,9606.ENSP00000398698	OPRK1,ADRB2,CHRM1,TNF
PMID:35308213	(2022) Vasorelaxant Activities and its Underlying Mechanisms of Magnolia Volatile Oil on Rat Thoracic Aorta Based on Network Pharmacology.	4	22	2.32	0.0021	9606.ENSP00000305372,9606.ENSP00000306490,9606.ENSP00000362680,9606.ENSP00000398698	ADRB2,CHRM1,SRC,TNF
PMID:35406976	(2022) Systematic Analysis of the Molecular Mechanisms of Cold and Hot Properties of Herbal Medicines.	4	25	2.27	0.0022	9606.ENSP00000280155,9606.ENSP00000305372,9606.ENSP00000306490,9606.ENSP00000324806	ADRA2A,ADRB2,CHRM1,GSK3B
PMID:32863886	(2020) Network pharmacology reveals the multiple mechanisms of Xiaochaihu decoction in the treatment of non-alcoholic fatty liver disease.	4	25	2.27	0.0022	9606.ENSP00000303211,9606.ENSP00000305372,9606.ENSP00000324806,9606.ENSP00000398698	ACHE,ADRB2,GSK3B,TNF
PMID:33051434	(2020) beta2-AR blockade potentiates MEK12 inhibitor effect on HNSCC by regulating the Nrf2-mediated defense mechanism.	4	23	2.3	0.0022	9606.ENSP00000302486,9606.ENSP00000305372,9606.ENSP00000362680,9606.ENSP00000398698	MAP2K1,ADRB2,SRC,TNF
PMID:35117285	(2020) Autonomic nerve regulation for prostate cancer: study based on the tissue transcriptional analysis.	4	23	2.3	0.0022	9606.ENSP00000261007,9606.ENSP00000280155,9606.ENSP00000305372,9606.ENSP00000306490	CHRNA1,ADRA2A,ADRB2,CHRM1
PMID:31858285	(2019) Gaseous mediators: an updated review on the effects of helium beyond blowing up balloons.	4	24	2.28	0.0022	9606.ENSP00000302486,9606.ENSP00000324806,9606.ENSP00000362680,9606.ENSP00000398698	MAP2K1,GSK3B,SRC,TNF
PMID:29618826	(2018) A systems pharmacology-oriented discovery of a new therapeutic use of the TCM formula Liuweiwuling for liver failure.	4	25	2.27	0.0022	9606.ENSP00000254066,9606.ENSP00000302486,9606.ENSP00000362680,9606.ENSP00000398698	RARA,MAP2K1,SRC,TNF
PMID:30259415	(2018) The Cholinergic System as a Treatment Target for Opioid Use Disorder.	4	24	2.28	0.0022	9606.ENSP00000261007,9606.ENSP00000265572,9606.ENSP00000303211,9606.ENSP00000306490	CHRNA1,OPRK1,ACHE,CHRM1
PMID:26779261	(2015) The Role of the Multiple Hormonal Dysregulation in the Onset of Anemia of Aging: Focus on Testosterone, IGF-1, and Thyroid Hormones.	4	26	2.25	0.0022	9606.ENSP00000254066,9606.ENSP00000264637,9606.ENSP00000305372,9606.ENSP00000398698	RARA,THRA,ADRB2,TNF
PMID:25801626	(2014) The role of transforming growth factor beta1 in the regulation of blood pressure.	5	76	1.88	0.0022	9606.ENSP00000302486,9606.ENSP00000327943,9606.ENSP00000362680,9606.ENSP00000398698,9606.ENSP00000402152	MAP2K1,SLC5A2,SRC,TNF,SLC12A3
PMID:31118959	(2019) Diverse Pharmacological Activities and Potential Medicinal Benefits of Geniposide.	5	87	1.82	0.0023	9606.ENSP00000302486,9606.ENSP00000305372,9606.ENSP00000324806,9606.ENSP00000362680,9606.ENSP00000430656	MAP2K1,ADRB2,GSK3B,SRC,CA1
PMID:35069554	(2021) Cholinergic Signaling Attenuates Pro-Inflammatory Interleukin-8 Response in Colonic Epithelial Cells.	4	28	2.22	0.0025	9606.ENSP00000261007,9606.ENSP00000303211,9606.ENSP00000306490,9606.ENSP00000398698	CHRNA1,ACHE,CHRM1,TNF
PMID:32961649	(2017) Chemoinformatic Database Building and in Silico Hit-Identification of Potential Multi-Targeting Bioactive Compounds Extracted from Mushroom Species.	4	28	2.22	0.0025	9606.ENSP00000302486,9606.ENSP00000303211,9606.ENSP00000324806,9606.ENSP00000398698	MAP2K1,ACHE,GSK3B,TNF
PMID:33297460	(2020) Modulation of Brain Hyperexcitability: Potential New Therapeutic Approaches in Alzheimers Disease.	4	29	2.2	0.0027	9606.ENSP00000324806,9606.ENSP00000327943,9606.ENSP00000362680,9606.ENSP00000398698	GSK3B,SLC5A2,SRC,TNF
PMID:30891080	(2019) Network Pharmacology Deciphering Mechanisms of Volatiles of Wendan Granule for the Treatment of Alzheimers Disease.	4	29	2.2	0.0027	9606.ENSP00000280155,9606.ENSP00000303211,9606.ENSP00000305372,9606.ENSP00000306490	ADRA2A,ACHE,ADRB2,CHRM1
PMID:33251411	(2020) Identification of Antitumor Active Constituents in Polygonatum sibiricum Flower by UPLC-Q-TOF-MS(E) and Network Pharmacology.	4	30	2.19	0.0028	9606.ENSP00000306490,9606.ENSP00000324806,9606.ENSP00000362680,9606.ENSP00000398698	CHRM1,GSK3B,SRC,TNF
PMID:35348947	(2022) Amelioration of oxidative stress, cholinergic dysfunction, and neuroinflammation in scopolamine-induced amnesic rats fed with pomegranate seed.	3	4	2.94	0.0029	9606.ENSP00000303211,9606.ENSP00000306490,9606.ENSP00000398698	ACHE,CHRM1,TNF
PMID:32774447	(2020) Traditional Chinese medicine for anti-Alzheimers disease: berberine and evodiamine from Evodia rutaecarpa.	4	31	2.17	0.0029	9606.ENSP00000303211,9606.ENSP00000324806,9606.ENSP00000362680,9606.ENSP00000398698	ACHE,GSK3B,SRC,TNF
PMID:21158738	(2011) Exploring a role for heteromerization in GPCR signalling specificity.	4	31	2.17	0.0029	9606.ENSP00000265572,9606.ENSP00000280155,9606.ENSP00000305372,9606.ENSP00000362680	OPRK1,ADRA2A,ADRB2,SRC
PMID:30397641	(2018) Uncovering the psychoactivity of a cannabinoid from liverworts associated with a legal high.	4	32	2.16	0.003	9606.ENSP00000265572,9606.ENSP00000280155,9606.ENSP00000303211,9606.ENSP00000305372	OPRK1,ADRA2A,ACHE,ADRB2
PMID:32325894	(2020) Mechanisms of Action of Autophagy Modulators Dissected by Quantitative Systems Pharmacology Analysis.	5	100	1.76	0.0031	9606.ENSP00000280155,9606.ENSP00000302486,9606.ENSP00000305372,9606.ENSP00000306490,9606.ENSP00000398698	ADRA2A,MAP2K1,ADRB2,CHRM1,TNF
PMID:30389917	(2018) Exosomes derived from HIV-1-infected cells promote growth and progression of cancer via HIV TAR RNA.	4	33	2.14	0.0032	9606.ENSP00000302486,9606.ENSP00000303211,9606.ENSP00000362680,9606.ENSP00000398698	MAP2K1,ACHE,SRC,TNF
PMID:23796953	(2013) Prostaglandin receptor EP2 in the crosshairs of anti-inflammation, anti-cancer, and neuroprotection.	4	33	2.14	0.0032	9606.ENSP00000305372,9606.ENSP00000324806,9606.ENSP00000362680,9606.ENSP00000398698	ADRB2,GSK3B,SRC,TNF
PMID:21699940	(2011) New insights and perspectives on intrarenal renin-angiotensin system: focus on intracrineintracellular angiotensin II.	4	34	2.13	0.0034	9606.ENSP00000305372,9606.ENSP00000327943,9606.ENSP00000362680,9606.ENSP00000398698	ADRB2,SLC5A2,SRC,TNF
PMID:35631731	(2022) Angiopteris cochinchinensis de Vriese Ameliorates LPS-Induced Acute Lung Injury via Src Inhibition.	3	5	2.84	0.0035	9606.ENSP00000303211,9606.ENSP00000362680,9606.ENSP00000398698	ACHE,SRC,TNF
PMID:34887749	(2021) Prediction of the Molecular Mechanisms Underlying Erlong Zuoci Treatment of Age-Related Hearing Loss via Network Pharmacology-Based Analyses Combined with Experimental Validation.	4	35	2.12	0.0035	9606.ENSP00000280155,9606.ENSP00000302486,9606.ENSP00000362680,9606.ENSP00000398698	ADRA2A,MAP2K1,SRC,TNF
PMID:29761012	(2018) An overview of protective strategies against ischemiareperfusion injury: The role of hyperbaric oxygen preconditioning.	4	35	2.12	0.0035	9606.ENSP00000302486,9606.ENSP00000324806,9606.ENSP00000362680,9606.ENSP00000398698	MAP2K1,GSK3B,SRC,TNF
PMID:23612000	(2013) Catalpol improves cholinergic function and reduces inflammatory cytokines in the senescent mice induced by D-galactose.	3	5	2.84	0.0035	9606.ENSP00000303211,9606.ENSP00000306490,9606.ENSP00000398698	ACHE,CHRM1,TNF
PMID:12063167	(2002) Activation of a Src-dependent Raf-MEK12-ERK signaling pathway is required for IL-1alpha-induced upregulation of beta-defensin 2 in human middle ear epithelial cells.	3	5	2.84	0.0035	9606.ENSP00000302486,9606.ENSP00000362680,9606.ENSP00000398698	MAP2K1,SRC,TNF
PMID:35210754	(2022) Network Pharmacology and Experimental Verification to Explore the Potential Mechanism of Yin-Huo-Tang for Lung Adenocarcinoma Recurrence.	4	37	2.09	0.0039	9606.ENSP00000265572,9606.ENSP00000280155,9606.ENSP00000302486,9606.ENSP00000305372	OPRK1,ADRA2A,MAP2K1,ADRB2
PMID:29300220	(2018) Genomics of Cardiovascular Measures of Autonomic Tone.	4	37	2.09	0.0039	9606.ENSP00000261007,9606.ENSP00000280155,9606.ENSP00000305372,9606.ENSP00000402152	CHRNA1,ADRA2A,ADRB2,SLC12A3
PMID:21142861	(2010) Impact of stress on cancer metastasis.	4	37	2.09	0.0039	9606.ENSP00000280155,9606.ENSP00000305372,9606.ENSP00000362680,9606.ENSP00000398698	ADRA2A,ADRB2,SRC,TNF
PMID:27548188	(2016) TRP Channels as Therapeutic Targets in Diabetes and Obesity.	4	38	2.08	0.004	9606.ENSP00000301365,9606.ENSP00000324806,9606.ENSP00000327943,9606.ENSP00000398698	TRPV3,GSK3B,SLC5A2,TNF
PMID:35702766	(2022) Analysis of Pharmacological Activities and Mechanisms of Essential Oil in Leaves of C. grandis Tomentosa by GC-MSMS and Network Pharmacology.	3	6	2.76	0.0042	9606.ENSP00000302486,9606.ENSP00000306490,9606.ENSP00000398698	MAP2K1,CHRM1,TNF
PMID:32283298	(2020) A medicinal chemistry perspective of drug repositioning: Recent advances and challenges in drug discovery.	4	39	2.07	0.0042	9606.ENSP00000303211,9606.ENSP00000324806,9606.ENSP00000362680,9606.ENSP00000398698	ACHE,GSK3B,SRC,TNF
PMID:31176794	(2019) Autonomic regulation of T-lymphocytes: Implications in cardiovascular disease.	4	40	2.06	0.0042	9606.ENSP00000303211,9606.ENSP00000305372,9606.ENSP00000306490,9606.ENSP00000398698	ACHE,ADRB2,CHRM1,TNF
PMID:30574425	(2018) Therapeutic Potential and Effective Components of the Chinese Herb Gardeniae Fructus in the Treatment of Senile Disease.	4	40	2.06	0.0042	9606.ENSP00000254066,9606.ENSP00000303211,9606.ENSP00000324806,9606.ENSP00000430656	RARA,ACHE,GSK3B,CA1
PMID:26519903	(2016) Purinergic receptors as potential therapeutic targets in Alzheimers disease.	4	39	2.07	0.0042	9606.ENSP00000303211,9606.ENSP00000324806,9606.ENSP00000362680,9606.ENSP00000398698	ACHE,GSK3B,SRC,TNF
PMID:25465297	(2015) Roles and regulation of neutral sphingomyelinase-2 in cellular and pathological processes.	4	40	2.06	0.0042	9606.ENSP00000254066,9606.ENSP00000302486,9606.ENSP00000362680,9606.ENSP00000398698	RARA,MAP2K1,SRC,TNF
PMID:26421291	(2015) Biological and Pharmacological Aspects of the NK1-Receptor.	4	39	2.07	0.0042	9606.ENSP00000280155,9606.ENSP00000305372,9606.ENSP00000362680,9606.ENSP00000398698	ADRA2A,ADRB2,SRC,TNF
PMID:23615537	(2013) c-Src regulates cell cycle proteins expression through protein kinase Bglycogen synthase kinase 3 beta and extracellular signal-regulated kinases 12 pathways in MCF-7 cells.	3	6	2.76	0.0042	9606.ENSP00000302486,9606.ENSP00000324806,9606.ENSP00000362680	MAP2K1,GSK3B,SRC
PMID:17008315	(2006) Activation of STAT3 by G alpha(s) distinctively requires protein kinase A, JNK, and phosphatidylinositol 3-kinase.	3	6	2.76	0.0042	9606.ENSP00000302486,9606.ENSP00000305372,9606.ENSP00000362680	MAP2K1,ADRB2,SRC
PMID:35295212	(2022) Beyond AOPs: A Mechanistic Evaluation of NAMs in DART Testing.	4	41	2.05	0.0043	9606.ENSP00000254066,9606.ENSP00000264637,9606.ENSP00000303211,9606.ENSP00000305372	RARA,THRA,ACHE,ADRB2
PMID:32653860	(2020) Mitochondria in acute myocardial infarction and cardioprotection.	4	41	2.05	0.0043	9606.ENSP00000302486,9606.ENSP00000324806,9606.ENSP00000327943,9606.ENSP00000398698	MAP2K1,GSK3B,SLC5A2,TNF
PMID:30269419	(2019) The sympathetic nervous system regulates skeletal muscle motor innervation and acetylcholine receptor stability.	4	42	2.04	0.0046	9606.ENSP00000261007,9606.ENSP00000305372,9606.ENSP00000324806,9606.ENSP00000362680	CHRNA1,ADRB2,GSK3B,SRC
PMID:31024522	(2019) Forebrain Cholinergic Signaling Regulates Innate Immune Responses and Inflammation.	3	7	2.69	0.0047	9606.ENSP00000303211,9606.ENSP00000306490,9606.ENSP00000398698	ACHE,CHRM1,TNF
PMID:29789513	(2018) Substructural Connectivity Fingerprint and Extreme Entropy Machines-A New Method of Compound Representation and Analysis.	3	7	2.69	0.0047	9606.ENSP00000305372,9606.ENSP00000324806,9606.ENSP00000362680	ADRB2,GSK3B,SRC
PMID:29985477	(2018) A genetically encoded fluorescent acetylcholine indicator for in vitro and in vivo studies.	3	7	2.69	0.0047	9606.ENSP00000303211,9606.ENSP00000305372,9606.ENSP00000306490	ACHE,ADRB2,CHRM1
PMID:29920043	(2016) [Cholinergic anti-inflammatory pathway involves in the neuroprotective effect of huperzine A on sepsis-associated encephalopathy].	3	7	2.69	0.0047	9606.ENSP00000303211,9606.ENSP00000306490,9606.ENSP00000398698	ACHE,CHRM1,TNF
PMID:23143393	(2013) Interactions between the neuromodulatory systems and the amygdala: exploratory survey using the Allen Mouse Brain Atlas.	4	43	2.03	0.0047	9606.ENSP00000261007,9606.ENSP00000280155,9606.ENSP00000305372,9606.ENSP00000306490	CHRNA1,ADRA2A,ADRB2,CHRM1
PMID:22815915	(2012) Prediction of chemical-protein interactions network with weighted network-based inference method.	4	44	2.02	0.0049	9606.ENSP00000302486,9606.ENSP00000305372,9606.ENSP00000306490,9606.ENSP00000362680	MAP2K1,ADRB2,CHRM1,SRC
PMID:34884494	(2021) Crosstalk between Sodium-Glucose Cotransporter Inhibitors and Sodium-Hydrogen Exchanger 1 and 3 in Cardiometabolic Diseases.	4	45	2.01	0.0053	9606.ENSP00000302486,9606.ENSP00000327943,9606.ENSP00000362680,9606.ENSP00000398698	MAP2K1,SLC5A2,SRC,TNF
PMID:30536564	(2019) Regulation of G protein-coupled receptor signaling by plasma membrane organization and endocytosis.	4	45	2.01	0.0053	9606.ENSP00000280155,9606.ENSP00000305372,9606.ENSP00000324806,9606.ENSP00000362680	ADRA2A,ADRB2,GSK3B,SRC
PMID:32967374	(2020) The Rationale of Neprilysin Inhibition in Prevention of Myocardial Ischemia-Reperfusion Injury during ST-Elevation Myocardial Infarction.	4	46	2	0.0055	9606.ENSP00000302486,9606.ENSP00000324806,9606.ENSP00000327943,9606.ENSP00000398698	MAP2K1,GSK3B,SLC5A2,TNF
PMID:34069531	(2021) Neuroprotective Studies of Evodiamine in an Okadaic Acid-Induced Neurotoxicity.	3	8	2.64	0.0056	9606.ENSP00000303211,9606.ENSP00000324806,9606.ENSP00000398698	ACHE,GSK3B,TNF
PMID:35559817	(2021) Subacute silica nanoparticle exposure induced oxidative stress and inflammation in rat hippocampus combined with disruption of cholinergic system and behavioral functions.	3	8	2.64	0.0056	9606.ENSP00000303211,9606.ENSP00000306490,9606.ENSP00000398698	ACHE,CHRM1,TNF
PMID:34691990	(2019) Phenotype and target-based chemical biology investigations in cancers.	4	47	1.99	0.0056	9606.ENSP00000254066,9606.ENSP00000302486,9606.ENSP00000324806,9606.ENSP00000362680	RARA,MAP2K1,GSK3B,SRC
PMID:29282478	(2018) Tumor necrosis factor-alpha stimulates human amelotin gene transcription in gingival epithelial cells.	3	8	2.64	0.0056	9606.ENSP00000302486,9606.ENSP00000362680,9606.ENSP00000398698	MAP2K1,SRC,TNF
PMID:30240440	(2018) Gio-coupled muscarinic receptors co-localize with GIRK channel for efficient channel activation.	3	8	2.64	0.0056	9606.ENSP00000280155,9606.ENSP00000305372,9606.ENSP00000306490	ADRA2A,ADRB2,CHRM1
PMID:28225008	(2017) Anticancer osmium complex inhibitors of the HIF-1alpha and p300 protein-protein interaction.	3	8	2.64	0.0056	9606.ENSP00000362680,9606.ENSP00000380241,9606.ENSP00000398698	SRC,NUDT1,TNF
PMID:28553156	(2017) Isoflavones, their Glycosides and Glycoconjugates. Synthesis and Biological Activity.	3	8	2.64	0.0056	9606.ENSP00000362680,9606.ENSP00000398698,9606.ENSP00000430656	SRC,TNF,CA1
PMID:30787430	(2019) Response of high-risk MDS to azacitidine and lenalidomide is impacted by baseline and acquired mutations in a cluster of three inositide-specific genes.	4	49	1.97	0.0063	9606.ENSP00000302486,9606.ENSP00000324806,9606.ENSP00000362680,9606.ENSP00000398698	MAP2K1,GSK3B,SRC,TNF
PMID:31766768	(2019) RKIP as an Inflammatory and Immune System Modulator: Implications in Cancer.	4	49	1.97	0.0063	9606.ENSP00000302486,9606.ENSP00000324806,9606.ENSP00000362680,9606.ENSP00000398698	MAP2K1,GSK3B,SRC,TNF
PMID:21956942	(2010) The role of AUF1 in regulated mRNA decay.	4	49	1.97	0.0063	9606.ENSP00000305372,9606.ENSP00000324806,9606.ENSP00000362680,9606.ENSP00000398698	ADRB2,GSK3B,SRC,TNF
PMID:35214064	(2022) Inhibiting CK2 among Promising Therapeutic Strategies for Gliomas and Several Other Neoplasms.	4	50	1.96	0.0064	9606.ENSP00000254066,9606.ENSP00000302486,9606.ENSP00000362680,9606.ENSP00000398698	RARA,MAP2K1,SRC,TNF
PMID:32727330	(2021) Pharmacological Strategy for Congenital Myasthenic Syndrome with CHRNE Mutations: A Meta-Analysis of Case Reports.	3	9	2.58	0.0064	9606.ENSP00000261007,9606.ENSP00000303211,9606.ENSP00000305372	CHRNA1,ACHE,ADRB2
PMID:34946582	(2021) Computational Approaches: Drug Discovery and Design in Medicinal Chemistry and Bioinformatics.	3	9	2.58	0.0064	9606.ENSP00000303211,9606.ENSP00000327943,9606.ENSP00000362680	ACHE,SLC5A2,SRC
PMID:30931400	(2019) Targeted therapies for congenital myasthenic syndromes: systematic review and steps towards a treatabolome.	3	9	2.58	0.0064	9606.ENSP00000261007,9606.ENSP00000303211,9606.ENSP00000305372	CHRNA1,ACHE,ADRB2
PMID:31777580	(2019) Knockdown of long non-coding RNA PCAT-1 inhibits myeloma cell growth and drug resistance via p38 and JNK MAPK pathways.	3	9	2.58	0.0064	9606.ENSP00000302486,9606.ENSP00000324806,9606.ENSP00000398698	MAP2K1,GSK3B,TNF
PMID:24361597	(2014) c-Src-dependent transactivation of PDGFR contributes to TNF-alpha-induced MMP-9 expression and functional impairment in osteoblasts.	3	9	2.58	0.0064	9606.ENSP00000302486,9606.ENSP00000362680,9606.ENSP00000398698	MAP2K1,SRC,TNF
PMID:23946691	(2013) Radicicol Inhibits iNOS Expression in Cytokine-Stimulated Pancreatic Beta Cells.	3	9	2.58	0.0064	9606.ENSP00000302486,9606.ENSP00000362680,9606.ENSP00000398698	MAP2K1,SRC,TNF
PMID:22889981	(2012) Apigenin inhibits NNK-induced focal adhesion kinase activation in pancreatic cancer cells.	3	9	2.58	0.0064	9606.ENSP00000302486,9606.ENSP00000305372,9606.ENSP00000362680	MAP2K1,ADRB2,SRC
PMID:19715378	(2009) Role of the amino terminus of G protein-coupled receptor kinase 2 in receptor phosphorylation.	3	9	2.58	0.0064	9606.ENSP00000280155,9606.ENSP00000305372,9606.ENSP00000362680	ADRA2A,ADRB2,SRC
PMID:30291908	(2019) Acetylcholine signaling system in progression of lung cancers.	4	53	1.94	0.0072	9606.ENSP00000303211,9606.ENSP00000306490,9606.ENSP00000362680,9606.ENSP00000398698	ACHE,CHRM1,SRC,TNF
PMID:18812211	(2009) Transcriptional profiles reveal similarities and differences in the effects of developmental neurotoxicants on differentiation into neurotransmitter phenotypes in PC12 cells.	4	53	1.94	0.0072	9606.ENSP00000280155,9606.ENSP00000303211,9606.ENSP00000305372,9606.ENSP00000306490	ADRA2A,ACHE,ADRB2,CHRM1
PMID:33891967	(2021) Sialic acid removal by trans-sialidase modulates MMP-2 activity during Trypanosoma cruzi infection.	3	10	2.54	0.0073	9606.ENSP00000302486,9606.ENSP00000362680,9606.ENSP00000398698	MAP2K1,SRC,TNF
PMID:31686984	(2019) Ethanol Extract of Sesamum indicum Linn. Inhibits FcepsilonRI-Mediated Allergic Reaction via Regulation of LynSyk and Fyn Signaling Pathways in Rat Basophilic Leukemic RBL-2H3 Mast Cells.	3	10	2.54	0.0073	9606.ENSP00000302486,9606.ENSP00000362680,9606.ENSP00000398698	MAP2K1,SRC,TNF
PMID:29518051	(2018) Multi-Target Anti-Alzheimer Activities of Four Prenylated Compounds from Psoralea Fructus.	3	10	2.54	0.0073	9606.ENSP00000303211,9606.ENSP00000324806,9606.ENSP00000398698	ACHE,GSK3B,TNF
PMID:23353699	(2013) c-Src-dependent MAPKsAP-1 activation is involved in TNF-alpha-induced matrix metalloproteinase-9 expression in rat heart-derived H9c2 cells.	3	10	2.54	0.0073	9606.ENSP00000302486,9606.ENSP00000362680,9606.ENSP00000398698	MAP2K1,SRC,TNF
PMID:23497702	(2013) Label-free integrative pharmacology on-target of opioid ligands at the opioid receptor family.	3	10	2.54	0.0073	9606.ENSP00000265572,9606.ENSP00000302486,9606.ENSP00000305372	OPRK1,MAP2K1,ADRB2
PMID:21554706	(2011) AKAP5 and AKAP12 Form Homo-oligomers.	3	10	2.54	0.0073	9606.ENSP00000302486,9606.ENSP00000305372,9606.ENSP00000362680	MAP2K1,ADRB2,SRC
PMID:35052612	(2022) Metabolic AdaptionsReprogramming in Islet Beta-Cells in Response to Physiological Stimulators-What Are the Consequences.	4	55	1.92	0.0076	9606.ENSP00000302486,9606.ENSP00000327943,9606.ENSP00000362680,9606.ENSP00000398698	MAP2K1,SLC5A2,SRC,TNF
PMID:25945080	(2015) Integrative and systemic approaches for evaluating PPARbetadelta (PPARD) function.	4	55	1.92	0.0076	9606.ENSP00000254066,9606.ENSP00000264637,9606.ENSP00000362680,9606.ENSP00000398698	RARA,THRA,SRC,TNF
PMID:35265713	(2022) T1AM Attenuates the HypoxiaReoxygenation-Induced Necroptosis of H9C2 Cardiomyocytes via RIPK1RIPK3 Pathway.	3	11	2.5	0.0085	9606.ENSP00000280155,9606.ENSP00000305372,9606.ENSP00000398698	ADRA2A,ADRB2,TNF
PMID:33418900	(2021) Cancer and Stress: Does It Make a Difference to the Patient When These Two Challenges Collide?	4	59	1.89	0.0085	9606.ENSP00000302486,9606.ENSP00000305372,9606.ENSP00000362680,9606.ENSP00000398698	MAP2K1,ADRB2,SRC,TNF
PMID:33536179	(2021) G-Protein-Coupled Receptor and Ion Channel Genes Used by Influenza Virus for Replication.	4	57	1.91	0.0085	9606.ENSP00000261007,9606.ENSP00000302486,9606.ENSP00000305372,9606.ENSP00000362680	CHRNA1,MAP2K1,ADRB2,SRC
PMID:33546161	(2021) A Multi-Objective Approach for Drug Repurposing in Preeclampsia.	4	57	1.91	0.0085	9606.ENSP00000265572,9606.ENSP00000305372,9606.ENSP00000306490,9606.ENSP00000398698	OPRK1,ADRB2,CHRM1,TNF
PMID:33888704	(2021) Structural studies of phosphorylation-dependent interactions between the V2R receptor and arrestin-2.	3	11	2.5	0.0085	9606.ENSP00000302486,9606.ENSP00000305372,9606.ENSP00000362680	MAP2K1,ADRB2,SRC
PMID:34790246	(2021) Antioxidant Effects of Protocatechuic Acid and Protocatechuic Aldehyde: Old Wine in a New Bottle.	4	59	1.89	0.0085	9606.ENSP00000303211,9606.ENSP00000324806,9606.ENSP00000362680,9606.ENSP00000398698	ACHE,GSK3B,SRC,TNF
PMID:32601975	(2020) The role of fibroblast activation protein in health and malignancy.	4	58	1.9	0.0085	9606.ENSP00000302486,9606.ENSP00000324806,9606.ENSP00000362680,9606.ENSP00000398698	MAP2K1,GSK3B,SRC,TNF
PMID:30999553	(2019) Systems Pharmacological Approach to Investigate the Mechanism of Ohwia caudata for Application to Alzheimers Disease.	3	11	2.5	0.0085	9606.ENSP00000303211,9606.ENSP00000306490,9606.ENSP00000398698	ACHE,CHRM1,TNF
PMID:29795047	(2018) Saracatinib Inhibits Middle East Respiratory Syndrome-Coronavirus Replication In Vitro.	3	11	2.5	0.0085	9606.ENSP00000265572,9606.ENSP00000302486,9606.ENSP00000362680	OPRK1,MAP2K1,SRC
PMID:29865088	(2018) Beta-2 Adrenergic Receptor Agonists Enhance AChR Clustering in C2C12 Myotubes: Implications for Therapy of Myasthenic Disorders.	3	11	2.5	0.0085	9606.ENSP00000303211,9606.ENSP00000305372,9606.ENSP00000362680	ACHE,ADRB2,SRC
PMID:30524691	(2018) Moderate aerobic exercise training decreases middle-aged induced pathologic cardiac hypertrophy by improving Klotho expression, MAPK signaling pathway, and oxidative stress status in Wistar rats.	3	11	2.5	0.0085	9606.ENSP00000302486,9606.ENSP00000362680,9606.ENSP00000398698	MAP2K1,SRC,TNF
PMID:28680884	(2017) White Matter Injury and Recovery after Hypertensive Intracerebral Hemorrhage.	3	11	2.5	0.0085	9606.ENSP00000362680,9606.ENSP00000398698,9606.ENSP00000430656	SRC,TNF,CA1
PMID:27827372	(2016) Functional competence of a partially engaged GPCR-beta-arrestin complex.	3	11	2.5	0.0085	9606.ENSP00000302486,9606.ENSP00000305372,9606.ENSP00000362680	MAP2K1,ADRB2,SRC
PMID:20333651	(2010) TNF-alpha induces matrix metalloproteinase-9 expression in A549 cells: role of TNFR1TRAF2PKCalpha-dependent signaling pathways.	3	11	2.5	0.0085	9606.ENSP00000302486,9606.ENSP00000362680,9606.ENSP00000398698	MAP2K1,SRC,TNF
PMID:18948101	(2008) RAGE signaling contributes to neuroinflammation in infantile neuronal ceroid lipofuscinosis.	3	11	2.5	0.0085	9606.ENSP00000302486,9606.ENSP00000362680,9606.ENSP00000398698	MAP2K1,SRC,TNF
PMID:18350113	(2007) Receptor-drug interaction: europium employment for studying the biochemical pathway of g-protein-coupled receptor activation.	3	11	2.5	0.0085	9606.ENSP00000280155,9606.ENSP00000305372,9606.ENSP00000398698	ADRA2A,ADRB2,TNF
PMID:31432234	(2019) G protein-coupled receptor kinase 2 (GRK2) as a multifunctional signaling hub.	4	60	1.88	0.0088	9606.ENSP00000265572,9606.ENSP00000302486,9606.ENSP00000305372,9606.ENSP00000362680	OPRK1,MAP2K1,ADRB2,SRC
PMID:19926878	(2010) Arrestin orchestrates crosstalk between G protein-coupled receptors to modulate the spatiotemporal activation of ERK MAPK.	3	12	2.46	0.009	9606.ENSP00000302486,9606.ENSP00000305372,9606.ENSP00000362680	MAP2K1,ADRB2,SRC
PMID:25618329	(2015) IQGAPs choreograph cellular signaling from the membrane to the nucleus.	4	62	1.87	0.0098	9606.ENSP00000302486,9606.ENSP00000324806,9606.ENSP00000362680,9606.ENSP00000398698	MAP2K1,GSK3B,SRC,TNF
PMID:26132924	(2015) Data Mining Approaches for Genomic Biomarker Development: Applications Using Drug Screening Data from the Cancer Genome Project and the Cancer Cell Line Encyclopedia.	4	62	1.87	0.0098	9606.ENSP00000302486,9606.ENSP00000324806,9606.ENSP00000362680,9606.ENSP00000398698	MAP2K1,GSK3B,SRC,TNF
PMID:28851357	(2017) De novo assembly and characterization of breast cancer transcriptomes identifies large numbers of novel fusion-gene transcripts of potential functional significance.	4	63	1.86	0.0103	9606.ENSP00000254066,9606.ENSP00000264637,9606.ENSP00000303211,9606.ENSP00000362680	RARA,THRA,ACHE,SRC
PMID:19853559	(2009) Arrestin development: emerging roles for beta-arrestins in developmental signaling pathways.	4	63	1.86	0.0103	9606.ENSP00000302486,9606.ENSP00000305372,9606.ENSP00000324806,9606.ENSP00000362680	MAP2K1,ADRB2,GSK3B,SRC
PMID:33762957	(2021) Beyond Alkaloids: Novel Bioactive Natural Products From Lobelia Species.	3	13	2.42	0.0106	9606.ENSP00000303211,9606.ENSP00000324806,9606.ENSP00000398698	ACHE,GSK3B,TNF
PMID:34692303	(2021) Role of Hydrogen Sulfide in the Treatment of Fibrosis.	3	13	2.42	0.0106	9606.ENSP00000327943,9606.ENSP00000362680,9606.ENSP00000398698	SLC5A2,SRC,TNF
PMID:33059609	(2020) Biomarker exploration of microRNA-203 as a promising substrate for predicting poor survival outcome in colorectal cancer.	3	13	2.42	0.0106	9606.ENSP00000324806,9606.ENSP00000362680,9606.ENSP00000398698	GSK3B,SRC,TNF
PMID:33357230	(2020) Indirect cholinergic activation slows down pancreatic cancer growth and tumor-associated inflammation.	3	13	2.42	0.0106	9606.ENSP00000303211,9606.ENSP00000306490,9606.ENSP00000362680	ACHE,CHRM1,SRC
PMID:31445965	(2019) Functional circuitry of neuro-immune communication in the mesenteric lymph node and spleen.	3	13	2.42	0.0106	9606.ENSP00000303211,9606.ENSP00000305372,9606.ENSP00000398698	ACHE,ADRB2,TNF
PMID:28711719	(2018) G protein-coupled receptor kinases: Past, present and future.	3	13	2.42	0.0106	9606.ENSP00000280155,9606.ENSP00000305372,9606.ENSP00000362680	ADRA2A,ADRB2,SRC
PMID:28060743	(2017) 2017 update on the relationship between diabetes and colorectal cancer: epidemiology, potential molecular mechanisms and therapeutic implications.	4	64	1.86	0.0106	9606.ENSP00000324806,9606.ENSP00000327943,9606.ENSP00000398698,9606.ENSP00000430656	GSK3B,SLC5A2,TNF,CA1
PMID:28109286	(2017) Acetaminophen attenuates lipopolysaccharide-induced cognitive impairment through antioxidant activity.	3	13	2.42	0.0106	9606.ENSP00000324806,9606.ENSP00000362680,9606.ENSP00000398698	GSK3B,SRC,TNF
PMID:26426693	(2015) PD98059 Influences Immune Factors and Enhances Opioid Analgesia in Model of Neuropathy.	3	13	2.42	0.0106	9606.ENSP00000265572,9606.ENSP00000302486,9606.ENSP00000398698	OPRK1,MAP2K1,TNF
PMID:25109503	(2014) Roxithromycin treatment inhibits TGF-beta1-induced activation of ERK and AKT and down-regulation of caveolin-1 in rat airway smooth muscle cells.	3	13	2.42	0.0106	9606.ENSP00000302486,9606.ENSP00000362680,9606.ENSP00000398698	MAP2K1,SRC,TNF
PMID:23698783	(2013) Transcriptional profiling of swine lung tissue after experimental infection with Actinobacillus pleuropneumoniae.	4	64	1.86	0.0106	9606.ENSP00000302486,9606.ENSP00000306490,9606.ENSP00000362680,9606.ENSP00000398698	MAP2K1,CHRM1,SRC,TNF
PMID:24309563	(2013) The antidepressant desipramine and alpha2-adrenergic receptor activation promote breast tumor progression in association with altered collagen structure.	3	13	2.42	0.0106	9606.ENSP00000280155,9606.ENSP00000305372,9606.ENSP00000398698	ADRA2A,ADRB2,TNF
PMID:21644508	(2011) beta-arrestin-2 regulation of the cAMP response element binding protein.	3	13	2.42	0.0106	9606.ENSP00000302486,9606.ENSP00000305372,9606.ENSP00000362680	MAP2K1,ADRB2,SRC
PMID:22174878	(2011) The effect of arrestin conformation on the recruitment of c-Raf1, MEK1, and ERK12 activation.	3	13	2.42	0.0106	9606.ENSP00000302486,9606.ENSP00000305372,9606.ENSP00000362680	MAP2K1,ADRB2,SRC
PMID:28322861	(2017) Pharmacological targeting of allergen-specific T lymphocytes.	4	66	1.84	0.0108	9606.ENSP00000254066,9606.ENSP00000305372,9606.ENSP00000362680,9606.ENSP00000398698	RARA,ADRB2,SRC,TNF
PMID:34072230	(2021) Diabetes, Albuminuria and the Kidney-Brain Axis.	3	14	2.39	0.0114	9606.ENSP00000303211,9606.ENSP00000327943,9606.ENSP00000398698	ACHE,SLC5A2,TNF
PMID:34101743	(2021) Large scale meta-analysis of preclinical toxicity data for target characterisation and hypotheses generation.	3	14	2.39	0.0114	9606.ENSP00000261007,9606.ENSP00000305372,9606.ENSP00000306490	CHRNA1,ADRB2,CHRM1
PMID:34884933	(2021) Prenatal Exposure to Triclocarban Impairs ESR1 Signaling and Disrupts Epigenetic Status in Sex-Specific Ways as Well as Dysregulates the Expression of Neurogenesis- and Neurotransmitter-Related Genes in the Postnatal Mouse Brain.	4	68	1.83	0.0114	9606.ENSP00000280155,9606.ENSP00000305372,9606.ENSP00000306490,9606.ENSP00000324806	ADRA2A,ADRB2,CHRM1,GSK3B
PMID:31628816	(2020) Hyperglycemia-induced ubiquitination and degradation of beta-catenin with the loss of platelet endothelial cell adhesion molecule-1 in retinal endothelial cells.	3	14	2.39	0.0114	9606.ENSP00000324806,9606.ENSP00000362680,9606.ENSP00000398698	GSK3B,SRC,TNF
PMID:30741414	(2019) Galangin ameliorates cardiac remodeling via the MEK12-ERK12 and PI3K-AKT pathways.	3	14	2.39	0.0114	9606.ENSP00000302486,9606.ENSP00000324806,9606.ENSP00000398698	MAP2K1,GSK3B,TNF
PMID:30941135	(2019) Alpha2B-Adrenergic Receptor Regulates Neutrophil Recruitment in MSU-Induced Peritoneal Inflammation.	3	14	2.39	0.0114	9606.ENSP00000280155,9606.ENSP00000305372,9606.ENSP00000398698	ADRA2A,ADRB2,TNF
PMID:30546309	(2018) beta-Arrestin Based Receptor Signaling Paradigms: Potential Therapeutic Targets for Complex Age-Related Disorders.	4	68	1.83	0.0114	9606.ENSP00000280155,9606.ENSP00000302486,9606.ENSP00000305372,9606.ENSP00000362680	ADRA2A,MAP2K1,ADRB2,SRC
PMID:28169830	(2017) Phosphorylation of beta-arrestin2 at Thr(383) by MEK underlies beta-arrestin-dependent activation of Erk12 by GPCRs.	3	14	2.39	0.0114	9606.ENSP00000302486,9606.ENSP00000305372,9606.ENSP00000362680	MAP2K1,ADRB2,SRC
PMID:28861042	(2017) 3-Iodothyronamine, a Novel Endogenous Modulator of Transient Receptor Potential Melastatin 8?	3	14	2.39	0.0114	9606.ENSP00000280155,9606.ENSP00000301365,9606.ENSP00000305372	ADRA2A,TRPV3,ADRB2
PMID:23519033	(2013) Erythropoietin attenuates cardiac dysfunction in experimental sepsis in mice via activation of the beta-common receptor.	3	14	2.39	0.0114	9606.ENSP00000324806,9606.ENSP00000362680,9606.ENSP00000398698	GSK3B,SRC,TNF
PMID:24219368	(2013) MAPK activation in mature cataract associated with Noonan syndrome.	3	14	2.39	0.0114	9606.ENSP00000302486,9606.ENSP00000362680,9606.ENSP00000398698	MAP2K1,SRC,TNF
PMID:24339759	(2013) Systems modeling of anti-apoptotic pathways in prostate cancer: psychological stress triggers a synergism pattern switch in drug combination therapy.	3	14	2.39	0.0114	9606.ENSP00000302486,9606.ENSP00000305372,9606.ENSP00000362680	MAP2K1,ADRB2,SRC
PMID:32879651	(2020) Identification of New Targets and the Virtual Screening of Lignans against Alzheimers Disease.	4	69	1.82	0.0116	9606.ENSP00000303211,9606.ENSP00000327943,9606.ENSP00000362680,9606.ENSP00000398698	ACHE,SLC5A2,SRC,TNF
PMID:28775339	(2017) Unraveling a tumor type-specific regulatory core underlying E2F1-mediated epithelial-mesenchymal transition to predict receptor protein signatures.	4	69	1.82	0.0116	9606.ENSP00000254066,9606.ENSP00000324806,9606.ENSP00000362680,9606.ENSP00000398698	RARA,GSK3B,SRC,TNF
PMID:26347749	(2015) Diversity and Inter-Connections in the CXCR4 Chemokine ReceptorLigand Family: Molecular Perspectives.	4	69	1.82	0.0116	9606.ENSP00000265572,9606.ENSP00000302486,9606.ENSP00000305372,9606.ENSP00000362680	OPRK1,MAP2K1,ADRB2,SRC
PMID:35356294	(2022) Progress in Research on the Effect of Melatonin on Postoperative Cognitive Dysfunction in Older Patients.	3	15	2.36	0.0122	9606.ENSP00000303211,9606.ENSP00000306490,9606.ENSP00000398698	ACHE,CHRM1,TNF
PMID:33327806	(2021) Novel oxindolebenzofuran hybrids as potential dual CDK2GSK-3beta inhibitors targeting breast cancer: design, synthesis, biological evaluation, and in silico studies.	3	15	2.36	0.0122	9606.ENSP00000302486,9606.ENSP00000324806,9606.ENSP00000362680	MAP2K1,GSK3B,SRC
PMID:34022889	(2021) The stimulation and inhibition of beta-2 adrenergic receptor on the inflammatory responses of ovary and immune system in the aged laying hens.	3	15	2.36	0.0122	9606.ENSP00000305372,9606.ENSP00000324806,9606.ENSP00000398698	ADRB2,GSK3B,TNF
PMID:34445566	(2021) Behavioural Fever Promotes an Inflammatory Reflex Circuit in Ectotherms.	3	15	2.36	0.0122	9606.ENSP00000303211,9606.ENSP00000305372,9606.ENSP00000398698	ACHE,ADRB2,TNF
PMID:32454869	(2020) An Analysis of the Anti-Neuropathic Effects of Qi She Pill Based on Network Pharmacology.	3	15	2.36	0.0122	9606.ENSP00000305372,9606.ENSP00000306490,9606.ENSP00000398698	ADRB2,CHRM1,TNF
PMID:32536926	(2020) Bam32DAPP1-Dependent Neutrophil Reactive Oxygen Species in WKYMVm-Induced Microvascular Hyperpermeability.	3	15	2.36	0.0122	9606.ENSP00000302486,9606.ENSP00000362680,9606.ENSP00000398698	MAP2K1,SRC,TNF
PMID:32599696	(2020) The Toxicity and Polymorphism of beta-Amyloid Oligomers.	3	15	2.36	0.0122	9606.ENSP00000280155,9606.ENSP00000305372,9606.ENSP00000324806	ADRA2A,ADRB2,GSK3B
PMID:32774238	(2020) Recent Preclinical Insights Into the Treatment of Chronic Traumatic Encephalopathy.	3	15	2.36	0.0122	9606.ENSP00000303211,9606.ENSP00000324806,9606.ENSP00000398698	ACHE,GSK3B,TNF
PMID:30711028	(2019) Arrestin mutations: Some cause diseases, others promise cure.	3	15	2.36	0.0122	9606.ENSP00000302486,9606.ENSP00000305372,9606.ENSP00000362680	MAP2K1,ADRB2,SRC
PMID:28081246	(2017) Nitrosothiol-Trapping-Based Proteomic Analysis of S-Nitrosylation in Human Lung Carcinoma Cells.	3	15	2.36	0.0122	9606.ENSP00000302486,9606.ENSP00000362680,9606.ENSP00000398698	MAP2K1,SRC,TNF
PMID:29234428	(2017) Network Pharmacology-Based Approach to Investigate the Analgesic Efficacy and Molecular Targets of Xuangui Dropping Pill for Treating Primary Dysmenorrhea.	3	15	2.36	0.0122	9606.ENSP00000280155,9606.ENSP00000303211,9606.ENSP00000306490	ADRA2A,ACHE,CHRM1
PMID:27579049	(2016) Chemomics-Integrated Proteomics Analysis of Jie-Geng-Tang to Ameliorate Lipopolysaccharide-Induced Acute Lung Injury in Mice.	3	15	2.36	0.0122	9606.ENSP00000302486,9606.ENSP00000324806,9606.ENSP00000398698	MAP2K1,GSK3B,TNF
PMID:24285838	(2014) IL-6-mediated induction of matrix metalloproteinase-9 is modulated by JAK-dependent IL-10 expression in macrophages.	3	15	2.36	0.0122	9606.ENSP00000302486,9606.ENSP00000362680,9606.ENSP00000398698	MAP2K1,SRC,TNF
PMID:23632023	(2013) Matrix metalloproteinase 8 (collagenase 2) induces the expression of interleukins 6 and 8 in breast cancer cells.	3	15	2.36	0.0122	9606.ENSP00000302486,9606.ENSP00000362680,9606.ENSP00000398698	MAP2K1,SRC,TNF
PMID:23787043	(2013) Scaffolding proteins: not such innocent bystanders.	3	15	2.36	0.0122	9606.ENSP00000302486,9606.ENSP00000324806,9606.ENSP00000362680	MAP2K1,GSK3B,SRC
PMID:19212436	(2009) The integrin antagonist cilengitide activates alphaVbeta3, disrupts VE-cadherin localization at cell junctions and enhances permeability in endothelial cells.	3	15	2.36	0.0122	9606.ENSP00000302486,9606.ENSP00000362680,9606.ENSP00000398698	MAP2K1,SRC,TNF
PMID:11897012	(2002) Delta opioid activation of the mitogen-activated protein kinase cascade does not require transphosphorylation of receptor tyrosine kinases.	3	15	2.36	0.0122	9606.ENSP00000302486,9606.ENSP00000305372,9606.ENSP00000362680	MAP2K1,ADRB2,SRC
PMID:33684444	(2021) A novel luminescence-based beta-arrestin recruitment assay for unmodified receptors.	3	16	2.33	0.013	9606.ENSP00000265572,9606.ENSP00000305372,9606.ENSP00000362680	OPRK1,ADRB2,SRC
PMID:32282950	(2020) Brain-Derived Acetylcholine Maintains Peak Bone Mass in Adult Female Mice.	3	16	2.33	0.013	9606.ENSP00000303211,9606.ENSP00000305372,9606.ENSP00000398698	ACHE,ADRB2,TNF
PMID:32526973	(2020) Dietary Fat and Cancer-Which Is Good, Which Is Bad, and the Body of Evidence.	4	75	1.79	0.013	9606.ENSP00000305372,9606.ENSP00000324806,9606.ENSP00000362680,9606.ENSP00000398698	ADRB2,GSK3B,SRC,TNF
PMID:33032603	(2020) Dexamethasone rescues TGF-beta1-mediated beta2-adrenergic receptor dysfunction and attenuates phosphodiesterase 4D expression in human airway smooth muscle cells.	3	16	2.33	0.013	9606.ENSP00000305372,9606.ENSP00000362680,9606.ENSP00000398698	ADRB2,SRC,TNF
PMID:30781856	(2019) Protein Disulfide Isomerase Inhibitor Suppresses Viral Replication and Production during Antibody-Dependent Enhancement of Dengue Virus Infection in Human Monocytic Cells.	3	16	2.33	0.013	9606.ENSP00000254066,9606.ENSP00000362680,9606.ENSP00000398698	RARA,SRC,TNF
PMID:31772600	(2019) Using Network Pharmacology to Explore Potential Treatment Mechanism for Coronary Heart Disease Using Chuanxiong and Jiangxiang Essential Oils in Jingzhi Guanxin Prescriptions.	3	16	2.33	0.013	9606.ENSP00000280155,9606.ENSP00000305372,9606.ENSP00000306490	ADRA2A,ADRB2,CHRM1
PMID:29478570	(2018) Subcellular Organization of GPCR Signaling.	3	16	2.33	0.013	9606.ENSP00000302486,9606.ENSP00000305372,9606.ENSP00000362680	MAP2K1,ADRB2,SRC
PMID:28404891	(2017) HMGB1 promotes differentiation syndrome by inducing hyperinflammation via MEKERK signaling in acute promyelocytic leukemia cells.	3	16	2.33	0.013	9606.ENSP00000254066,9606.ENSP00000302486,9606.ENSP00000398698	RARA,MAP2K1,TNF
PMID:28444807	(2017) Raf kinase inhibitor protein: lessons of a better way for beta-adrenergic receptor activation in the heart.	3	16	2.33	0.013	9606.ENSP00000302486,9606.ENSP00000305372,9606.ENSP00000324806	MAP2K1,ADRB2,GSK3B
PMID:28828350	(2017) Looking to the metabolic landscapes for prostate health monitoring.	3	16	2.33	0.013	9606.ENSP00000302486,9606.ENSP00000362680,9606.ENSP00000398698	MAP2K1,SRC,TNF
PMID:29211761	(2017) Prophetic Granger Causality to infer gene regulatory networks.	3	16	2.33	0.013	9606.ENSP00000302486,9606.ENSP00000324806,9606.ENSP00000362680	MAP2K1,GSK3B,SRC
PMID:26941822	(2016) The Therapeutic Potential of Rosemary (Rosmarinus officinalis) Diterpenes for Alzheimers Disease.	3	16	2.33	0.013	9606.ENSP00000303211,9606.ENSP00000398698,9606.ENSP00000430656	ACHE,TNF,CA1
PMID:27033522	(2016) Phosphatidylethanolamine binding protein 4 (PEBP4) is a secreted protein and has multiple functions.	3	16	2.33	0.013	9606.ENSP00000302486,9606.ENSP00000362680,9606.ENSP00000398698	MAP2K1,SRC,TNF
PMID:26633525	(2015) Models and Methods to Investigate Acute Stress Responses in Cattle.	3	16	2.33	0.013	9606.ENSP00000305372,9606.ENSP00000362680,9606.ENSP00000398698	ADRB2,SRC,TNF
PMID:24077696	(2014) MaxiK channel and cell signalling.	3	16	2.33	0.013	9606.ENSP00000305372,9606.ENSP00000324806,9606.ENSP00000362680	ADRB2,GSK3B,SRC
PMID:24927258	(2014) Increased growth-inhibitory and cytotoxic activity of arsenic trioxide in head and neck carcinoma cells with functional p53 deficiency and resistance to EGFR blockade.	3	16	2.33	0.013	9606.ENSP00000254066,9606.ENSP00000362680,9606.ENSP00000398698	RARA,SRC,TNF
PMID:22837815	(2012) Diosgenin is an exogenous activator of 1,25D3-MARRSPdia3ERp57 and improves Alzheimers disease pathologies in 5XFAD mice.	3	16	2.33	0.013	9606.ENSP00000302486,9606.ENSP00000362680,9606.ENSP00000398698	MAP2K1,SRC,TNF
PMID:23007029	(2012) Glutathione peroxidase overexpression causes aberrant ERK activation in neonatal mouse cortex after hypoxic preconditioning.	3	16	2.33	0.013	9606.ENSP00000302486,9606.ENSP00000324806,9606.ENSP00000362680	MAP2K1,GSK3B,SRC
PMID:23285236	(2012) iNOS activation regulates beta-catenin association with its partners in endothelial cells.	3	16	2.33	0.013	9606.ENSP00000324806,9606.ENSP00000362680,9606.ENSP00000398698	GSK3B,SRC,TNF
PMID:27671823	(....) natural withanolides in the treatment of chronic diseases.	4	74	1.79	0.013	9606.ENSP00000303211,9606.ENSP00000324806,9606.ENSP00000362680,9606.ENSP00000398698	ACHE,GSK3B,SRC,TNF
PMID:33174095	(2021) Plants Used as Antihypertensive.	3	17	2.31	0.0136	9606.ENSP00000324806,9606.ENSP00000362680,9606.ENSP00000398698	GSK3B,SRC,TNF
PMID:34177580	(2021) In Silico and In Vivo Studies on the Mechanisms of Chinese Medicine Formula (Gegen Qinlian Decoction) in the Treatment of Ulcerative Colitis.	3	17	2.31	0.0136	9606.ENSP00000324806,9606.ENSP00000362680,9606.ENSP00000398698	GSK3B,SRC,TNF
PMID:34583676	(2021) Myrtenal and beta-caryophyllene oxide screened from Liquidambaris Fructus suppress NLRP3 inflammasome components in rheumatoid arthritis.	3	17	2.31	0.0136	9606.ENSP00000302486,9606.ENSP00000362680,9606.ENSP00000398698	MAP2K1,SRC,TNF
PMID:30862827	(2019) Noninvasive sub-organ ultrasound stimulation for targeted neuromodulation.	3	17	2.31	0.0136	9606.ENSP00000302486,9606.ENSP00000324806,9606.ENSP00000362680	MAP2K1,GSK3B,SRC
PMID:31169189	(2019) Potential preventive disease-modifying pharmacological strategies to delay late onset Alzheimers disease.	3	17	2.31	0.0136	9606.ENSP00000303211,9606.ENSP00000324806,9606.ENSP00000398698	ACHE,GSK3B,TNF
PMID:26732368	(2016) Anti-inflammatory effects of indirubin derivatives on influenza A virus-infected human pulmonary microvascular endothelial cells.	3	17	2.31	0.0136	9606.ENSP00000324806,9606.ENSP00000362680,9606.ENSP00000398698	GSK3B,SRC,TNF
PMID:26800564	(2016) Apolipoprotein E Receptor 2 Mediates Activated Protein C-Induced Endothelial Akt Activation and Endothelial Barrier Stabilization.	3	17	2.31	0.0136	9606.ENSP00000324806,9606.ENSP00000362680,9606.ENSP00000398698	GSK3B,SRC,TNF
PMID:25685145	(2015) Five-aminosalicylic Acid: an update for the reappraisal of an old drug.	3	17	2.31	0.0136	9606.ENSP00000305372,9606.ENSP00000362680,9606.ENSP00000398698	ADRB2,SRC,TNF
PMID:26125646	(2015) Chloride secretion by renal collecting ducts.	3	17	2.31	0.0136	9606.ENSP00000305372,9606.ENSP00000324806,9606.ENSP00000362680	ADRB2,GSK3B,SRC
PMID:20188495	(2010) Opioid pharmaceuticals and addiction: the issues, and research directions seeking solutions.	3	17	2.31	0.0136	9606.ENSP00000305372,9606.ENSP00000362680,9606.ENSP00000398698	ADRB2,SRC,TNF
PMID:25894692	(2015) Molecular and cellular mechanisms that initiate pain and itch.	4	79	1.77	0.0144	9606.ENSP00000265572,9606.ENSP00000301365,9606.ENSP00000362680,9606.ENSP00000398698	OPRK1,TRPV3,SRC,TNF
PMID:35024582	(2022) Specific motifs mediate post-synaptic and surface transport of G protein-coupled receptors.	3	18	2.28	0.015	9606.ENSP00000280155,9606.ENSP00000305372,9606.ENSP00000306490	ADRA2A,ADRB2,CHRM1
PMID:34029184	(2021) A phosphorylation of RIPK3 kinase initiates an intracellular apoptotic pathway that promotes prostaglandin2alpha-induced corpus luteum regression.	3	18	2.28	0.015	9606.ENSP00000265572,9606.ENSP00000302486,9606.ENSP00000398698	OPRK1,MAP2K1,TNF
PMID:34336099	(2021) Integrative Functional Genomic Analysis of Molecular Signatures and Mechanistic Pathways in the Cell Cycle Underlying Alzheimers Disease.	3	18	2.28	0.015	9606.ENSP00000303211,9606.ENSP00000306490,9606.ENSP00000398698	ACHE,CHRM1,TNF
PMID:34671754	(2021) Targeted mass spectrometry-based assays enable multiplex quantification of receptor tyrosine kinase, MAP Kinase, and AKT signaling.	3	18	2.28	0.015	9606.ENSP00000302486,9606.ENSP00000324806,9606.ENSP00000362680	MAP2K1,GSK3B,SRC
PMID:34717622	(2021) Quantitative phosphoproteomic analysis reveals chemoresistance-related proteins and signaling pathways induced by rhIL-6 in human osteosarcoma cells.	3	18	2.28	0.015	9606.ENSP00000302486,9606.ENSP00000324806,9606.ENSP00000398698	MAP2K1,GSK3B,TNF
PMID:33142779	(2020) A Holistic Perspective: Exosomes Shuttle between Nerves and Immune Cells in the Tumor Microenvironment.	4	81	1.75	0.015	9606.ENSP00000302486,9606.ENSP00000305372,9606.ENSP00000306490,9606.ENSP00000398698	MAP2K1,ADRB2,CHRM1,TNF
PMID:28289554	(2017) Non-Coding RNAs: New Players in Skin Wound Healing.	4	81	1.75	0.015	9606.ENSP00000303211,9606.ENSP00000324806,9606.ENSP00000362680,9606.ENSP00000398698	ACHE,GSK3B,SRC,TNF
PMID:28938567	(2017) Gemcitabine-induced heparanase promotes aggressiveness of pancreatic cancer cells via activating EGFR signaling.	3	18	2.28	0.015	9606.ENSP00000302486,9606.ENSP00000362680,9606.ENSP00000398698	MAP2K1,SRC,TNF
PMID:29053621	(2017) Isoproterenol Increases RANKL Expression in a ATF4NFATc1-Dependent Manner in Mouse Osteoblastic Cells.	3	18	2.28	0.015	9606.ENSP00000302486,9606.ENSP00000305372,9606.ENSP00000398698	MAP2K1,ADRB2,TNF
PMID:27069870	(2016) Granulocyte colony-stimulating factor (G-CSF): A saturated fatty acid-induced myokine with insulin-desensitizing properties in humans.	3	18	2.28	0.015	9606.ENSP00000302486,9606.ENSP00000362680,9606.ENSP00000398698	MAP2K1,SRC,TNF
PMID:27853786	(2016) Identification and isolation of antigen-specific cytotoxic T lymphocytes with an automated microraft sorting system.	3	18	2.28	0.015	9606.ENSP00000306490,9606.ENSP00000362680,9606.ENSP00000398698	CHRM1,SRC,TNF
PMID:24597646	(2014) AlzPlatform: an Alzheimers disease domain-specific chemogenomics knowledgebase for polypharmacology and target identification research.	3	18	2.28	0.015	9606.ENSP00000303211,9606.ENSP00000306490,9606.ENSP00000324806	ACHE,CHRM1,GSK3B
PMID:24681962	(2014) Novel function of the chromosome 7 open reading frame 41 gene to promote leukemic megakaryocyte differentiation by modulating TPA-induced signaling.	3	18	2.28	0.015	9606.ENSP00000254066,9606.ENSP00000302486,9606.ENSP00000362680	RARA,MAP2K1,SRC
PMID:22216253	(2011) Role of palladin phosphorylation by extracellular signal-regulated kinase in cell migration.	3	18	2.28	0.015	9606.ENSP00000302486,9606.ENSP00000362680,9606.ENSP00000398698	MAP2K1,SRC,TNF
PMID:24281088	(2010) Oxidative stress induced mechanisms in the progression of periodontal diseases and cancer: a common approach to redox homeostasis?	3	18	2.28	0.015	9606.ENSP00000254066,9606.ENSP00000362680,9606.ENSP00000398698	RARA,SRC,TNF
PMID:19477016	(2009) Signaling pathways mediating beta3-adrenergic receptor-induced production of interleukin-6 in adipocytes.	3	18	2.28	0.015	9606.ENSP00000305372,9606.ENSP00000362680,9606.ENSP00000398698	ADRB2,SRC,TNF
PMID:19847291	(2009) Eicosanoid release is increased by membrane destabilization and CFTR inhibition in Calu-3 cells.	3	18	2.28	0.015	9606.ENSP00000303211,9606.ENSP00000362680,9606.ENSP00000398698	ACHE,SRC,TNF
PMID:15824464	(2004) The thiazide-sensitive Na(+)-Cl(-) cotransporter gene, C1784T, and adrenergic receptor-beta3 gene, T727C, may be gene polymorphisms susceptible to the antihypertensive effect of thiazide diuretics.	3	18	2.28	0.015	9606.ENSP00000280155,9606.ENSP00000305372,9606.ENSP00000402152	ADRA2A,ADRB2,SLC12A3
PMID:12119356	(2002) The metalloprotease Kuzbanian (ADAM10) mediates the transactivation of EGF receptor by G protein-coupled receptors.	3	18	2.28	0.015	9606.ENSP00000302486,9606.ENSP00000362680,9606.ENSP00000398698	MAP2K1,SRC,TNF
PMID:31523172	(2019) A new method to confirm the absence of human and animal serum in mesenchymal stem cell culture media.	4	82	1.75	0.0151	9606.ENSP00000265572,9606.ENSP00000301365,9606.ENSP00000305372,9606.ENSP00000398698	OPRK1,TRPV3,ADRB2,TNF
PMID:17118156	(2006) The modular systems biology approach to investigate the control of apoptosis in Alzheimers disease neurodegeneration.	4	82	1.75	0.0151	9606.ENSP00000303211,9606.ENSP00000324806,9606.ENSP00000362680,9606.ENSP00000398698	ACHE,GSK3B,SRC,TNF
PMID:34335263	(2021) Investigating the Pharmacological Mechanisms of SheXiang XinTongNing Against Coronary Heart Disease Based on Network Pharmacology and Experimental Evaluation.	3	19	2.26	0.0157	9606.ENSP00000302486,9606.ENSP00000324806,9606.ENSP00000398698	MAP2K1,GSK3B,TNF
PMID:34761177	(2021) Neuronal regulation of the gut immune system and neuromodulation for treating inflammatory bowel disease.	3	19	2.26	0.0157	9606.ENSP00000305372,9606.ENSP00000306490,9606.ENSP00000398698	ADRB2,CHRM1,TNF
PMID:34944408	(2021) Combined Anti-Adipogenic Effects of Hispidulin and p-Synephrine on 3T3-L1 Adipocytes.	3	19	2.26	0.0157	9606.ENSP00000305372,9606.ENSP00000324806,9606.ENSP00000362680	ADRB2,GSK3B,SRC
PMID:31901897	(2020) Lycorine Induces autophagy-associated apoptosis by targeting MEK2 and enhances vemurafenib activity in colorectal cancer.	3	19	2.26	0.0157	9606.ENSP00000302486,9606.ENSP00000362680,9606.ENSP00000398698	MAP2K1,SRC,TNF
PMID:32824768	(2020) Cotinine and 6-Hydroxy-L-Nicotine Reverses Memory Deficits and Reduces Oxidative Stress in Abeta25-35-Induced Rat Model of Alzheimers Disease.	3	19	2.26	0.0157	9606.ENSP00000303211,9606.ENSP00000324806,9606.ENSP00000398698	ACHE,GSK3B,TNF
PMID:34713213	(2020) Gene Editing and Alzheimers Disease: Is There Light at the End of the Tunnel?	3	19	2.26	0.0157	9606.ENSP00000306490,9606.ENSP00000324806,9606.ENSP00000362680	CHRM1,GSK3B,SRC
PMID:31226432	(2019) The human endogenous metabolome as a pharmacology baseline for drug discovery.	3	19	2.26	0.0157	9606.ENSP00000265572,9606.ENSP00000305372,9606.ENSP00000306490	OPRK1,ADRB2,CHRM1
PMID:31920979	(2019) CRF1 Receptor Signaling via the ERK12-MAP and Akt Kinase Cascades: Roles of Src, EGF Receptor, and PI3-Kinase Mechanisms.	3	19	2.26	0.0157	9606.ENSP00000302486,9606.ENSP00000305372,9606.ENSP00000362680	MAP2K1,ADRB2,SRC
PMID:28803923	(2018) Stress induced neural reorganization: A conceptual framework linking depression and Alzheimers disease.	3	19	2.26	0.0157	9606.ENSP00000280155,9606.ENSP00000305372,9606.ENSP00000324806	ADRA2A,ADRB2,GSK3B
PMID:29681847	(2018) Cholinergic Hypofunction in Presbycusis-Related Tinnitus With Cognitive Function Impairment: Emerging Hypotheses.	3	19	2.26	0.0157	9606.ENSP00000303211,9606.ENSP00000324806,9606.ENSP00000398698	ACHE,GSK3B,TNF
PMID:28761420	(2017) Repurposing cancer drugs to treat neurological diseases - Src inhibitors as examples.	3	19	2.26	0.0157	9606.ENSP00000302486,9606.ENSP00000324806,9606.ENSP00000362680	MAP2K1,GSK3B,SRC
PMID:27134125	(2016) Early life adversity in piglets induces long-term upregulation of the enteric cholinergic nervous system and heightened, sex-specific secretomotor neuron responses.	3	19	2.26	0.0157	9606.ENSP00000280155,9606.ENSP00000303211,9606.ENSP00000398698	ADRA2A,ACHE,TNF
PMID:27375423	(2016) Drug Design for CNS Diseases: Polypharmacological Profiling of Compounds Using Cheminformatic, 3D-QSAR and Virtual Screening Methodologies.	3	19	2.26	0.0157	9606.ENSP00000303211,9606.ENSP00000305372,9606.ENSP00000324806	ACHE,ADRB2,GSK3B
PMID:24573693	(2014) Role of cytosolic phospholipase A2 in oxidative and inflammatory signaling pathways in different cell types in the central nervous system.	3	19	2.26	0.0157	9606.ENSP00000302486,9606.ENSP00000362680,9606.ENSP00000398698	MAP2K1,SRC,TNF
PMID:25386046	(2014) NF-kappaBAP-1-targeted inhibition of macrophage-mediated inflammatory responses by depigmenting compound AP736 derived from natural 1,3-diphenylpropane skeleton.	3	19	2.26	0.0157	9606.ENSP00000302486,9606.ENSP00000362680,9606.ENSP00000398698	MAP2K1,SRC,TNF
PMID:22718360	(2013) Retinoic acid protects cardiomyocytes from high glucose-induced apoptosis through inhibition of NF-kappaB signaling pathway.	3	19	2.26	0.0157	9606.ENSP00000324806,9606.ENSP00000362680,9606.ENSP00000398698	GSK3B,SRC,TNF
PMID:19433088	(2009) IQGAPs in cancer: a family of scaffold proteins underlying tumorigenesis.	3	19	2.26	0.0157	9606.ENSP00000302486,9606.ENSP00000324806,9606.ENSP00000362680	MAP2K1,GSK3B,SRC
PMID:10725339	(2000) beta-arrestin-dependent endocytosis of proteinase-activated receptor 2 is required for intracellular targeting of activated ERK12.	3	19	2.26	0.0157	9606.ENSP00000302486,9606.ENSP00000305372,9606.ENSP00000362680	MAP2K1,ADRB2,SRC
PMID:35203390	(2022) Hepatitis B Viral Protein HBx and the Molecular Mechanisms Modulating the Hallmarks of Hepatocellular Carcinoma: A Comprehensive Review.	4	86	1.73	0.0165	9606.ENSP00000302486,9606.ENSP00000324806,9606.ENSP00000362680,9606.ENSP00000398698	MAP2K1,GSK3B,SRC,TNF
PMID:33524056	(2021) Pseudomonas aeruginosa induces p38MAP kinase-dependent IL-6 and CXCL8 release from bronchial epithelial cells via a Syk kinase pathway.	3	20	2.24	0.0165	9606.ENSP00000302486,9606.ENSP00000362680,9606.ENSP00000398698	MAP2K1,SRC,TNF
PMID:34044197	(2021) Amyotrophic lateral sclerosis alters the metabolic aging profile in patient derived fibroblasts.	3	20	2.24	0.0165	9606.ENSP00000324806,9606.ENSP00000362680,9606.ENSP00000398698	GSK3B,SRC,TNF
PMID:34294677	(2021) Transcriptional-regulatory convergence across functional MDD risk variants identified by massively parallel reporter assays.	3	20	2.24	0.0165	9606.ENSP00000254066,9606.ENSP00000264637,9606.ENSP00000362680	RARA,THRA,SRC
PMID:34500840	(2021) Protective Effect of Potentilla glabra in UVB-Induced Photoaging Process.	3	20	2.24	0.0165	9606.ENSP00000302486,9606.ENSP00000362680,9606.ENSP00000398698	MAP2K1,SRC,TNF
PMID:34795998	(2021) Dysfunction of the Autonomic Nervous System and its Role in the Pathogenesis of Septic Critical Illness (Review).	3	20	2.24	0.0165	9606.ENSP00000303211,9606.ENSP00000305372,9606.ENSP00000398698	ACHE,ADRB2,TNF
PMID:34912755	(2021) Mechanisms of Congenital Myasthenia Caused by Three Mutations in the COLQ Gene.	3	20	2.24	0.0165	9606.ENSP00000261007,9606.ENSP00000303211,9606.ENSP00000305372	CHRNA1,ACHE,ADRB2
PMID:34976096	(2021) Network Pharmacology and Molecular Docking Analyses of Mechanisms Underlying Effects of the Cyperi Rhizoma-Chuanxiong Rhizoma Herb Pair on Depression.	3	20	2.24	0.0165	9606.ENSP00000280155,9606.ENSP00000324806,9606.ENSP00000398698	ADRA2A,GSK3B,TNF
PMID:32227770	(2020) Mechanism underpinning effects of Shichangpu (Rhizoma Acori Tatarinowii) on attention deficit hyperactivity disorder.	3	20	2.24	0.0165	9606.ENSP00000280155,9606.ENSP00000305372,9606.ENSP00000306490	ADRA2A,ADRB2,CHRM1
PMID:32246841	(2020) Epinephrine drives human M2a allergic macrophages to a regulatory phenotype reducing mast cell degranulation in vitro.	3	20	2.24	0.0165	9606.ENSP00000280155,9606.ENSP00000305372,9606.ENSP00000398698	ADRA2A,ADRB2,TNF
PMID:29736177	(2018) Propolis and Its Potential to Treat Gastrointestinal Disorders.	3	20	2.24	0.0165	9606.ENSP00000324806,9606.ENSP00000362680,9606.ENSP00000398698	GSK3B,SRC,TNF
PMID:28969053	(2017) Induction of SOCS3 by liver X receptor suppresses the proliferation of hepatocellular carcinoma cells.	3	20	2.24	0.0165	9606.ENSP00000302486,9606.ENSP00000362680,9606.ENSP00000398698	MAP2K1,SRC,TNF
PMID:29212253	(2017) Ataxin-1 is involved in tumorigenesis of cervical cancer cells via the EGFR-RAS-MAPK signaling pathway.	3	20	2.24	0.0165	9606.ENSP00000302486,9606.ENSP00000324806,9606.ENSP00000362680	MAP2K1,GSK3B,SRC
PMID:26915562	(2016) Role of nucleotide-binding oligomerization domain 1 (NOD1) in pericyte-mediated vascular inflammation.	3	20	2.24	0.0165	9606.ENSP00000302486,9606.ENSP00000362680,9606.ENSP00000398698	MAP2K1,SRC,TNF
PMID:27444755	(2016) Proliferation and Recruitment Contribute to Myocardial Macrophage Expansion in Chronic Heart Failure.	3	20	2.24	0.0165	9606.ENSP00000302486,9606.ENSP00000362680,9606.ENSP00000398698	MAP2K1,SRC,TNF
PMID:25887296	(2015) (5R)-5-Hydroxytriptolide (LLDT-8) inhibits osteoclastogenesis via RANKLRANKOPG signaling pathway.	3	20	2.24	0.0165	9606.ENSP00000302486,9606.ENSP00000362680,9606.ENSP00000398698	MAP2K1,SRC,TNF
PMID:26030356	(2015) Unraveling the molecular architecture of a G protein-coupled receptorbeta-arrestinErk module complex.	3	20	2.24	0.0165	9606.ENSP00000302486,9606.ENSP00000305372,9606.ENSP00000362680	MAP2K1,ADRB2,SRC
PMID:26298318	(2015) Anti-inflammatory effects of thymoquinone in activated BV-2 microglial cells.	3	20	2.24	0.0165	9606.ENSP00000302486,9606.ENSP00000362680,9606.ENSP00000398698	MAP2K1,SRC,TNF
PMID:24555849	(2014) Exogenous norepinephrine attenuates the efficacy of sunitinib in a mouse cancer model.	3	20	2.24	0.0165	9606.ENSP00000305372,9606.ENSP00000362680,9606.ENSP00000398698	ADRB2,SRC,TNF
PMID:24637265	(2014) Activation of c-Src: a hub for exogenous pro-oxidant-mediated activation of Toll-like receptor 4 signaling.	3	20	2.24	0.0165	9606.ENSP00000302486,9606.ENSP00000362680,9606.ENSP00000398698	MAP2K1,SRC,TNF
PMID:23499908	(2013) LPS-induced production of TNF-alpha and IL-6 in mast cells is dependent on p38 but independent of TTP.	3	20	2.24	0.0165	9606.ENSP00000302486,9606.ENSP00000362680,9606.ENSP00000398698	MAP2K1,SRC,TNF
PMID:23845105	(2013) Coumestrol from the national cancer Institutes natural product library is a novel inhibitor of protein kinase CK2.	3	20	2.24	0.0165	9606.ENSP00000324806,9606.ENSP00000362680,9606.ENSP00000398698	GSK3B,SRC,TNF
PMID:20451919	(2011) Factor Xa induces tissue factor expression in endothelial cells by P4442 MAPK and NF-kappaB-dependent pathways.	3	20	2.24	0.0165	9606.ENSP00000302486,9606.ENSP00000362680,9606.ENSP00000398698	MAP2K1,SRC,TNF
PMID:33788920	(2021) Bioelectronics in the brain-gut axis: focus on inflammatory bowel disease (IBD).	3	21	2.22	0.0173	9606.ENSP00000303211,9606.ENSP00000305372,9606.ENSP00000398698	ACHE,ADRB2,TNF
PMID:33811859	(2021) Disruption of the cholinergic anti-inflammatory response by R5-tropic HIV-1 protein gp120JRFL.	3	21	2.22	0.0173	9606.ENSP00000302486,9606.ENSP00000303211,9606.ENSP00000398698	MAP2K1,ACHE,TNF
PMID:33995005	(2021) Qing-Yi Decoction in the Treatment of Acute Pancreatitis: An Integrated Approach Based on Chemical Profile, Network Pharmacology, Molecular Docking and Experimental Evaluation.	3	21	2.22	0.0173	9606.ENSP00000324806,9606.ENSP00000362680,9606.ENSP00000398698	GSK3B,SRC,TNF
PMID:34207620	(2021) Mechanisms Supporting the Use of Beta-Blockers for the Management of Breast Cancer Bone Metastasis.	3	21	2.22	0.0173	9606.ENSP00000305372,9606.ENSP00000362680,9606.ENSP00000398698	ADRB2,SRC,TNF
PMID:32751526	(2020) Fyn Tyrosine Kinase Elicits Amyloid Precursor Protein Tyr682 Phosphorylation in Neurons from Alzheimers Disease Patients.	3	21	2.22	0.0173	9606.ENSP00000303211,9606.ENSP00000324806,9606.ENSP00000362680	ACHE,GSK3B,SRC
PMID:33304884	(2020) Repurposing Known Drugs as Covalent and Non-covalent Inhibitors of the SARS-CoV-2 Papain-Like Protease.	3	21	2.22	0.0173	9606.ENSP00000305372,9606.ENSP00000327943,9606.ENSP00000362680	ADRB2,SLC5A2,SRC
PMID:34123272	(2020) Target identification among known drugs by deep learning from heterogeneous networks.	3	21	2.22	0.0173	9606.ENSP00000280155,9606.ENSP00000305372,9606.ENSP00000306490	ADRA2A,ADRB2,CHRM1
PMID:30995798	(2019) Everything You Always Wanted to Know about beta3-AR * (* But Were Afraid to Ask).	3	21	2.22	0.0173	9606.ENSP00000305372,9606.ENSP00000362680,9606.ENSP00000398698	ADRB2,SRC,TNF
PMID:29666146	(2018) Identification of circadian clock modulators from existing drugs.	3	21	2.22	0.0173	9606.ENSP00000254066,9606.ENSP00000324806,9606.ENSP00000362680	RARA,GSK3B,SRC
PMID:28216638	(2017) Thymoquinone: An IRAK1 inhibitor with in vivo and in vitro anti-inflammatory activities.	3	21	2.22	0.0173	9606.ENSP00000302486,9606.ENSP00000362680,9606.ENSP00000398698	MAP2K1,SRC,TNF
PMID:28270862	(2017) The polypharmacology browser: a web-based multi-fingerprint target prediction tool using ChEMBL bioactivity data.	3	21	2.22	0.0173	9606.ENSP00000280155,9606.ENSP00000305372,9606.ENSP00000306490	ADRA2A,ADRB2,CHRM1
PMID:28428613	(2017) Differential regulation of PKD isoforms in oxidative stress conditions through phosphorylation of a conserved Tyr in the P+1 loop.	3	21	2.22	0.0173	9606.ENSP00000302486,9606.ENSP00000362680,9606.ENSP00000398698	MAP2K1,SRC,TNF
PMID:28539967	(2017) 5,7-Dihydroxyflavone Analogues May Regulate Lipopolysaccharide-Induced Inflammatory Responses by Suppressing IkappaBalpha-Linked Akt and ERK5 Phosphorylation in RAW 264.7 Macrophages.	3	21	2.22	0.0173	9606.ENSP00000302486,9606.ENSP00000362680,9606.ENSP00000398698	MAP2K1,SRC,TNF
PMID:28967893	(2017) A synthetic intrabody-based selective and generic inhibitor of GPCR endocytosis.	3	21	2.22	0.0173	9606.ENSP00000305372,9606.ENSP00000306490,9606.ENSP00000362680	ADRB2,CHRM1,SRC
PMID:26635083	(2015) Effects of histamine H1 receptor signaling on glucocorticoid receptor activity. Role of canonical and non-canonical pathways.	3	21	2.22	0.0173	9606.ENSP00000305372,9606.ENSP00000306490,9606.ENSP00000398698	ADRB2,CHRM1,TNF
PMID:23909633	(2013) The autocrineparacrine loop after myocardial stretch: mineralocorticoid receptor activation.	3	21	2.22	0.0173	9606.ENSP00000254066,9606.ENSP00000264637,9606.ENSP00000362680	RARA,THRA,SRC
PMID:22574146	(2012) Noradrenergic control of gene expression and long-term neuronal adaptation evoked by learned vocalizations in songbirds.	3	21	2.22	0.0173	9606.ENSP00000280155,9606.ENSP00000302486,9606.ENSP00000362680	ADRA2A,MAP2K1,SRC
PMID:21508219	(2011) Cocaine hijacks sigma1 receptor to initiate induction of activated leukocyte cell adhesion molecule: implication for increased monocyte adhesion and migration in the CNS.	3	21	2.22	0.0173	9606.ENSP00000302486,9606.ENSP00000362680,9606.ENSP00000398698	MAP2K1,SRC,TNF
PMID:18827060	(2008) Annexin A2: biology and relevance to the antiphospholipid syndrome.	3	21	2.22	0.0173	9606.ENSP00000302486,9606.ENSP00000362680,9606.ENSP00000398698	MAP2K1,SRC,TNF
PMID:17325208	(2007) PPARgamma1 attenuates cytosol to membrane translocation of PKCalpha to desensitize monocytesmacrophages.	3	21	2.22	0.0173	9606.ENSP00000254066,9606.ENSP00000302486,9606.ENSP00000398698	RARA,MAP2K1,TNF
PMID:33807058	(2021) Multifaceted Functions of Protein Kinase D in Pathological Processes and Human Diseases.	4	91	1.7	0.0174	9606.ENSP00000302486,9606.ENSP00000324806,9606.ENSP00000362680,9606.ENSP00000398698	MAP2K1,GSK3B,SRC,TNF
PMID:24997265	(2014) Functional characterization of G-protein-coupled receptors: a bioinformatics approach.	4	92	1.7	0.018	9606.ENSP00000265572,9606.ENSP00000305372,9606.ENSP00000306490,9606.ENSP00000362680	OPRK1,ADRB2,CHRM1,SRC
PMID:35109845	(2022) Network pharmacology and in vitro studies reveal the pharmacological effects and molecular mechanisms of Shenzhi Jiannao prescription against vascular dementia.	3	22	2.2	0.0181	9606.ENSP00000303211,9606.ENSP00000305372,9606.ENSP00000306490	ACHE,ADRB2,CHRM1
PMID:35309331	(2022) Landscape of Infiltrated Immune Cell Characterization in Uveal Melanoma to Improve Immune Checkpoint Blockade Therapy.	3	22	2.2	0.0181	9606.ENSP00000302486,9606.ENSP00000362680,9606.ENSP00000398698	MAP2K1,SRC,TNF
PMID:34868345	(2021) Elucidating the Mechanism of Action of Salvia miltiorrhiza for the Treatment of Acute Pancreatitis Based on Network Pharmacology and Molecular Docking Technology.	3	22	2.2	0.0181	9606.ENSP00000305372,9606.ENSP00000306490,9606.ENSP00000398698	ADRB2,CHRM1,TNF
PMID:30861996	(2019) Role of Norepinephrine in IL-1beta-Induced Chondrocyte Dedifferentiation under Physioxia.	3	22	2.2	0.0181	9606.ENSP00000280155,9606.ENSP00000305372,9606.ENSP00000398698	ADRA2A,ADRB2,TNF
PMID:31189113	(2019) A Distinct Role of the Autonomic Nervous System in Modulating the Function of Lymphatic Vessels under Physiological and Tumor-Draining Conditions.	3	22	2.2	0.0181	9606.ENSP00000280155,9606.ENSP00000305372,9606.ENSP00000306490	ADRA2A,ADRB2,CHRM1
PMID:29719628	(2018) Novel water-soluble lignin derivative BP-Cx-1: identification of components and screening of potential targets in silico and in vitro.	3	22	2.2	0.0181	9606.ENSP00000265572,9606.ENSP00000280155,9606.ENSP00000306490	OPRK1,ADRA2A,CHRM1
PMID:30007888	(2018) Carbon monoxide releasing molecule-2 attenuates Pseudomonas aeruginosa-induced ROS-dependent ICAM-1 expression in human pulmonary alveolar epithelial cells.	3	22	2.2	0.0181	9606.ENSP00000302486,9606.ENSP00000362680,9606.ENSP00000398698	MAP2K1,SRC,TNF
PMID:30123134	(2018) Cross-Database Analysis Reveals Sensitive Biomarkers for Combined Therapy for ERBB2+ Gastric Cancer.	3	22	2.2	0.0181	9606.ENSP00000254066,9606.ENSP00000264637,9606.ENSP00000362680	RARA,THRA,SRC
PMID:30227648	(2018) Novel Roles of Non-Coding RNAs in Opioid Signaling and Cardioprotection.	3	22	2.2	0.0181	9606.ENSP00000265572,9606.ENSP00000302486,9606.ENSP00000362680	OPRK1,MAP2K1,SRC
PMID:28801966	(2017) Ursolic Acid, a Natural Nutraceutical Agent, Targets Caspase3 and Alleviates Inflammation-Associated Downstream Signal Transduction.	3	22	2.2	0.0181	9606.ENSP00000305372,9606.ENSP00000362680,9606.ENSP00000398698	ADRB2,SRC,TNF
PMID:26088878	(2015) Regulation of nonsmall-cell lung cancer stem cell like cells by neurotransmitters and opioid peptides.	3	22	2.2	0.0181	9606.ENSP00000265572,9606.ENSP00000305372,9606.ENSP00000362680	OPRK1,ADRB2,SRC
PMID:24263804	(2014) PAK-dependent STAT5 serine phosphorylation is required for BCR-ABL-induced leukemogenesis.	3	22	2.2	0.0181	9606.ENSP00000302486,9606.ENSP00000324806,9606.ENSP00000362680	MAP2K1,GSK3B,SRC
PMID:25191265	(2014) Therapeutic and diagnostic challenges for frontotemporal dementia.	3	22	2.2	0.0181	9606.ENSP00000324806,9606.ENSP00000362680,9606.ENSP00000398698	GSK3B,SRC,TNF
PMID:21435178	(2012) Methamphetamine alters occludin expression via NADPH oxidase-induced oxidative insult and intact caveolae.	3	22	2.2	0.0181	9606.ENSP00000302486,9606.ENSP00000362680,9606.ENSP00000398698	MAP2K1,SRC,TNF
PMID:19526277	(2009) IGF-1 and pAKT signaling promote hippocampal CA1 neuronal survival following injury to dentate granule cells.	3	22	2.2	0.0181	9606.ENSP00000324806,9606.ENSP00000398698,9606.ENSP00000430656	GSK3B,TNF,CA1
PMID:18045915	(2007) NMDA receptor activation dephosphorylates AMPA receptor glutamate receptor 1 subunits at threonine 840.	3	22	2.2	0.0181	9606.ENSP00000302486,9606.ENSP00000324806,9606.ENSP00000362680	MAP2K1,GSK3B,SRC
PMID:33439064	(2021) Sauropus brevipes ethanol extract negatively regulates inflammatory responses in vivo and in vitro by targeting Src, Syk and IRAK1.	3	23	2.18	0.0193	9606.ENSP00000302486,9606.ENSP00000362680,9606.ENSP00000398698	MAP2K1,SRC,TNF
PMID:33772010	(2021) The human intermediate prolactin receptor is a mammary proto-oncogene.	3	23	2.18	0.0193	9606.ENSP00000302486,9606.ENSP00000324806,9606.ENSP00000362680	MAP2K1,GSK3B,SRC
PMID:34149701	(2021) Optical Control of CD8(+) T Cell Metabolism and Effector Functions.	3	23	2.18	0.0193	9606.ENSP00000302486,9606.ENSP00000362680,9606.ENSP00000398698	MAP2K1,SRC,TNF
PMID:34194559	(2021) Advancement in research on the role of the transient receptor potential vanilloid channel in cerebral ischemic injury (Review).	3	23	2.18	0.0193	9606.ENSP00000301365,9606.ENSP00000398698,9606.ENSP00000430656	TRPV3,TNF,CA1
PMID:34220504	(2021) Neuropharmacological Effects of Quercetin: A Literature-Based Review.	3	23	2.18	0.0193	9606.ENSP00000303211,9606.ENSP00000362680,9606.ENSP00000398698	ACHE,SRC,TNF
PMID:34465259	(2021) The beneficial effects of Ganoderma lucidum on cardiovascular and metabolic disease risk.	3	23	2.18	0.0193	9606.ENSP00000303211,9606.ENSP00000327943,9606.ENSP00000398698	ACHE,SLC5A2,TNF
PMID:34621786	(2021) Decoding Partner Specificity of Opioid Receptor Family.	3	23	2.18	0.0193	9606.ENSP00000265572,9606.ENSP00000305372,9606.ENSP00000306490	OPRK1,ADRB2,CHRM1
PMID:32123737	(2020) Characterization of Autoinducer-3 Structure and Biosynthesis in E. coli.	3	23	2.18	0.0193	9606.ENSP00000280155,9606.ENSP00000305372,9606.ENSP00000398698	ADRA2A,ADRB2,TNF
PMID:33396400	(2020) GRKs as Modulators of Neurotransmitter Receptors.	3	23	2.18	0.0193	9606.ENSP00000265572,9606.ENSP00000305372,9606.ENSP00000362680	OPRK1,ADRB2,SRC
PMID:31059069	(2019) RUNX family: Oncogenes or tumor suppressors (Review).	4	96	1.68	0.0193	9606.ENSP00000302486,9606.ENSP00000324806,9606.ENSP00000362680,9606.ENSP00000398698	MAP2K1,GSK3B,SRC,TNF
PMID:31214268	(2019) Uncovering the Pharmacological Mechanism of Chaibei Zhixian Decoction on Epilepsy by Network Pharmacology Analysis.	3	23	2.18	0.0193	9606.ENSP00000306490,9606.ENSP00000324806,9606.ENSP00000362680	CHRM1,GSK3B,SRC
PMID:29301573	(2018) Dengue virus causes changes of MicroRNA-genes regulatory network revealing potential targets for antiviral drugs.	3	23	2.18	0.0193	9606.ENSP00000305372,9606.ENSP00000324806,9606.ENSP00000398698	ADRB2,GSK3B,TNF
PMID:29445088	(2018) Cancer cell responses to Hsp70 inhibitor JG-98: Comparison with Hsp90 inhibitors and finding synergistic drug combinations.	3	23	2.18	0.0193	9606.ENSP00000306490,9606.ENSP00000362680,9606.ENSP00000398698	CHRM1,SRC,TNF
PMID:30429087	(2018) A renal-cerebral-peripheral sympathetic reflex mediates insulin resistance in chronic kidney disease.	3	23	2.18	0.0193	9606.ENSP00000305372,9606.ENSP00000398698,9606.ENSP00000430656	ADRB2,TNF,CA1
PMID:27854251	(2016) Nociceptive TRP Channels: Sensory Detectors and Transducers in Multiple Pain Pathologies.	3	23	2.18	0.0193	9606.ENSP00000301365,9606.ENSP00000362680,9606.ENSP00000398698	TRPV3,SRC,TNF
PMID:24510625	(2015) A novel synthetic oleanane triterpenoid suppresses adhesion, migration, and invasion of highly metastatic melanoma cells by modulating gelatinase signaling axis.	3	23	2.18	0.0193	9606.ENSP00000302486,9606.ENSP00000362680,9606.ENSP00000398698	MAP2K1,SRC,TNF
PMID:24188160	(2014) The role of tumor progression locus 2 protein kinase in glial inflammatory response.	3	23	2.18	0.0193	9606.ENSP00000302486,9606.ENSP00000362680,9606.ENSP00000398698	MAP2K1,SRC,TNF
PMID:23576562	(2013) Pak1 kinase links ErbB2 to beta-catenin in transformation of breast epithelial cells.	3	23	2.18	0.0193	9606.ENSP00000302486,9606.ENSP00000324806,9606.ENSP00000362680	MAP2K1,GSK3B,SRC
PMID:21268077	(2011) Enterovirus 71 modulates a COX-2PGE2cAMP-dependent viral replication in human neuroblastoma cells: role of the c-SrcEGFRp42p44 MAPKCREB signaling pathway.	3	23	2.18	0.0193	9606.ENSP00000302486,9606.ENSP00000303211,9606.ENSP00000362680	MAP2K1,ACHE,SRC
PMID:21319222	(2011) Following nerve injury neuregulin-1 drives microglial proliferation and neuropathic pain via the MEKERK pathway.	3	23	2.18	0.0193	9606.ENSP00000302486,9606.ENSP00000362680,9606.ENSP00000398698	MAP2K1,SRC,TNF
PMID:20831921	(2010) Alzheimer disease.	3	23	2.18	0.0193	9606.ENSP00000303211,9606.ENSP00000398698,9606.ENSP00000430656	ACHE,TNF,CA1
PMID:19632305	(2009) PKCdelta influences p190 phosphorylation and activity: events independent of PKCdelta-mediated regulation of endothelial cell stress fiber and focal adhesion formation and barrier function.	3	23	2.18	0.0193	9606.ENSP00000324806,9606.ENSP00000362680,9606.ENSP00000398698	GSK3B,SRC,TNF
PMID:14711375	(2004) MUC1: a multifunctional cell surface component of reproductive tissue epithelia.	3	23	2.18	0.0193	9606.ENSP00000302486,9606.ENSP00000362680,9606.ENSP00000398698	MAP2K1,SRC,TNF
PMID:35055186	(2022) Scaffolding of Mitogen-Activated Protein Kinase Signaling by beta-Arrestins.	3	24	2.16	0.0201	9606.ENSP00000302486,9606.ENSP00000305372,9606.ENSP00000362680	MAP2K1,ADRB2,SRC
PMID:35326180	(2022) Piperine Attenuates Lithocholic Acid-Stimulated Interleukin-8 by Suppressing SrcEGFR and Reactive Oxygen Species in Human Colorectal Cancer Cells.	3	24	2.16	0.0201	9606.ENSP00000302486,9606.ENSP00000362680,9606.ENSP00000398698	MAP2K1,SRC,TNF
PMID:35330211	(2022) Personalized Management and Treatment of Alzheimers Disease.	4	98	1.67	0.0201	9606.ENSP00000303211,9606.ENSP00000305372,9606.ENSP00000306490,9606.ENSP00000398698	ACHE,ADRB2,CHRM1,TNF
PMID:33450835	(2021) Overcoming Obstacles to Targeting Muscarinic Receptor Signaling in Colorectal Cancer.	3	24	2.16	0.0201	9606.ENSP00000302486,9606.ENSP00000306490,9606.ENSP00000362680	MAP2K1,CHRM1,SRC
PMID:33557162	(2021) Receptor-Arrestin Interactions: The GPCR Perspective.	3	24	2.16	0.0201	9606.ENSP00000302486,9606.ENSP00000305372,9606.ENSP00000362680	MAP2K1,ADRB2,SRC
PMID:33776431	(2021) Nanomedicine-Based Therapeutics to Combat Acute Lung Injury.	3	24	2.16	0.0201	9606.ENSP00000305372,9606.ENSP00000362680,9606.ENSP00000398698	ADRB2,SRC,TNF
PMID:33787922	(2021) Diabetes pathogenesis and management: the endothelium comes of age.	3	24	2.16	0.0201	9606.ENSP00000327943,9606.ENSP00000362680,9606.ENSP00000398698	SLC5A2,SRC,TNF
PMID:34754370	(2021) Interactions between diabetes and COVID-19: A narrative review.	3	24	2.16	0.0201	9606.ENSP00000324806,9606.ENSP00000327943,9606.ENSP00000398698	GSK3B,SLC5A2,TNF
PMID:34885795	(2021) Neuroprotective Effect of SGLT2 Inhibitors.	3	24	2.16	0.0201	9606.ENSP00000303211,9606.ENSP00000327943,9606.ENSP00000398698	ACHE,SLC5A2,TNF
PMID:35087950	(2021) Investigation of molecular regulation mechanism under the pathophysiology of subarachnoid hemorrhage.	3	24	2.16	0.0201	9606.ENSP00000305372,9606.ENSP00000324806,9606.ENSP00000398698	ADRB2,GSK3B,TNF
PMID:32085610	(2020) Safety and Neuroprotective Efficacy of Palm Oil and Tocotrienol-Rich Fraction from Palm Oil: A Systematic Review.	3	24	2.16	0.0201	9606.ENSP00000303211,9606.ENSP00000362680,9606.ENSP00000398698	ACHE,SRC,TNF
PMID:32371878	(2020) Loss of HAT1 expression confers BRAFV600E inhibitor resistance to melanoma cells by activating MAPK signaling via IGF1R.	3	24	2.16	0.0201	9606.ENSP00000302486,9606.ENSP00000324806,9606.ENSP00000362680	MAP2K1,GSK3B,SRC
PMID:32895234	(2020) TRIM24-RIP3 axis perturbation accelerates osteoarthritis pathogenesis.	3	24	2.16	0.0201	9606.ENSP00000254066,9606.ENSP00000362680,9606.ENSP00000398698	RARA,SRC,TNF
PMID:32982969	(2020) Diabetes and Sarcopenic Obesity: Pathogenesis, Diagnosis, and Treatments.	3	24	2.16	0.0201	9606.ENSP00000324806,9606.ENSP00000327943,9606.ENSP00000398698	GSK3B,SLC5A2,TNF
PMID:33072190	(2020) Systematic analyses on the potential immune and anti-inflammatory mechanisms of Shufeng Jiedu Capsule against Severe Acute Respiratory Syndrome Coronavirus 2 (SARS-CoV-2)-caused pneumonia.	3	24	2.16	0.0201	9606.ENSP00000280155,9606.ENSP00000305372,9606.ENSP00000398698	ADRA2A,ADRB2,TNF
PMID:33187512	(2020) Potential role of polycyclic aromatic hydrocarbons in air pollution-induced non-malignant respiratory diseases.	3	24	2.16	0.0201	9606.ENSP00000305372,9606.ENSP00000362680,9606.ENSP00000398698	ADRB2,SRC,TNF
PMID:31561501	(2019) Interplay between BMPs and Reactive Oxygen Species in Cell Signaling and Pathology.	4	100	1.66	0.0201	9606.ENSP00000302486,9606.ENSP00000324806,9606.ENSP00000362680,9606.ENSP00000398698	MAP2K1,GSK3B,SRC,TNF
PMID:31660987	(2019) Targeting PKCiota-PAK1 signaling pathways in EGFR and KRAS mutant adenocarcinoma and lung squamous cell carcinoma.	3	24	2.16	0.0201	9606.ENSP00000302486,9606.ENSP00000362680,9606.ENSP00000398698	MAP2K1,SRC,TNF
PMID:30254056	(2018) Manifold roles of beta-arrestins in GPCR signaling elucidated with siRNA and CRISPRCas9.	3	24	2.16	0.0201	9606.ENSP00000302486,9606.ENSP00000305372,9606.ENSP00000362680	MAP2K1,ADRB2,SRC
PMID:28059858	(2017) Cardiac GPCR-Mediated EGFR Transactivation: Impact and Therapeutic Implications.	3	24	2.16	0.0201	9606.ENSP00000305372,9606.ENSP00000362680,9606.ENSP00000398698	ADRB2,SRC,TNF
PMID:28694473	(2017) 5-LO inhibition ameliorates palmitic acid-induced ER stress, oxidative stress and insulin resistance via AMPK activation in murine myotubes.	3	24	2.16	0.0201	9606.ENSP00000303211,9606.ENSP00000362680,9606.ENSP00000398698	ACHE,SRC,TNF
PMID:27886171	(2016) Transduction of group I mGluR-mediated synaptic plasticity by beta-arrestin2 signalling.	3	24	2.16	0.0201	9606.ENSP00000302486,9606.ENSP00000305372,9606.ENSP00000362680	MAP2K1,ADRB2,SRC
PMID:25820382	(2015) Uncovering pharmacological mechanisms of Wu-tou decoction acting on rheumatoid arthritis through systems approaches: drug-target prediction, network analysis and experimental validation.	3	24	2.16	0.0201	9606.ENSP00000265572,9606.ENSP00000306490,9606.ENSP00000398698	OPRK1,CHRM1,TNF
PMID:25177680	(2014) The surging role of Chromogranin A in cardiovascular homeostasis.	3	24	2.16	0.0201	9606.ENSP00000305372,9606.ENSP00000362680,9606.ENSP00000398698	ADRB2,SRC,TNF
PMID:22121476	(2012) Angiotensin-converting enzyme 2: the first decade.	3	24	2.16	0.0201	9606.ENSP00000303211,9606.ENSP00000362680,9606.ENSP00000398698	ACHE,SRC,TNF
PMID:22462553	(2012) STI571 reduces TRAIL-induced apoptosis in colon cancer cells: c-Abl activation by the death receptor leads to stress kinase-dependent cell death.	3	24	2.16	0.0201	9606.ENSP00000302486,9606.ENSP00000362680,9606.ENSP00000398698	MAP2K1,SRC,TNF
PMID:20501799	(2010) Induction of clusterin by AKT--role in cytoprotection against docetaxel in prostate tumor cells.	3	24	2.16	0.0201	9606.ENSP00000324806,9606.ENSP00000362680,9606.ENSP00000398698	GSK3B,SRC,TNF
PMID:17952461	(2007) The first Sino-German symposium on cancer research, Shanghai May 2007.	3	24	2.16	0.0201	9606.ENSP00000302486,9606.ENSP00000362680,9606.ENSP00000398698	MAP2K1,SRC,TNF
PMID:16433908	(2006) Synergistic effect of interleukin 1 alpha on nontypeable Haemophilus influenzae-induced up-regulation of human beta-defensin 2 in middle ear epithelial cells.	3	24	2.16	0.0201	9606.ENSP00000302486,9606.ENSP00000362680,9606.ENSP00000398698	MAP2K1,SRC,TNF
PMID:34490381	(2021) The Potential Therapeutic Role of Celastrol in Patients With Heart Failure With Preserved Ejection Fraction.	3	25	2.14	0.0206	9606.ENSP00000324806,9606.ENSP00000327943,9606.ENSP00000398698	GSK3B,SLC5A2,TNF
PMID:34567426	(2021) Mesenchymal stem cells as a potential therapeutic tool to cure cognitive impairment caused by neuroinflammation.	3	25	2.14	0.0206	9606.ENSP00000303211,9606.ENSP00000324806,9606.ENSP00000398698	ACHE,GSK3B,TNF
PMID:34819862	(2021) The Pathological Mechanisms of Estrogen-Induced Cholestasis: Current Perspectives.	3	25	2.14	0.0206	9606.ENSP00000302486,9606.ENSP00000362680,9606.ENSP00000398698	MAP2K1,SRC,TNF
PMID:32708756	(2020) Impact of Cytokines and Phosphoproteins in Response to Chronic Joint Infection.	3	25	2.14	0.0206	9606.ENSP00000302486,9606.ENSP00000362680,9606.ENSP00000398698	MAP2K1,SRC,TNF
PMID:33076333	(2020) Body Fluid Biomarkers for Alzheimers Disease-An Up-To-Date Overview.	3	25	2.14	0.0206	9606.ENSP00000303211,9606.ENSP00000324806,9606.ENSP00000398698	ACHE,GSK3B,TNF
PMID:33198112	(2020) beta2-Adrenergic Receptors Increase Cardiac Fibroblast Proliferation Through the GalphasERK12-Dependent Secretion of Interleukin-6.	3	25	2.14	0.0206	9606.ENSP00000305372,9606.ENSP00000362680,9606.ENSP00000398698	ADRB2,SRC,TNF
PMID:29755479	(2018) Lysophosphatidylcholine Promotes Phagosome Maturation and Regulates Inflammatory Mediator Production Through the Protein Kinase A-Phosphatidylinositol 3 Kinase-p38 Mitogen-Activated Protein Kinase Signaling Pathway During Mycobacterium ...	3	25	2.14	0.0206	9606.ENSP00000302486,9606.ENSP00000324806,9606.ENSP00000398698	MAP2K1,GSK3B,TNF
PMID:30515163	(2018) IVIg and LPS Co-stimulation Induces IL-10 Production by Human Monocytes, Which Is Compromised by an FcgammaRIIA Disease-Associated Gene Variant.	3	25	2.14	0.0206	9606.ENSP00000302486,9606.ENSP00000362680,9606.ENSP00000398698	MAP2K1,SRC,TNF
PMID:27983564	(2016) Dysregulation of Corticostriatal Connectivity in Huntingtons Disease: A Role for Dopamine Modulation.	3	25	2.14	0.0206	9606.ENSP00000303211,9606.ENSP00000324806,9606.ENSP00000362680	ACHE,GSK3B,SRC
PMID:25712213	(2015) Macrophage migration inhibitory factor-CXCR4 is the dominant chemotactic axis in human mesenchymal stem cell recruitment to tumors.	3	25	2.14	0.0206	9606.ENSP00000302486,9606.ENSP00000362680,9606.ENSP00000398698	MAP2K1,SRC,TNF
PMID:26347587	(2015) Monosodium Urate in the Presence of RANKL Promotes Osteoclast Formation through Activation of c-Jun N-Terminal Kinase.	3	25	2.14	0.0206	9606.ENSP00000302486,9606.ENSP00000362680,9606.ENSP00000398698	MAP2K1,SRC,TNF
PMID:19879250	(2010) Angiotensin-induced EGF receptor transactivation inhibits insulin signaling in C9 hepatic cells.	3	25	2.14	0.0206	9606.ENSP00000302486,9606.ENSP00000362680,9606.ENSP00000398698	MAP2K1,SRC,TNF
PMID:20433827	(2010) The role of cytokines in UbD promoter regulation and Mallory-Denk body-like aggresomes.	3	25	2.14	0.0206	9606.ENSP00000302486,9606.ENSP00000362680,9606.ENSP00000398698	MAP2K1,SRC,TNF
PMID:19829692	(2009) IL-3 and oncogenic Abl regulate the myeloblast transcriptome by altering mRNA stability.	3	25	2.14	0.0206	9606.ENSP00000302486,9606.ENSP00000362680,9606.ENSP00000398698	MAP2K1,SRC,TNF
PMID:35411258	(2022) Study on the mechanism of Danshen-Guizhi drug pair in the treatment of ovarian cancer based on network pharmacology and in vitro experiment.	3	26	2.12	0.0221	9606.ENSP00000305372,9606.ENSP00000306490,9606.ENSP00000398698	ADRB2,CHRM1,TNF
PMID:34209871	(2021) NR4A1 Regulates Tamoxifen Resistance by Suppressing ERK Signaling in ER-Positive Breast Cancer.	3	26	2.12	0.0221	9606.ENSP00000302486,9606.ENSP00000362680,9606.ENSP00000398698	MAP2K1,SRC,TNF
PMID:32664389	(2020) Ginsenoside Compound K: Insights into Recent Studies on Pharmacokinetics and Health-Promoting Activities.	4	104	1.65	0.0221	9606.ENSP00000302486,9606.ENSP00000324806,9606.ENSP00000362680,9606.ENSP00000398698	MAP2K1,GSK3B,SRC,TNF
PMID:32802121	(2020) Network Pharmacology-Based Strategy for Predicting Active Ingredients and Potential Targets of Gegen Qinlian Decoction for Rotavirus Enteritis.	3	26	2.12	0.0221	9606.ENSP00000280155,9606.ENSP00000305372,9606.ENSP00000306490	ADRA2A,ADRB2,CHRM1
PMID:30394935	(2019) Systematic analysis of breast atypical hyperplasia-associated hub genes and pathways based on text mining.	3	26	2.12	0.0221	9606.ENSP00000302486,9606.ENSP00000324806,9606.ENSP00000362680	MAP2K1,GSK3B,SRC
PMID:30473379	(2019) Integrin-linked kinase (ILK) and src homology 2 domain-containing phosphatase 2 (SHP2): Novel targets in EGFR-mutation positive non-small cell lung cancer (NSCLC).	3	26	2.12	0.0221	9606.ENSP00000324806,9606.ENSP00000362680,9606.ENSP00000398698	GSK3B,SRC,TNF
PMID:31213389	(2019) Neuronal Regulation of Immunity in the Skin and Lungs.	3	26	2.12	0.0221	9606.ENSP00000305372,9606.ENSP00000306490,9606.ENSP00000398698	ADRB2,CHRM1,TNF
PMID:31213532	(2019) SHOC2 complex-driven RAF dimerization selectively contributes to ERK pathway dynamics.	3	26	2.12	0.0221	9606.ENSP00000302486,9606.ENSP00000362680,9606.ENSP00000398698	MAP2K1,SRC,TNF
PMID:31929819	(2019) Trichosanthes tricuspidata Lour. Methanol Extract Exhibits Anti-Inflammatory Activity by Targeting Syk, Src, and IRAK1 Kinase Activity.	3	26	2.12	0.0221	9606.ENSP00000302486,9606.ENSP00000362680,9606.ENSP00000398698	MAP2K1,SRC,TNF
PMID:29780409	(2018) Beneficial Effects of Resveratrol-Mediated Inhibition of the mTOR Pathway in Spinal Cord Injury.	3	26	2.12	0.0221	9606.ENSP00000302486,9606.ENSP00000324806,9606.ENSP00000398698	MAP2K1,GSK3B,TNF
PMID:28820959	(2017) Takinib, a Selective TAK1 Inhibitor, Broadens the Therapeutic Efficacy of TNF-alpha Inhibition for Cancer and Autoimmune Disease.	3	26	2.12	0.0221	9606.ENSP00000302486,9606.ENSP00000362680,9606.ENSP00000398698	MAP2K1,SRC,TNF
PMID:26773211	(2016) Feedback regulation of G protein-coupled receptor signaling by GRKs and arrestins.	3	26	2.12	0.0221	9606.ENSP00000305372,9606.ENSP00000362680,9606.ENSP00000398698	ADRB2,SRC,TNF
PMID:25595323	(2015) Sex steroid signaling: implications for lung diseases.	3	26	2.12	0.0221	9606.ENSP00000305372,9606.ENSP00000362680,9606.ENSP00000398698	ADRB2,SRC,TNF
PMID:25744671	(2015) Sensory TRP channels: the key transducers of nociception and pain.	3	26	2.12	0.0221	9606.ENSP00000301365,9606.ENSP00000362680,9606.ENSP00000398698	TRPV3,SRC,TNF
PMID:24810113	(2014) IGF-1R, a target of let-7b, mediates crosstalk between IRS-2Akt and MAPK pathways to promote proliferation of oral squamous cell carcinoma.	3	26	2.12	0.0221	9606.ENSP00000302486,9606.ENSP00000324806,9606.ENSP00000362680	MAP2K1,GSK3B,SRC
PMID:23956767	(2013) Traditional herbal medicine: a review of potential of inhibitory hepatocellular carcinoma in basic research and clinical trial.	3	26	2.12	0.0221	9606.ENSP00000302486,9606.ENSP00000305372,9606.ENSP00000398698	MAP2K1,ADRB2,TNF
PMID:22664341	(2012) Synthetic biology with surgical precision: targeted reengineering of signaling proteins.	3	26	2.12	0.0221	9606.ENSP00000302486,9606.ENSP00000305372,9606.ENSP00000362680	MAP2K1,ADRB2,SRC
PMID:22762010	(2012) Proinflammatory effects of C-Peptide in different tissues.	3	26	2.12	0.0221	9606.ENSP00000302486,9606.ENSP00000362680,9606.ENSP00000398698	MAP2K1,SRC,TNF
PMID:22162832	(2011) Guanylate binding protein 1 is a novel effector of EGFR-driven invasion in glioblastoma.	3	26	2.12	0.0221	9606.ENSP00000302486,9606.ENSP00000362680,9606.ENSP00000398698	MAP2K1,SRC,TNF
PMID:20540792	(2010) Small molecule screening in zebrafish: an in vivo approach to identifying new chemical tools and drug leads.	3	26	2.12	0.0221	9606.ENSP00000302486,9606.ENSP00000303211,9606.ENSP00000305372	MAP2K1,ACHE,ADRB2
PMID:20570727	(2010) REDOX regulation of IL-13 signaling in intestinal epithelial cells: usage of alternate pathways mediates distinct gene expression patterns.	3	26	2.12	0.0221	9606.ENSP00000302486,9606.ENSP00000362680,9606.ENSP00000398698	MAP2K1,SRC,TNF
PMID:18842004	(2008) The adiponectin receptors AdipoR1 and AdipoR2 activate ERK12 through a SrcRas-dependent pathway and stimulate cell growth.	3	26	2.12	0.0221	9606.ENSP00000302486,9606.ENSP00000305372,9606.ENSP00000362680	MAP2K1,ADRB2,SRC
PMID:35079095	(2022) Intrinsic cardiac adrenergic cells contribute to LPS-induced myocardial dysfunction.	3	27	2.11	0.0231	9606.ENSP00000280155,9606.ENSP00000305372,9606.ENSP00000398698	ADRA2A,ADRB2,TNF
PMID:35087596	(2022) Elucidation of Potential Targets of San-Miao-San in the Treatment of Osteoarthritis Based on Network Pharmacology and Molecular Docking Analysis.	3	27	2.11	0.0231	9606.ENSP00000305372,9606.ENSP00000362680,9606.ENSP00000398698	ADRB2,SRC,TNF
PMID:33799721	(2021) Data-Driven Math Model of FLT3-ITD Acute Myeloid Leukemia Reveals Potential Therapeutic Targets.	3	27	2.11	0.0231	9606.ENSP00000324806,9606.ENSP00000362680,9606.ENSP00000398698	GSK3B,SRC,TNF
PMID:32351499	(2020) The Chemokine Receptor CCR7 Uses Distinct Signaling Modules With Biased Functionality to Regulate Dendritic Cells.	3	27	2.11	0.0231	9606.ENSP00000302486,9606.ENSP00000362680,9606.ENSP00000398698	MAP2K1,SRC,TNF
PMID:32471218	(2020) Natural Nitrogenous Sesquiterpenoids and Their Bioactivity: A Review.	3	27	2.11	0.0231	9606.ENSP00000303211,9606.ENSP00000362680,9606.ENSP00000398698	ACHE,SRC,TNF
PMID:32545901	(2020) Significance of Metformin Use in Diabetic Kidney Disease.	3	27	2.11	0.0231	9606.ENSP00000327943,9606.ENSP00000398698,9606.ENSP00000402152	SLC5A2,TNF,SLC12A3
PMID:30913473	(2019) Genie in a bottle: controlled release helps tame natural polypharmacology?	3	27	2.11	0.0231	9606.ENSP00000254066,9606.ENSP00000302486,9606.ENSP00000362680	RARA,MAP2K1,SRC
PMID:31293414	(2019) Flavonoids as Prospective Neuroprotectants and Their Therapeutic Propensity in Aging Associated Neurological Disorders.	3	27	2.11	0.0231	9606.ENSP00000302486,9606.ENSP00000303211,9606.ENSP00000398698	MAP2K1,ACHE,TNF
PMID:29479349	(2018) Adrenergic Signaling: A Targetable Checkpoint Limiting Development of the Antitumor Immune Response.	3	27	2.11	0.0231	9606.ENSP00000305372,9606.ENSP00000362680,9606.ENSP00000398698	ADRB2,SRC,TNF
PMID:29552015	(2018) The Phosphorylation of CCR6 on Distinct SerThr Residues in the Carboxyl Terminus Differentially Regulates Biological Function.	3	27	2.11	0.0231	9606.ENSP00000305372,9606.ENSP00000306490,9606.ENSP00000362680	ADRB2,CHRM1,SRC
PMID:28569785	(2017) Cytoprotective effect of neuropeptides on cancer stem cells: vasoactive intestinal peptide-induced antiapoptotic signaling.	3	27	2.11	0.0231	9606.ENSP00000302486,9606.ENSP00000362680,9606.ENSP00000398698	MAP2K1,SRC,TNF
PMID:26919242	(2016) Areca nut components stimulate ADAM17, IL-1alpha, PGE2 and 8-isoprostane production in oral keratinocyte: role of reactive oxygen species, EGF and JAK signaling.	3	27	2.11	0.0231	9606.ENSP00000324806,9606.ENSP00000362680,9606.ENSP00000398698	GSK3B,SRC,TNF
PMID:27277474	(2016) Guizhi-Shaoyao-Zhimu decoction attenuates rheumatoid arthritis partially by reversing inflammation-immune system imbalance.	3	27	2.11	0.0231	9606.ENSP00000254066,9606.ENSP00000306490,9606.ENSP00000398698	RARA,CHRM1,TNF
PMID:27669965	(2016) Polypharmacology in Precision Oncology: Current Applications and Future Prospects.	3	27	2.11	0.0231	9606.ENSP00000302486,9606.ENSP00000362680,9606.ENSP00000380241	MAP2K1,SRC,NUDT1
PMID:26074086	(2015) Nuclear actions of insulin-like growth factor binding protein-3.	3	27	2.11	0.0231	9606.ENSP00000254066,9606.ENSP00000264637,9606.ENSP00000362680	RARA,THRA,SRC
PMID:25093322	(2014) Systems pharmacology dissection of multi-scale mechanisms of action for herbal medicines in stroke treatment and prevention.	3	27	2.11	0.0231	9606.ENSP00000280155,9606.ENSP00000324806,9606.ENSP00000398698	ADRA2A,GSK3B,TNF
PMID:23264652	(2013) Regulation of TLR2-mediated tolerance and cross-tolerance through IRAK4 modulation by miR-132 and miR-212.	3	27	2.11	0.0231	9606.ENSP00000302486,9606.ENSP00000303211,9606.ENSP00000398698	MAP2K1,ACHE,TNF
PMID:21766022	(2011) Erythropoietin: recent developments in the treatment of spinal cord injury.	3	27	2.11	0.0231	9606.ENSP00000324806,9606.ENSP00000362680,9606.ENSP00000398698	GSK3B,SRC,TNF
PMID:20060175	(2010) Receptor heteromerization and drug discovery.	3	27	2.11	0.0231	9606.ENSP00000265572,9606.ENSP00000280155,9606.ENSP00000305372	OPRK1,ADRA2A,ADRB2
PMID:19116627	(2009) Transient receptor potential channels: targeting pain at the source.	3	27	2.11	0.0231	9606.ENSP00000301365,9606.ENSP00000362680,9606.ENSP00000398698	TRPV3,SRC,TNF
PMID:11748273	(2001) Cytokine-driven proliferation and differentiation of human naive, central memory, and effector memory CD4(+) T cells.	3	27	2.11	0.0231	9606.ENSP00000302486,9606.ENSP00000362680,9606.ENSP00000398698	MAP2K1,SRC,TNF
PMID:33178311	(2020) Analysis of the Components in Moxa Smoke by GC-MS and Preliminary Discussion on Its Toxicity and Side Effects.	4	109	1.63	0.0238	9606.ENSP00000265572,9606.ENSP00000280155,9606.ENSP00000305372,9606.ENSP00000398698	OPRK1,ADRA2A,ADRB2,TNF
PMID:22894052	(2012) Sensing the environment: regulation of local and global homeostasis by the skins neuroendocrine system.	4	109	1.63	0.0238	9606.ENSP00000265572,9606.ENSP00000302486,9606.ENSP00000303211,9606.ENSP00000398698	OPRK1,MAP2K1,ACHE,TNF
PMID:34200050	(2021) Adrenergic and Glucocorticoid Receptors in the Pulmonary Health Effects of Air Pollution.	3	28	2.09	0.0241	9606.ENSP00000305372,9606.ENSP00000324806,9606.ENSP00000398698	ADRB2,GSK3B,TNF
PMID:34356881	(2021) Thermosensory Transient Receptor Potential Ion Channels and Asthma.	3	28	2.09	0.0241	9606.ENSP00000301365,9606.ENSP00000324806,9606.ENSP00000398698	TRPV3,GSK3B,TNF
PMID:34475475	(2021) Essential role for paxillin tyrosine phosphorylation in LPS-induced mitochondrial fission, ROS generation and lung endothelial barrier loss.	3	28	2.09	0.0241	9606.ENSP00000302486,9606.ENSP00000362680,9606.ENSP00000398698	MAP2K1,SRC,TNF
PMID:34776926	(2021) Tubulin and Tubulin Posttranslational Modifications in Alzheimers Disease and Vascular Dementia.	3	28	2.09	0.0241	9606.ENSP00000303211,9606.ENSP00000324806,9606.ENSP00000398698	ACHE,GSK3B,TNF
PMID:35008436	(2021) Overcoming Depression with 5-HT2A Receptor Ligands.	3	28	2.09	0.0241	9606.ENSP00000305372,9606.ENSP00000306490,9606.ENSP00000430656	ADRB2,CHRM1,CA1
PMID:32477953	(2020) The Autonomic Regulation of Tumor Growth and the Missing Links.	3	28	2.09	0.0241	9606.ENSP00000306490,9606.ENSP00000362680,9606.ENSP00000398698	CHRM1,SRC,TNF
PMID:29940337	(2018) Glycogen synthase kinase-3beta inhibition enhances myelination in preterm newborns with intraventricular hemorrhage, but not recombinant Wnt3A.	3	28	2.09	0.0241	9606.ENSP00000324806,9606.ENSP00000362680,9606.ENSP00000398698	GSK3B,SRC,TNF
PMID:28587781	(2017) Wnt5a induces catabolic signaling and matrix metalloproteinase production in human articular chondrocytes.	3	28	2.09	0.0241	9606.ENSP00000302486,9606.ENSP00000324806,9606.ENSP00000398698	MAP2K1,GSK3B,TNF
PMID:29192270	(2017) HIDEEP: a systems approach to predict hormone impacts on drug efficacy based on effect paths.	4	110	1.62	0.0241	9606.ENSP00000265572,9606.ENSP00000280155,9606.ENSP00000324806,9606.ENSP00000398698	OPRK1,ADRA2A,GSK3B,TNF
PMID:26662846	(2016) Systems Toxicology of Male Reproductive Development: Profiling 774 Chemicals for Molecular Targets and Adverse Outcomes.	4	110	1.62	0.0241	9606.ENSP00000280155,9606.ENSP00000306490,9606.ENSP00000398698,9606.ENSP00000402152	ADRA2A,CHRM1,TNF,SLC12A3
PMID:27057633	(2016) Genetic profile of GNAQ-mutated blue melanocytic neoplasms reveals mutations in genes linked to genomic instability and the PI3K pathway.	3	28	2.09	0.0241	9606.ENSP00000302486,9606.ENSP00000324806,9606.ENSP00000362680	MAP2K1,GSK3B,SRC
PMID:25075558	(2015) Discovery of type II inhibitors of TGFbeta-activated kinase 1 (TAK1) and mitogen-activated protein kinase kinase kinase kinase 2 (MAP4K2).	3	28	2.09	0.0241	9606.ENSP00000302486,9606.ENSP00000362680,9606.ENSP00000398698	MAP2K1,SRC,TNF
PMID:26535079	(2015) EP2 Induces p38 Phosphorylation via the Activation of Src in HEK 293 Cells.	3	28	2.09	0.0241	9606.ENSP00000305372,9606.ENSP00000362680,9606.ENSP00000398698	ADRB2,SRC,TNF
PMID:24460210	(2014) Pathway analysis for drug repositioning based on public database mining.	3	28	2.09	0.0241	9606.ENSP00000254066,9606.ENSP00000362680,9606.ENSP00000398698	RARA,SRC,TNF
PMID:24475167	(2014) The non-classical MAP kinase ERK3 controls T cell activation.	3	28	2.09	0.0241	9606.ENSP00000302486,9606.ENSP00000362680,9606.ENSP00000398698	MAP2K1,SRC,TNF
PMID:25356505	(2014) Cell-surface receptors transactivation mediated by g protein-coupled receptors.	4	110	1.62	0.0241	9606.ENSP00000280155,9606.ENSP00000305372,9606.ENSP00000362680,9606.ENSP00000398698	ADRA2A,ADRB2,SRC,TNF
PMID:23986760	(2013) Regulations of gene expression in medullary thymic epithelial cells required for preventing the onset of autoimmune diseases.	3	28	2.09	0.0241	9606.ENSP00000261007,9606.ENSP00000362680,9606.ENSP00000398698	CHRNA1,SRC,TNF
PMID:21325207	(2011) MUC1-C oncoprotein promotes STAT3 activation in an autoinductive regulatory loop.	3	28	2.09	0.0241	9606.ENSP00000324806,9606.ENSP00000362680,9606.ENSP00000398698	GSK3B,SRC,TNF
PMID:21407195	(2011) Migration of growth factor-stimulated epithelial and endothelial cells depends on EGFR transactivation by ADAM17.	3	28	2.09	0.0241	9606.ENSP00000302486,9606.ENSP00000362680,9606.ENSP00000398698	MAP2K1,SRC,TNF
PMID:20824133	(2010) Prediction and testing of biological networks underlying intestinal cancer.	3	28	2.09	0.0241	9606.ENSP00000302486,9606.ENSP00000324806,9606.ENSP00000362680	MAP2K1,GSK3B,SRC
PMID:19941816	(2009) EGF-induced ERK activation promotes CK2-mediated disassociation of alpha-Catenin from beta-Catenin and transactivation of beta-Catenin.	3	28	2.09	0.0241	9606.ENSP00000302486,9606.ENSP00000324806,9606.ENSP00000362680	MAP2K1,GSK3B,SRC
PMID:35163629	(2022) Fisetin Deters Cell Proliferation, Induces Apoptosis, Alleviates Oxidative Stress and Inflammation in Human Cancer Cells, HeLa.	4	112	1.61	0.025	9606.ENSP00000302486,9606.ENSP00000324806,9606.ENSP00000362680,9606.ENSP00000398698	MAP2K1,GSK3B,SRC,TNF
PMID:35369062	(2022) Chemistry and Pharmacological Actions of Delphinidin, a Dietary Purple Pigment in Anthocyanidin and Anthocyanin Forms.	4	112	1.61	0.025	9606.ENSP00000302486,9606.ENSP00000324806,9606.ENSP00000362680,9606.ENSP00000398698	MAP2K1,GSK3B,SRC,TNF
PMID:32429087	(2020) The Neuropeptide System and Colorectal Cancer Liver Metastases: Mechanisms and Management.	4	112	1.61	0.025	9606.ENSP00000303211,9606.ENSP00000305372,9606.ENSP00000362680,9606.ENSP00000398698	ACHE,ADRB2,SRC,TNF
PMID:33839455	(2021) Trop-2 cleavage by ADAM10 is an activator switch for cancer growth and metastasis.	3	29	2.08	0.0251	9606.ENSP00000302486,9606.ENSP00000362680,9606.ENSP00000398698	MAP2K1,SRC,TNF
PMID:34067150	(2021) Excessively Enlarged Mitochondria in the Kidneys of Diabetic Nephropathy.	3	29	2.08	0.0251	9606.ENSP00000305372,9606.ENSP00000327943,9606.ENSP00000362680	ADRB2,SLC5A2,SRC
PMID:34550531	(2021) Drug combination screening as a translational approach toward an improved drug therapy for chordoma.	3	29	2.08	0.0251	9606.ENSP00000302486,9606.ENSP00000362680,9606.ENSP00000398698	MAP2K1,SRC,TNF
PMID:34925028	(2021) Network Pharmacology and Experimental Assessment to Explore the Pharmacological Mechanism of Qimai Feiluoping Decoction Against Pulmonary Fibrosis.	3	29	2.08	0.0251	9606.ENSP00000302486,9606.ENSP00000362680,9606.ENSP00000398698	MAP2K1,SRC,TNF
PMID:34925035	(2021) Integrated Network Pharmacology and Lipidomics to Reveal the Inhibitory Effect of Qingfei Oral Liquid on Excessive Autophagy in RSV-Induced Lung Inflammation.	3	29	2.08	0.0251	9606.ENSP00000305372,9606.ENSP00000306490,9606.ENSP00000398698	ADRB2,CHRM1,TNF
PMID:32330292	(2020) Cholino-ncRNAs modulate sex-specific- and age-related acetylcholine signals.	3	29	2.08	0.0251	9606.ENSP00000261007,9606.ENSP00000303211,9606.ENSP00000398698	CHRNA1,ACHE,TNF
PMID:32796949	(2020) Circadian regulation of chemotherapy-induced peripheral neuropathic pain and the underlying transcriptomic landscape.	3	29	2.08	0.0251	9606.ENSP00000265572,9606.ENSP00000301365,9606.ENSP00000398698	OPRK1,TRPV3,TNF
PMID:31253515	(2019) Therapeutic ultrasound attenuates DSS-induced colitis through the cholinergic anti-inflammatory pathway.	3	29	2.08	0.0251	9606.ENSP00000303211,9606.ENSP00000305372,9606.ENSP00000398698	ACHE,ADRB2,TNF
PMID:29675426	(2018) A Novel Method for Drug Screen to Regulate G Protein-Coupled Receptors in the Metabolic Network of Alzheimers Disease.	3	29	2.08	0.0251	9606.ENSP00000261007,9606.ENSP00000305372,9606.ENSP00000324806	CHRNA1,ADRB2,GSK3B
PMID:29973860	(2018) Estrogen Protects Neurotransmission Transcriptome During Status Epilepticus.	4	113	1.61	0.0251	9606.ENSP00000302486,9606.ENSP00000303211,9606.ENSP00000324806,9606.ENSP00000362680	MAP2K1,ACHE,GSK3B,SRC
PMID:28035081	(2017) beta-Adrenergic Receptor and Insulin Resistance in the Heart.	3	29	2.08	0.0251	9606.ENSP00000305372,9606.ENSP00000362680,9606.ENSP00000398698	ADRB2,SRC,TNF
PMID:28634209	(2017) Genetic evidence that beta-arrestins are dispensable for the initiation of beta2-adrenergic receptor signaling to ERK.	3	29	2.08	0.0251	9606.ENSP00000302486,9606.ENSP00000305372,9606.ENSP00000362680	MAP2K1,ADRB2,SRC
PMID:27853387	(2016) Treatment-resistant schizophrenia: current insights on the pharmacogenomics of antipsychotics.	3	29	2.08	0.0251	9606.ENSP00000280155,9606.ENSP00000302486,9606.ENSP00000398698	ADRA2A,MAP2K1,TNF
PMID:25734900	(2015) Sphingosine-1-phosphate mediates ICAM-1-dependent monocyte adhesion through p38 MAPK and p42p44 MAPK-dependent Akt activation.	3	29	2.08	0.0251	9606.ENSP00000302486,9606.ENSP00000362680,9606.ENSP00000398698	MAP2K1,SRC,TNF
PMID:24393762	(2014) Low dopamine function in attention deficithyperactivity disorder: should genotyping signify early diagnosis in children?	3	29	2.08	0.0251	9606.ENSP00000265572,9606.ENSP00000305372,9606.ENSP00000398698	OPRK1,ADRB2,TNF
PMID:25136575	(2014) Vagus nerve through alpha7 nAChR modulates lung infection and inflammation: models, cells, and signals.	3	29	2.08	0.0251	9606.ENSP00000305372,9606.ENSP00000362680,9606.ENSP00000398698	ADRB2,SRC,TNF
PMID:24244888	(2013) The IL-6 Paradox: Context Dependent Interplay of SOCS3 and AMPK.	3	29	2.08	0.0251	9606.ENSP00000324806,9606.ENSP00000362680,9606.ENSP00000398698	GSK3B,SRC,TNF
PMID:22520962	(2012) An expanded family of arrestins regulate metabolism.	3	29	2.08	0.0251	9606.ENSP00000305372,9606.ENSP00000362680,9606.ENSP00000398698	ADRB2,SRC,TNF
PMID:35333292	(2022) A model for how Gbetagamma couples Galpha to GPCR.	3	30	2.06	0.0265	9606.ENSP00000280155,9606.ENSP00000305372,9606.ENSP00000306490	ADRA2A,ADRB2,CHRM1
PMID:35345408	(2022) Eucommia ulmoides Oliver-Tribulus terrestris L. Drug Pair Regulates Ferroptosis by Mediating the Neurovascular-Related Ligand-Receptor Interaction Pathway- A Potential Drug Pair for Treatment Hypertension and Prevention Ischemic Stroke.	3	30	2.06	0.0265	9606.ENSP00000305372,9606.ENSP00000306490,9606.ENSP00000398698	ADRB2,CHRM1,TNF
PMID:33488758	(2021) Network Pharmacology Analysis of the Therapeutic Mechanisms Underlying Beimu-Gualou Formula Activity against Bronchiectasis with In Silico Molecular Docking Validation.	3	30	2.06	0.0265	9606.ENSP00000305372,9606.ENSP00000362680,9606.ENSP00000398698	ADRB2,SRC,TNF
PMID:33918360	(2021) Adiponectin: Structure, Physiological Functions, Role in Diseases, and Effects of Nutrition.	3	30	2.06	0.0265	9606.ENSP00000303211,9606.ENSP00000324806,9606.ENSP00000398698	ACHE,GSK3B,TNF
PMID:34413829	(2021) Psychological Stress and Functional Endometrial Disorders: Update of Mechanism Insights.	3	30	2.06	0.0265	9606.ENSP00000280155,9606.ENSP00000305372,9606.ENSP00000362680	ADRA2A,ADRB2,SRC
PMID:34754315	(2021) Study on Mechanism of Jiawei Chaiqin Wendan Decoction in Treatment of Vestibular Migraine Based on Network Pharmacology and Molecular Docking Technology.	3	30	2.06	0.0265	9606.ENSP00000305372,9606.ENSP00000362680,9606.ENSP00000398698	ADRB2,SRC,TNF
PMID:34987699	(2021) Styrylchromones: Biological Activities and Structure-Activity Relationship.	3	30	2.06	0.0265	9606.ENSP00000303211,9606.ENSP00000324806,9606.ENSP00000398698	ACHE,GSK3B,TNF
PMID:32294991	(2020) The Pharmacological Activity of Camellia sinensis (L.) Kuntze on Metabolic and Endocrine Disorders: A Systematic Review.	3	30	2.06	0.0265	9606.ENSP00000327943,9606.ENSP00000362680,9606.ENSP00000398698	SLC5A2,SRC,TNF
PMID:32453337	(2020) The role of dual oxidases in physiology and cancer.	3	30	2.06	0.0265	9606.ENSP00000324806,9606.ENSP00000362680,9606.ENSP00000398698	GSK3B,SRC,TNF
PMID:32529267	(2020) HIF-1alpha is involved in blood-brain barrier dysfunction and paracellular migration of bacteria in pneumococcal meningitis.	3	30	2.06	0.0265	9606.ENSP00000305372,9606.ENSP00000362680,9606.ENSP00000398698	ADRB2,SRC,TNF
PMID:32731360	(2020) The Roles of GRKs in Hemostasis and Thrombosis.	3	30	2.06	0.0265	9606.ENSP00000280155,9606.ENSP00000305372,9606.ENSP00000362680	ADRA2A,ADRB2,SRC
PMID:33109189	(2020) Insights into the mechanism of Arnebia euchroma on leukemia via network pharmacology approach.	3	30	2.06	0.0265	9606.ENSP00000254066,9606.ENSP00000324806,9606.ENSP00000398698	RARA,GSK3B,TNF
PMID:30376595	(2019) The tyrosine phosphatase Shp-2 confers resistance to colonic inflammation by driving goblet cell function and crypt regeneration.	3	30	2.06	0.0265	9606.ENSP00000302486,9606.ENSP00000362680,9606.ENSP00000398698	MAP2K1,SRC,TNF
PMID:30819724	(2019) Atherogenic LOX-1 signaling is controlled by SPPL2-mediated intramembrane proteolysis.	3	30	2.06	0.0265	9606.ENSP00000302486,9606.ENSP00000362680,9606.ENSP00000398698	MAP2K1,SRC,TNF
PMID:29316661	(2018) Iridoids and Other Monoterpenes in the Alzheimers Brain: Recent Development and Future Prospects.	3	30	2.06	0.0265	9606.ENSP00000303211,9606.ENSP00000362680,9606.ENSP00000398698	ACHE,SRC,TNF
PMID:29565029	(2018) Hypertension.	3	30	2.06	0.0265	9606.ENSP00000327943,9606.ENSP00000398698,9606.ENSP00000402152	SLC5A2,TNF,SLC12A3
PMID:30189851	(2018) An integrated strategy for identifying new targets and inferring the mechanism of action: taking rhein as an example.	3	30	2.06	0.0265	9606.ENSP00000254066,9606.ENSP00000324806,9606.ENSP00000398698	RARA,GSK3B,TNF
PMID:28824373	(2017) Peripheral Interaction of Resolvin D1 and E1 with Opioid Receptor Antagonists for Antinociception in Inflammatory Pain in Rats.	3	30	2.06	0.0265	9606.ENSP00000265572,9606.ENSP00000301365,9606.ENSP00000398698	OPRK1,TRPV3,TNF
PMID:25873999	(2015) Integrated analysis reveals microRNA networks coordinately expressed with key proteins in breast cancer.	3	30	2.06	0.0265	9606.ENSP00000302486,9606.ENSP00000324806,9606.ENSP00000362680	MAP2K1,GSK3B,SRC
PMID:25906164	(2015) EphrinA2 receptor (EphA2) is an invasion and intracellular signaling receptor for Chlamydia trachomatis.	3	30	2.06	0.0265	9606.ENSP00000302486,9606.ENSP00000362680,9606.ENSP00000398698	MAP2K1,SRC,TNF
PMID:26244663	(2015) Nuclear Receptor Expression and Function in Human Lung Cancer Pathogenesis.	3	30	2.06	0.0265	9606.ENSP00000254066,9606.ENSP00000302486,9606.ENSP00000398698	RARA,MAP2K1,TNF
PMID:25389180	(2014) Noncanonical G-protein-dependent modulation of osteoclast differentiation and bone resorption mediated by Pasteurella multocida toxin.	3	30	2.06	0.0265	9606.ENSP00000302486,9606.ENSP00000362680,9606.ENSP00000398698	MAP2K1,SRC,TNF
PMID:23463338	(2013) Intraovarian transplantation of primordial follicles fails to rescue chemotherapy injured ovaries.	3	30	2.06	0.0265	9606.ENSP00000302486,9606.ENSP00000362680,9606.ENSP00000398698	MAP2K1,SRC,TNF
PMID:22623427	(2012) Neuroimmune mechanisms in fetal alcohol spectrum disorder.	3	30	2.06	0.0265	9606.ENSP00000303211,9606.ENSP00000362680,9606.ENSP00000398698	ACHE,SRC,TNF
PMID:22928050	(2012) Interleukin-1 receptor-associated kinase 2- and protein kinase D1-dependent regulation of IRAK-monocyte expression by CpG DNA.	3	30	2.06	0.0265	9606.ENSP00000302486,9606.ENSP00000362680,9606.ENSP00000398698	MAP2K1,SRC,TNF
PMID:20412604	(2010) Custom-designed proteins as novel therapeutic tools? The case of arrestins.	3	30	2.06	0.0265	9606.ENSP00000302486,9606.ENSP00000305372,9606.ENSP00000306490	MAP2K1,ADRB2,CHRM1
PMID:19232951	(2008) Cardioprotective signaling by endothelin.	3	30	2.06	0.0265	9606.ENSP00000302486,9606.ENSP00000362680,9606.ENSP00000398698	MAP2K1,SRC,TNF
PMID:33774223	(2021) Macrophage beta2-adrenergic receptor is dispensable for the adipose tissue inflammation and function.	3	31	2.05	0.0274	9606.ENSP00000280155,9606.ENSP00000305372,9606.ENSP00000398698	ADRA2A,ADRB2,TNF
PMID:33801977	(2021) Dual Inhibition of AKT and MEK Pathways Potentiates the Anti-Cancer Effect of Gefitinib in Triple-Negative Breast Cancer Cells.	3	31	2.05	0.0274	9606.ENSP00000302486,9606.ENSP00000324806,9606.ENSP00000362680	MAP2K1,GSK3B,SRC
PMID:34746229	(2021) Where the Aryl Hydrocarbon Receptor Meets the microRNAs: Literature Review of the Last 10 Years.	3	31	2.05	0.0274	9606.ENSP00000303211,9606.ENSP00000362680,9606.ENSP00000398698	ACHE,SRC,TNF
PMID:34765631	(2021) An Interactive Review on the Role of Tocotrienols in the Neurodegenerative Disorders.	3	31	2.05	0.0274	9606.ENSP00000324806,9606.ENSP00000362680,9606.ENSP00000398698	GSK3B,SRC,TNF
PMID:35009027	(2021) Exploring Pharmacological Mechanisms of Essential Oils on the Central Nervous System.	3	31	2.05	0.0274	9606.ENSP00000301365,9606.ENSP00000303211,9606.ENSP00000398698	TRPV3,ACHE,TNF
PMID:32512384	(2020) RGS12 Is a Novel Critical NF-kappaB Activator in Inflammatory Arthritis.	3	31	2.05	0.0274	9606.ENSP00000302486,9606.ENSP00000362680,9606.ENSP00000398698	MAP2K1,SRC,TNF
PMID:32647362	(2020) Phosphorylation of steroid receptor coactivator-3 (SRC-3) at serine 857 is regulated by the p38(MAPK)-MK2 axis and affects NF-kappaB-mediated transcription.	3	31	2.05	0.0274	9606.ENSP00000302486,9606.ENSP00000362680,9606.ENSP00000398698	MAP2K1,SRC,TNF
PMID:32887217	(2020) Arctigenin Attenuates Breast Cancer Progression through Decreasing GM-CSFTSLPSTAT3beta-Catenin Signaling.	3	31	2.05	0.0274	9606.ENSP00000302486,9606.ENSP00000324806,9606.ENSP00000398698	MAP2K1,GSK3B,TNF
PMID:29671419	(2018) TRPM2: a candidate therapeutic target for treating neurological diseases.	3	31	2.05	0.0274	9606.ENSP00000301365,9606.ENSP00000324806,9606.ENSP00000398698	TRPV3,GSK3B,TNF
PMID:30166553	(2018) Loss-of-function mutations in ATP6AP1 and ATP6AP2 in granular cell tumors.	3	31	2.05	0.0274	9606.ENSP00000302486,9606.ENSP00000324806,9606.ENSP00000362680	MAP2K1,GSK3B,SRC
PMID:30347205	(2018) BRET-based assay to monitor EGFR transactivation by the AT1R reveals Gq11 protein-independent activation and AT1R-EGFR complexes.	3	31	2.05	0.0274	9606.ENSP00000280155,9606.ENSP00000305372,9606.ENSP00000362680	ADRA2A,ADRB2,SRC
PMID:30596650	(2018) In silico repositioning of approved drugs against Schistosoma mansoni energy metabolism targets.	3	31	2.05	0.0274	9606.ENSP00000324806,9606.ENSP00000402152,9606.ENSP00000430656	GSK3B,SLC12A3,CA1
PMID:28596374	(2017) LRP1-Dependent BMPER Signaling Regulates Lipopolysaccharide-Induced Vascular Inflammation.	3	31	2.05	0.0274	9606.ENSP00000302486,9606.ENSP00000362680,9606.ENSP00000398698	MAP2K1,SRC,TNF
PMID:28933366	(2017) The Role of the MAPK Signaling, Topoisomerase and Dietary Bioactives in Controlling Cancer Incidence.	3	31	2.05	0.0274	9606.ENSP00000302486,9606.ENSP00000362680,9606.ENSP00000398698	MAP2K1,SRC,TNF
PMID:27350283	(2016) Novel role of ASC as a regulator of metastatic phenotype.	3	31	2.05	0.0274	9606.ENSP00000302486,9606.ENSP00000362680,9606.ENSP00000398698	MAP2K1,SRC,TNF
PMID:24901709	(2014) Disruption of interleukin-1beta autocrine signaling rescues complex I activity and improves ROS levels in immortalized epithelial cells with impaired cystic fibrosis transmembrane conductance regulator (CFTR) function.	3	31	2.05	0.0274	9606.ENSP00000302486,9606.ENSP00000362680,9606.ENSP00000398698	MAP2K1,SRC,TNF
PMID:23550937	(2013) Monocarbonyl curcumin analogues: heterocyclic pleiotropic kinase inhibitors that mediate anticancer properties.	3	31	2.05	0.0274	9606.ENSP00000302486,9606.ENSP00000362680,9606.ENSP00000398698	MAP2K1,SRC,TNF
PMID:22443451	(2012) An integrative model links multiple inputs and signaling pathways to the onset of DNA synthesis in hepatocytes.	3	31	2.05	0.0274	9606.ENSP00000302486,9606.ENSP00000324806,9606.ENSP00000362680	MAP2K1,GSK3B,SRC
PMID:22590725	(2012) Foxoatrogin induction in human and experimental myositis.	3	31	2.05	0.0274	9606.ENSP00000324806,9606.ENSP00000362680,9606.ENSP00000398698	GSK3B,SRC,TNF
PMID:22235381	(2011) Recent advances in underlying pathologies provide insight into interleukin-8 expression-mediated inflammation and angiogenesis.	3	31	2.05	0.0274	9606.ENSP00000302486,9606.ENSP00000362680,9606.ENSP00000398698	MAP2K1,SRC,TNF
PMID:20400701	(2010) Calcium-activated pathways and oxidative burst mediate zymosan-induced signaling and IL-10 production in human macrophages.	3	31	2.05	0.0274	9606.ENSP00000302486,9606.ENSP00000362680,9606.ENSP00000398698	MAP2K1,SRC,TNF
PMID:20559570	(2010) EtkBmx regulates proteinase-activated-receptor1 (PAR1) in breast cancer invasion: signaling partners, hierarchy and physiological significance.	3	31	2.05	0.0274	9606.ENSP00000362680,9606.ENSP00000398698,9606.ENSP00000430656	SRC,TNF,CA1
PMID:24281210	(2010) Surgery as a double-edged sword: a clinically feasible approach to overcome the metastasis-promoting effects of surgery by blunting stress and prostaglandin responses.	3	31	2.05	0.0274	9606.ENSP00000302486,9606.ENSP00000305372,9606.ENSP00000398698	MAP2K1,ADRB2,TNF
PMID:17371930	(2007) Diacylglycerol kinase zeta regulates microbial recognition and host resistance to Toxoplasma gondii.	3	31	2.05	0.0274	9606.ENSP00000324806,9606.ENSP00000362680,9606.ENSP00000398698	GSK3B,SRC,TNF
PMID:35042943	(2022) HER3 activation contributes toward the emergence of ALK inhibitor-tolerant cells in ALK-rearranged lung cancer with mesenchymal features.	3	32	2.03	0.0285	9606.ENSP00000302486,9606.ENSP00000362680,9606.ENSP00000398698	MAP2K1,SRC,TNF
PMID:35211009	(2022) Advances in Mechanism Research on Polygonatum in Prevention and Treatment of Diabetes.	3	32	2.03	0.0285	9606.ENSP00000324806,9606.ENSP00000327943,9606.ENSP00000398698	GSK3B,SLC5A2,TNF
PMID:33823896	(2021) TREM2PLCgamma2 signalling in immune cells: function, structural insight, and potential therapeutic modulation.	3	32	2.03	0.0285	9606.ENSP00000324806,9606.ENSP00000362680,9606.ENSP00000398698	GSK3B,SRC,TNF
PMID:34208434	(2021) Skullcapflavone II Suppresses TNF-alphaIFN-gamma-Induced TARC, MDC, and CTSS Production in HaCaT Cells.	3	32	2.03	0.0285	9606.ENSP00000302486,9606.ENSP00000362680,9606.ENSP00000398698	MAP2K1,SRC,TNF
PMID:34992414	(2021) The Anti-Inflammatory Actions and Mechanisms of Acupuncture from Acupoint to Target Organs via Neuro-Immune Regulation.	4	121	1.58	0.0285	9606.ENSP00000302486,9606.ENSP00000303211,9606.ENSP00000305372,9606.ENSP00000398698	MAP2K1,ACHE,ADRB2,TNF
PMID:33071746	(2020) Oxytocin Receptor Signaling in Vascular Function and Stroke.	3	32	2.03	0.0285	9606.ENSP00000302486,9606.ENSP00000362680,9606.ENSP00000398698	MAP2K1,SRC,TNF
PMID:33182499	(2020) Molecular Mechanisms of Antiphospholipid Antibodies and Their Paradoxical Role in the Pathogenesis of Seronegative APS.	3	32	2.03	0.0285	9606.ENSP00000302486,9606.ENSP00000362680,9606.ENSP00000398698	MAP2K1,SRC,TNF
PMID:33328989	(2020) Galangin Attenuates Isoproterenol-Induced Inflammation and Fibrosis in the Cardiac Tissue of Albino Wistar Rats.	3	32	2.03	0.0285	9606.ENSP00000302486,9606.ENSP00000324806,9606.ENSP00000398698	MAP2K1,GSK3B,TNF
PMID:30207234	(2019) Neuroprotective Strategies for Neurological Disorders by Natural Products: An update.	3	32	2.03	0.0285	9606.ENSP00000303211,9606.ENSP00000324806,9606.ENSP00000398698	ACHE,GSK3B,TNF
PMID:31073117	(2019) Urocortin Induces Phosphorylation of Distinct Residues of Signal Transducer and Activator of Transcription 3 (STAT3) via Different Signaling Pathways.	3	32	2.03	0.0285	9606.ENSP00000302486,9606.ENSP00000362680,9606.ENSP00000398698	MAP2K1,SRC,TNF
PMID:29345350	(2018) Activation of the sympathetic nervous system modulates neutrophil function.	3	32	2.03	0.0285	9606.ENSP00000280155,9606.ENSP00000305372,9606.ENSP00000398698	ADRA2A,ADRB2,TNF
PMID:29867464	(2018) Mitochondrial-Lysosomal Axis in Acetaminophen Hepatotoxicity.	3	32	2.03	0.0285	9606.ENSP00000324806,9606.ENSP00000362680,9606.ENSP00000398698	GSK3B,SRC,TNF
PMID:30177619	(2018) Peroxiredoxin II Regulates Cancer Stem Cells and Stemness-Associated Properties of Cancers.	3	32	2.03	0.0285	9606.ENSP00000324806,9606.ENSP00000362680,9606.ENSP00000398698	GSK3B,SRC,TNF
PMID:27102360	(2016) Selective inhibition of the kinase DYRK1A by targeting its folding process.	3	32	2.03	0.0285	9606.ENSP00000302486,9606.ENSP00000324806,9606.ENSP00000362680	MAP2K1,GSK3B,SRC
PMID:27598124	(2016) Toxin-Induced Experimental Models of Learning and Memory Impairment.	3	32	2.03	0.0285	9606.ENSP00000303211,9606.ENSP00000324806,9606.ENSP00000398698	ACHE,GSK3B,TNF
PMID:25592986	(2015) Role of siglecs and related glycan-binding proteins in immune responses and immunoregulation.	3	32	2.03	0.0285	9606.ENSP00000302486,9606.ENSP00000362680,9606.ENSP00000398698	MAP2K1,SRC,TNF
PMID:26083392	(2015) Down Regulation of CLDND1 Induces Apoptosis in Breast Cancer Cells.	3	32	2.03	0.0285	9606.ENSP00000302486,9606.ENSP00000362680,9606.ENSP00000398698	MAP2K1,SRC,TNF
PMID:24071501	(2014) Bone sialoprotein and osteopontin in bone metastasis of osteotropic cancers.	3	32	2.03	0.0285	9606.ENSP00000302486,9606.ENSP00000305372,9606.ENSP00000362680	MAP2K1,ADRB2,SRC
PMID:22241084	(2012) LRIG1 modulates cancer cell sensitivity to Smac mimetics by regulating TNFalpha expression and receptor tyrosine kinase signaling.	3	32	2.03	0.0285	9606.ENSP00000302486,9606.ENSP00000362680,9606.ENSP00000398698	MAP2K1,SRC,TNF
PMID:22271244	(2012) E-selectin ligands as mechanosensitive receptors on neutrophils in health and disease.	3	32	2.03	0.0285	9606.ENSP00000302486,9606.ENSP00000362680,9606.ENSP00000398698	MAP2K1,SRC,TNF
PMID:20126400	(2010) Psychedelics and the human receptorome.	3	32	2.03	0.0285	9606.ENSP00000265572,9606.ENSP00000280155,9606.ENSP00000305372	OPRK1,ADRA2A,ADRB2
PMID:10811866	(2000) Brutons tyrosine kinase links the B cell receptor to nuclear factor kappaB activation.	3	32	2.03	0.0285	9606.ENSP00000302486,9606.ENSP00000362680,9606.ENSP00000398698	MAP2K1,SRC,TNF
PMID:26618188	(....) locus coeruleus, norepinephrine and abeta peptides in alzheimers disease.	3	32	2.03	0.0285	9606.ENSP00000280155,9606.ENSP00000305372,9606.ENSP00000398698	ADRA2A,ADRB2,TNF
PMID:33025652	(2021) Using genetics to understand the role of antihypertensive drugs modulating angiotensin-converting enzyme in immune function and inflammation.	3	33	2.02	0.0297	9606.ENSP00000280155,9606.ENSP00000305372,9606.ENSP00000398698	ADRA2A,ADRB2,TNF
PMID:33498477	(2021) Structure, Function, and Pharmaceutical Ligands of 5-Hydroxytryptamine 2B Receptor.	3	33	2.02	0.0297	9606.ENSP00000305372,9606.ENSP00000362680,9606.ENSP00000398698	ADRB2,SRC,TNF
PMID:34603472	(2021) Exploring the Potential Mechanism of Shennao Fuyuan Tang for Ischemic Stroke Based on Network Pharmacology and Molecular Docking.	3	33	2.02	0.0297	9606.ENSP00000305372,9606.ENSP00000306490,9606.ENSP00000398698	ADRB2,CHRM1,TNF
PMID:34660744	(2021) Left Ventricular Hypertrophy in Diabetic Cardiomyopathy: A Target for Intervention.	3	33	2.02	0.0297	9606.ENSP00000327943,9606.ENSP00000362680,9606.ENSP00000398698	SLC5A2,SRC,TNF
PMID:32223481	(2020) Advances in phytochemical and modern pharmacological research of Rhizoma Corydalis.	3	33	2.02	0.0297	9606.ENSP00000303211,9606.ENSP00000362680,9606.ENSP00000398698	ACHE,SRC,TNF
PMID:32973139	(2020) A novel beta2-ARYB-1beta-catenin axis mediates chronic stress-associated metastasis in hepatocellular carcinoma.	3	33	2.02	0.0297	9606.ENSP00000305372,9606.ENSP00000324806,9606.ENSP00000362680	ADRB2,GSK3B,SRC
PMID:33584282	(2020) Fine Tuning Muscarinic Acetylcholine Receptor Signaling Through Allostery and Bias.	3	33	2.02	0.0297	9606.ENSP00000302486,9606.ENSP00000303211,9606.ENSP00000362680	MAP2K1,ACHE,SRC
PMID:30967789	(2019) Genes Whose Gain or Loss-of-Function Increases Endurance Performance in Mice: A Systematic Literature Review.	3	33	2.02	0.0297	9606.ENSP00000264637,9606.ENSP00000302486,9606.ENSP00000305372	THRA,MAP2K1,ADRB2
PMID:31379563	(2019) Systems Pharmacology for Investigation of the Mechanisms of Action of Traditional Chinese Medicine in Drug Discovery.	3	33	2.02	0.0297	9606.ENSP00000305372,9606.ENSP00000324806,9606.ENSP00000398698	ADRB2,GSK3B,TNF
PMID:31788078	(2019) Identification of core differentially methylated genes in glioma.	3	33	2.02	0.0297	9606.ENSP00000324806,9606.ENSP00000362680,9606.ENSP00000398698	GSK3B,SRC,TNF
PMID:31816901	(2019) Osteopontin: A Promising Therapeutic Target in Cardiac Fibrosis.	3	33	2.02	0.0297	9606.ENSP00000305372,9606.ENSP00000324806,9606.ENSP00000398698	ADRB2,GSK3B,TNF
PMID:29678444	(2018) Biliary epithelium: A neuroendocrine compartment in cholestatic liver disease.	3	33	2.02	0.0297	9606.ENSP00000303211,9606.ENSP00000362680,9606.ENSP00000398698	ACHE,SRC,TNF
PMID:29731753	(2018) Trypanosomatid Infections: How Do Parasites and Their Excreted-Secreted Factors Modulate the Inducible Metabolism of l-Arginine in Macrophages?	3	33	2.02	0.0297	9606.ENSP00000303211,9606.ENSP00000362680,9606.ENSP00000398698	ACHE,SRC,TNF
PMID:29904584	(2018) New targets for resolution of airway remodeling in obstructive lung diseases.	3	33	2.02	0.0297	9606.ENSP00000302486,9606.ENSP00000305372,9606.ENSP00000362680	MAP2K1,ADRB2,SRC
PMID:28134846	(2017) Neurogenic Traditional Chinese Medicine as a Promising Strategy for the Treatment of Alzheimers Disease.	3	33	2.02	0.0297	9606.ENSP00000303211,9606.ENSP00000362680,9606.ENSP00000398698	ACHE,SRC,TNF
PMID:26489605	(2016) The biology and clinical implications of prostate cancer dormancy and metastasis.	3	33	2.02	0.0297	9606.ENSP00000302486,9606.ENSP00000362680,9606.ENSP00000398698	MAP2K1,SRC,TNF
PMID:26104320	(2015) Molecular determinants of acute kidney injury.	3	33	2.02	0.0297	9606.ENSP00000324806,9606.ENSP00000362680,9606.ENSP00000398698	GSK3B,SRC,TNF
PMID:24915805	(2014) Effects of 5,14-HEDGE, a 20-HETE mimetic, on lipopolysaccharide-induced changes in MyD88TAK1IKKbetaIkappaB-alphaNF-kappaB pathway and circulating miR-150, miR-223, and miR-297 levels in a rat model of septic shock.	3	33	2.02	0.0297	9606.ENSP00000302486,9606.ENSP00000324806,9606.ENSP00000398698	MAP2K1,GSK3B,TNF
PMID:25566076	(2014) Opioid receptor desensitization: mechanisms and its link to tolerance.	3	33	2.02	0.0297	9606.ENSP00000265572,9606.ENSP00000302486,9606.ENSP00000362680	OPRK1,MAP2K1,SRC
PMID:23653591	(2013) Cholinergic connectivity: its implications for psychiatric disorders.	3	33	2.02	0.0297	9606.ENSP00000303211,9606.ENSP00000306490,9606.ENSP00000362680	ACHE,CHRM1,SRC
PMID:23874846	(2013) Genetic variants in epidermal growth factor receptor pathway genes and risk of esophageal squamous cell carcinoma and gastric cancer in a Chinese population.	3	33	2.02	0.0297	9606.ENSP00000261007,9606.ENSP00000302486,9606.ENSP00000362680	CHRNA1,MAP2K1,SRC
PMID:22533681	(2012) Halofuginone inhibits multiple myeloma growth in vitro and in vivo and enhances cytotoxicity of conventional and novel agents.	3	33	2.02	0.0297	9606.ENSP00000302486,9606.ENSP00000362680,9606.ENSP00000398698	MAP2K1,SRC,TNF
PMID:23202964	(2012) A systems biology approach to understanding the mechanisms of action of chinese herbs for treatment of cardiovascular disease.	3	33	2.02	0.0297	9606.ENSP00000280155,9606.ENSP00000362680,9606.ENSP00000398698	ADRA2A,SRC,TNF
PMID:20307106	(2010) Activation of aortic endothelial cells by oxidized phospholipids: a phosphoproteomic analysis.	3	33	2.02	0.0297	9606.ENSP00000302486,9606.ENSP00000362680,9606.ENSP00000398698	MAP2K1,SRC,TNF
PMID:20550479	(2010) The fatal attraction between pro-prion and filamin A: prion as a marker in human cancers.	3	33	2.02	0.0297	9606.ENSP00000302486,9606.ENSP00000362680,9606.ENSP00000398698	MAP2K1,SRC,TNF
PMID:34178125	(2021) Molecular mechanisms and associated cell signalling pathways underlying the anticancer properties of phytochemical compounds from Aloe species (Review).	4	126	1.56	0.0307	9606.ENSP00000302486,9606.ENSP00000324806,9606.ENSP00000362680,9606.ENSP00000398698	MAP2K1,GSK3B,SRC,TNF
PMID:34896968	(2022) Empagliflozin reduces oxidative stress through inhibition of the novel inflammationNHE[Na(+)]cROS-pathway in human endothelial cells.	2	2	3.06	0.0308	9606.ENSP00000327943,9606.ENSP00000398698	SLC5A2,TNF
PMID:35085252	(2022) Peer review analyze: A novel benchmark resource for computational analysis of peer reviews.	2	2	3.06	0.0308	9606.ENSP00000324806,9606.ENSP00000398698	GSK3B,TNF
PMID:35300067	(2022) Potential Roles of Glucagon-Like Peptide-1 and Its Analogues in Dementia Targeting Impaired Insulin Secretion and Neurodegeneration.	3	34	2.01	0.0308	9606.ENSP00000303211,9606.ENSP00000362680,9606.ENSP00000398698	ACHE,SRC,TNF
PMID:35353844	(2022) A feature transferring workflow between data-poor compounds in various tasks.	2	2	3.06	0.0308	9606.ENSP00000265572,9606.ENSP00000305372	OPRK1,ADRB2
PMID:35356191	(2022) Henoch-Schonlein purpura due to sodium valproate: A case report.	2	2	3.06	0.0308	9606.ENSP00000303211,9606.ENSP00000398698	ACHE,TNF
PMID:36144682	(2022) beta2-Adrenergic Receptor Signaling Pathway Stimulates the Migration and Invasion of Cancer Cells via Src Activation.	2	2	3.06	0.0308	9606.ENSP00000305372,9606.ENSP00000362680	ADRB2,SRC
PMID:33477354	(2021) The Multifaced Actions of Curcumin in Pregnancy Outcome.	3	36	1.98	0.0308	9606.ENSP00000303211,9606.ENSP00000324806,9606.ENSP00000398698	ACHE,GSK3B,TNF
PMID:33485984	(2021) Label-free cell phenotypic study of opioid receptors and discovery of novel mu opioid ligands from natural products.	2	2	3.06	0.0308	9606.ENSP00000265572,9606.ENSP00000305372	OPRK1,ADRB2
PMID:33536439	(2021) High-throughput phenotypic screen and transcriptional analysis identify new compounds and targets for macrophage reprogramming.	3	35	1.99	0.0308	9606.ENSP00000302486,9606.ENSP00000362680,9606.ENSP00000398698	MAP2K1,SRC,TNF
PMID:33546162	(2021) Canonical and Non-Canonical Roles of GRK2 in Lymphocytes.	3	34	2.01	0.0308	9606.ENSP00000302486,9606.ENSP00000305372,9606.ENSP00000362680	MAP2K1,ADRB2,SRC
PMID:33562110	(2021) The Anticancer Effect of Natural Plant Alkaloid Isoquinolines.	3	34	2.01	0.0308	9606.ENSP00000303211,9606.ENSP00000324806,9606.ENSP00000398698	ACHE,GSK3B,TNF
PMID:33923023	(2021) Blood Pressure Regulation Evolved from Basic Homeostatic Components.	3	36	1.98	0.0308	9606.ENSP00000280155,9606.ENSP00000305372,9606.ENSP00000402152	ADRA2A,ADRB2,SLC12A3
PMID:34194519	(2021) Summarizing the Effective Herbs for the Treatment of Hypertensive Nephropathy by Complex Network and Machine Learning.	3	36	1.98	0.0308	9606.ENSP00000305372,9606.ENSP00000306490,9606.ENSP00000398698	ADRB2,CHRM1,TNF
PMID:34344896	(2021) Discovery of a dual Ras and ARF6 inhibitor from a GPCR endocytosis screen.	3	35	1.99	0.0308	9606.ENSP00000302486,9606.ENSP00000305372,9606.ENSP00000362680	MAP2K1,ADRB2,SRC
PMID:34359936	(2021) Renin-Angiotensin-Aldosterone System and Immunomodulation: A State-of-the-Art Review.	3	34	2.01	0.0308	9606.ENSP00000324806,9606.ENSP00000362680,9606.ENSP00000398698	GSK3B,SRC,TNF
PMID:34428173	(2021) Ophthalmic use of TNFalpha inhibitor: adalimumab treatment in uveitis	2	2	3.06	0.0308	9606.ENSP00000265572,9606.ENSP00000398698	OPRK1,TNF
PMID:34539875	(2021) Current Progress in Delineating the Roles of Pseudokinase TRIB1 in Controlling Human Diseases.	3	35	1.99	0.0308	9606.ENSP00000302486,9606.ENSP00000362680,9606.ENSP00000398698	MAP2K1,SRC,TNF
PMID:34577088	(2021) GPCR Pharmacological Profiling of Aaptamine from the Philippine Sponge Stylissa sp. Extends Its Therapeutic Potential for Noncommunicable Diseases.	3	34	2.01	0.0308	9606.ENSP00000265572,9606.ENSP00000280155,9606.ENSP00000305372	OPRK1,ADRA2A,ADRB2
PMID:34639048	(2021) Unusual Bioactive Compounds with Antioxidant Properties in Adjuvant Therapy Supporting Cognition Impairment in Age-Related Neurodegenerative Disorders.	3	34	2.01	0.0308	9606.ENSP00000303211,9606.ENSP00000324806,9606.ENSP00000398698	ACHE,GSK3B,TNF
PMID:34843036	(2021) 49th ESCP virtual symposium on clinical pharmacy 19.10.2021-21.10.2021 Clinical pharmacy, working collaboratively in mental health care.	3	35	1.99	0.0308	9606.ENSP00000303211,9606.ENSP00000362680,9606.ENSP00000398698	ACHE,SRC,TNF
PMID:35095513	(2021) Therapeutic Opportunities of GPBAR1 in Cholestatic Diseases.	3	36	1.98	0.0308	9606.ENSP00000324806,9606.ENSP00000362680,9606.ENSP00000398698	GSK3B,SRC,TNF
PMID:32082323	(2020) Heme-Derived Metabolic Signals Dictate Immune Responses.	3	35	1.99	0.0308	9606.ENSP00000302486,9606.ENSP00000324806,9606.ENSP00000398698	MAP2K1,GSK3B,TNF
PMID:32123669	(2020) PHARMIP: An insilico method to predict genetics that underpin adverse drug reactions.	4	127	1.56	0.0308	9606.ENSP00000265572,9606.ENSP00000280155,9606.ENSP00000306490,9606.ENSP00000362680	OPRK1,ADRA2A,CHRM1,SRC
PMID:32337254	(2020) Protein Phosphorylation in Serine Residues Correlates with Progression from Precancerous Lesions to Cervical Cancer in Mexican Patients.	3	35	1.99	0.0308	9606.ENSP00000362680,9606.ENSP00000398698,9606.ENSP00000430656	SRC,TNF,CA1
PMID:32348257	(2020) A Graph Convolutional Network-Based Method for Chemical-Protein Interaction Extraction: Algorithm Development.	2	2	3.06	0.0308	9606.ENSP00000362680,9606.ENSP00000402152	SRC,SLC12A3
PMID:32595942	(2020) Neuronal regulation of bone marrow stem cell niches.	3	34	2.01	0.0308	9606.ENSP00000306490,9606.ENSP00000362680,9606.ENSP00000398698	CHRM1,SRC,TNF
PMID:32599005	(2020) JAK2 regulates Nav1.6 channel function via FGF14(Y158) phosphorylation.	3	35	1.99	0.0308	9606.ENSP00000324806,9606.ENSP00000362680,9606.ENSP00000398698	GSK3B,SRC,TNF
PMID:32622265	(2020) Bacterial Quorum Sensing Molecules Promote Allergic Airway Inflammation by Activating the Retinoic Acid Response.	3	35	1.99	0.0308	9606.ENSP00000254066,9606.ENSP00000324806,9606.ENSP00000398698	RARA,GSK3B,TNF
PMID:32639114	(2020) Adjustments in beta-Adrenergic Signaling Contribute to the Amelioration of Cardiac Dysfunction by Exercise Training in Supravalvular Aortic Stenosis.	2	2	3.06	0.0308	9606.ENSP00000305372,9606.ENSP00000398698	ADRB2,TNF
PMID:32684934	(2020) Sex Hormones and Inflammation Role in Oral Cancer Progression: A Molecular and Biological Point of View.	3	35	1.99	0.0308	9606.ENSP00000254066,9606.ENSP00000362680,9606.ENSP00000398698	RARA,SRC,TNF
PMID:32733481	(2020) Toll-Like Receptor 4 (TLR4)Opioid Receptor Pathway Crosstalk and Impact on Opioid Analgesia, Immune Function, and Gastrointestinal Motility.	3	36	1.98	0.0308	9606.ENSP00000265572,9606.ENSP00000305372,9606.ENSP00000398698	OPRK1,ADRB2,TNF
PMID:32766847	(2020) The molecular functions of RIT1 and its contribution to human disease.	3	36	1.98	0.0308	9606.ENSP00000302486,9606.ENSP00000362680,9606.ENSP00000398698	MAP2K1,SRC,TNF
PMID:32963013	(2020) Daily alcohol intake triggers aberrant synaptic pruning leading to synapse loss and anxiety-like behavior.	2	2	3.06	0.0308	9606.ENSP00000362680,9606.ENSP00000398698	SRC,TNF
PMID:33193638	(2020) Genome-Wide Assessment of DNA Methylation in Chicken Cardiac Tissue Exposed to Different Incubation Temperatures and CO2 Levels.	3	34	2.01	0.0308	9606.ENSP00000254066,9606.ENSP00000264637,9606.ENSP00000362680	RARA,THRA,SRC
PMID:29464495	(2019) Targeting oxidative stress, acetylcholinesterase, proinflammatory cytokine, dopamine and GABA by eucalyptus oil (Eucalyptus globulus) to alleviate ketamine-induced psychosis in rats.	2	2	3.06	0.0308	9606.ENSP00000303211,9606.ENSP00000398698	ACHE,TNF
PMID:30089885	(2019) TAK-071, a novel M1 positive allosteric modulator with low cooperativity, improves cognitive function in rodents with few cholinergic side effects.	2	2	3.06	0.0308	9606.ENSP00000303211,9606.ENSP00000306490	ACHE,CHRM1
PMID:30906543	(2019) Aberrant mRNA splicing generates oncogenic RNA isoforms and contributes to the development and progression of cholangiocarcinoma.	3	34	2.01	0.0308	9606.ENSP00000302486,9606.ENSP00000324806,9606.ENSP00000362680	MAP2K1,GSK3B,SRC
PMID:30979792	(2019) INKA, an integrative data analysis pipeline for phosphoproteomic inference of active kinases.	3	35	1.99	0.0308	9606.ENSP00000302486,9606.ENSP00000324806,9606.ENSP00000362680	MAP2K1,GSK3B,SRC
PMID:31075880	(2019) Targeting Protein Kinases to Enhance the Response to anti-PD-1PD-L1 Immunotherapy.	3	34	2.01	0.0308	9606.ENSP00000302486,9606.ENSP00000362680,9606.ENSP00000398698	MAP2K1,SRC,TNF
PMID:31095966	(2019) 16,17-N-(alkyarylsulfonyl)pyrazoline substituted neuroprotective heterosteroids: Synthesis, molecular docking and preclinical efficacytoxicity studies in rodents.	2	2	3.06	0.0308	9606.ENSP00000303211,9606.ENSP00000398698	ACHE,TNF
PMID:31102743	(2019) Tackling Alzheimers disease: Hypothetical synergism between anti-inflammatory and anti-diabetic agents.	2	2	3.06	0.0308	9606.ENSP00000303211,9606.ENSP00000398698	ACHE,TNF
PMID:31348974	(2019) Sodium homeostasis in the tumour microenvironment.	3	35	1.99	0.0308	9606.ENSP00000327943,9606.ENSP00000362680,9606.ENSP00000398698	SLC5A2,SRC,TNF
PMID:31697324	(2019) SigHotSpotter: scRNA-seq-based computational tool to control cell subpopulation phenotypes for cellular rejuvenation strategies.	2	2	3.06	0.0308	9606.ENSP00000302486,9606.ENSP00000324806	MAP2K1,GSK3B
PMID:28948613	(2018) Protein tyrosine phosphatase PTPN22 regulates IL-1beta dependent Th17 responses by modulating dectin-1 signaling in mice.	3	35	1.99	0.0308	9606.ENSP00000302486,9606.ENSP00000362680,9606.ENSP00000398698	MAP2K1,SRC,TNF
PMID:29164451	(2018) The potential of P2X7 receptors as a therapeutic target, including inflammation and tumour progression.	3	34	2.01	0.0308	9606.ENSP00000302486,9606.ENSP00000324806,9606.ENSP00000398698	MAP2K1,GSK3B,TNF
PMID:29449587	(2018) The Mechanisms of Bushen-Yizhi Formula as a Therapeutic Agent against Alzheimers Disease.	3	36	1.98	0.0308	9606.ENSP00000302486,9606.ENSP00000303211,9606.ENSP00000324806	MAP2K1,ACHE,GSK3B
PMID:29740790	(2018) Identification of inhibitors synergizing gemcitabine sensitivity in the squamous subtype of pancreatic ductal adenocarcinoma (PDAC).	2	2	3.06	0.0308	9606.ENSP00000302486,9606.ENSP00000362680	MAP2K1,SRC
PMID:29854027	(2018) Neuroendocrine Factors and Head and Neck Squamous Cell Carcinoma: An Affair to Remember.	3	35	1.99	0.0308	9606.ENSP00000305372,9606.ENSP00000362680,9606.ENSP00000398698	ADRB2,SRC,TNF
PMID:30205595	(2018) Resveratrol: A Double-Edged Sword in Health Benefits.	3	35	1.99	0.0308	9606.ENSP00000302486,9606.ENSP00000303211,9606.ENSP00000362680	MAP2K1,ACHE,SRC
PMID:30558067	(2018) Acquired renal glucosuria in an undifferentiated connective tissue disease patient with a SLC5A2 heterozygous mutation: A case report.	2	2	3.06	0.0308	9606.ENSP00000327943,9606.ENSP00000402152	SLC5A2,SLC12A3
PMID:30687082	(2018) Systems Pharmacology Dissection of Multi-Scale Mechanisms of Action of Huo-Xiang-Zheng-Qi Formula for the Treatment of Gastrointestinal Diseases.	3	36	1.98	0.0308	9606.ENSP00000306490,9606.ENSP00000324806,9606.ENSP00000398698	CHRM1,GSK3B,TNF
PMID:23856969	(2017) Quercetin along with piperine prevents cognitive dysfunction, oxidative stress and neuro-inflammation associated with mouse model of chronic unpredictable stress.	2	2	3.06	0.0308	9606.ENSP00000303211,9606.ENSP00000398698	ACHE,TNF
PMID:28178565	(2017) Multi-dimensional Roles of Ketone Bodies in Fuel Metabolism, Signaling, and Therapeutics.	3	36	1.98	0.0308	9606.ENSP00000302486,9606.ENSP00000327943,9606.ENSP00000398698	MAP2K1,SLC5A2,TNF
PMID:27019294	(2016) Inflammatory effects of TNFalpha are counteracted by X-ray irradiation and AChE inhibition in mouse micromass cultures.	2	2	3.06	0.0308	9606.ENSP00000303211,9606.ENSP00000398698	ACHE,TNF
PMID:27038493	(2016) Local retention of antibodies in vivo with an injectable film embedded with a fluorogen-activating protein.	2	2	3.06	0.0308	9606.ENSP00000362680,9606.ENSP00000398698	SRC,TNF
PMID:27059884	(2016) Anti-inflammatory properties of the vagus nerve: potential therapeutic implications of vagus nerve stimulation.	2	2	3.06	0.0308	9606.ENSP00000305372,9606.ENSP00000398698	ADRB2,TNF
PMID:27141455	(2016) Clinical applications of low-intensity pulsed ultrasound and its potential role in urology.	3	35	1.99	0.0308	9606.ENSP00000302486,9606.ENSP00000362680,9606.ENSP00000398698	MAP2K1,SRC,TNF
PMID:27527165	(2016) Epigenetic Modifications of Major Depressive Disorder.	3	35	1.99	0.0308	9606.ENSP00000303211,9606.ENSP00000324806,9606.ENSP00000398698	ACHE,GSK3B,TNF
PMID:27677720	(2016) Adolescent Alcohol Exposure Persistently Impacts Adult Neurobiology and Behavior.	3	35	1.99	0.0308	9606.ENSP00000303211,9606.ENSP00000362680,9606.ENSP00000398698	ACHE,SRC,TNF
PMID:27752041	(2016) Interactome-transcriptome analysis discovers signatures complementary to GWAS Loci of Type 2 Diabetes.	3	36	1.98	0.0308	9606.ENSP00000254066,9606.ENSP00000264637,9606.ENSP00000303211	RARA,THRA,ACHE
PMID:27934295	(2016) Activity-Based Protein Profiling Shows Heterogeneous Signaling Adaptations to BRAF Inhibition.	3	36	1.98	0.0308	9606.ENSP00000302486,9606.ENSP00000362680,9606.ENSP00000398698	MAP2K1,SRC,TNF
PMID:30167534	(2016) Atheroprotective Effects of Tumor Necrosis Factor-Stimulated Gene-6.	3	35	1.99	0.0308	9606.ENSP00000265572,9606.ENSP00000362680,9606.ENSP00000398698	OPRK1,SRC,TNF
PMID:30508337	(2016) Anti-inflammatory, Anti-bacterial and Anti-acetylcholinesterase Activities of two Isoquinoline Alkaloids-Scoulerine and Cheilanthifoline.	2	2	3.06	0.0308	9606.ENSP00000303211,9606.ENSP00000398698	ACHE,TNF
PMID:25556934	(2015) NE strengthens the immunosuppression induced by AlCl3 through beta2-ARcAMP pathway in cultured rat peritoneal macrophages.	2	2	3.06	0.0308	9606.ENSP00000305372,9606.ENSP00000398698	ADRB2,TNF
PMID:25561591	(2015) 3-D Adaptive Sparsity Based Image Compression With Applications to Optical Coherence Tomography.	2	2	3.06	0.0308	9606.ENSP00000362680,9606.ENSP00000398698	SRC,TNF
PMID:25662585	(2015) Dose-limiting inhibition of acetylcholinesterase by ladostigil results from the rapid formation and fast hydrolysis of the drug-enzyme complex formed by its major metabolite, R-MCPAI.	2	2	3.06	0.0308	9606.ENSP00000303211,9606.ENSP00000398698	ACHE,TNF
PMID:25871799	(2015) Activation of AMPA receptor promotes TNF-alpha release via the ROS-cSrc-NFkappaB signaling cascade in RAW264.7 macrophages.	2	2	3.06	0.0308	9606.ENSP00000362680,9606.ENSP00000398698	SRC,TNF
PMID:26037080	(2015) Contributions of medicinal plants to the Gross National Happiness and Biodiscovery in Bhutan.	2	2	3.06	0.0308	9606.ENSP00000303211,9606.ENSP00000398698	ACHE,TNF
PMID:26100848	(2015) Diallyl disulfide inhibits TNFalpha induced CCL2 release through MAPKERK and NF-Kappa-B signaling.	3	34	2.01	0.0308	9606.ENSP00000302486,9606.ENSP00000362680,9606.ENSP00000398698	MAP2K1,SRC,TNF
PMID:26340260	(2015) A Neoglycoconjugate Containing the Human Milk Sugar LNFPIII Drives Anti-Inflammatory Activation of Antigen Presenting Cells in a CD14 Dependent Pathway.	3	34	2.01	0.0308	9606.ENSP00000302486,9606.ENSP00000362680,9606.ENSP00000398698	MAP2K1,SRC,TNF
PMID:26349031	(2015) Activities of visual cortical and hippocampal neurons co-fluctuate in freely moving rats during spatial behavior.	2	2	3.06	0.0308	9606.ENSP00000303211,9606.ENSP00000362680	ACHE,SRC
PMID:26403261	(2015) The biological complexity of RKIP signaling in human cancers.	3	36	1.98	0.0308	9606.ENSP00000302486,9606.ENSP00000362680,9606.ENSP00000398698	MAP2K1,SRC,TNF
PMID:24132508	(2014) Modulation of nitrergic signalling pathway by American ginseng attenuates chronic unpredictable stress-induced cognitive impairment, neuroinflammation, and biochemical alterations.	2	2	3.06	0.0308	9606.ENSP00000303211,9606.ENSP00000398698	ACHE,TNF
PMID:24164869	(2014) TNFalpha contributes for attenuating both Y397FAK and Y416Src phosphorylations in osteoblasts.	2	2	3.06	0.0308	9606.ENSP00000362680,9606.ENSP00000398698	SRC,TNF
PMID:24302498	(2014) Discovery and development of small molecule SHIP phosphatase modulators.	3	36	1.98	0.0308	9606.ENSP00000324806,9606.ENSP00000362680,9606.ENSP00000398698	GSK3B,SRC,TNF
PMID:24478341	(2014) M1-muscarinic receptors promote fear memory consolidation via phospholipase C and the M-current.	2	2	3.06	0.0308	9606.ENSP00000305372,9606.ENSP00000306490	ADRB2,CHRM1
PMID:24500404	(2014) Molecular network analysis of endometriosis reveals a role for c-Jun-regulated macrophage activation.	3	36	1.98	0.0308	9606.ENSP00000302486,9606.ENSP00000362680,9606.ENSP00000398698	MAP2K1,SRC,TNF
PMID:24632219	(2014) Recent advances in osteosarcoma.	2	2	3.06	0.0308	9606.ENSP00000362680,9606.ENSP00000398698	SRC,TNF
PMID:24781942	(2014) Transactivation of EGF receptors in chicken Muller cells by alpha2A-adrenergic receptors stimulated by brimonidine.	2	2	3.06	0.0308	9606.ENSP00000280155,9606.ENSP00000362680	ADRA2A,SRC
PMID:25068085	(2014) Gene expression in subcutaneous adipose tissue differs in women with polycystic ovary syndrome and controls matched pair-wise for age, body weight, and body mass index.	3	36	1.98	0.0308	9606.ENSP00000280155,9606.ENSP00000305372,9606.ENSP00000398698	ADRA2A,ADRB2,TNF
PMID:25711042	(2014) Evaluation of Cucurbita maxima extract against scopolamine-induced amnesia in rats: implication of tumour necrosis factor alpha.	2	2	3.06	0.0308	9606.ENSP00000303211,9606.ENSP00000398698	ACHE,TNF
PMID:23187452	(2013) Effects of acetylcholine on an animal mode of inflammation.	2	2	3.06	0.0308	9606.ENSP00000303211,9606.ENSP00000398698	ACHE,TNF
PMID:23291723	(2013) A pharmacological organization of G protein-coupled receptors.	3	36	1.98	0.0308	9606.ENSP00000265572,9606.ENSP00000303211,9606.ENSP00000306490	OPRK1,ACHE,CHRM1
PMID:23638054	(2013) S100A12 suppresses pro-inflammatory, but not pro-thrombotic functions of serum amyloid A.	3	34	2.01	0.0308	9606.ENSP00000302486,9606.ENSP00000362680,9606.ENSP00000398698	MAP2K1,SRC,TNF
PMID:23748872	(2013) Cardiac glycosides in cancer therapy: from preclinical investigations towards clinical trials.	2	2	3.06	0.0308	9606.ENSP00000362680,9606.ENSP00000398698	SRC,TNF
PMID:23786226	(2013) Genetic variation in the beta-2 adrenergic receptor (ADRB2) predicts functional gastrointestinal diagnoses and poorer health-related quality of life.	2	2	3.06	0.0308	9606.ENSP00000280155,9606.ENSP00000305372	ADRA2A,ADRB2
PMID:23978467	(2013) Antidepressants suppress neuropathic pain by a peripheral beta2-adrenoceptor mediated anti-TNFalpha mechanism.	2	2	3.06	0.0308	9606.ENSP00000305372,9606.ENSP00000398698	ADRB2,TNF
PMID:24004445	(2013) Acidic extracellular microenvironment and cancer.	3	34	2.01	0.0308	9606.ENSP00000302486,9606.ENSP00000362680,9606.ENSP00000430656	MAP2K1,SRC,CA1
PMID:22000995	(2012) Oxidative and nitrosative stress in acute pancreatitis. Modulation by pentoxifylline and oxypurinol.	2	2	3.06	0.0308	9606.ENSP00000302486,9606.ENSP00000398698	MAP2K1,TNF
PMID:24278738	(2012) A neutraceutical by design: the clinical application of curcumin in colonic inflammation and cancer.	3	35	1.99	0.0308	9606.ENSP00000324806,9606.ENSP00000362680,9606.ENSP00000398698	GSK3B,SRC,TNF
PMID:20970451	(2011) Single cell transcriptomics of hypothalamic warm sensitive neurons that control core body temperature and fever response Signaling asymmetry and an extension of chemical neuroanatomy.	3	35	1.99	0.0308	9606.ENSP00000362680,9606.ENSP00000398698,9606.ENSP00000430656	SRC,TNF,CA1
PMID:21476968	(2011) Functional relevance of biased signaling at the angiotensin II type 1 receptor.	3	35	1.99	0.0308	9606.ENSP00000302486,9606.ENSP00000305372,9606.ENSP00000362680	MAP2K1,ADRB2,SRC
PMID:21540356	(2011) Incomplete recovery of myocyte contractile function despite improvement of myocardial architecture with left ventricular assist device support.	2	2	3.06	0.0308	9606.ENSP00000305372,9606.ENSP00000398698	ADRB2,TNF
PMID:21573018	(2011) Induction of TLR-2 and TLR-5 expression by Helicobacter pylori switches cagPAI-dependent signalling leading to the secretion of IL-8 and TNF-alpha.	3	36	1.98	0.0308	9606.ENSP00000302486,9606.ENSP00000362680,9606.ENSP00000398698	MAP2K1,SRC,TNF
PMID:21705965	(2011) Regulation of ocular adrenoceptor genes expression by 5-MCA-NAT: implications for glaucoma treatment.	2	2	3.06	0.0308	9606.ENSP00000280155,9606.ENSP00000305372	ADRA2A,ADRB2
PMID:21776383	(2011) beta-Adrenergic Receptor-Stimulated Cardiac Myocyte Apoptosis: Role of beta1 Integrins.	3	34	2.01	0.0308	9606.ENSP00000305372,9606.ENSP00000324806,9606.ENSP00000362680	ADRB2,GSK3B,SRC
PMID:21912507	(2011) Identification of candidate genes related to bovine marbling using protein-protein interaction networks.	3	35	1.99	0.0308	9606.ENSP00000254066,9606.ENSP00000305372,9606.ENSP00000362680	RARA,ADRB2,SRC
PMID:20143889	(2010) Development of electrogenerated chemiluminescence-based enzyme linked immunosorbent assay for sub-pM detection.	2	2	3.06	0.0308	9606.ENSP00000303211,9606.ENSP00000398698	ACHE,TNF
PMID:18668222	(2009) Subtoxic chlorpyrifos treatment resulted in differential expression of genes implicated in neurological functions and development.	2	2	3.06	0.0308	9606.ENSP00000303211,9606.ENSP00000324806	ACHE,GSK3B
PMID:19182383	(2009) Mangiferin ameliorates scopolamine-induced learning deficits in mice.	2	2	3.06	0.0308	9606.ENSP00000303211,9606.ENSP00000398698	ACHE,TNF
PMID:19183167	(2009) Additive role of tiotropium in severe asthmatics and Arg16Gly in ADRB2 as a potential marker to predict response.	2	2	3.06	0.0308	9606.ENSP00000305372,9606.ENSP00000306490	ADRB2,CHRM1
PMID:19189073	(2009) Receptor for AGE (RAGE) and its ligands-cast into leading roles in diabetes and the inflammatory response.	3	35	1.99	0.0308	9606.ENSP00000303211,9606.ENSP00000362680,9606.ENSP00000398698	ACHE,SRC,TNF
PMID:19362540	(2009) Functional proteomics identifies targets of phosphorylation by B-Raf signaling in melanoma.	3	34	2.01	0.0308	9606.ENSP00000302486,9606.ENSP00000324806,9606.ENSP00000362680	MAP2K1,GSK3B,SRC
PMID:19420354	(2009) Differential signal transduction, membrane trafficking, and immune effector functions mediated by FcgammaRI versus FcgammaRIIa.	3	36	1.98	0.0308	9606.ENSP00000302486,9606.ENSP00000362680,9606.ENSP00000398698	MAP2K1,SRC,TNF
PMID:19638228	(2009) Congenital heart block associated with Sjoegren syndrome: case report.	2	2	3.06	0.0308	9606.ENSP00000306490,9606.ENSP00000398698	CHRM1,TNF
PMID:18054489	(2008) Novel heterocycle-substituted pyrimidines as inhibitors of NF-kappaB transcription regulation related to TNF-alpha cytokine release.	2	2	3.06	0.0308	9606.ENSP00000324806,9606.ENSP00000398698	GSK3B,TNF
PMID:17996678	(2007) A new acetylcholinesterase inhibitor with anti-PAF activity modulates oxidative stress and pro-inflammatory mediators release in stimulated RAW 264.7 macrophage cells. Comparison with tacrine.	2	2	3.06	0.0308	9606.ENSP00000303211,9606.ENSP00000398698	ACHE,TNF
PMID:16532377	(2006) Programmed cell death of stressed keratinocytes and its inhibition by vitamin D: the role of death and survival signaling pathways.	2	2	3.06	0.0308	9606.ENSP00000362680,9606.ENSP00000398698	SRC,TNF
PMID:16846534	(2006) MUC1 alters oncogenic events and transcription in human breast cancer cells.	3	36	1.98	0.0308	9606.ENSP00000302486,9606.ENSP00000362680,9606.ENSP00000398698	MAP2K1,SRC,TNF
PMID:15484219	(2005) Identification and phenotypic characterization of a subpopulation of T84 human colon cancer cells, after selection on activated endothelial cells.	2	2	3.06	0.0308	9606.ENSP00000362680,9606.ENSP00000398698	SRC,TNF
PMID:15059034	(2004) Functional screening of drug target genes: m1 muscarinic acetylcholine receptor phenotypes in degenerative dementias.	2	2	3.06	0.0308	9606.ENSP00000303211,9606.ENSP00000306490	ACHE,CHRM1
PMID:15454581	(2004) DNA microarray analysis of gene expression in alveolar epithelial cells in response to TNFalpha, LPS, and cyclic stretch.	2	2	3.06	0.0308	9606.ENSP00000362680,9606.ENSP00000398698	SRC,TNF
PMID:15456849	(2004) Progesterone inhibits protein kinase A (PKA) in Xenopus oocytes: demonstration of endogenous PKA activities using an expressed substrate.	2	2	3.06	0.0308	9606.ENSP00000305372,9606.ENSP00000362680	ADRB2,SRC
PMID:15485877	(2004) Molecular mechanisms of low intensity pulsed ultrasound in human skin fibroblasts.	2	2	3.06	0.0308	9606.ENSP00000302486,9606.ENSP00000362680	MAP2K1,SRC
PMID:14566965	(2003) TNFalpha suppresses link protein and type II collagen expression in chondrocytes: Role of MEK12 and NF-kappaB signaling pathways.	2	2	3.06	0.0308	9606.ENSP00000302486,9606.ENSP00000398698	MAP2K1,TNF
PMID:14573466	(2003) Yeast Nap1-binding protein Nbp2p is required for mitotic growth at high temperatures and for cell wall integrity.	2	2	3.06	0.0308	9606.ENSP00000302486,9606.ENSP00000362680	MAP2K1,SRC
PMID:11994488	(2002) Inhibition of mitogen-activated protein kinase signaling by chloroquine.	2	2	3.06	0.0308	9606.ENSP00000302486,9606.ENSP00000398698	MAP2K1,TNF
PMID:11557600	(2001) Synergistic effects of tumor necrosis factor-alpha and thrombin in increasing endothelial permeability.	2	2	3.06	0.0308	9606.ENSP00000362680,9606.ENSP00000398698	SRC,TNF
PMID:10936177	(2000) Extracellular ATP triggers tumor necrosis factor-alpha release from rat microglia.	2	2	3.06	0.0308	9606.ENSP00000302486,9606.ENSP00000398698	MAP2K1,TNF
PMID:11039642	(2000) A polymorphism in the alpha2a-adrenoceptor gene and endurance athlete status.	2	2	3.06	0.0308	9606.ENSP00000280155,9606.ENSP00000305372	ADRA2A,ADRB2
PMID:12516433	(2000) [Protective effect of tumor necrosis factor-alpha on motor neurons after peripheral nerve injury].	2	2	3.06	0.0308	9606.ENSP00000303211,9606.ENSP00000398698	ACHE,TNF
PMID:9880482	(1999) Src-mediated tyrosine phosphorylation of dynamin is required for beta2-adrenergic receptor internalization and mitogen-activated protein kinase signaling.	2	2	3.06	0.0308	9606.ENSP00000305372,9606.ENSP00000362680	ADRB2,SRC
PMID:9576950	(1998) Activation of NF-kappaB via a Src-dependent Ras-MAPK-pp90rsk pathway is required for Pseudomonas aeruginosa-induced mucin overproduction in epithelial cells.	2	2	3.06	0.0308	9606.ENSP00000302486,9606.ENSP00000362680	MAP2K1,SRC
PMID:9578116	(1998) Beta-adrenergic and muscarinic receptor mRNA accumulation in the sinoatrial node area of adult and senescent rat hearts.	2	2	3.06	0.0308	9606.ENSP00000303211,9606.ENSP00000305372	ACHE,ADRB2
PMID:8980289	(1997) C3 production of cultured human epidermal keratinocytes is enhanced by IFNgamma and TNFalpha through different pathways.	2	2	3.06	0.0308	9606.ENSP00000362680,9606.ENSP00000398698	SRC,TNF
PMID:9329777	(1997) Nuclear all-trans retinoic acid receptors in liver of rats with diet-induced insulin resistance.	2	2	3.06	0.0308	9606.ENSP00000254066,9606.ENSP00000264637	RARA,THRA
PMID:8662784	(1996) Chimeric mutagenesis of putative G-protein coupling domains of the alpha2A-adrenergic receptor. Localization of two redundant and fully competent gi coupling domains.	2	2	3.06	0.0308	9606.ENSP00000280155,9606.ENSP00000305372	ADRA2A,ADRB2
PMID:7487096	(1995) Inhibition of neutrophil superoxide generation by hypericin, an antiretroviral agent.	2	2	3.06	0.0308	9606.ENSP00000362680,9606.ENSP00000398698	SRC,TNF
PMID:7989367	(1994) Palmitoylation of the alpha 2A-adrenergic receptor. Analysis of the sequence requirements for and the dynamic properties of alpha 2A-adrenergic receptor palmitoylation.	2	2	3.06	0.0308	9606.ENSP00000280155,9606.ENSP00000305372	ADRA2A,ADRB2
PMID:8098843	(1993) A conserved C-terminal sequence that is deleted in v-ErbA is essential for the biological activities of c-ErbA (the thyroid hormone receptor).	2	2	3.06	0.0308	9606.ENSP00000254066,9606.ENSP00000264637	RARA,THRA
PMID:8387402	(1993) Tumor necrosis factor produces homologous desensitization of lymphocyte beta 2-adrenergic responses.	2	2	3.06	0.0308	9606.ENSP00000305372,9606.ENSP00000398698	ADRB2,TNF
PMID:1347914	(1992) Modulation of normal erythroid differentiation by the endogenous thyroid hormone and retinoic acid receptors: a possible target for v-erbA oncogene action.	2	2	3.06	0.0308	9606.ENSP00000254066,9606.ENSP00000264637	RARA,THRA
PMID:1671036	(1991) A subpopulation of the v-erb A oncogene protein, a derivative of a thyroid hormone receptor, associates with heat shock protein 90.	2	2	3.06	0.0308	9606.ENSP00000264637,9606.ENSP00000362680	THRA,SRC
PMID:1848226	(1991) Coupling of a mutated form of the human beta 2-adrenergic receptor to Gi and Gs. Requirement for multiple cytoplasmic domains in the coupling process.	2	2	3.06	0.0308	9606.ENSP00000280155,9606.ENSP00000305372	ADRA2A,ADRB2
PMID:2164408	(1990) [Neuroexcitotoxic action of db-cAMP: lesioning of neuronal cell bodies while sparing fibers of passage].	2	2	3.06	0.0308	9606.ENSP00000303211,9606.ENSP00000430656	ACHE,CA1
PMID:2474138	(1989) Elevated level of p60c-src in virus-transformed murine megakaryocytic cell lines.	2	2	3.06	0.0308	9606.ENSP00000303211,9606.ENSP00000362680	ACHE,SRC
PMID:3401751	(1988) Synaptic activation of a cholinergic receptor in rat hippocampus.	2	2	3.06	0.0308	9606.ENSP00000303211,9606.ENSP00000430656	ACHE,CA1
PMID:29263933	(....) prohibitin: a potential therapeutic target in tyrosine kinase signaling.	3	36	1.98	0.0308	9606.ENSP00000302486,9606.ENSP00000324806,9606.ENSP00000362680	MAP2K1,GSK3B,SRC
PMID:34150632	(2021) Integrated Analysis of Cell Cycle-Related and Immunity-Related Biomarker Signatures to Improve the Prognosis Prediction of Lung Adenocarcinoma.	3	37	1.97	0.0312	9606.ENSP00000302486,9606.ENSP00000362680,9606.ENSP00000398698	MAP2K1,SRC,TNF
PMID:34436491	(2021) l-Lactate: Food for Thoughts, Memory and Behavior.	3	37	1.97	0.0312	9606.ENSP00000305372,9606.ENSP00000324806,9606.ENSP00000398698	ADRB2,GSK3B,TNF
PMID:34488619	(2021) Reversible dysregulation of renal circadian rhythm in lupus nephritis.	3	37	1.97	0.0312	9606.ENSP00000305372,9606.ENSP00000327943,9606.ENSP00000398698	ADRB2,SLC5A2,TNF
PMID:34578818	(2021) Overview of Beneficial Effects of (Poly)phenol Metabolites in the Context of Neurodegenerative Diseases on Model Organisms.	3	37	1.97	0.0312	9606.ENSP00000303211,9606.ENSP00000324806,9606.ENSP00000398698	ACHE,GSK3B,TNF
PMID:35198608	(2021) Cognitive Impairment in Heart Failure: Landscape, Challenges, and Future Directions.	3	37	1.97	0.0312	9606.ENSP00000303211,9606.ENSP00000324806,9606.ENSP00000327943	ACHE,GSK3B,SLC5A2
PMID:32121234	(2020) Chronodisruption: A Poorly Recognized Feature of CKD.	3	37	1.97	0.0312	9606.ENSP00000327943,9606.ENSP00000398698,9606.ENSP00000402152	SLC5A2,TNF,SLC12A3
PMID:32405737	(2020) Onco-Cardiology: Consensus Paper of the German Cardiac Society, the German Society for Pediatric Cardiology and Congenital Heart Defects and the German Society for Hematology and Medical Oncology.	3	37	1.97	0.0312	9606.ENSP00000302486,9606.ENSP00000362680,9606.ENSP00000398698	MAP2K1,SRC,TNF
PMID:32606780	(2020) Von Hippel-Lindau Disease: Current Challenges and Future Prospects.	3	37	1.97	0.0312	9606.ENSP00000305372,9606.ENSP00000324806,9606.ENSP00000398698	ADRB2,GSK3B,TNF
PMID:32714148	(2020) Neuroprotection Against Oxidative Stress: Phytochemicals Targeting TrkB Signaling and the Nrf2-ARE Antioxidant System.	3	37	1.97	0.0312	9606.ENSP00000302486,9606.ENSP00000324806,9606.ENSP00000398698	MAP2K1,GSK3B,TNF
PMID:30691193	(2019) The Role of Transient Receptor Potential (TRP) Channels in the Transduction of Dental Pain.	3	37	1.97	0.0312	9606.ENSP00000301365,9606.ENSP00000362680,9606.ENSP00000398698	TRPV3,SRC,TNF
PMID:31131320	(2019) cAMP metabolism controls caspase-11 inflammasome activation and pyroptosis in sepsis.	3	37	1.97	0.0312	9606.ENSP00000280155,9606.ENSP00000305372,9606.ENSP00000398698	ADRA2A,ADRB2,TNF
PMID:27916613	(2017) Leptin in inflammation and autoimmunity.	3	37	1.97	0.0312	9606.ENSP00000302486,9606.ENSP00000362680,9606.ENSP00000398698	MAP2K1,SRC,TNF
PMID:24882635	(2015) Estrogen-IGF-1 interactions in neuroprotection: ischemic stroke as a case study.	3	37	1.97	0.0312	9606.ENSP00000302486,9606.ENSP00000324806,9606.ENSP00000398698	MAP2K1,GSK3B,TNF
PMID:26225263	(2015) Network-Based Analysis of Nutraceuticals in Human Hepatocellular Carcinomas Reveals Mechanisms of Chemopreventive Action.	3	37	1.97	0.0312	9606.ENSP00000302486,9606.ENSP00000324806,9606.ENSP00000362680	MAP2K1,GSK3B,SRC
PMID:24567719	(2014) Chemogenomics knowledgebased polypharmacology analyses of drug abuse related G-protein coupled receptors and their ligands.	3	37	1.97	0.0312	9606.ENSP00000265572,9606.ENSP00000302486,9606.ENSP00000305372	OPRK1,MAP2K1,ADRB2
PMID:24899308	(2014) The role of hepatic lipids in hepatic insulin resistance and type 2 diabetes.	3	37	1.97	0.0312	9606.ENSP00000264637,9606.ENSP00000324806,9606.ENSP00000362680	THRA,GSK3B,SRC
PMID:21493001	(2011) Gammaherpesvirus and lymphoproliferative disorders in immunocompromised patients.	3	37	1.97	0.0312	9606.ENSP00000324806,9606.ENSP00000362680,9606.ENSP00000398698	GSK3B,SRC,TNF
PMID:20404100	(2010) Regulation of medullary thymic epithelial cell differentiation and function by the signaling protein Sin.	3	37	1.97	0.0312	9606.ENSP00000261007,9606.ENSP00000362680,9606.ENSP00000398698	CHRNA1,SRC,TNF
PMID:21075347	(2010) Cdx genes, inflammation, and the pathogenesis of intestinal metaplasia.	3	37	1.97	0.0312	9606.ENSP00000362680,9606.ENSP00000398698,9606.ENSP00000430656	SRC,TNF,CA1
PMID:35295188	(2022) The Nervous System Contributes to the Tumorigenesis and Progression of Human Digestive Tract Cancer.	3	38	1.96	0.0328	9606.ENSP00000305372,9606.ENSP00000306490,9606.ENSP00000398698	ADRB2,CHRM1,TNF
PMID:34322454	(2021) Cannabis and Autoimmunity: Possible Mechanisms of Action.	3	38	1.96	0.0328	9606.ENSP00000301365,9606.ENSP00000303211,9606.ENSP00000398698	TRPV3,ACHE,TNF
PMID:34745013	(2021) The Relevant Participation of Prolactin in the Genesis and Progression of Gynecological Cancers.	3	38	1.96	0.0328	9606.ENSP00000302486,9606.ENSP00000362680,9606.ENSP00000398698	MAP2K1,SRC,TNF
PMID:32533922	(2020) Adrenergic-Independent Signaling via CHRNA2 Regulates Beige Fat Activation.	3	38	1.96	0.0328	9606.ENSP00000265572,9606.ENSP00000280155,9606.ENSP00000305372	OPRK1,ADRA2A,ADRB2
PMID:31891165	(2019) TLR3 Deficiency Leads to a Dysregulation in the Global Gene-Expression Profile in Murine Oviduct Epithelial Cells Infected with Chlamydia muridarum.	4	137	1.53	0.0328	9606.ENSP00000302486,9606.ENSP00000324806,9606.ENSP00000362680,9606.ENSP00000398698	MAP2K1,GSK3B,SRC,TNF
PMID:29874875	(2018) The Neuromuscular Junction and Wide Heterogeneity of Congenital Myasthenic Syndromes.	3	38	1.96	0.0328	9606.ENSP00000261007,9606.ENSP00000303211,9606.ENSP00000305372	CHRNA1,ACHE,ADRB2
PMID:30028295	(2018) A Rho signaling network links microtubules to PKD controlled carrier transport to focal adhesions.	3	38	1.96	0.0328	9606.ENSP00000302486,9606.ENSP00000362680,9606.ENSP00000398698	MAP2K1,SRC,TNF
PMID:30386819	(2018) Synergism of antihypertensives and cholinesterase inhibitors in Alzheimers disease.	3	38	1.96	0.0328	9606.ENSP00000303211,9606.ENSP00000305372,9606.ENSP00000402152	ACHE,ADRB2,SLC12A3
PMID:30854521	(2018) Implications of the HDAC6-ERK1 feed-forward loop in immunotherapy.	3	38	1.96	0.0328	9606.ENSP00000302486,9606.ENSP00000362680,9606.ENSP00000398698	MAP2K1,SRC,TNF
PMID:28321204	(2017) A Comprehensive View of the beta-Arrestinome.	3	38	1.96	0.0328	9606.ENSP00000302486,9606.ENSP00000305372,9606.ENSP00000362680	MAP2K1,ADRB2,SRC
PMID:28445727	(2017) Environmental Enrichment Induces Pericyte and IgA-Dependent Wound Repair and Lifespan Extension in a Colon Tumor Model.	3	38	1.96	0.0328	9606.ENSP00000254066,9606.ENSP00000264637,9606.ENSP00000398698	RARA,THRA,TNF
PMID:28612709	(2017) Potential phytoestrogen alternatives exert cardio-protective mechanisms via estrogen receptors.	3	38	1.96	0.0328	9606.ENSP00000302486,9606.ENSP00000362680,9606.ENSP00000398698	MAP2K1,SRC,TNF
PMID:25282159	(2014) The ion channel TRPV1 regulates the activation and proinflammatory properties of CD4+ T cells.	3	38	1.96	0.0328	9606.ENSP00000301365,9606.ENSP00000362680,9606.ENSP00000398698	TRPV3,SRC,TNF
PMID:22733267	(2012) Nuclear receptor coregulators: modulators of pathology and therapeutic targets.	3	38	1.96	0.0328	9606.ENSP00000254066,9606.ENSP00000362680,9606.ENSP00000398698	RARA,SRC,TNF
PMID:22929101	(2012) Airway smooth muscle in asthma: just a target for bronchodilation?	3	38	1.96	0.0328	9606.ENSP00000305372,9606.ENSP00000324806,9606.ENSP00000398698	ADRB2,GSK3B,TNF
PMID:23020201	(2012) Aging leads to a programmed loss of brown adipocytes in murine subcutaneous white adipose tissue.	3	38	1.96	0.0328	9606.ENSP00000264637,9606.ENSP00000305372,9606.ENSP00000362680	THRA,ADRB2,SRC
PMID:20854180	(2010) Targeting Fas in osteoresorptive disorders.	3	38	1.96	0.0328	9606.ENSP00000302486,9606.ENSP00000362680,9606.ENSP00000398698	MAP2K1,SRC,TNF
PMID:19150373	(2009) MAP kinase and pain.	3	38	1.96	0.0328	9606.ENSP00000302486,9606.ENSP00000362680,9606.ENSP00000398698	MAP2K1,SRC,TNF
PMID:15381729	(2004) The SH3-SAM adaptor HACS1 is up-regulated in B cell activation signaling cascades.	3	38	1.96	0.0328	9606.ENSP00000302486,9606.ENSP00000362680,9606.ENSP00000398698	MAP2K1,SRC,TNF
PMID:35406109	(2022) Sodium Benzoate-Harmfulness and Potential Use in Therapies for Disorders Related to the Nervous System: A Review.	3	39	1.95	0.0343	9606.ENSP00000303211,9606.ENSP00000362680,9606.ENSP00000398698	ACHE,SRC,TNF
PMID:34071563	(2021) Mitochondrial Dysfunction in Atrial Fibrillation-Mechanisms and Pharmacological Interventions.	3	39	1.95	0.0343	9606.ENSP00000327943,9606.ENSP00000362680,9606.ENSP00000398698	SLC5A2,SRC,TNF
PMID:34221094	(2021) The Therapeutic Potential of Wogonin Observed in Preclinical Studies.	3	39	1.95	0.0343	9606.ENSP00000302486,9606.ENSP00000324806,9606.ENSP00000398698	MAP2K1,GSK3B,TNF
PMID:34356634	(2021) Protein Phosphorylation in Cancer: Role of Nitric Oxide Signaling Pathway.	3	39	1.95	0.0343	9606.ENSP00000302486,9606.ENSP00000362680,9606.ENSP00000398698	MAP2K1,SRC,TNF
PMID:34439505	(2021) Diabetes and Alzheimers Disease: Might Mitochondrial Dysfunction Help Deciphering the Common Path?	3	39	1.95	0.0343	9606.ENSP00000302486,9606.ENSP00000303211,9606.ENSP00000398698	MAP2K1,ACHE,TNF
PMID:34912722	(2021) Identification of the Nerve-Cancer Cross-Talk-Related Prognostic Gene Model in Head and Neck Squamous Cell Carcinoma.	3	39	1.95	0.0343	9606.ENSP00000261007,9606.ENSP00000305372,9606.ENSP00000306490	CHRNA1,ADRB2,CHRM1
PMID:34945007	(2021) Insights of RKIP-Derived Suppression of Prostate Cancer.	3	39	1.95	0.0343	9606.ENSP00000302486,9606.ENSP00000324806,9606.ENSP00000398698	MAP2K1,GSK3B,TNF
PMID:33380934	(2020) Strategies for Mast Cell Inhibition in Food Allergy.	3	39	1.95	0.0343	9606.ENSP00000305372,9606.ENSP00000362680,9606.ENSP00000398698	ADRB2,SRC,TNF
PMID:31571979	(2019) Deep sequencing analysis to identify novel and rare variants in pain-related genes in patients with acute postoperative pain and high morphine use.	3	39	1.95	0.0343	9606.ENSP00000265572,9606.ENSP00000301365,9606.ENSP00000305372	OPRK1,TRPV3,ADRB2
PMID:29542412	(2018) Current Therapeutic Molecules and Targets in Neurodegenerative Diseases Based on in silico Drug Design.	3	39	1.95	0.0343	9606.ENSP00000303211,9606.ENSP00000324806,9606.ENSP00000362680	ACHE,GSK3B,SRC
PMID:29859871	(2018) Pretangle pathology within cholinergic nucleus basalis neurons coincides with neurotrophic and neurotransmitter receptor gene dysregulation during the progression of Alzheimers disease.	3	39	1.95	0.0343	9606.ENSP00000280155,9606.ENSP00000303211,9606.ENSP00000306490	ADRA2A,ACHE,CHRM1
PMID:28035079	(2017) Biased G Protein-Coupled Receptor Signaling: New Player in Modulating Physiology and Pathology.	3	39	1.95	0.0343	9606.ENSP00000265572,9606.ENSP00000305372,9606.ENSP00000362680	OPRK1,ADRB2,SRC
PMID:28180311	(2017) Competitive regulation of alternative splicing and alternative polyadenylation by hnRNP H and CstF64 determines acetylcholinesterase isoforms.	3	39	1.95	0.0343	9606.ENSP00000261007,9606.ENSP00000303211,9606.ENSP00000362680	CHRNA1,ACHE,SRC
PMID:28956186	(2017) Diabetic Nephropathy: a Tangled Web to Unweave.	3	39	1.95	0.0343	9606.ENSP00000327943,9606.ENSP00000362680,9606.ENSP00000398698	SLC5A2,SRC,TNF
PMID:26055058	(2015) Trafficking of beta-Adrenergic Receptors: Implications in Intracellular Receptor Signaling.	3	39	1.95	0.0343	9606.ENSP00000305372,9606.ENSP00000362680,9606.ENSP00000398698	ADRB2,SRC,TNF
PMID:26190650	(2015) Targeted Induction of Ceramide Degradation Leads to Improved Systemic Metabolism and Reduced Hepatic Steatosis.	3	39	1.95	0.0343	9606.ENSP00000302486,9606.ENSP00000362680,9606.ENSP00000398698	MAP2K1,SRC,TNF
PMID:24932518	(2014) Divalent cation signaling in immune cells.	3	39	1.95	0.0343	9606.ENSP00000301365,9606.ENSP00000362680,9606.ENSP00000398698	TRPV3,SRC,TNF
PMID:25088038	(2014) NEDD4: a promising target for cancer therapy.	3	39	1.95	0.0343	9606.ENSP00000305372,9606.ENSP00000362680,9606.ENSP00000398698	ADRB2,SRC,TNF
PMID:24054763	(2013) Differing leukocyte gene expression profiles associated with fatigue in patients with prostate cancer versus chronic fatigue syndrome.	3	39	1.95	0.0343	9606.ENSP00000280155,9606.ENSP00000305372,9606.ENSP00000398698	ADRA2A,ADRB2,TNF
PMID:25729777	(2013) Identification of signaling pathways related to drug efficacy in hepatocellular carcinoma via integration of phosphoproteomic, genomic and clinical data.	3	39	1.95	0.0343	9606.ENSP00000302486,9606.ENSP00000362680,9606.ENSP00000398698	MAP2K1,SRC,TNF
PMID:20581870	(2010) From smoking to lung cancer: the CHRNA5A3B4 connection.	3	39	1.95	0.0343	9606.ENSP00000303211,9606.ENSP00000324806,9606.ENSP00000362680	ACHE,GSK3B,SRC
PMID:33466734	(2021) Cannabis sativa L. as a Natural Drug Meeting the Criteria of a Multitarget Approach to Treatment.	3	40	1.94	0.0359	9606.ENSP00000301365,9606.ENSP00000303211,9606.ENSP00000398698	TRPV3,ACHE,TNF
PMID:33946381	(2021) Insights on the Functional Role of Beta-Glucans in Fungal Immunity Using Receptor-Deficient Mouse Models.	3	40	1.94	0.0359	9606.ENSP00000302486,9606.ENSP00000362680,9606.ENSP00000398698	MAP2K1,SRC,TNF
PMID:31717954	(2019) Nutritional Contingency Reduces Alcohol Drinking by Altering Central Neurotransmitter Receptor Gene Expression in Rats.	3	40	1.94	0.0359	9606.ENSP00000280155,9606.ENSP00000306490,9606.ENSP00000398698	ADRA2A,CHRM1,TNF
PMID:30405738	(2018) Plant-Derived Products for Treatment of Vascular Intima Hyperplasia Selectively Inhibit Vascular Smooth Muscle Cell Functions.	3	40	1.94	0.0359	9606.ENSP00000302486,9606.ENSP00000362680,9606.ENSP00000398698	MAP2K1,SRC,TNF
PMID:30613363	(2018) Expression and potential role of cellular retinol binding protein I in psoriasis.	3	40	1.94	0.0359	9606.ENSP00000302486,9606.ENSP00000324806,9606.ENSP00000398698	MAP2K1,GSK3B,TNF
PMID:26265138	(2015) New paradigms in GPCR drug discovery.	3	40	1.94	0.0359	9606.ENSP00000280155,9606.ENSP00000303211,9606.ENSP00000305372	ADRA2A,ACHE,ADRB2
PMID:25436148	(2014) Signaling pathways involved in renal oxidative injury: role of the vasoactive peptides and the renal dopaminergic system.	3	40	1.94	0.0359	9606.ENSP00000362680,9606.ENSP00000398698,9606.ENSP00000402152	SRC,TNF,SLC12A3
PMID:23533687	(2013) Triggers and effectors of oxidative stress at blood-brain barrier level: relevance for brain ageing and neurodegeneration.	3	40	1.94	0.0359	9606.ENSP00000302486,9606.ENSP00000324806,9606.ENSP00000398698	MAP2K1,GSK3B,TNF
PMID:24213116	(2011) The Crosstalk of PTGS2 and EGF Signaling Pathways in Colorectal Cancer.	3	40	1.94	0.0359	9606.ENSP00000324806,9606.ENSP00000362680,9606.ENSP00000398698	GSK3B,SRC,TNF
PMID:18615196	(2008) The Role of PPAR Ligands in Controlling Growth-Related Gene Expression and their Interaction with Lipoperoxidation Products.	3	40	1.94	0.0359	9606.ENSP00000254066,9606.ENSP00000264637,9606.ENSP00000398698	RARA,THRA,TNF
PMID:34774203	(2022) Neurocircuitry basis of the opioid use disorder-post-traumatic stress disorder comorbid state: conceptual analyses using a dimensional framework.	2	3	2.88	0.0379	9606.ENSP00000265572,9606.ENSP00000280155	OPRK1,ADRA2A
PMID:34806612	(2022) Muscarinic Receptors Expression in the Peripheral Blood Cells Differentiate Dementia with Lewy Bodies from Alzheimers Disease.	2	3	2.88	0.0379	9606.ENSP00000303211,9606.ENSP00000306490	ACHE,CHRM1
PMID:35103095	(2022) Oxidative Stress Signaling Mediated Pathogenesis of Diabetic Cardiomyopathy.	3	41	1.93	0.0379	9606.ENSP00000324806,9606.ENSP00000327943,9606.ENSP00000398698	GSK3B,SLC5A2,TNF
PMID:35205759	(2022) The Pseudokinase TRIB1 in Immune Cells and Associated Disorders.	3	45	1.88	0.0379	9606.ENSP00000302486,9606.ENSP00000362680,9606.ENSP00000398698	MAP2K1,SRC,TNF
PMID:35211331	(2022) Cholinergic blockade of neuroinflammation: from tissue to RNA regulators.	3	42	1.91	0.0379	9606.ENSP00000303211,9606.ENSP00000306490,9606.ENSP00000398698	ACHE,CHRM1,TNF
PMID:35253573	(2022) Salvia hispanica L. seeds extract alleviate encephalopathy in streptozotocin-induced diabetes in rats: role of oxidative stress, neurotransmitters, DNA and histological indices.	2	3	2.88	0.0379	9606.ENSP00000303211,9606.ENSP00000398698	ACHE,TNF
PMID:35315972	(2022) Enzyme Inhibition Properties and Molecular Docking Studies of 4-Sulfonate Containing Aryl alpha-Hydroxyphosphonates Based Hybrid Molecules.	2	3	2.88	0.0379	9606.ENSP00000303211,9606.ENSP00000430656	ACHE,CA1
PMID:35354137	(2022) The Neuroprotective Effect of alpha-Lipoic Acid andor Metformin against the Behavioral and Neurochemical Changes Induced by Hypothyroidism in Rat.	2	3	2.88	0.0379	9606.ENSP00000303211,9606.ENSP00000398698	ACHE,TNF
PMID:35378831	(2022) Potential Molecular Mechanism of Yishen Capsule in the Treatment of Diabetic Nephropathy Based on Network Pharmacology and Molecular Docking.	3	44	1.89	0.0379	9606.ENSP00000327943,9606.ENSP00000362680,9606.ENSP00000398698	SLC5A2,SRC,TNF
PMID:35396697	(2022) Salubrious effects of ulinastatin and quercetin alone or in combination in endothelial dysfunction and vascular dementia.	2	3	2.88	0.0379	9606.ENSP00000303211,9606.ENSP00000398698	ACHE,TNF
PMID:35448458	(2022) Molecular Evidence on the Inhibitory Potential of Metformin against Chlorpyrifos-Induced Neurotoxicity.	2	3	2.88	0.0379	9606.ENSP00000303211,9606.ENSP00000398698	ACHE,TNF
PMID:35659521	(2022) Enhanced parasympathetic cholinergic activity with galantamine inhibited lipid-induced oxidative stress in obese African Americans.	2	3	2.88	0.0379	9606.ENSP00000303211,9606.ENSP00000398698	ACHE,TNF
PMID:35664939	(2022) Association of the Cholinergic Anti-Inflammatory Pathway Activity with Proinflammatory Factors and Prognosis of Patients with Acute Respiratory Distress Syndrome.	2	3	2.88	0.0379	9606.ENSP00000303211,9606.ENSP00000398698	ACHE,TNF
PMID:35702799	(2022) A concise review of common plant-derived compounds as potential therapy for Alzheimers disease and Parkinsons disease: Insight into Structure-Activity-Relationship.	2	3	2.88	0.0379	9606.ENSP00000303211,9606.ENSP00000398698	ACHE,TNF
PMID:35759301	(2022) Impaired Lymphocyte Responses in Pediatric Sepsis Vary by Pathogen Type and are Associated with Features of Immunometabolic Dysregulation.	2	3	2.88	0.0379	9606.ENSP00000362680,9606.ENSP00000398698	SRC,TNF
PMID:35807703	(2022) Potentilla paradoxa Nutt. Ethanol Extract Exhibits Anti-Inflammatory Effects by Suppression of the SrcNF-kappaB Signaling Pathway.	2	3	2.88	0.0379	9606.ENSP00000362680,9606.ENSP00000398698	SRC,TNF
PMID:36080247	(2022) Molecular Modeling Study of Novel Lancifolamide Bioactive Molecule as an Inhibitor of Acetylcholinesterase (AChE), Herpes Simplex Virus (HSV-1), and Anti-proliferative Proteins.	2	3	2.88	0.0379	9606.ENSP00000303211,9606.ENSP00000398698	ACHE,TNF
PMID:36106058	(2022) Dose Dependent Effects of Breynia cernua Against the Paraquat Induced Parkinsonism like Symptoms in Animals Model: In Vitro, In Vivo and Mechanistic Studies.	2	3	2.88	0.0379	9606.ENSP00000303211,9606.ENSP00000398698	ACHE,TNF
PMID:36138304	(2022) Minocycline attenuates cholinergic dysfunction and neuro-inflammation-mediated cognitive impairment in scopolamine-induced Alzheimers rat model.	2	3	2.88	0.0379	9606.ENSP00000303211,9606.ENSP00000306490	ACHE,CHRM1
PMID:36185151	(2022) The palladium-based complexes bearing 1,3-dibenzylbenzimidazolium with morpholine, triphenylphosphine, and pyridine derivate ligands: synthesis, characterization, structure and enzyme inhibitions.	2	3	2.88	0.0379	9606.ENSP00000303211,9606.ENSP00000430656	ACHE,CA1
PMID:36230951	(2022) Combination Treatment of Retinoic Acid Plus Focal Adhesion Kinase Inhibitor Prevents Tumor Growth and Breast Cancer Cell Metastasis.	2	3	2.88	0.0379	9606.ENSP00000254066,9606.ENSP00000362680	RARA,SRC
PMID:36238301	(2022) Dysregulated autoantibodies targeting vaso- and immunoregulatory receptors in Post COVID Syndrome correlate with symptom severity.	2	3	2.88	0.0379	9606.ENSP00000280155,9606.ENSP00000305372	ADRA2A,ADRB2
PMID:36364190	(2022) Levetiracetam Ameliorates Doxorubicin-Induced Chemobrain by Enhancing Cholinergic Transmission and Reducing Neuroinflammation Using an Experimental Rat Model and Molecular Docking Study.	2	3	2.88	0.0379	9606.ENSP00000303211,9606.ENSP00000398698	ACHE,TNF
PMID:36408377	(2022) Ameliorative effect of vanillin on scopolamine-induced dementia-like cognitive impairment in a mouse model.	2	3	2.88	0.0379	9606.ENSP00000303211,9606.ENSP00000398698	ACHE,TNF
PMID:33253764	(2021) Exploring the magic bullets to identify Achilles heel in SARS-CoV-2: Delving deeper into the sea of possible therapeutic options in Covid-19 disease: An update.	3	45	1.88	0.0379	9606.ENSP00000303211,9606.ENSP00000327943,9606.ENSP00000398698	ACHE,SLC5A2,TNF
PMID:33334813	(2021) Cancer-Associated Neurogenesis and Nerve-Cancer Cross-talk.	3	43	1.9	0.0379	9606.ENSP00000305372,9606.ENSP00000306490,9606.ENSP00000398698	ADRB2,CHRM1,TNF
PMID:33460614	(2021) 16-Substituted steroids alleviate LPS-induced neurodegenerative disorders in rats.	2	3	2.88	0.0379	9606.ENSP00000303211,9606.ENSP00000398698	ACHE,TNF
PMID:33505857	(2021) Adalimumab as a potential treatment for postural orthostatic tachycardia syndrome.	2	3	2.88	0.0379	9606.ENSP00000305372,9606.ENSP00000398698	ADRB2,TNF
PMID:33510779	(2021) Prolonged Systemic Inflammation Alters Muscarinic Long-Term Potentiation (mLTP) in the Hippocampus.	2	3	2.88	0.0379	9606.ENSP00000306490,9606.ENSP00000398698	CHRM1,TNF
PMID:33572905	(2021) Experimental Type 2 Diabetes Differently Impacts on the Select Functions of Bone Marrow-Derived Multipotent Stromal Cells.	3	43	1.9	0.0379	9606.ENSP00000324806,9606.ENSP00000327943,9606.ENSP00000398698	GSK3B,SLC5A2,TNF
PMID:33615993	(2021) Modulation of the PI3KAktmTOR signaling pathway by probiotics as a fruitful target for orchestrating the immune response.	3	44	1.89	0.0379	9606.ENSP00000324806,9606.ENSP00000362680,9606.ENSP00000398698	GSK3B,SRC,TNF
PMID:33781234	(2021) Comparison of neuromuscular blockade recovery co-administered with neostigmine and different doses of calcium gluconate: a randomized control trial.	2	3	2.88	0.0379	9606.ENSP00000303211,9606.ENSP00000362680	ACHE,SRC
PMID:33807785	(2021) Fighting Drug Resistance through the Targeting of Drug-Tolerant Persister Cells.	3	43	1.9	0.0379	9606.ENSP00000302486,9606.ENSP00000362680,9606.ENSP00000398698	MAP2K1,SRC,TNF
PMID:33923899	(2021) ERK12: An Integrator of Signals That Alters Cardiac Homeostasis and Growth.	3	46	1.88	0.0379	9606.ENSP00000302486,9606.ENSP00000305372,9606.ENSP00000362680	MAP2K1,ADRB2,SRC
PMID:33935074	(2021) Effects of Acupuncture on Vascular Cognitive Impairment with No Dementia: A Randomized Controlled Trial.	2	3	2.88	0.0379	9606.ENSP00000303211,9606.ENSP00000398698	ACHE,TNF
PMID:34120280	(2021) The potential neuroprotective effect of allicin and melatonin in acrylamide-induced brain damage in rats.	2	3	2.88	0.0379	9606.ENSP00000303211,9606.ENSP00000398698	ACHE,TNF
PMID:34145551	(2021) TLR3 agonists: RGC100, ARNAX, and poly-IC: a comparative review.	3	45	1.88	0.0379	9606.ENSP00000302486,9606.ENSP00000362680,9606.ENSP00000398698	MAP2K1,SRC,TNF
PMID:34198150	(2021) Discovery of 2-(cyclopropanecarboxamido)-N-(5-((1-(4-fluorobenzyl)piperidin-4-yl)methoxy)pyridin-3-yl)isonicotinamide as a potent dual AChEGSK3beta inhibitor for the treatment of Alzheimers disease: Significantly increasing the level of ...	2	3	2.88	0.0379	9606.ENSP00000303211,9606.ENSP00000324806	ACHE,GSK3B
PMID:34258872	(2021) Effect of dapagliflozin on diabetic patients with cardiovascular disease via MAPK signalling pathway.	2	3	2.88	0.0379	9606.ENSP00000327943,9606.ENSP00000398698	SLC5A2,TNF
PMID:34298310	(2021) Applications of ultrasound in total synthesis of bioactive natural products: A promising green tool.	2	3	2.88	0.0379	9606.ENSP00000303211,9606.ENSP00000398698	ACHE,TNF
PMID:34299213	(2021) The MEK5ERK5 Pathway in Health and Disease.	3	46	1.88	0.0379	9606.ENSP00000302486,9606.ENSP00000362680,9606.ENSP00000398698	MAP2K1,SRC,TNF
PMID:34339582	(2021) A systems-level study reveals host-targeted repurposable drugs against SARS-CoV-2 infection.	3	45	1.88	0.0379	9606.ENSP00000305372,9606.ENSP00000362680,9606.ENSP00000398698	ADRB2,SRC,TNF
PMID:34340703	(2021) PSPC1 is a new contextual determinant of aberrant subcellular translocation of oncogenes in tumor progression.	3	41	1.93	0.0379	9606.ENSP00000254066,9606.ENSP00000324806,9606.ENSP00000362680	RARA,GSK3B,SRC
PMID:34439414	(2021) Emergence of SGLT2 Inhibitors as Powerful Antioxidants in Human Diseases.	3	43	1.9	0.0379	9606.ENSP00000303211,9606.ENSP00000327943,9606.ENSP00000398698	ACHE,SLC5A2,TNF
PMID:34439865	(2021) Integrin beta4 as a Potential Diagnostic and Therapeutic Tumor Marker.	3	45	1.88	0.0379	9606.ENSP00000302486,9606.ENSP00000324806,9606.ENSP00000362680	MAP2K1,GSK3B,SRC
PMID:34593796	(2021) Environmental eustress modulates beta-ARsCCL2 axis to induce anti-tumor immunity and sensitize immunotherapy against liver cancer in mice.	3	42	1.91	0.0379	9606.ENSP00000280155,9606.ENSP00000305372,9606.ENSP00000398698	ADRA2A,ADRB2,TNF
PMID:34663410	(2021) Resistance to anti-EGFR therapies in metastatic colorectal cancer: underlying mechanisms and reversal strategies.	3	44	1.89	0.0379	9606.ENSP00000302486,9606.ENSP00000327943,9606.ENSP00000362680	MAP2K1,SLC5A2,SRC
PMID:34677472	(2021) Microalgae as Sustainable Biofactories to Produce High-Value Lipids: Biodiversity, Exploitation, and Biotechnological Applications.	2	3	2.88	0.0379	9606.ENSP00000303211,9606.ENSP00000398698	ACHE,TNF
PMID:34681231	(2021) Molecular Targets and Promising Therapeutics of Triple-Negative Breast Cancer.	3	45	1.88	0.0379	9606.ENSP00000302486,9606.ENSP00000362680,9606.ENSP00000398698	MAP2K1,SRC,TNF
PMID:34746830	(2021) Signalling mechanisms in the cardiovascular protective effects of estrogen: With a focus on rapidmembrane signalling.	3	45	1.88	0.0379	9606.ENSP00000302486,9606.ENSP00000362680,9606.ENSP00000398698	MAP2K1,SRC,TNF
PMID:34759320	(2021) A chickpea genetic variation map based on the sequencing of 3,366 genomes.	2	3	2.88	0.0379	9606.ENSP00000362680,9606.ENSP00000430656	SRC,CA1
PMID:34768808	(2021) Common Pathogenic Mechanisms in Centronuclear and Myotubular Myopathies and Latest Treatment Advances.	3	43	1.9	0.0379	9606.ENSP00000261007,9606.ENSP00000303211,9606.ENSP00000362680	CHRNA1,ACHE,SRC
PMID:34799429	(2021) PDGFRbeta Recognizes and Binds Bacteria to Activate SrcStat Pathway in Oysters.	2	3	2.88	0.0379	9606.ENSP00000362680,9606.ENSP00000398698	SRC,TNF
PMID:34815190	(2021) Acetylcholinesterase inhibition with Pyridostigmine attenuates hypertension and neuroinflammation in the paraventricular nucleus in rat model for Preeclampsia.	2	3	2.88	0.0379	9606.ENSP00000303211,9606.ENSP00000398698	ACHE,TNF
PMID:34827690	(2021) Advanced Bioinformatics Tools in the Pharmacokinetic Profiles of Natural and Synthetic Compounds with Anti-Diabetic Activity.	3	45	1.88	0.0379	9606.ENSP00000303211,9606.ENSP00000327943,9606.ENSP00000398698	ACHE,SLC5A2,TNF
PMID:34886786	(2021) Ameliorative Effect of Acetyl L-carnitine in Alzheimers Disease via Downregulating of Homocysteine Levels in Hyperhomocysteinemia Induced Cognitive Deficit in Mouse Model.	2	3	2.88	0.0379	9606.ENSP00000303211,9606.ENSP00000398698	ACHE,TNF
PMID:35295441	(2021) Our Life and Times....Alan R. Gintzler, Ph.D. (1947-2021) Analgesics, Endogenous Opioids and the Variable of Sex.	2	3	2.88	0.0379	9606.ENSP00000265572,9606.ENSP00000362680	OPRK1,SRC
PMID:35423341	(2021) Potential therapeutic targets and molecular details of anthocyan-treated inflammatory bowel disease: a systematic bioinformatics analysis of network pharmacology.	3	43	1.9	0.0379	9606.ENSP00000324806,9606.ENSP00000362680,9606.ENSP00000398698	GSK3B,SRC,TNF
PMID:31464042	(2020) Timing of Elevations of Autoantibody Isotypes Prior to Diagnosis of Rheumatoid Arthritis.	2	3	2.88	0.0379	9606.ENSP00000254066,9606.ENSP00000398698	RARA,TNF
PMID:31777988	(2020) Synthesis, characterization, biological evaluation, and molecular docking studies of some piperonyl-based 4-thiazolidinone derivatives.	2	3	2.88	0.0379	9606.ENSP00000303211,9606.ENSP00000430656	ACHE,CA1
PMID:31791684	(2020) Novel 2-methylimidazolium salts: Synthesis, characterization, molecular docking, and carbonic anhydrase and acetylcholinesterase inhibitory properties.	2	3	2.88	0.0379	9606.ENSP00000303211,9606.ENSP00000430656	ACHE,CA1
PMID:31955671	(2020) The pharmacological management of asthma-chronic obstructive pulmonary disease overlap syndrome (ACOS).	2	3	2.88	0.0379	9606.ENSP00000305372,9606.ENSP00000398698	ADRB2,TNF
PMID:32028237	(2020) Data mining and systematic pharmacology to reveal the mechanisms of traditional Chinese medicine in Mycoplasma pneumoniae pneumonia treatment.	2	3	2.88	0.0379	9606.ENSP00000305372,9606.ENSP00000398698	ADRB2,TNF
PMID:32058104	(2020) Synthesis, structure elucidation, and in vitro pharmacological evaluation of novel polyfluoro substituted pyrazoline type sulfonamides as multi-target agents for inhibition of acetylcholinesterase and carbonic anhydrase I and II enzymes.	2	3	2.88	0.0379	9606.ENSP00000303211,9606.ENSP00000430656	ACHE,CA1
PMID:32092977	(2020) AGAP2: Modulating TGFbeta1-Signaling in the Regulation of Liver Fibrosis.	3	42	1.91	0.0379	9606.ENSP00000254066,9606.ENSP00000305372,9606.ENSP00000362680	RARA,ADRB2,SRC
PMID:32102312	(2020) The Role of PGC-1alpha and Mitochondrial Biogenesis in Kidney Diseases.	3	41	1.93	0.0379	9606.ENSP00000302486,9606.ENSP00000305372,9606.ENSP00000398698	MAP2K1,ADRB2,TNF
PMID:32158341	(2020) A Review on Chronic Pain in Rheumatoid Arthritis: A Focus on Activation of NR2B Subunit of N-Methyl-D-Aspartate Receptors.	3	45	1.88	0.0379	9606.ENSP00000301365,9606.ENSP00000362680,9606.ENSP00000398698	TRPV3,SRC,TNF
PMID:32245950	(2020) NPM1 upregulates the transcription of PD-L1 and suppresses T cell activity in triple-negative breast cancer.	3	43	1.9	0.0379	9606.ENSP00000254066,9606.ENSP00000324806,9606.ENSP00000398698	RARA,GSK3B,TNF
PMID:32370484	(2020) [Involvement of Src kinase in the down-regulation of ultra-rapid delayed rectifier K(+)current induced by tumor necrosis factor-alpha in cardiomyocytes].	2	3	2.88	0.0379	9606.ENSP00000362680,9606.ENSP00000398698	SRC,TNF
PMID:32383693	(2020) Secondary metabolites of Helichrysum plicatum DC. subsp. plicatum flowers as strong carbonic anhydrase, cholinesterase and alpha-glycosidase inhibitors.	2	3	2.88	0.0379	9606.ENSP00000303211,9606.ENSP00000430656	ACHE,CA1
PMID:32411231	(2020) Overcoming Resistance to Therapies Targeting the MAPK Pathway in BRAF-Mutated Tumours.	3	45	1.88	0.0379	9606.ENSP00000302486,9606.ENSP00000362680,9606.ENSP00000398698	MAP2K1,SRC,TNF
PMID:32434052	(2020) Empagliflozin protects heart from inflammation and energy depletion via AMPK activation.	2	3	2.88	0.0379	9606.ENSP00000327943,9606.ENSP00000398698	SLC5A2,TNF
PMID:32450072	(2020) Propranolol Is an Effective Topical and Systemic Treatment Option for Experimental Epidermolysis Bullosa Acquisita.	2	3	2.88	0.0379	9606.ENSP00000305372,9606.ENSP00000398698	ADRB2,TNF
PMID:32456300	(2020) Impact of Gender Inequalities in the Causes of Mortality on the Competitiveness of OECD Countries.	2	3	2.88	0.0379	9606.ENSP00000265572,9606.ENSP00000398698	OPRK1,TNF
PMID:32581782	(2020) Pharmacological Activity, Pharmacokinetics, and Toxicity of Timosaponin AIII, a Natural Product Isolated From Anemarrhena asphodeloides Bunge: A Review.	3	43	1.9	0.0379	9606.ENSP00000303211,9606.ENSP00000362680,9606.ENSP00000398698	ACHE,SRC,TNF
PMID:32658599	(2020) Cathelicidin-mediated lipopolysaccharide signaling via intracellular TLR4 in colonic epithelial cells evokes CXCL8 production.	3	41	1.93	0.0379	9606.ENSP00000302486,9606.ENSP00000362680,9606.ENSP00000398698	MAP2K1,SRC,TNF
PMID:32722439	(2020) Comparative Transcriptomic Analysis of the Pituitary Gland between Cattle Breeds Differing in Growth: Yunling Cattle and Leiqiong Cattle.	3	41	1.93	0.0379	9606.ENSP00000264637,9606.ENSP00000265572,9606.ENSP00000324806	THRA,OPRK1,GSK3B
PMID:32903546	(2020) Uncovering the Mechanisms of Cryptotanshinone as a Therapeutic Agent Against Hepatocellular Carcinoma.	3	43	1.9	0.0379	9606.ENSP00000324806,9606.ENSP00000362680,9606.ENSP00000398698	GSK3B,SRC,TNF
PMID:32920358	(2020) Geissoschizoline, a promising alkaloid for Alzheimers disease: Inhibition of human cholinesterases, anti-inflammatory effects and molecular docking.	2	3	2.88	0.0379	9606.ENSP00000303211,9606.ENSP00000398698	ACHE,TNF
PMID:32922464	(2020) CB2 Agonist (AM1241) Improving Effect on Ovalbumin-Induced Asthma in Rats.	2	3	2.88	0.0379	9606.ENSP00000305372,9606.ENSP00000398698	ADRB2,TNF
PMID:32948176	(2020) A network pharmacology study on analgesic mechanism of Yuanhu-Baizhi herb pair.	3	46	1.88	0.0379	9606.ENSP00000265572,9606.ENSP00000280155,9606.ENSP00000306490	OPRK1,ADRA2A,CHRM1
PMID:32986356	(2020) Transcriptome Profile of Next-Generation Sequencing Data Relate to Proliferation Aberration of Nasopharyngeal Carcinoma Patients in Indonesia.	3	42	1.91	0.0379	9606.ENSP00000324806,9606.ENSP00000362680,9606.ENSP00000398698	GSK3B,SRC,TNF
PMID:33273947	(2020) Network Pharmacology-Based Strategy to Investigate Pharmacological Mechanisms of Qiaoshao Formula for Treatment of Premature Ejaculation.	3	41	1.93	0.0379	9606.ENSP00000302486,9606.ENSP00000362680,9606.ENSP00000398698	MAP2K1,SRC,TNF
PMID:33396565	(2020) Brain Disorders and Chemical Pollutants: A Gap Junction Link?	3	44	1.89	0.0379	9606.ENSP00000302486,9606.ENSP00000362680,9606.ENSP00000398698	MAP2K1,SRC,TNF
PMID:30081787	(2019) The Action of Polyphenols in Diabetes Mellitus and Alzheimers Disease: A Common Agent for Overlapping Pathologies.	3	42	1.91	0.0379	9606.ENSP00000303211,9606.ENSP00000324806,9606.ENSP00000398698	ACHE,GSK3B,TNF
PMID:30396995	(2019) Pentraxin 3 regulates synaptic function by inducing AMPA receptor clustering via ECM remodeling and beta1-integrin.	3	46	1.88	0.0379	9606.ENSP00000302486,9606.ENSP00000398698,9606.ENSP00000430656	MAP2K1,TNF,CA1
PMID:30537031	(2019) Synthesis and characterization of novel substituted thiophene derivatives and discovery of their carbonic anhydrase and acetylcholinesterase inhibition effects.	2	3	2.88	0.0379	9606.ENSP00000303211,9606.ENSP00000430656	ACHE,CA1
PMID:30579145	(2019) Trajectories of cognitive decline differ in hippocampal sclerosis and Alzheimers disease.	2	3	2.88	0.0379	9606.ENSP00000303211,9606.ENSP00000430656	ACHE,CA1
PMID:30600532	(2019) Synthesis, crystal structure, and biological evaluation of optically active 2-amino-4-aryl-7,7-dimethyl-5-oxo-5,6,7,8-tetrahydro-4H-chromen-3-carbonitriles: Antiepileptic, antidiabetic, and anticholinergics potentials.	2	3	2.88	0.0379	9606.ENSP00000303211,9606.ENSP00000430656	ACHE,CA1
PMID:30769267	(2019) Synthesis, biological evaluation and molecular docking of novel pyrazole derivatives as potent carbonic anhydrase and acetylcholinesterase inhibitors.	2	3	2.88	0.0379	9606.ENSP00000303211,9606.ENSP00000430656	ACHE,CA1
PMID:30771313	(2019) Aegle marmelos leaf extract ameliorates the cognitive impairment and oxidative stress induced by intracerebroventricular streptozotocin in male rats.	2	3	2.88	0.0379	9606.ENSP00000303211,9606.ENSP00000398698	ACHE,TNF
PMID:30811749	(2019) Investigation of the effects of some sulfonamides on acetylcholinesterase and carbonic anhydrase enzymes.	2	3	2.88	0.0379	9606.ENSP00000303211,9606.ENSP00000430656	ACHE,CA1
PMID:30849679	(2019) p4442 MAPK signaling is a prime target activated by phenylethyl resorcinol in its anti-melanogenic action.	2	3	2.88	0.0379	9606.ENSP00000302486,9606.ENSP00000362680	MAP2K1,SRC
PMID:30856192	(2019) TAK-071, a muscarinic M1 receptor positive allosteric modulator, attenuates scopolamine-induced quantitative electroencephalogram power spectral changes in cynomolgus monkeys.	2	3	2.88	0.0379	9606.ENSP00000303211,9606.ENSP00000306490	ACHE,CHRM1
PMID:30871232	(2019) ADRB2-Targeting Therapies for Prostate Cancer.	3	44	1.89	0.0379	9606.ENSP00000305372,9606.ENSP00000362680,9606.ENSP00000398698	ADRB2,SRC,TNF
PMID:30906412	(2019) Therapeutic Efficiency of an External Chinese Herbal Formula of Mammary Precancerous Lesions by BATMAN-TCM Online Bioinformatics Analysis Tool and Experimental Validation.	3	41	1.93	0.0379	9606.ENSP00000302486,9606.ENSP00000362680,9606.ENSP00000398698	MAP2K1,SRC,TNF
PMID:30978295	(2019) Organophosphorus Pesticides Induce Cytokine Release from Differentiated Human THP1 Cells.	2	3	2.88	0.0379	9606.ENSP00000303211,9606.ENSP00000398698	ACHE,TNF
PMID:31015178	(2019) Novel eugenol bearing oxypropanolamines: Synthesis, characterization, antibacterial, antidiabetic, and anticholinergic potentials.	2	3	2.88	0.0379	9606.ENSP00000303211,9606.ENSP00000430656	ACHE,CA1
PMID:31064998	(2019) Cartography of rhodopsin-like G protein-coupled receptors across vertebrate genomes.	4	148	1.49	0.0379	9606.ENSP00000265572,9606.ENSP00000280155,9606.ENSP00000305372,9606.ENSP00000306490	OPRK1,ADRA2A,ADRB2,CHRM1
PMID:31098925	(2019) The effect of pyridostigmine on small intestinal bacterial overgrowth (SIBO) and plasma inflammatory biomarkers in HIV-associated autonomic neuropathies.	2	3	2.88	0.0379	9606.ENSP00000303211,9606.ENSP00000398698	ACHE,TNF
PMID:31125504	(2019) Synthesis, characterization, molecular docking and biological activities of novel pyrazoline derivatives.	2	3	2.88	0.0379	9606.ENSP00000303211,9606.ENSP00000430656	ACHE,CA1
PMID:31174041	(2019) Synthesis and biological evaluation of bromophenol derivatives with cyclopropyl moiety: Ring opening of cyclopropane with monoester.	2	3	2.88	0.0379	9606.ENSP00000303211,9606.ENSP00000430656	ACHE,CA1
PMID:31207061	(2019) Spectroscopic and Structural Characterization, Enzyme Inhibitions, and Antioxidant Effects of New Ru(II) and Ni(II) Complexes of Schiff Base.	2	3	2.88	0.0379	9606.ENSP00000303211,9606.ENSP00000430656	ACHE,CA1
PMID:31209096	(2019) Exercise interventions for ankylosing spondylitis: a protocol for a Bayesian network meta-analysis.	2	3	2.88	0.0379	9606.ENSP00000362680,9606.ENSP00000398698	SRC,TNF
PMID:31308264	(2019) Inhibition of the Warm Temperature-Activated Ca(2+)-Permeable Transient Receptor Potential Vanilloid TRPV3 Channel Attenuates Atopic Dermatitis.	2	3	2.88	0.0379	9606.ENSP00000301365,9606.ENSP00000398698	TRPV3,TNF
PMID:31337749	(2019) Cryptic pocket formation underlies allosteric modulator selectivity at muscarinic GPCRs.	2	3	2.88	0.0379	9606.ENSP00000305372,9606.ENSP00000306490	ADRB2,CHRM1
PMID:31370361	(2019) Association between Beta2-Adrenergic Receptor Agonists and the Risk of Vascular Complications in Diabetic Patients: A Population-Based Cohort Study.	2	3	2.88	0.0379	9606.ENSP00000305372,9606.ENSP00000398698	ADRB2,TNF
PMID:31382461	(2019) Role of MYC-miR-29-B7-H3 in Medulloblastoma Growth and Angiogenesis.	3	44	1.89	0.0379	9606.ENSP00000302486,9606.ENSP00000362680,9606.ENSP00000398698	MAP2K1,SRC,TNF
PMID:31641113	(2019) GTPase-activating protein Rasal1 associates with ZAP-70 of the TCR and negatively regulates T-cell tumor immunity.	3	42	1.91	0.0379	9606.ENSP00000302486,9606.ENSP00000362680,9606.ENSP00000398698	MAP2K1,SRC,TNF
PMID:31687031	(2019) The Effects of Hypoxia on the Immune-Modulatory Properties of Bone Marrow-Derived Mesenchymal Stromal Cells.	3	46	1.88	0.0379	9606.ENSP00000302486,9606.ENSP00000324806,9606.ENSP00000398698	MAP2K1,GSK3B,TNF
PMID:29143485	(2018) Synthesis, molecular modeling, and biological evaluation of 4-[5-aryl-3-(thiophen-2-yl)-4,5-dihydro-1H-pyrazol-1-yl] benzenesulfonamides toward acetylcholinesterase, carbonic anhydrase I and II enzymes.	2	3	2.88	0.0379	9606.ENSP00000303211,9606.ENSP00000430656	ACHE,CA1
PMID:29180674	(2018) Why is there selective subcortical vulnerability in ADHD? Clues from postmortem brain gene expression data.	3	44	1.89	0.0379	9606.ENSP00000280155,9606.ENSP00000305372,9606.ENSP00000398698	ADRA2A,ADRB2,TNF
PMID:29204935	(2018) Neuroprotective potential of crocin against malathion-induced motor deficit and neurochemical alterations in rats.	2	3	2.88	0.0379	9606.ENSP00000303211,9606.ENSP00000398698	ACHE,TNF
PMID:29420219	(2018) Neopterin Counters Vascular Inflammation and Atherosclerosis.	3	42	1.91	0.0379	9606.ENSP00000265572,9606.ENSP00000302486,9606.ENSP00000362680	OPRK1,MAP2K1,SRC
PMID:29535587	(2018) Individual Responsiveness to Exercise-Induced Fat Loss and Improvement of Metabolic Profile in Young Women is Associated with Polymorphisms of Adrenergic Receptor Genes.	2	3	2.88	0.0379	9606.ENSP00000280155,9606.ENSP00000305372	ADRA2A,ADRB2
PMID:29535702	(2018) RovM and CsrA Negatively Regulate Urease Expression in Yersinia pseudotuberculosis.	2	3	2.88	0.0379	9606.ENSP00000306490,9606.ENSP00000362680	CHRM1,SRC
PMID:29541156	(2018) Coptidis rhizoma and its main bioactive components: recent advances in chemical investigation, quality evaluation and pharmacological activity.	3	46	1.88	0.0379	9606.ENSP00000302486,9606.ENSP00000303211,9606.ENSP00000398698	MAP2K1,ACHE,TNF
PMID:29683274	(2018) Drug Repositioning to Alleviate Systemic Inflammatory Response Syndrome Caused by Gram-Negative Bacterial Outer Membrane Vesicles.	2	3	2.88	0.0379	9606.ENSP00000305372,9606.ENSP00000398698	ADRB2,TNF
PMID:29935483	(2018) Trigonelline mitigates lipopolysaccharide-induced learning and memory impairment in the rat due to its anti-oxidative and anti-inflammatory effect.	2	3	2.88	0.0379	9606.ENSP00000303211,9606.ENSP00000398698	ACHE,TNF
PMID:29975450	(2018) Intermolecular amination of allylic and benzylic alcohols leads to effective inhibitions of acetylcholinesterase enzyme and carbonic anhydrase I and II isoenzymes.	2	3	2.88	0.0379	9606.ENSP00000303211,9606.ENSP00000430656	ACHE,CA1
PMID:29997503	(2018) A Computational Systems Pharmacology Approach to Investigate Molecular Mechanisms of Herbal Formula Tian-Ma-Gou-Teng-Yin for Treatment of Alzheimers Disease.	3	42	1.91	0.0379	9606.ENSP00000303211,9606.ENSP00000306490,9606.ENSP00000324806	ACHE,CHRM1,GSK3B
PMID:30033646	(2018) Schiff bases and their amines: Synthesis and discovery of carbonic anhydrase and acetylcholinesterase enzymes inhibitors.	2	3	2.88	0.0379	9606.ENSP00000303211,9606.ENSP00000430656	ACHE,CA1
PMID:30074266	(2018) Synthesis of novel sulfamides incorporating phenethylamines and determination of their inhibition profiles against some metabolic enzymes.	2	3	2.88	0.0379	9606.ENSP00000303211,9606.ENSP00000430656	ACHE,CA1
PMID:30104534	(2018) Computational Molecular Docking and X-ray Crystallographic Studies of Catechins in New Drug Design Strategies.	3	46	1.88	0.0379	9606.ENSP00000303211,9606.ENSP00000362680,9606.ENSP00000398698	ACHE,SRC,TNF
PMID:30118983	(2018) Novel thymol bearing oxypropanolamine derivatives as potent some metabolic enzyme inhibitors - Their antidiabetic, anticholinergic and antibacterial potentials.	2	3	2.88	0.0379	9606.ENSP00000303211,9606.ENSP00000430656	ACHE,CA1
PMID:30194926	(2018) Sphingolipids and lipid rafts: Novel concepts and methods of analysis.	3	46	1.88	0.0379	9606.ENSP00000305372,9606.ENSP00000362680,9606.ENSP00000398698	ADRB2,SRC,TNF
PMID:30210294	(2018) Neurotoxic Agent-Induced Injury in Neurodegenerative Disease Model: Focus on Involvement of Glutamate Receptors.	3	44	1.89	0.0379	9606.ENSP00000302486,9606.ENSP00000324806,9606.ENSP00000362680	MAP2K1,GSK3B,SRC
PMID:30564191	(2018) Rusty Microglia: Trainers of Innate Immunity in Alzheimers Disease.	3	41	1.93	0.0379	9606.ENSP00000303211,9606.ENSP00000324806,9606.ENSP00000398698	ACHE,GSK3B,TNF
PMID:30864353	(2018) Integrative Analysis of Co-Morbid Multifactorial Diseases.	2	3	2.88	0.0379	9606.ENSP00000305372,9606.ENSP00000398698	ADRB2,TNF
PMID:27836661	(2017) Phosphorylation of poly(rC) binding protein 1 (PCBP1) contributes to stabilization of mu opioid receptor (MOR) mRNA via interaction with AU-rich element RNA-binding protein 1 (AUF1) and poly A binding protein (PABP).	3	46	1.88	0.0379	9606.ENSP00000265572,9606.ENSP00000305372,9606.ENSP00000398698	OPRK1,ADRB2,TNF
PMID:28157092	(2017) Multifunctional Compound AD-35 Improves Cognitive Impairment and Attenuates the Production of TNF-alpha and IL-1beta in an Abeta25-35-induced Rat Model of Alzheimers Disease.	2	3	2.88	0.0379	9606.ENSP00000303211,9606.ENSP00000398698	ACHE,TNF
PMID:28387957	(2017) Molecular Interaction of Anti-Diabetic Drugs With Acetylcholinesterase and Sodium Glucose Co-Transporter 2.	2	3	2.88	0.0379	9606.ENSP00000303211,9606.ENSP00000327943	ACHE,SLC5A2
PMID:28464340	(2017) Novel NHC Precursors: Synthesis, Characterization, and Carbonic Anhydrase and Acetylcholinesterase Inhibitory Properties.	2	3	2.88	0.0379	9606.ENSP00000303211,9606.ENSP00000430656	ACHE,CA1
PMID:28466394	(2017) Involvement of c-Abl Kinase in Microglial Activation of NLRP3 Inflammasome and Impairment in Autolysosomal System.	3	42	1.91	0.0379	9606.ENSP00000324806,9606.ENSP00000362680,9606.ENSP00000398698	GSK3B,SRC,TNF
PMID:28475131	(2017) HO-1 Induction in Cancer Progression: A Matter of Cell Adaptation.	3	46	1.88	0.0379	9606.ENSP00000324806,9606.ENSP00000362680,9606.ENSP00000398698	GSK3B,SRC,TNF
PMID:28675443	(2017) Rapid and accurate assessment of GPCR-ligand interactions Using the fragment molecular orbital-based density-functional tight-binding method.	2	3	2.88	0.0379	9606.ENSP00000265572,9606.ENSP00000305372	OPRK1,ADRB2
PMID:28679127	(2017) Preface: Changing Paradigms for G-Protein-Coupled Receptor Signaling.	2	3	2.88	0.0379	9606.ENSP00000305372,9606.ENSP00000398698	ADRB2,TNF
PMID:28775208	(2017) A Multikinase and DNA-PK Inhibitor Combination Immunomodulates Melanomas, Suppresses Tumor Progression, and Enhances Immunotherapies.	3	46	1.88	0.0379	9606.ENSP00000302486,9606.ENSP00000362680,9606.ENSP00000398698	MAP2K1,SRC,TNF
PMID:28797069	(2017) Biodegradability and platelets adhesion assessment of magnesium-based alloys using a microfluidic system.	2	3	2.88	0.0379	9606.ENSP00000362680,9606.ENSP00000430656	SRC,CA1
PMID:28837785	(2017) Canagliflozin prevents scopolamine-induced memory impairment in rats: Comparison with galantamine hydrobromide action.	2	3	2.88	0.0379	9606.ENSP00000303211,9606.ENSP00000327943	ACHE,SLC5A2
PMID:28944482	(2017) Molecular mechanism for muscarinic M1 receptor-mediated endocytosis of TWIK-related acid-sensitive K(+) 1 channels in rat adrenal medullary cells.	2	3	2.88	0.0379	9606.ENSP00000306490,9606.ENSP00000362680	CHRM1,SRC
PMID:28983249	(2017) Therapeutic Potential and Pharmaceutical Development of Thymoquinone: A Multitargeted Molecule of Natural Origin.	3	46	1.88	0.0379	9606.ENSP00000303211,9606.ENSP00000362680,9606.ENSP00000398698	ACHE,SRC,TNF
PMID:29035364	(2017) Sympathetic neuron-associated macrophages contribute to obesity by importing and metabolizing norepinephrine.	3	42	1.91	0.0379	9606.ENSP00000305372,9606.ENSP00000306490,9606.ENSP00000398698	ADRB2,CHRM1,TNF
PMID:25402624	(2016) Forxiga (dapagliflozin): Plausible role in the treatment of diabetes-associated neurological disorders.	2	3	2.88	0.0379	9606.ENSP00000303211,9606.ENSP00000327943	ACHE,SLC5A2
PMID:26098693	(2016) Effect of Sphingosine 1-Phosphate on Cyclo-Oxygenase-2 Expression, Prostaglandin E2 Secretion, and beta2-Adrenergic Receptor Desensitization.	2	3	2.88	0.0379	9606.ENSP00000305372,9606.ENSP00000398698	ADRB2,TNF
PMID:26549649	(2016) Selenium in the Therapy of Neurological Diseases. Where is it Going?	3	41	1.93	0.0379	9606.ENSP00000303211,9606.ENSP00000324806,9606.ENSP00000398698	ACHE,GSK3B,TNF
PMID:26589249	(2016) Ibuprofen intake increases exercise time to exhaustion: A possible role for preventing exercise-induced fatigue.	2	3	2.88	0.0379	9606.ENSP00000303211,9606.ENSP00000398698	ACHE,TNF
PMID:26683259	(2016) Novel anti-inflammatory agent 3-[(dodecylthiocarbonyl)-methyl]-glutarimide ameliorates murine models of inflammatory bowel disease.	2	3	2.88	0.0379	9606.ENSP00000324806,9606.ENSP00000398698	GSK3B,TNF
PMID:26818859	(2016) The Cholinergic System: An Emerging Drug Target for Schizophrenia.	2	3	2.88	0.0379	9606.ENSP00000303211,9606.ENSP00000306490	ACHE,CHRM1
PMID:26844663	(2016) The immunotoxicity of aluminum trichloride on rat peritoneal macrophages via beta2-adrenoceptorscAMP pathway acted by norepinephrine.	2	3	2.88	0.0379	9606.ENSP00000305372,9606.ENSP00000398698	ADRB2,TNF
PMID:26985691	(2016) Synthesis and inhibitory properties of some carbamates on carbonic anhydrase and acetylcholine esterase.	2	3	2.88	0.0379	9606.ENSP00000303211,9606.ENSP00000430656	ACHE,CA1
PMID:26999089	(2016) New Potential Pharmacological Functions of Chinese Herbal Medicines via Regulation of Autophagy.	3	46	1.88	0.0379	9606.ENSP00000302486,9606.ENSP00000303211,9606.ENSP00000398698	MAP2K1,ACHE,TNF
PMID:27086593	(2016) Huperzine A as a neuroprotective and antiepileptic drug: a review of preclinical research.	2	3	2.88	0.0379	9606.ENSP00000303211,9606.ENSP00000398698	ACHE,TNF
PMID:27191252	(2016) Conjugation Strategy Strongly Impacts the Conformational Stability of a PEG-Protein Conjugate.	2	3	2.88	0.0379	9606.ENSP00000306490,9606.ENSP00000362680	CHRM1,SRC
PMID:27413253	(2016) Insulin Resistance and Endothelial Dysfunction Constitute a Common Therapeutic Target in Cardiometabolic Disorders.	3	43	1.9	0.0379	9606.ENSP00000302486,9606.ENSP00000362680,9606.ENSP00000398698	MAP2K1,SRC,TNF
PMID:27529496	(2016) Curcumin Protects against Monosodium Glutamate Neurotoxicity and Decreasing NMDA2B and mGluR5 Expression in Rat Hippocampus.	2	3	2.88	0.0379	9606.ENSP00000303211,9606.ENSP00000398698	ACHE,TNF
PMID:27554092	(2016) Training and evaluation corpora for the extraction of causal relationships encoded in biological expression language (BEL).	3	45	1.88	0.0379	9606.ENSP00000302486,9606.ENSP00000362680,9606.ENSP00000398698	MAP2K1,SRC,TNF
PMID:27657826	(2016) Anti-inflammatory activities of fenoterol through beta-arrestin-2 and inhibition of AMPK and NF-kappaB activation in AICAR-induced THP-1 cells.	2	3	2.88	0.0379	9606.ENSP00000305372,9606.ENSP00000398698	ADRB2,TNF
PMID:27777064	(2016) Carnosine ameliorates cognitive deficits in streptozotocin-induced diabetic rats: Possible involved mechanisms.	2	3	2.88	0.0379	9606.ENSP00000303211,9606.ENSP00000398698	ACHE,TNF
PMID:29071921	(2016) [Effects of Transcutaneous Electrostimulation of Auricular Points on Behavior and Hippocampal IL-1 beta and TNF-alpha Expression in Temporal Lobe Epilepsy Rats].	2	3	2.88	0.0379	9606.ENSP00000398698,9606.ENSP00000430656	TNF,CA1
PMID:25371038	(2015) TNFalpha shedding in mechanically stressed cardiomyocytes is mediated by Src activation of TACE.	2	3	2.88	0.0379	9606.ENSP00000362680,9606.ENSP00000398698	SRC,TNF
PMID:25680531	(2015) MicroRNA-138 promotes tau phosphorylation by targeting retinoic acid receptor alpha.	2	3	2.88	0.0379	9606.ENSP00000254066,9606.ENSP00000324806	RARA,GSK3B
PMID:25684183	(2015) Trametinib, a novel MEK kinase inhibitor, suppresses lipopolysaccharide-induced tumor necrosis factor (TNF)-alpha production and endotoxin shock.	2	3	2.88	0.0379	9606.ENSP00000302486,9606.ENSP00000398698	MAP2K1,TNF
PMID:25807261	(2015) Discovery of benzo[f]indole-4,9-dione derivatives as new types of anti-inflammatory agents.	2	3	2.88	0.0379	9606.ENSP00000362680,9606.ENSP00000398698	SRC,TNF
PMID:25880773	(2015) Tat-induced histopathological alterations mediate hippocampus-associated behavioural impairments in rats.	2	3	2.88	0.0379	9606.ENSP00000398698,9606.ENSP00000430656	TNF,CA1
PMID:25894361	(2015) In silico identification of targets for a novel scaffold, 2-thiazolylimino-5-benzylidin-thiazolidin-4-one.	2	3	2.88	0.0379	9606.ENSP00000264637,9606.ENSP00000303211	THRA,ACHE
PMID:25905810	(2015) Neural regulation of hematopoiesis, inflammation, and cancer.	3	44	1.89	0.0379	9606.ENSP00000305372,9606.ENSP00000306490,9606.ENSP00000398698	ADRB2,CHRM1,TNF
PMID:26072273	(2015) The epigenetics of aging and neurodegeneration.	4	148	1.49	0.0379	9606.ENSP00000303211,9606.ENSP00000306490,9606.ENSP00000324806,9606.ENSP00000362680	ACHE,CHRM1,GSK3B,SRC
PMID:26087188	(2015) Hematopoietic cell kinase (HCK) as a therapeutic target in immune and cancer cells.	3	46	1.88	0.0379	9606.ENSP00000254066,9606.ENSP00000362680,9606.ENSP00000398698	RARA,SRC,TNF
PMID:26309187	(2015) Exposure to cigarette smoke downregulates beta2-adrenergic receptor expression and upregulates inflammation in alveolar macrophages.	2	3	2.88	0.0379	9606.ENSP00000305372,9606.ENSP00000398698	ADRB2,TNF
PMID:26593914	(2015) Leptin Promotes cPLA2 Gene Expression through Activation of the MAPKNF-kappaBp300 Cascade.	3	43	1.9	0.0379	9606.ENSP00000302486,9606.ENSP00000362680,9606.ENSP00000398698	MAP2K1,SRC,TNF
PMID:26648121	(2015) A simple feature construction method for predicting upstreamdownstream signal flow in human protein-protein interaction networks.	3	42	1.91	0.0379	9606.ENSP00000324806,9606.ENSP00000362680,9606.ENSP00000398698	GSK3B,SRC,TNF
PMID:27493520	(2015) Experimental and theoretical bases for mechanisms of antigen discrimination by T cells.	2	3	2.88	0.0379	9606.ENSP00000362680,9606.ENSP00000398698	SRC,TNF
PMID:23362215	(2014) Wogonin attenuates endotoxin-induced prostaglandin E2 and nitric oxide production via Src-ERK12-NFkappaB pathway in BV-2 microglial cells.	2	3	2.88	0.0379	9606.ENSP00000302486,9606.ENSP00000362680	MAP2K1,SRC
PMID:24052247	(2014) Microglial inhibitory effect of ginseng ameliorates cognitive deficits and neuroinflammation following traumatic head injury in rats.	2	3	2.88	0.0379	9606.ENSP00000303211,9606.ENSP00000398698	ACHE,TNF
PMID:24059302	(2014) Invokana (Canagliflozin) as a dual inhibitor of acetylcholinesterase and sodium glucose co-transporter 2: advancement in Alzheimers disease- diabetes type 2 linkage via an enzoinformatics study.	2	3	2.88	0.0379	9606.ENSP00000303211,9606.ENSP00000327943	ACHE,SLC5A2
PMID:24559182	(2014) Association of alpha2a and beta2 adrenoceptor expression with clinical outcome in breast cancer.	2	3	2.88	0.0379	9606.ENSP00000280155,9606.ENSP00000305372	ADRA2A,ADRB2
PMID:24565562	(2014) Estrogen signaling crosstalk: Implications for endocrine resistance in ovarian cancer.	3	42	1.91	0.0379	9606.ENSP00000302486,9606.ENSP00000362680,9606.ENSP00000398698	MAP2K1,SRC,TNF
PMID:24568636	(2014) Forced swim test induces divergent global transcriptomic alterations in the hippocampus of high versus low novelty-seeker rats.	3	45	1.88	0.0379	9606.ENSP00000302486,9606.ENSP00000324806,9606.ENSP00000362680	MAP2K1,GSK3B,SRC
PMID:24632812	(2014) Transcriptomic analysis of the effects of a fish oil enriched diet on murine brains.	4	153	1.48	0.0379	9606.ENSP00000261007,9606.ENSP00000305372,9606.ENSP00000362680,9606.ENSP00000398698	CHRNA1,ADRB2,SRC,TNF
PMID:24766896	(2014) Bacteria fighting back: how pathogens target and subvert the host innate immune system.	3	45	1.88	0.0379	9606.ENSP00000302486,9606.ENSP00000362680,9606.ENSP00000398698	MAP2K1,SRC,TNF
PMID:25149989	(2014) Inhibition of intracellular signaling pathways NF-kappaB and MEK12 attenuates neuropathic pain development and enhances morphine analgesia.	2	3	2.88	0.0379	9606.ENSP00000265572,9606.ENSP00000302486	OPRK1,MAP2K1
PMID:25366117	(2014) NF-kappaB-induced KIAA1199 promotes survival through EGFR signalling.	3	44	1.89	0.0379	9606.ENSP00000302486,9606.ENSP00000362680,9606.ENSP00000398698	MAP2K1,SRC,TNF
PMID:27308373	(2014) Role of G protein-coupled receptor kinase 2 in tumoral angiogenesis.	3	45	1.88	0.0379	9606.ENSP00000305372,9606.ENSP00000362680,9606.ENSP00000398698	ADRB2,SRC,TNF
PMID:23459114	(2013) Transformation of context-dependent sensory dynamics into motor behavior.	2	3	2.88	0.0379	9606.ENSP00000303211,9606.ENSP00000362680	ACHE,SRC
PMID:23747885	(2013) Antibody-based therapy of acute myeloid leukemia with gemtuzumab ozogamicin.	3	42	1.91	0.0379	9606.ENSP00000302486,9606.ENSP00000362680,9606.ENSP00000398698	MAP2K1,SRC,TNF
PMID:23775601	(2013) Effects of norepinephrine on immune functions of cultured splenic lymphocytes exposed to aluminum trichloride.	2	3	2.88	0.0379	9606.ENSP00000305372,9606.ENSP00000398698	ADRB2,TNF
PMID:23868980	(2013) Src mediates the mechanical activation of myogenesis by activating TNFalpha-converting enzyme.	2	3	2.88	0.0379	9606.ENSP00000362680,9606.ENSP00000398698	SRC,TNF
PMID:23871716	(2013) Inhibition of glycogen synthase kinase-3beta by lithium chloride suppresses 6-hydroxydopamine-induced inflammatory response in primary cultured astrocytes.	2	3	2.88	0.0379	9606.ENSP00000324806,9606.ENSP00000398698	GSK3B,TNF
PMID:24832798	(2013) Dynamic Interplay of Smooth Muscle alpha-Actin Gene-Regulatory Proteins Reflects the Biological Complexity of Myofibroblast Differentiation.	3	44	1.89	0.0379	9606.ENSP00000302486,9606.ENSP00000362680,9606.ENSP00000398698	MAP2K1,SRC,TNF
PMID:21905018	(2012) Soluble VE-cadherin in rheumatoid arthritis patients correlates with disease activity: evidence for tumor necrosis factor alpha-induced VE-cadherin cleavage.	2	3	2.88	0.0379	9606.ENSP00000362680,9606.ENSP00000398698	SRC,TNF
PMID:22413885	(2012) Molecular pathway profiling of T lymphocyte signal transduction pathways; Th1 and Th2 genomic fingerprints are defined by TCR and CD28-mediated signaling.	3	43	1.9	0.0379	9606.ENSP00000302486,9606.ENSP00000362680,9606.ENSP00000398698	MAP2K1,SRC,TNF
PMID:22415876	(2012) Concordance of changes in metabolic pathways based on plasma metabolomics and skeletal muscle transcriptomics in type 1 diabetes.	3	46	1.88	0.0379	9606.ENSP00000302486,9606.ENSP00000362680,9606.ENSP00000380241	MAP2K1,SRC,NUDT1
PMID:22560216	(2012) Inflammation and lipid signaling in the etiology of insulin resistance.	3	46	1.88	0.0379	9606.ENSP00000302486,9606.ENSP00000362680,9606.ENSP00000398698	MAP2K1,SRC,TNF
PMID:22570668	(2012) The role of airway epithelial cells in response to mycobacteria infection.	3	43	1.9	0.0379	9606.ENSP00000302486,9606.ENSP00000362680,9606.ENSP00000398698	MAP2K1,SRC,TNF
PMID:22645624	(2012) Abeta damages learning and memory in Alzheimers disease rats with kidney-yang deficiency.	2	3	2.88	0.0379	9606.ENSP00000305372,9606.ENSP00000398698	ADRB2,TNF
PMID:22649784	(2012) Role of STAT3 in Transformation and Drug Resistance in CML.	3	44	1.89	0.0379	9606.ENSP00000302486,9606.ENSP00000362680,9606.ENSP00000398698	MAP2K1,SRC,TNF
PMID:22875452	(2012) An inside view: VEGF receptor trafficking and signaling.	3	45	1.88	0.0379	9606.ENSP00000302486,9606.ENSP00000305372,9606.ENSP00000362680	MAP2K1,ADRB2,SRC
PMID:22885130	(2012) Src and Syk are targeted to an anti-inflammatory ethanol extract of Aralia continentalis.	2	3	2.88	0.0379	9606.ENSP00000303211,9606.ENSP00000362680	ACHE,SRC
PMID:22961153	(2012) Does a beta2-adrenergic receptor-WNK4-Na-Cl co-transporter signal cascade exist in the in vivo kidney?	2	3	2.88	0.0379	9606.ENSP00000305372,9606.ENSP00000402152	ADRB2,SLC12A3
PMID:23021218	(2012) TRPV4 is a regulator of adipose oxidative metabolism, inflammation, and energy homeostasis.	3	46	1.88	0.0379	9606.ENSP00000301365,9606.ENSP00000302486,9606.ENSP00000398698	TRPV3,MAP2K1,TNF
PMID:23046419	(2012) Differential regulation of the mouse and human Wnt5a alternative promoters A and B.	2	3	2.88	0.0379	9606.ENSP00000302486,9606.ENSP00000398698	MAP2K1,TNF
PMID:23284997	(2012) How difficult is it to fold a knotted protein? In silico insights from surface-tethered folding experiments.	2	3	2.88	0.0379	9606.ENSP00000380241,9606.ENSP00000430656	NUDT1,CA1
PMID:21152187	(2011) Zinc metalloproteinases and amyloid Beta-Peptide metabolism: the positive side of proteolysis in Alzheimers disease.	3	42	1.91	0.0379	9606.ENSP00000303211,9606.ENSP00000362680,9606.ENSP00000398698	ACHE,SRC,TNF
PMID:21354239	(2011) Src signaling involvement in Japanese encephalitis virus-induced cytokine production in microglia.	2	3	2.88	0.0379	9606.ENSP00000362680,9606.ENSP00000398698	SRC,TNF
PMID:21371423	(2011) Megalin is downregulated via LPS-TNF-alpha-ERK12 signaling pathway in proximal tubule cells.	2	3	2.88	0.0379	9606.ENSP00000302486,9606.ENSP00000398698	MAP2K1,TNF
PMID:21566012	(2011) TNF transactivation of EGFR stimulates cytoprotective COX-2 expression in gastrointestinal epithelial cells.	2	3	2.88	0.0379	9606.ENSP00000362680,9606.ENSP00000398698	SRC,TNF
PMID:21680539	(2011) Emerging roles of protein kinase D1 in cancer.	3	45	1.88	0.0379	9606.ENSP00000302486,9606.ENSP00000362680,9606.ENSP00000398698	MAP2K1,SRC,TNF
PMID:22199935	(2011) 4-Methyl-2-oxo-2H-chromen-7-yl 4-meth-oxy-benzene-sulfonate.	2	3	2.88	0.0379	9606.ENSP00000302486,9606.ENSP00000398698	MAP2K1,TNF
PMID:22654555	(2011) The genetic basis of graves disease.	3	43	1.9	0.0379	9606.ENSP00000305372,9606.ENSP00000362680,9606.ENSP00000398698	ADRB2,SRC,TNF
PMID:22654848	(2011) Mouse models of follicular and papillary thyroid cancer progression.	3	43	1.9	0.0379	9606.ENSP00000302486,9606.ENSP00000362680,9606.ENSP00000398698	MAP2K1,SRC,TNF
PMID:19769947	(2010) Src-mediated regulation of inflammatory responses by actin polymerization.	2	3	2.88	0.0379	9606.ENSP00000362680,9606.ENSP00000398698	SRC,TNF
PMID:20097764	(2010) Histone deacetylase-3 activation promotes tumor necrosis factor-alpha (TNF-alpha) expression in cardiomyocytes during lipopolysaccharide stimulation.	2	3	2.88	0.0379	9606.ENSP00000362680,9606.ENSP00000398698	SRC,TNF
PMID:20111901	(2010) SSeCKS promotes tumor necrosis factor-alpha autocrine via activating p38 and JNK pathways in Schwann cells.	2	3	2.88	0.0379	9606.ENSP00000362680,9606.ENSP00000398698	SRC,TNF
PMID:20135061	(2010) Adrenergic receptor polymorphisms and platelet reactivity after treatment with dual antiplatelet therapy with aspirin and clopidogrel in acute coronary syndrome.	2	3	2.88	0.0379	9606.ENSP00000280155,9606.ENSP00000305372	ADRA2A,ADRB2
PMID:20375307	(2010) Signal inhibitory receptor on leukocytes-1 is a novel functional inhibitory immune receptor expressed on human phagocytes.	2	3	2.88	0.0379	9606.ENSP00000362680,9606.ENSP00000398698	SRC,TNF
PMID:20414333	(2010) Antiangiogenic therapy and mechanisms of tumor resistance in malignant glioma.	3	44	1.89	0.0379	9606.ENSP00000302486,9606.ENSP00000362680,9606.ENSP00000398698	MAP2K1,SRC,TNF
PMID:20625287	(2010) Regulation of acinar cell function in the pancreas.	3	46	1.88	0.0379	9606.ENSP00000305372,9606.ENSP00000362680,9606.ENSP00000398698	ADRB2,SRC,TNF
PMID:20714788	(2010) Antimetastatic efficacy of silibinin: molecular mechanisms and therapeutic potential against cancer.	3	43	1.9	0.0379	9606.ENSP00000302486,9606.ENSP00000362680,9606.ENSP00000398698	MAP2K1,SRC,TNF
PMID:20924352	(2010) Dynamic interaction networks in a hierarchically organized tissue.	3	45	1.88	0.0379	9606.ENSP00000302486,9606.ENSP00000362680,9606.ENSP00000398698	MAP2K1,SRC,TNF
PMID:21143896	(2010) Defining the antigen receptor-dependent regulatory network that induces arrest of cycling immature B-lymphocytes.	3	42	1.91	0.0379	9606.ENSP00000302486,9606.ENSP00000362680,9606.ENSP00000398698	MAP2K1,SRC,TNF
PMID:21369414	(2010) Vascular cognitive impairment: Current concepts and Indian perspective.	2	3	2.88	0.0379	9606.ENSP00000303211,9606.ENSP00000430656	ACHE,CA1
PMID:21787660	(2010) Protective effect of reduced glutathione on the liver injury induced by acute omethoate poisoning.	2	3	2.88	0.0379	9606.ENSP00000303211,9606.ENSP00000398698	ACHE,TNF
PMID:24281071	(2010) Oxidative and nitrosative stress in the metastatic microenvironment.	3	42	1.91	0.0379	9606.ENSP00000362680,9606.ENSP00000380241,9606.ENSP00000398698	SRC,NUDT1,TNF
PMID:19091303	(2009) Protein scaffolds in MAP kinase signalling.	3	45	1.88	0.0379	9606.ENSP00000302486,9606.ENSP00000362680,9606.ENSP00000398698	MAP2K1,SRC,TNF
PMID:19153083	(2009) MEK1 binds directly to betaarrestin1, influencing both its phosphorylation by ERK and the timing of its isoprenaline-stimulated internalization.	2	3	2.88	0.0379	9606.ENSP00000302486,9606.ENSP00000362680	MAP2K1,SRC
PMID:19158403	(2009) L-Thyroxine vs. 3,5,3-triiodo-L-thyronine and cell proliferation: activation of mitogen-activated protein kinase and phosphatidylinositol 3-kinase.	2	3	2.88	0.0379	9606.ENSP00000264637,9606.ENSP00000362680	THRA,SRC
PMID:19273391	(2009) Role of peroxynitrite in the redox regulation of cell signal transduction pathways.	3	44	1.89	0.0379	9606.ENSP00000302486,9606.ENSP00000362680,9606.ENSP00000398698	MAP2K1,SRC,TNF
PMID:19275929	(2009) Activation of Gi induces mechanical hyperalgesia poststress or inflammation.	2	3	2.88	0.0379	9606.ENSP00000305372,9606.ENSP00000398698	ADRB2,TNF
PMID:19426756	(2009) Timosaponin AIII, a saponin isolated from Anemarrhena asphodeloides, ameliorates learning and memory deficits in mice.	2	3	2.88	0.0379	9606.ENSP00000303211,9606.ENSP00000398698	ACHE,TNF
PMID:19563700	(2009) Molecular mechanisms of endothelial hyperpermeability: implications in inflammation.	3	45	1.88	0.0379	9606.ENSP00000302486,9606.ENSP00000362680,9606.ENSP00000398698	MAP2K1,SRC,TNF
PMID:19602594	(2009) Kinome profiling of chondrosarcoma reveals SRC-pathway activity and dasatinib as option for treatment.	2	3	2.88	0.0379	9606.ENSP00000324806,9606.ENSP00000362680	GSK3B,SRC
PMID:19804619	(2009) Osteoarthritis associated with estrogen deficiency.	3	46	1.88	0.0379	9606.ENSP00000254066,9606.ENSP00000362680,9606.ENSP00000398698	RARA,SRC,TNF
PMID:19929574	(2009) Cellular cholesterol involvement in Src, PKC, and p38JNK transduction pathways by porins.	2	3	2.88	0.0379	9606.ENSP00000362680,9606.ENSP00000398698	SRC,TNF
PMID:17692547	(2008) Fluticasone, but not salmeterol, reduces cigarette smoke-induced production of interleukin-8 in human airway smooth muscle.	2	3	2.88	0.0379	9606.ENSP00000305372,9606.ENSP00000398698	ADRB2,TNF
PMID:17971154	(2008) Tumour necrosis factor-alpha-mediated human polymeric immunoglobulin receptor expression is regulated by both mitogen-activated protein kinase and phosphatidylinositol-3-kinase in HT-29 cell line.	2	3	2.88	0.0379	9606.ENSP00000302486,9606.ENSP00000398698	MAP2K1,TNF
PMID:18086662	(2008) Suppression of v-Src transformation by andrographolide via degradation of the v-Src protein and attenuation of the Erk signaling pathway.	2	3	2.88	0.0379	9606.ENSP00000302486,9606.ENSP00000362680	MAP2K1,SRC
PMID:18641276	(2008) Leukocyte-endothelial cell interactions are linked to vascular permeability via ICAM-1-mediated signaling.	2	3	2.88	0.0379	9606.ENSP00000362680,9606.ENSP00000398698	SRC,TNF
PMID:18719028	(2008) Beta-adrenergic receptor mediated protection against doxorubicin-induced apoptosis in cardiomyocytes: the impact of high ambient glucose.	2	3	2.88	0.0379	9606.ENSP00000305372,9606.ENSP00000362680	ADRB2,SRC
PMID:18775670	(2008) The multiple roles of phosphoinositide 3-kinase in mast cell biology.	3	45	1.88	0.0379	9606.ENSP00000324806,9606.ENSP00000362680,9606.ENSP00000398698	GSK3B,SRC,TNF
PMID:18809221	(2008) The active metabolite of leflunomide, A77 1726, protects rat hepatocytes against bile acid-induced apoptosis.	2	3	2.88	0.0379	9606.ENSP00000362680,9606.ENSP00000398698	SRC,TNF
PMID:17177295	(2007) Inhibitory effect of TNF-alpha on the intestinal absorption of galactose.	2	3	2.88	0.0379	9606.ENSP00000302486,9606.ENSP00000398698	MAP2K1,TNF
PMID:17430342	(2007) The asthma-obesity link in childhood: open questions, complex evidence, a few answers only.	2	3	2.88	0.0379	9606.ENSP00000305372,9606.ENSP00000398698	ADRB2,TNF
PMID:17482757	(2007) Calyculin A stimulates the expression of TNF-alpha mRNA via phosphorylation of Akt in mouse osteoblastic MC3T3-E1 cells.	2	3	2.88	0.0379	9606.ENSP00000302486,9606.ENSP00000398698	MAP2K1,TNF
PMID:17620366	(2007) Extracellular signal-regulated kinase activation during renal ischemiareperfusion mediates focal adhesion dissolution and renal injury.	2	3	2.88	0.0379	9606.ENSP00000302486,9606.ENSP00000362680	MAP2K1,SRC
PMID:17634416	(2007) Ouabain stimulates protein kinase B (Akt) phosphorylation in opossum kidney proximal tubule cells through an ERK-dependent pathway.	2	3	2.88	0.0379	9606.ENSP00000302486,9606.ENSP00000362680	MAP2K1,SRC
PMID:17704189	(2007) Constitutive NADPH oxidase and increased mitochondrial respiratory chain activity regulate chemokine gene expression.	2	3	2.88	0.0379	9606.ENSP00000302486,9606.ENSP00000398698	MAP2K1,TNF
PMID:17893920	(2007) Motile membrane protrusions regulate cell-cell adhesion and migration of olfactory ensheathing glia.	2	3	2.88	0.0379	9606.ENSP00000302486,9606.ENSP00000362680	MAP2K1,SRC
PMID:17934341	(2007) Signaling pathway for 2,3,7,8-tetrachlorodibenzo-p-dioxin-induced TNF-alpha production in differentiated THP-1 human macrophages.	2	3	2.88	0.0379	9606.ENSP00000362680,9606.ENSP00000398698	SRC,TNF
PMID:18020707	(2007) A high-density admixture scan in 1,670 African Americans with hypertension.	3	41	1.93	0.0379	9606.ENSP00000305372,9606.ENSP00000398698,9606.ENSP00000402152	ADRB2,TNF,SLC12A3
PMID:16226010	(2006) Activated EGF receptor may balance ERK-inhibitory network signalling pathways.	2	3	2.88	0.0379	9606.ENSP00000305372,9606.ENSP00000362680	ADRB2,SRC
PMID:16443756	(2006) The beta 2-adrenergic receptor activates pro-migratory and pro-proliferative pathways in dermal fibroblasts via divergent mechanisms.	2	3	2.88	0.0379	9606.ENSP00000305372,9606.ENSP00000362680	ADRB2,SRC
PMID:16585076	(2006) Genetic association between COPD and polymorphisms in TNF, ADRB2 and EPHX1.	2	3	2.88	0.0379	9606.ENSP00000305372,9606.ENSP00000398698	ADRB2,TNF
PMID:16682956	(2006) Intrinsic FAK activity and Y925 phosphorylation facilitate an angiogenic switch in tumors.	2	3	2.88	0.0379	9606.ENSP00000302486,9606.ENSP00000362680	MAP2K1,SRC
PMID:17032647	(2006) Maximal beta3-adrenergic regulation of lipolysis involves Src and epidermal growth factor receptor-dependent ERK12 activation.	2	3	2.88	0.0379	9606.ENSP00000302486,9606.ENSP00000362680	MAP2K1,SRC
PMID:17054908	(2006) Mitogen-activated protein kinase kinase 1extracellular signal-regulated kinase (MEK-1ERK) inhibitors sensitize reduced glucocorticoid response mediated by TNFalpha in human epidermal keratinocytes (HaCaT).	2	3	2.88	0.0379	9606.ENSP00000302486,9606.ENSP00000398698	MAP2K1,TNF
PMID:15565652	(2005) BH(4) (tetrahydrobiopterin)-dependent activation, but not the expression, of inducible NOS (nitric oxide synthase)-2 in proinflammatory cytokine-stimulated, cultured normal human astrocytes is mediated by MEK-ERK kinases.	2	3	2.88	0.0379	9606.ENSP00000302486,9606.ENSP00000398698	MAP2K1,TNF
PMID:15617524	(2005) Cell invasion and IL-8 production pathways initiated by YadA of Yersinia pseudotuberculosis require common signalling molecules (FAK, c-Src, Ras) and distinct cell factors.	2	3	2.88	0.0379	9606.ENSP00000302486,9606.ENSP00000362680	MAP2K1,SRC
PMID:15629129	(2005) Tyrosine kinase inhibitors attenuate Japanese encephalitis virus-induced neurotoxicity.	2	3	2.88	0.0379	9606.ENSP00000362680,9606.ENSP00000398698	SRC,TNF
PMID:15703835	(2005) PKC-mediated survival signaling in breast carcinoma cells: a role for MEK1-AP1 signaling.	2	3	2.88	0.0379	9606.ENSP00000302486,9606.ENSP00000398698	MAP2K1,TNF
PMID:16019429	(2005) Characterization of intracellular pathways leading to coinduction of thrombospondin-1 and TGF-beta1 expression in rat hepatic stellate cells.	2	3	2.88	0.0379	9606.ENSP00000362680,9606.ENSP00000398698	SRC,TNF
PMID:16163708	(2005) Suppression of p65 phosphorylation coincides with inhibition of IkappaBalpha polyubiquitination and degradation.	2	3	2.88	0.0379	9606.ENSP00000302486,9606.ENSP00000398698	MAP2K1,TNF
PMID:16229467	(2005) Cytokines regulate beta-2-adrenergic receptor responsiveness in airway smooth muscle via multiple PKA- and EP2 receptor-dependent mechanisms.	2	3	2.88	0.0379	9606.ENSP00000305372,9606.ENSP00000398698	ADRB2,TNF
PMID:16343285	(2005) Inhibitory effects of the beta-adrenergic receptor agonist zilpaterol on the LPS-induced production of TNF-alpha in vitro and in vivo.	2	3	2.88	0.0379	9606.ENSP00000305372,9606.ENSP00000398698	ADRB2,TNF
PMID:17375476	(2005) Requirement of multiple signaling pathways for the augmented production of hyaluronan by v-Src.	2	3	2.88	0.0379	9606.ENSP00000302486,9606.ENSP00000362680	MAP2K1,SRC
PMID:14657961	(2004) Requirement of caspase-mediated cleavage of c-Abl during stress-induced apoptosis.	2	3	2.88	0.0379	9606.ENSP00000362680,9606.ENSP00000398698	SRC,TNF
PMID:14757367	(2004) Serum amyloid A-induced mRNA expression and release of tumor necrosis factor-alpha (TNF-alpha) in human neutrophils.	2	3	2.88	0.0379	9606.ENSP00000302486,9606.ENSP00000398698	MAP2K1,TNF
PMID:14990578	(2004) Distinct roles for Src tyrosine kinase in beta2-adrenergic receptor signaling to MAPK and in receptor internalization.	2	3	2.88	0.0379	9606.ENSP00000305372,9606.ENSP00000362680	ADRB2,SRC
PMID:15313439	(2004) Arctigenin, a phenylpropanoid dibenzylbutyrolactone lignan, inhibits MAP kinases and AP-1 activation via potent MKK inhibition: the role in TNF-alpha inhibition.	2	3	2.88	0.0379	9606.ENSP00000302486,9606.ENSP00000398698	MAP2K1,TNF
PMID:15571209	(2004) Modification of cytokine milieu by A2A adenosine receptor signaling--possible application for inflammatory diseases.	2	3	2.88	0.0379	9606.ENSP00000305372,9606.ENSP00000398698	ADRB2,TNF
PMID:12606479	(2003) Regulation of vascular endothelial growth factor production by Leydig cells in vitro: the role of protein kinase A and mitogen-activated protein kinase cascade.	2	3	2.88	0.0379	9606.ENSP00000302486,9606.ENSP00000362680	MAP2K1,SRC
PMID:12750009	(2003) Tumor necrosis factor-alpha triggers cell death of sensitized potassium chloride-stimulated cholinergic neurons.	2	3	2.88	0.0379	9606.ENSP00000303211,9606.ENSP00000398698	ACHE,TNF
PMID:12808098	(2003) Cooperation of cytokine signaling with chimeric transcription factors in leukemogenesis: PML-retinoic acid receptor alpha blocks growth factor-mediated differentiation.	2	3	2.88	0.0379	9606.ENSP00000254066,9606.ENSP00000362680	RARA,SRC
PMID:12871932	(2003) Glycogen synthase kinase-3 beta regulates NF-kappa B1p105 stability.	2	3	2.88	0.0379	9606.ENSP00000324806,9606.ENSP00000398698	GSK3B,TNF
PMID:14500470	(2003) Up-regulation of interleukin-8 by novel small cytoplasmic molecules of nontypeable Haemophilus influenzae via p38 and extracellular signal-regulated kinase pathways.	2	3	2.88	0.0379	9606.ENSP00000302486,9606.ENSP00000362680	MAP2K1,SRC
PMID:14576831	(2003) Type-2A protein phosphatase activity is required to maintain death receptor responsiveness.	2	3	2.88	0.0379	9606.ENSP00000302486,9606.ENSP00000398698	MAP2K1,TNF
PMID:14654170	(2003) Pretreatment with PKC inhibitor triggers TNF-alpha induced apoptosis in TNF-alpha-resistant B16 melanoma BL6 cells.	2	3	2.88	0.0379	9606.ENSP00000302486,9606.ENSP00000398698	MAP2K1,TNF
PMID:15033702	(2003) Inhibition of JNK by HGFSF prevents apoptosis induced by TNF-alpha.	2	3	2.88	0.0379	9606.ENSP00000302486,9606.ENSP00000398698	MAP2K1,TNF
PMID:11740866	(2002) TNFalpha activates c-Jun amino terminal kinase through p47(phox).	2	3	2.88	0.0379	9606.ENSP00000362680,9606.ENSP00000398698	SRC,TNF
PMID:11948246	(2002) The production of macrophage inflammatory protein-2 induced by soluble intercellular adhesion molecule-1 in mouse astrocytes is mediated by src tyrosine kinases and p4244 mitogen-activated protein kinase.	2	3	2.88	0.0379	9606.ENSP00000362680,9606.ENSP00000398698	SRC,TNF
PMID:12013149	(2002) Effect of fentanyl on TNF-alpha and IL-1beta levels during global ischemiareperfusion in rats.	2	3	2.88	0.0379	9606.ENSP00000398698,9606.ENSP00000430656	TNF,CA1
PMID:12121887	(2002) Role of pp60(c-src) and p(4442) MAPK in ANG II-induced contraction of rat tonic gastrointestinal smooth muscles.	2	3	2.88	0.0379	9606.ENSP00000302486,9606.ENSP00000362680	MAP2K1,SRC
PMID:12650699	(2002) Sex steroid hormones act as growth factors.	2	3	2.88	0.0379	9606.ENSP00000302486,9606.ENSP00000362680	MAP2K1,SRC
PMID:12701623	(2002) Implication of Galpha i proteins and Src tyrosine kinases in endotoxin-induced signal transduction events and mediator production.	2	3	2.88	0.0379	9606.ENSP00000362680,9606.ENSP00000398698	SRC,TNF
PMID:11159729	(2001) Somatostatin receptor-mediated arachidonic acid mobilization: evidence for partial agonism of synthetic peptides.	2	3	2.88	0.0379	9606.ENSP00000302486,9606.ENSP00000362680	MAP2K1,SRC
PMID:11420726	(2001) Avian erythroleukemia: a model for corepressor function in cancer.	2	3	2.88	0.0379	9606.ENSP00000254066,9606.ENSP00000264637	RARA,THRA
PMID:11546645	(2001) Regulation and distribution of MAdCAM-1 in endothelial cells in vitro.	2	3	2.88	0.0379	9606.ENSP00000302486,9606.ENSP00000398698	MAP2K1,TNF
PMID:11568005	(2001) Extracellular signal-regulated protein kinase signaling pathway negatively regulates the phenotypic and functional maturation of monocyte-derived human dendritic cells.	2	3	2.88	0.0379	9606.ENSP00000302486,9606.ENSP00000398698	MAP2K1,TNF
PMID:10961382	(2000) Stereoselectivity at the beta2-adrenoceptor on macrophages is a major determinant of the anti-inflammatory effects of beta2-agonists.	2	3	2.88	0.0379	9606.ENSP00000305372,9606.ENSP00000398698	ADRB2,TNF
PMID:10982776	(2000) Tumor necrosis factor alpha triggers antiapoptotic mechanisms in rat pancreatic cells through pancreatitis-associated protein I activation.	2	3	2.88	0.0379	9606.ENSP00000302486,9606.ENSP00000398698	MAP2K1,TNF
PMID:11097748	(2000) Signalling to translational activation of tumour necrosis factor-alpha expression in human THP-1 cells.	2	3	2.88	0.0379	9606.ENSP00000302486,9606.ENSP00000398698	MAP2K1,TNF
PMID:11449988	(2000) Adrenergic mediation of TNF alpha-stimulated ICAM-1 expression on human brain microvascular endothelial cells.	2	3	2.88	0.0379	9606.ENSP00000305372,9606.ENSP00000398698	ADRB2,TNF
PMID:10224146	(1999) Thrombin induces proteinase-activated receptor-1 gene expression in endothelial cells via activation of Gi-linked Rasmitogen-activated protein kinase pathway.	2	3	2.88	0.0379	9606.ENSP00000302486,9606.ENSP00000362680	MAP2K1,SRC
PMID:10228164	(1999) Non-transcriptional action of oestradiol and progestin triggers DNA synthesis.	2	3	2.88	0.0379	9606.ENSP00000302486,9606.ENSP00000362680	MAP2K1,SRC
PMID:10347142	(1999) Feedback regulation of beta-arrestin1 function by extracellular signal-regulated kinases.	2	3	2.88	0.0379	9606.ENSP00000302486,9606.ENSP00000305372	MAP2K1,ADRB2
PMID:10393094	(1999) p4442 mitogen-activated protein kinase is involved in the expression of ornithine decarboxylase in leukaemia L1210 cells.	2	3	2.88	0.0379	9606.ENSP00000302486,9606.ENSP00000362680	MAP2K1,SRC
PMID:10408809	(1999) Brain IL-1beta increases neutrophil and decreases lymphocyte counts through stimulation of neuroimmune pathways.	2	3	2.88	0.0379	9606.ENSP00000305372,9606.ENSP00000398698	ADRB2,TNF
PMID:10418876	(1999) Characterization of bovine coronavirus isolatesfrom eight different states in the USA.	2	3	2.88	0.0379	9606.ENSP00000398698,9606.ENSP00000430656	TNF,CA1
PMID:10505977	(1999) Inhibition of peripheral NF-kappaB activation by central action of alpha-melanocyte-stimulating hormone.	2	3	2.88	0.0379	9606.ENSP00000305372,9606.ENSP00000398698	ADRB2,TNF
PMID:9665286	(1998) Blood mononuclear cell production of TNF-alpha and IL-8: engagement of different signal transduction pathways including the p42 MAP kinase pathway.	2	3	2.88	0.0379	9606.ENSP00000302486,9606.ENSP00000398698	MAP2K1,TNF
PMID:9843377	(1998) Agonist-mediated downregulation of G alpha i via the alpha 2-adrenergic receptor is targeted by receptor-Gi interaction and is independent of receptor signaling and regulation.	2	3	2.88	0.0379	9606.ENSP00000280155,9606.ENSP00000305372	ADRA2A,ADRB2
PMID:9129150	(1997) Down-regulation of NF-kappaB activity and NF-kappaB p65 subunit expression by ras and polyoma middle T oncogenes in human colonic Caco-2 cells.	2	3	2.88	0.0379	9606.ENSP00000362680,9606.ENSP00000398698	SRC,TNF
PMID:9174358	(1997) Alpha 2A-adrenergic receptor stimulated calcium release is transduced by Gi-associated G(beta gamma)-mediated activation of phospholipase C.	2	3	2.88	0.0379	9606.ENSP00000280155,9606.ENSP00000305372	ADRA2A,ADRB2
PMID:9220972	(1997) Role of the amino terminus of the third intracellular loop in agonist-promoted downregulation of the alpha2A-adrenergic receptor.	2	3	2.88	0.0379	9606.ENSP00000280155,9606.ENSP00000305372	ADRA2A,ADRB2
PMID:9294124	(1997) Lipopolysaccharide-stimulated osteoclastogenesis is mediated by tumor necrosis factor via its P55 receptor.	2	3	2.88	0.0379	9606.ENSP00000362680,9606.ENSP00000398698	SRC,TNF
PMID:9380402	(1997) MEK1 mediates a positive feedback on Raf-1 activity independently of Ras and Src.	2	3	2.88	0.0379	9606.ENSP00000302486,9606.ENSP00000362680	MAP2K1,SRC
PMID:8626427	(1996) The unique nature of the serine interactions for alpha 1-adrenergic receptor agonist binding and activation.	2	3	2.88	0.0379	9606.ENSP00000280155,9606.ENSP00000305372	ADRA2A,ADRB2
PMID:7738044	(1995) Characteristics of the alpha 2beta 2-adrenergic receptor-coupled adenylyl cyclase system in rat myometrium during pregnancy.	2	3	2.88	0.0379	9606.ENSP00000280155,9606.ENSP00000305372	ADRA2A,ADRB2
PMID:7882570	(1995) Anti-inflammatory activity of salmeterol: down-regulation of cytokine production.	2	3	2.88	0.0379	9606.ENSP00000305372,9606.ENSP00000398698	ADRB2,TNF
PMID:8335578	(1993) TNF-alpha and cyclooxygenase metabolites do not modulate C. albicans septic shock with disseminated candidiasis.	2	3	2.88	0.0379	9606.ENSP00000398698,9606.ENSP00000430656	TNF,CA1
PMID:1568230	(1992) Detection of frequent allelic loss on proximal chromosome 17q in sporadic breast carcinoma using microsatellite length polymorphisms.	2	3	2.88	0.0379	9606.ENSP00000254066,9606.ENSP00000264637	RARA,THRA
PMID:3380784	(1988) 2,3,7,8-Tetrachlorodibenzo-p-dioxin causes increases in expression of c-erb-A and levels of protein-tyrosine kinases in selected tissues of responsive mouse strains.	2	3	2.88	0.0379	9606.ENSP00000264637,9606.ENSP00000362680	THRA,SRC
PMID:3112775	(1987) Reduced tyrosine kinase specific activity is associated with hypophosphorylation of pp60c-src in cells infected with avian erythroblastosis virus.	2	3	2.88	0.0379	9606.ENSP00000264637,9606.ENSP00000362680	THRA,SRC
PMID:6328658	(1984) Sequencing the erbA gene of avian erythroblastosis virus reveals a new type of oncogene.	2	3	2.88	0.0379	9606.ENSP00000264637,9606.ENSP00000362680	THRA,SRC
PMID:35248049	(2022) MUC1 is a potential target to overcome trastuzumab resistance in breast cancer therapy.	3	47	1.87	0.0395	9606.ENSP00000302486,9606.ENSP00000362680,9606.ENSP00000398698	MAP2K1,SRC,TNF
PMID:35327432	(2022) Anti-Microbial Activity of Phytocannabinoids and Endocannabinoids in the Light of Their Physiological and Pathophysiological Roles.	3	47	1.87	0.0395	9606.ENSP00000301365,9606.ENSP00000303211,9606.ENSP00000398698	TRPV3,ACHE,TNF
PMID:33801279	(2021) Pathogenic Roles of S100A8 and S100A9 Proteins in Acute Myeloid and Lymphoid Leukemia: Clinical and Therapeutic Impacts.	3	47	1.87	0.0395	9606.ENSP00000254066,9606.ENSP00000362680,9606.ENSP00000398698	RARA,SRC,TNF
PMID:33928135	(2021) Systematic Understanding of Pathophysiological Mechanisms of Oxidative Stress-Related Conditions-Diabetes Mellitus, Cardiovascular Diseases, and Ischemia-Reperfusion Injury.	3	47	1.87	0.0395	9606.ENSP00000324806,9606.ENSP00000362680,9606.ENSP00000398698	GSK3B,SRC,TNF
PMID:33959028	(2021) Application of Proteomics and Metabonomics to Reveal the Molecular Basis of Atractylodis Macrocephalae Rhizome for Ameliorating Hypothyroidism Instead of Hyperthyroidism.	3	47	1.87	0.0395	9606.ENSP00000264637,9606.ENSP00000305372,9606.ENSP00000324806	THRA,ADRB2,GSK3B
PMID:34343000	(2021) Proteomics and Phosphoproteomics Profiling of Drug-Addicted BRAFi-Resistant Melanoma Cells.	3	47	1.87	0.0395	9606.ENSP00000302486,9606.ENSP00000324806,9606.ENSP00000398698	MAP2K1,GSK3B,TNF
PMID:34354739	(2021) Changthangi Pashmina Goat Genome: Sequencing, Assembly, and Annotation.	3	47	1.87	0.0395	9606.ENSP00000305372,9606.ENSP00000362680,9606.ENSP00000398698	ADRB2,SRC,TNF
PMID:34856957	(2021) Identification of transcription factors and construction of a novel miRNA regulatory network in primary osteoarthritis by integrated analysis.	3	47	1.87	0.0395	9606.ENSP00000254066,9606.ENSP00000302486,9606.ENSP00000324806	RARA,MAP2K1,GSK3B
PMID:34966281	(2021) Integration of System Biology Tools to Investigate Huperzine A as an Anti-Alzheimer Agent.	3	47	1.87	0.0395	9606.ENSP00000261007,9606.ENSP00000303211,9606.ENSP00000324806	CHRNA1,ACHE,GSK3B
PMID:31097679	(2019) Tyrosine nitrations impaired intracellular trafficking of FSHR to the cell surface and FSH-induced Akt-FoxO3a signaling in human granulosa cells.	3	47	1.87	0.0395	9606.ENSP00000280155,9606.ENSP00000305372,9606.ENSP00000306490	ADRA2A,ADRB2,CHRM1
PMID:31614739	(2019) PPARgamma and Cognitive Performance.	3	47	1.87	0.0395	9606.ENSP00000303211,9606.ENSP00000324806,9606.ENSP00000398698	ACHE,GSK3B,TNF
PMID:27657028	(2016) Delivery of RNAi Therapeutics to the Airways-From Bench to Bedside.	3	47	1.87	0.0395	9606.ENSP00000305372,9606.ENSP00000362680,9606.ENSP00000398698	ADRB2,SRC,TNF
PMID:23290781	(2013) Sphingosine kinase 1 in cancer.	3	47	1.87	0.0395	9606.ENSP00000254066,9606.ENSP00000324806,9606.ENSP00000398698	RARA,GSK3B,TNF
PMID:23935373	(2013) Critical analysis of the potential for targeting STAT3 in human malignancy.	3	47	1.87	0.0395	9606.ENSP00000302486,9606.ENSP00000362680,9606.ENSP00000398698	MAP2K1,SRC,TNF
PMID:22189563	(2012) The link between metabolic abnormalities and endothelial dysfunction in type 2 diabetes: an update.	3	47	1.87	0.0395	9606.ENSP00000324806,9606.ENSP00000362680,9606.ENSP00000398698	GSK3B,SRC,TNF
PMID:25992210	(2012) An overview on the role of FLT3-tyrosine kinase receptor in acute myeloid leukemia: biology and treatment.	3	47	1.87	0.0395	9606.ENSP00000302486,9606.ENSP00000324806,9606.ENSP00000362680	MAP2K1,GSK3B,SRC
PMID:21980324	(2011) miRNA Alterations Modify Kinase Activation In The IGF-1 Pathway And Correlate With Colorectal Cancer Stage And Progression In Patients.	3	47	1.87	0.0395	9606.ENSP00000302486,9606.ENSP00000324806,9606.ENSP00000362680	MAP2K1,GSK3B,SRC
PMID:19935676	(2009) Mucins in cancer: function, prognosis and therapy.	3	47	1.87	0.0395	9606.ENSP00000324806,9606.ENSP00000362680,9606.ENSP00000398698	GSK3B,SRC,TNF
PMID:18752467	(2008) MAPK signalling in cardiovascular health and disease: molecular mechanisms and therapeutic targets.	3	47	1.87	0.0395	9606.ENSP00000302486,9606.ENSP00000362680,9606.ENSP00000398698	MAP2K1,SRC,TNF
PMID:33222620	(2022) Novel quinazolin-sulfonamid derivatives: synthesis, characterization, biological evaluation, and molecular docking studies.	2	4	2.76	0.0397	9606.ENSP00000303211,9606.ENSP00000430656	ACHE,CA1
PMID:35013148	(2022) Clenbuterol exerts antidiabetic activity through metabolic reprogramming of skeletal muscle cells.	3	51	1.83	0.0397	9606.ENSP00000305372,9606.ENSP00000324806,9606.ENSP00000327943	ADRB2,GSK3B,SLC5A2
PMID:35165799	(2022) 1-(7-Chloroquinolin-4-yl)-N-(4-Methoxybenzyl)-5-Methyl-1H-1,2, 3-Triazole-4- carboxamide Reduces Abeta Formation and Tau Phosphorylation in Cellular Models of Alzheimers Disease.	2	4	2.76	0.0397	9606.ENSP00000303211,9606.ENSP00000324806	ACHE,GSK3B
PMID:35175415	(2022) New Pd(II) complexes of the bisthiocarbohydrazones derived from isatin and disubstituted salicylaldehydes: Synthesis, characterization, crystal structures and inhibitory properties against some metabolic enzymes.	2	4	2.76	0.0397	9606.ENSP00000303211,9606.ENSP00000430656	ACHE,CA1
PMID:35269986	(2022) Recent Advances in Understanding Nrf2 Agonism and Its Potential Clinical Application to Metabolic and Inflammatory Diseases.	3	51	1.83	0.0397	9606.ENSP00000302486,9606.ENSP00000324806,9606.ENSP00000398698	MAP2K1,GSK3B,TNF
PMID:35299871	(2022) Cytotoxic and other bioactivities of a novel and known sesquiterpene lactones isolated from Vernonia leopoldi (Sch. Bip. ex Walp.) Vatke in breast cancer cell lines.	2	4	2.76	0.0397	9606.ENSP00000398698,9606.ENSP00000402152	TNF,SLC12A3
PMID:35347698	(2022) Propofol protects rats against intra-cerebroventricular Streptozotocin-induced cognitive dysfunction and neuronal damage.	2	4	2.76	0.0397	9606.ENSP00000303211,9606.ENSP00000398698	ACHE,TNF
PMID:35458706	(2022) Using Big Data Analytics to Back Engineer Protein Conformational Selection Mechanisms.	2	4	2.76	0.0397	9606.ENSP00000265572,9606.ENSP00000305372	OPRK1,ADRB2
PMID:35598796	(2022) Total alkaloid fraction of Leonurus japonicus Houtt. Promotes angiogenesis and wound healing through SRCMEKERK signaling pathway.	2	4	2.76	0.0397	9606.ENSP00000302486,9606.ENSP00000362680	MAP2K1,SRC
PMID:35745241	(2022) Consumption of Dietary Fiber with Different Physicochemical Properties during Late Pregnancy Alters the Gut Microbiota and Relieves Constipation in Sow Model.	2	4	2.76	0.0397	9606.ENSP00000303211,9606.ENSP00000398698	ACHE,TNF
PMID:35795567	(2022) Long-Acting beta2 Adrenergic Receptor Agonist Ameliorates Imiquimod-Induced Psoriasis-Like Skin Lesion by Regulating Keratinocyte Proliferation and Apoptosis.	2	4	2.76	0.0397	9606.ENSP00000305372,9606.ENSP00000398698	ADRB2,TNF
PMID:35837042	(2022) Verbascoside potentiates the effect of tyrosine kinase inhibitors on the induction of apoptosis and oxidative stress via the Abl-mediated MAPK signalling pathway in chronic myeloid leukaemia.	2	4	2.76	0.0397	9606.ENSP00000362680,9606.ENSP00000398698	SRC,TNF
PMID:35844244	(2022) Schizophrenia Hypothesis: Autonomic Nervous System Dysregulation of Fetal and Adult Immune Tolerance.	2	4	2.76	0.0397	9606.ENSP00000324806,9606.ENSP00000398698	GSK3B,TNF
PMID:35897817	(2022) Microglia Remodelling and Neuroinflammation Parallel Neuronal Hyperactivation Following Acute Organophosphate Poisoning.	2	4	2.76	0.0397	9606.ENSP00000303211,9606.ENSP00000398698	ACHE,TNF
PMID:35917597	(2022) Exploring enzyme inhibition profiles of novel halogenated chalcone derivatives on some metabolic enzymes: Synthesis, characterization and molecular modeling studies.	2	4	2.76	0.0397	9606.ENSP00000303211,9606.ENSP00000430656	ACHE,CA1
PMID:36057360	(2022) Synthesis, characterization, evaluation of metabolic enzyme inhibitors and in silico studies of thymol based 2-amino thiol and sulfonic acid compounds.	2	4	2.76	0.0397	9606.ENSP00000303211,9606.ENSP00000430656	ACHE,CA1
PMID:36228005	(2022) Development of fermented rice cake containing strawberry showing anti-inflammatory effect on LPS-stimulated macrophages and paw edema induced mice.	2	4	2.76	0.0397	9606.ENSP00000362680,9606.ENSP00000398698	SRC,TNF
PMID:36364255	(2022) Synthesis of Novel Bromophenol with Diaryl Methanes-Determination of Their Inhibition Effects on Carbonic Anhydrase and Acetylcholinesterase.	2	4	2.76	0.0397	9606.ENSP00000303211,9606.ENSP00000430656	ACHE,CA1
PMID:36424355	(2022) Vinyl functionalized 5,6-dimethylbenzimidazolium salts: Synthesis and biological activities.	2	4	2.76	0.0397	9606.ENSP00000303211,9606.ENSP00000430656	ACHE,CA1
PMID:36430321	(2022) Chronic Methylmercury Intoxication Induces Systemic Inflammation, Behavioral, and Hippocampal Amino Acid Changes in C57BL6J Adult Mice.	2	4	2.76	0.0397	9606.ENSP00000303211,9606.ENSP00000398698	ACHE,TNF
PMID:36440855	(2022) NE-activated beta2-ARbeta-arrestin 2Src pathway mediates duodenal hyperpermeability induced by water-immersion restraint stress.	2	4	2.76	0.0397	9606.ENSP00000305372,9606.ENSP00000362680	ADRB2,SRC
PMID:31172840	(2021) Synthesis of novel tris-chalcones and determination of their inhibition profiles against some metabolic enzymes.	2	4	2.76	0.0397	9606.ENSP00000303211,9606.ENSP00000430656	ACHE,CA1
PMID:32654296	(2021) A tale of (glycogen synthase kinase) three: Lithium, the kidney and coronavirus disease 19.	2	4	2.76	0.0397	9606.ENSP00000324806,9606.ENSP00000398698	GSK3B,TNF
PMID:32767187	(2021) Naringin Confers Protection against Psychosocial Defeat Stress-Induced Neurobehavioral Deficits in Mice: Involvement of Glutamic Acid Decarboxylase Isoform-67, Oxido-Nitrergic Stress, and Neuroinflammatory Mechanisms.	2	4	2.76	0.0397	9606.ENSP00000303211,9606.ENSP00000398698	ACHE,TNF
PMID:33034821	(2021) TNF-alpha Induces URG-4URGCP Gene Expression in Hepatoma Cells through Starvation Dependent Manner.	2	4	2.76	0.0397	9606.ENSP00000302486,9606.ENSP00000398698	MAP2K1,TNF
PMID:33279849	(2021) Pulsed Ultrasound of the Spleen Prolongs Survival of Rats With Severe Intra-abdominal Sepsis.	2	4	2.76	0.0397	9606.ENSP00000305372,9606.ENSP00000398698	ADRB2,TNF
PMID:33326684	(2021) Combination of metformin and chlorogenic acid attenuates hepatic steatosis and inflammation in high-fat diet fed mice.	2	4	2.76	0.0397	9606.ENSP00000324806,9606.ENSP00000398698	GSK3B,TNF
PMID:33352155	(2021) Design, synthesis, characterization, enzymatic inhibition evaluations, and docking study of novel quinazolinone derivatives.	2	4	2.76	0.0397	9606.ENSP00000303211,9606.ENSP00000430656	ACHE,CA1
PMID:33390545	(2021) Epigallocatechin-3-Gallate Suppresses the Expression of TNF-alpha-Induced MMP-1 via MAPKERK Signaling Pathways in Human Dermal Fibroblasts.	2	4	2.76	0.0397	9606.ENSP00000362680,9606.ENSP00000398698	SRC,TNF
PMID:33512479	(2021) Got mutants? How advances in chlamydial genetics have furthered the study of effector proteins.	3	50	1.84	0.0397	9606.ENSP00000324806,9606.ENSP00000362680,9606.ENSP00000398698	GSK3B,SRC,TNF
PMID:33535330	(2021) [A study of neurotoxicity of crotonaldehyde in male rats].	2	4	2.76	0.0397	9606.ENSP00000303211,9606.ENSP00000398698	ACHE,TNF
PMID:33546600	(2021) Abdominal pain in patients with inflammatory bowel disease: association with single-nucleotide polymorphisms prevalent in irritable bowel syndrome and clinical management.	2	4	2.76	0.0397	9606.ENSP00000305372,9606.ENSP00000398698	ADRB2,TNF
PMID:33582452	(2021) Neuroprotective effect of Betalain against AlCl3-induced Alzheimers disease in Sprague Dawley Rats via putative modulation of oxidative stress and nuclear factor kappa B (NF-kappaB) signaling pathway.	2	4	2.76	0.0397	9606.ENSP00000303211,9606.ENSP00000398698	ACHE,TNF
PMID:33718181	(2021) Evolving Chemotherapy Free Regimens for Acute Promyelocytic Leukemia.	2	4	2.76	0.0397	9606.ENSP00000254066,9606.ENSP00000324806	RARA,GSK3B
PMID:33911098	(2021) Stress-induced differential gene expression in cardiac tissue.	3	50	1.84	0.0397	9606.ENSP00000305372,9606.ENSP00000362680,9606.ENSP00000398698	ADRB2,SRC,TNF
PMID:33940111	(2021) Activation of the kidney sodium chloride cotransporter by the beta2-adrenergic receptor agonist salbutamol increases blood pressure.	2	4	2.76	0.0397	9606.ENSP00000305372,9606.ENSP00000402152	ADRB2,SLC12A3
PMID:33968600	(2021) ADME properties, bioactivity and molecular docking studies of 4-amino-chalcone derivatives: new analogues for the treatment of Alzheimer, glaucoma and epileptic diseases.	2	4	2.76	0.0397	9606.ENSP00000303211,9606.ENSP00000430656	ACHE,CA1
PMID:33987539	(2021) Effect of Streblus asper Leaf Extract on Scopolamine-Induced Memory Deficits in Zebrafish: The Model of Alzheimers Disease.	2	4	2.76	0.0397	9606.ENSP00000303211,9606.ENSP00000398698	ACHE,TNF
PMID:34045460	(2021) A diet high in sugar and fat influences neurotransmitter metabolism and then affects brain function by altering the gut microbiota.	3	50	1.84	0.0397	9606.ENSP00000261007,9606.ENSP00000303211,9606.ENSP00000398698	CHRNA1,ACHE,TNF
PMID:34054523	(2021) Modulation of Pathological Pain by Epidermal Growth Factor Receptor.	3	50	1.84	0.0397	9606.ENSP00000265572,9606.ENSP00000302486,9606.ENSP00000398698	OPRK1,MAP2K1,TNF
PMID:34062919	(2021) Helicobacter pylori Outer Membrane Vesicles and Extracellular Vesicles from Helicobacter pylori-Infected Cells in Gastric Disease Development.	3	48	1.86	0.0397	9606.ENSP00000303211,9606.ENSP00000362680,9606.ENSP00000398698	ACHE,SRC,TNF
PMID:34072678	(2021) Natural Products in the Prevention of Metabolic Diseases: Lessons Learned from the 20th KAST Frontier Scientists Workshop.	3	50	1.84	0.0397	9606.ENSP00000303211,9606.ENSP00000324806,9606.ENSP00000398698	ACHE,GSK3B,TNF
PMID:34134033	(2021) Synthesis, biological activity and docking calculations of bis-naphthoquinone derivatives from Lawsone.	2	4	2.76	0.0397	9606.ENSP00000303211,9606.ENSP00000430656	ACHE,CA1
PMID:34178014	(2021) Assessing the Possible Influence of Residues of Ractopamine, a Livestock Feed Additive, in Meat on Alzheimer Disease.	2	4	2.76	0.0397	9606.ENSP00000303211,9606.ENSP00000305372	ACHE,ADRB2
PMID:34203392	(2021) An Overview on Total Valorization of Litsea cubeba as a New Woody Oil Plant Resource toward a Zero-Waste Biorefinery.	2	4	2.76	0.0397	9606.ENSP00000302486,9606.ENSP00000398698	MAP2K1,TNF
PMID:34205542	(2021) Immature Persimmon Suppresses Amyloid Beta (Abeta) Mediated Cognitive Dysfunction via Tau Pathology in ICR Mice.	2	4	2.76	0.0397	9606.ENSP00000303211,9606.ENSP00000398698	ACHE,TNF
PMID:34280206	(2021) The discovery of a novel series of compounds with single-dose efficacy against juvenile and adult Schistosoma species.	3	49	1.85	0.0397	9606.ENSP00000302486,9606.ENSP00000324806,9606.ENSP00000362680	MAP2K1,GSK3B,SRC
PMID:34309518	(2021) beta2-adrenoreceptors control human skin microvascular reactivity.	2	4	2.76	0.0397	9606.ENSP00000280155,9606.ENSP00000305372	ADRA2A,ADRB2
PMID:34348147	(2021) Nucleus basalis stimulation enhances working memory by stabilizing stimulus representations in primate prefrontal cortical activity.	2	4	2.76	0.0397	9606.ENSP00000303211,9606.ENSP00000306490	ACHE,CHRM1
PMID:34374259	(2021) [Changes of FLI-1 protein expression in mice with pulmonary endothelial barrier dysfunction following acute lung injury induced by lipopolysaccharide].	2	4	2.76	0.0397	9606.ENSP00000362680,9606.ENSP00000398698	SRC,TNF
PMID:34376211	(2021) Triple-negative breast cancer: understanding Wnt signaling in drug resistance.	3	49	1.85	0.0397	9606.ENSP00000324806,9606.ENSP00000362680,9606.ENSP00000398698	GSK3B,SRC,TNF
PMID:34474201	(2021) Cholinesterases, carbonic anhydrase inhibitory properties and in silico studies of novel substituted benzylamines derived from dihydrochalcones.	2	4	2.76	0.0397	9606.ENSP00000303211,9606.ENSP00000430656	ACHE,CA1
PMID:34542078	(2021) Stereological Changes in Microvascular Parameters in Hippocampus of a Transgenic Rat Model of Alzheimers Disease.	2	4	2.76	0.0397	9606.ENSP00000362680,9606.ENSP00000430656	SRC,CA1
PMID:34589393	(2021) Integrins as attractive targets for cancer therapeutics.	3	50	1.84	0.0397	9606.ENSP00000302486,9606.ENSP00000362680,9606.ENSP00000398698	MAP2K1,SRC,TNF
PMID:34589604	(2021) Targeting thymidine phosphorylase as a potential therapy for bone loss associated with periprosthetic osteolysis.	3	51	1.83	0.0397	9606.ENSP00000302486,9606.ENSP00000362680,9606.ENSP00000398698	MAP2K1,SRC,TNF
PMID:34594388	(2021) Effects of Reducing the South and Reinforcing the North Method on Inflammatory Injury Induced by Hyperlipidemia.	3	49	1.85	0.0397	9606.ENSP00000305372,9606.ENSP00000324806,9606.ENSP00000398698	ADRB2,GSK3B,TNF
PMID:34638711	(2021) Specialized Pro-Resolving Lipid Mediators: The Future of Chronic Pain Therapy?	3	52	1.82	0.0397	9606.ENSP00000301365,9606.ENSP00000362680,9606.ENSP00000398698	TRPV3,SRC,TNF
PMID:34671213	(2021) Enolase 1, a Moonlighting Protein, as a Potential Target for Cancer Treatment.	3	52	1.82	0.0397	9606.ENSP00000302486,9606.ENSP00000362680,9606.ENSP00000398698	MAP2K1,SRC,TNF
PMID:34679742	(2021) The Role of RBC Oxidative Stress in Sickle Cell Disease: From the Molecular Basis to Pathologic Implications.	3	51	1.83	0.0397	9606.ENSP00000302486,9606.ENSP00000303211,9606.ENSP00000398698	MAP2K1,ACHE,TNF
PMID:34746416	(2021) Bone marrow niches in myelodysplastic syndromes.	3	50	1.84	0.0397	9606.ENSP00000305372,9606.ENSP00000362680,9606.ENSP00000398698	ADRB2,SRC,TNF
PMID:34885952	(2021) Virtual Screening with Gnina 1.0.	2	4	2.76	0.0397	9606.ENSP00000265572,9606.ENSP00000305372	OPRK1,ADRB2
PMID:34899238	(2021) Distinct Characteristics of Sweets Syndrome of the Scrotum Caused by All-trans Retinoic Acid in a Patient with Acute Promyelocytic Leukemia.	2	4	2.76	0.0397	9606.ENSP00000254066,9606.ENSP00000398698	RARA,TNF
PMID:35300350	(2021) Natural Plant Compounds: Does Caffeine, Dipotassium Glycyrrhizinate, Curcumin, and Euphol Play Roles as Antitumoral Compounds in Glioblastoma Cell Lines?	3	50	1.84	0.0397	9606.ENSP00000303211,9606.ENSP00000324806,9606.ENSP00000398698	ACHE,GSK3B,TNF
PMID:31701464	(2020) Grape Seed Proanthocyanidin Extract Mitigates Titanium Dioxide Nanoparticle (TiO2-NPs)-Induced Hepatotoxicity Through TLR-4NF-kappaB Signaling Pathway.	2	4	2.76	0.0397	9606.ENSP00000303211,9606.ENSP00000398698	ACHE,TNF
PMID:31750842	(2020) Biologically active marine natural products and their molecular targets discovered using a chemical genetics approach.	3	49	1.85	0.0397	9606.ENSP00000324806,9606.ENSP00000362680,9606.ENSP00000398698	GSK3B,SRC,TNF
PMID:32069871	(2020) Incendiary Leptin.	3	52	1.82	0.0397	9606.ENSP00000305372,9606.ENSP00000362680,9606.ENSP00000398698	ADRB2,SRC,TNF
PMID:32078939	(2020) Cholinesterases, alpha-glycosidase, and carbonic anhydrase inhibition properties of 1H-pyrazolo[1,2-b]phthalazine-5,10-dione derivatives: Synthetic analogues for the treatment of Alzheimers disease and diabetes mellitus.	2	4	2.76	0.0397	9606.ENSP00000303211,9606.ENSP00000430656	ACHE,CA1
PMID:32080423	(2020) Mechanisms of diabetic cardiomyopathy and potential therapeutic strategies: preclinical and clinical evidence.	3	48	1.86	0.0397	9606.ENSP00000305372,9606.ENSP00000324806,9606.ENSP00000327943	ADRB2,GSK3B,SLC5A2
PMID:32107361	(2020) Common transcriptional signatures of neuropathic pain.	3	52	1.82	0.0397	9606.ENSP00000265572,9606.ENSP00000280155,9606.ENSP00000398698	OPRK1,ADRA2A,TNF
PMID:32394684	(2020) Comparison of the efficacy between bilateral proximal tubal occlusion and total salpingectomy on ovarian reserve and the cholinergic system: an experimental study	2	4	2.76	0.0397	9606.ENSP00000303211,9606.ENSP00000306490	ACHE,CHRM1
PMID:32413628	(2020) Synthesis, characterization, inhibition effects, and molecular docking studies as acetylcholinesterase, alpha-glycosidase, and carbonic anhydrase inhibitors of novel benzenesulfonamides incorporating 1,3,5-triazine structural motifs.	2	4	2.76	0.0397	9606.ENSP00000303211,9606.ENSP00000430656	ACHE,CA1
PMID:32474163	(2020) Clopidogrel combats neuroinflammation and enhances learning behavior and memory in a rat model of Alzheimers disease.	2	4	2.76	0.0397	9606.ENSP00000303211,9606.ENSP00000398698	ACHE,TNF
PMID:32474181	(2020) Novel propanolamine derivatives attached to 2-metoxifenol moiety: Synthesis, characterization, biological properties, and molecular docking studies.	2	4	2.76	0.0397	9606.ENSP00000303211,9606.ENSP00000430656	ACHE,CA1
PMID:32482755	(2020) The regulation and function of CD20: an enigma of B-cell biology and targeted therapy.	3	48	1.86	0.0397	9606.ENSP00000302486,9606.ENSP00000362680,9606.ENSP00000398698	MAP2K1,SRC,TNF
PMID:32630303	(2020) Roles of NK Cell Receptors 2B4 (CD244), CS1 (CD319), and LLT1 (CLEC2D) in Cancer.	3	50	1.84	0.0397	9606.ENSP00000302486,9606.ENSP00000362680,9606.ENSP00000398698	MAP2K1,SRC,TNF
PMID:32643792	(2020) Synthesis, characterization, molecular docking, and biological activities of coumarin-1,2,3-triazole-acetamide hybrid derivatives.	2	4	2.76	0.0397	9606.ENSP00000303211,9606.ENSP00000430656	ACHE,CA1
PMID:32650180	(2020) Bioactivity and molecular docking studies of some nickel complexes: New analogues for the treatment of Alzheimer, glaucoma and epileptic diseases.	2	4	2.76	0.0397	9606.ENSP00000303211,9606.ENSP00000430656	ACHE,CA1
PMID:32679655	(2020) Vitamin D Signaling in Inflammation and Cancer: Molecular Mechanisms and Therapeutic Implications.	3	49	1.85	0.0397	9606.ENSP00000302486,9606.ENSP00000362680,9606.ENSP00000398698	MAP2K1,SRC,TNF
PMID:32784680	(2020) Anticancer and Antiviral Properties of Cardiac Glycosides: A Review to Explore the Mechanism of Actions.	3	50	1.84	0.0397	9606.ENSP00000302486,9606.ENSP00000362680,9606.ENSP00000398698	MAP2K1,SRC,TNF
PMID:32891857	(2020) Synthesis of nitrogen, phosphorus, selenium and sulfur-containing heterocyclic compounds - Determination of their carbonic anhydrase, acetylcholinesterase, butyrylcholinesterase and alpha-glycosidase inhibition properties.	2	4	2.76	0.0397	9606.ENSP00000303211,9606.ENSP00000430656	ACHE,CA1
PMID:32936609	(2020) Ameliorative Effect of Necrosulfonamide in a Rat Model of Alzheimers Disease: Targeting Mixed Lineage Kinase Domain-like Protein-Mediated Necroptosis.	2	4	2.76	0.0397	9606.ENSP00000303211,9606.ENSP00000398698	ACHE,TNF
PMID:32973676	(2020) Autoimmune Thyroid Disease in Specific Genetic Syndromes in Childhood and Adolescence.	3	51	1.83	0.0397	9606.ENSP00000302486,9606.ENSP00000362680,9606.ENSP00000398698	MAP2K1,SRC,TNF
PMID:32979448	(2020) ZCPG, a cysteine protease from Zingiber montanum rhizome exhibits enhanced anti-inflammatory and acetylcholinesterase inhibition potential.	2	4	2.76	0.0397	9606.ENSP00000303211,9606.ENSP00000398698	ACHE,TNF
PMID:32980674	(2020) Synthesis of N-phenylsulfonamide derivatives and investigation of some esterase enzymes inhibiting properties.	2	4	2.76	0.0397	9606.ENSP00000303211,9606.ENSP00000430656	ACHE,CA1
PMID:33023491	(2020) The effects of neostigmine on postoperative cognitive function and inflammatory factors in elderly patients - a randomized trial.	2	4	2.76	0.0397	9606.ENSP00000303211,9606.ENSP00000398698	ACHE,TNF
PMID:33038588	(2020) COVID-19 induced ARDS, and the use of galantamine to activate the cholinergic anti-inflammatory pathway.	2	4	2.76	0.0397	9606.ENSP00000303211,9606.ENSP00000398698	ACHE,TNF
PMID:33080891	(2020) Curcumin: Could This Compound Be Useful in Pregnancy and Pregnancy-Related Complications?	3	48	1.86	0.0397	9606.ENSP00000303211,9606.ENSP00000324806,9606.ENSP00000398698	ACHE,GSK3B,TNF
PMID:33083286	(2020) Sulfur Mustard and Immunology; Trends of 20 Years Research in the Web of Science Core Collection: A Scientometric Review.	2	4	2.76	0.0397	9606.ENSP00000303211,9606.ENSP00000398698	ACHE,TNF
PMID:33089226	(2020) Influences of dietary flavonoid (quercetin) supplementation on growth performance and immune response of growing pigs challenged with Escherichia coli lipopolysaccharide.	2	4	2.76	0.0397	9606.ENSP00000362680,9606.ENSP00000398698	SRC,TNF
PMID:33103092	(2020) Purinergic signalling in liver diseases: Pathological functions and therapeutic opportunities.	3	50	1.84	0.0397	9606.ENSP00000324806,9606.ENSP00000362680,9606.ENSP00000398698	GSK3B,SRC,TNF
PMID:33107479	(2020) Antifibrotic drugs for idiopathic pulmonary fibrosis: What we should know?	2	4	2.76	0.0397	9606.ENSP00000362680,9606.ENSP00000398698	SRC,TNF
PMID:33115415	(2020) Determining the effects of trastuzumab, cetuximab and afatinib by phosphoprotein, gene expression and phenotypic analysis in gastric cancer cell lines.	3	51	1.83	0.0397	9606.ENSP00000302486,9606.ENSP00000362680,9606.ENSP00000398698	MAP2K1,SRC,TNF
PMID:33116718	(2020) Relationship Between Metabolic Syndrome and Bone Health - An Evaluation of Epidemiological Studies and Mechanisms Involved.	3	48	1.86	0.0397	9606.ENSP00000324806,9606.ENSP00000398698,9606.ENSP00000402152	GSK3B,TNF,SLC12A3
PMID:33281910	(2020) Network Pharmacology Identifies the Mechanisms of Action of Tongxie Anchang Decoction in the Treatment of Irritable Bowel Syndrome with Diarrhea Predominant.	3	50	1.84	0.0397	9606.ENSP00000302486,9606.ENSP00000362680,9606.ENSP00000398698	MAP2K1,SRC,TNF
PMID:33365328	(2020) m(5)C RNA Methylation Primarily Affects the ErbB and PI3K-Akt Signaling Pathways in Gastrointestinal Cancer.	3	51	1.83	0.0397	9606.ENSP00000302486,9606.ENSP00000324806,9606.ENSP00000362680	MAP2K1,GSK3B,SRC
PMID:33375269	(2020) Systems Approach to Pathogenic Mechanism of Type 2 Diabetes and Drug Discovery Design Based on Deep Learning and Drug Design Specifications.	3	48	1.86	0.0397	9606.ENSP00000302486,9606.ENSP00000324806,9606.ENSP00000327943	MAP2K1,GSK3B,SLC5A2
PMID:34589842	(2020) Dysregulation of G protein-coupled receptors of the autonomic nervous system, adrenergic and muscarinic acetylcholine receptors, in patients with autoimmune dysautonomic-related disorders.	2	4	2.76	0.0397	9606.ENSP00000305372,9606.ENSP00000398698	ADRB2,TNF
PMID:29860891	(2019) The behavior of some chalcones on acetylcholinesterase and carbonic anhydrase activity.	2	4	2.76	0.0397	9606.ENSP00000303211,9606.ENSP00000430656	ACHE,CA1
PMID:30272133	(2019) Matrix Solid-Phase Dispersion Combined with HPLC-DAD for Simultaneous Determination of Nine Lignans in Saururus chinensis.	2	4	2.76	0.0397	9606.ENSP00000302486,9606.ENSP00000398698	MAP2K1,TNF
PMID:30297438	(2019) Tight junction proteins in gastrointestinal and liver disease.	3	50	1.84	0.0397	9606.ENSP00000302486,9606.ENSP00000362680,9606.ENSP00000398698	MAP2K1,SRC,TNF
PMID:30342386	(2019) Synthesis, characterization, crystal structure of the coordination polymer Zn(II) with thiosemicarbazone of glyoxalic acid and their inhibitory properties against some metabolic enzymes.	2	4	2.76	0.0397	9606.ENSP00000303211,9606.ENSP00000430656	ACHE,CA1
PMID:30600535	(2019) Aminopyrazole-substituted metallophthalocyanines: Preparation, aggregation behavior, and investigation of metabolic enzymes inhibition properties.	2	4	2.76	0.0397	9606.ENSP00000303211,9606.ENSP00000430656	ACHE,CA1
PMID:30605886	(2019) The first synthesis, carbonic anhydrase inhibition and anticholinergic activities of some bromophenol derivatives with S including natural products.	2	4	2.76	0.0397	9606.ENSP00000303211,9606.ENSP00000430656	ACHE,CA1
PMID:30622011	(2019) Synthesis and biological evaluation of novel tris-chalcones as potent carbonic anhydrase, acetylcholinesterase, butyrylcholinesterase and alpha-glycosidase inhibitors.	2	4	2.76	0.0397	9606.ENSP00000303211,9606.ENSP00000430656	ACHE,CA1
PMID:30701972	(2019) Isoquinoline Alkaloids from Berberis vulgaris as Potential Lead Compounds for the Treatment of Alzheimers Disease.	2	4	2.76	0.0397	9606.ENSP00000303211,9606.ENSP00000324806	ACHE,GSK3B
PMID:30755174	(2019) Active immunization with norovirus P particle-based amyloid-beta chimeric protein vaccine induces high titers of anti-Abeta antibodies in mice.	2	4	2.76	0.0397	9606.ENSP00000303211,9606.ENSP00000398698	ACHE,TNF
PMID:30782198	(2019) Soluble vascular endothelial cadherin: a promising marker of critical illness?	2	4	2.76	0.0397	9606.ENSP00000362680,9606.ENSP00000398698	SRC,TNF
PMID:30901600	(2019) Journal of Affective Disorders Special Issue on Suicide-Related Research: Hopeful progress but much research urgently needed.	2	4	2.76	0.0397	9606.ENSP00000324806,9606.ENSP00000398698	GSK3B,TNF
PMID:30914436	(2019) Inhibition of Sodium Glucose Cotransporter 2 Attenuates the Dysregulation of Kelch-Like 3 and NaCl Cotransporter in Obese Diabetic Mice.	2	4	2.76	0.0397	9606.ENSP00000327943,9606.ENSP00000402152	SLC5A2,SLC12A3
PMID:31026445	(2019) Role of ERK12 in TNFalpha-induced internalization of Abcc2 in rat hepatocyte couplets.	2	4	2.76	0.0397	9606.ENSP00000302486,9606.ENSP00000398698	MAP2K1,TNF
PMID:31035677	(2019) An Update on Interleukin-9: From Its Cellular Source and Signal Transduction to Its Role in Immunopathogenesis.	3	49	1.85	0.0397	9606.ENSP00000302486,9606.ENSP00000362680,9606.ENSP00000398698	MAP2K1,SRC,TNF
PMID:31212050	(2019) Involvement of MnSOD Ala16Val polymorphism in epilepsy: A relationship with seizure type, inflammation, and metabolic syndrome.	2	4	2.76	0.0397	9606.ENSP00000303211,9606.ENSP00000398698	ACHE,TNF
PMID:31261031	(2019) Amaryllidaceae alkaloids from Narcissus pseudonarcissus L. cv. Dutch Master as potential drugs in treatment of Alzheimers disease.	2	4	2.76	0.0397	9606.ENSP00000303211,9606.ENSP00000324806	ACHE,GSK3B
PMID:31278647	(2019) Soybean isoflavone ameliorates cognitive impairment, neuroinflammation, and amyloid beta accumulation in a rat model of Alzheimers disease.	2	4	2.76	0.0397	9606.ENSP00000303211,9606.ENSP00000398698	ACHE,TNF
PMID:31320707	(2019) A mouse model of renal fibrosis to overcome the technical variability in ischaemiareperfusion injury among operators.	2	4	2.76	0.0397	9606.ENSP00000327943,9606.ENSP00000398698	SLC5A2,TNF
PMID:31354618	(2019) GPCRs in Autocrine and Paracrine Regulations.	3	50	1.84	0.0397	9606.ENSP00000280155,9606.ENSP00000305372,9606.ENSP00000306490	ADRA2A,ADRB2,CHRM1
PMID:31528827	(2019) Advanced Glycation End Products (AGEs), Receptor for AGEs, Diabetes, and Bone: Review of the Literature.	3	49	1.85	0.0397	9606.ENSP00000327943,9606.ENSP00000362680,9606.ENSP00000398698	SLC5A2,SRC,TNF
PMID:31544276	(2019) Synthesis of beta-amino acid derivatives and their inhibitory profiles against some metabolic enzymes.	2	4	2.76	0.0397	9606.ENSP00000303211,9606.ENSP00000430656	ACHE,CA1
PMID:31752171	(2019) Behavioral Impairments and Oxidative Stress in the Brain, Muscle, and Gill Caused by Chronic Exposure of C70 Nanoparticles on Adult Zebrafish.	2	4	2.76	0.0397	9606.ENSP00000303211,9606.ENSP00000398698	ACHE,TNF
PMID:31803554	(2019) Takotsubo Cardiomyopathy: Understanding the Pathophysiology of Selective Left Ventricular Involvement.	2	4	2.76	0.0397	9606.ENSP00000303211,9606.ENSP00000305372	ACHE,ADRB2
PMID:32226726	(2019) Ellagic Acid, Kaempferol, and Quercetin from Acacia nilotica: Promising Combined Drug With Multiple Mechanisms of Action.	3	49	1.85	0.0397	9606.ENSP00000303211,9606.ENSP00000327943,9606.ENSP00000362680	ACHE,SLC5A2,SRC
PMID:28792233	(2018) Synthesis of chalcone-imide derivatives and investigation of their anticancer and antimicrobial activities, carbonic anhydrase and acetylcholinesterase enzymes inhibition profiles.	2	4	2.76	0.0397	9606.ENSP00000303211,9606.ENSP00000430656	ACHE,CA1
PMID:29115450	(2018) Herbal prescription, Danggui-Sayuk-Ga-Osuyu-Senggang-Tang, inhibits TNF-alpha-induced epithelial-mesenchymal transition in HCT116 colorectal cancer cells.	2	4	2.76	0.0397	9606.ENSP00000324806,9606.ENSP00000398698	GSK3B,TNF
PMID:29190543	(2018) Scutellarin alleviates lipopolysaccharide-induced cognitive deficits in the rat: Insights into underlying mechanisms.	2	4	2.76	0.0397	9606.ENSP00000303211,9606.ENSP00000398698	ACHE,TNF
PMID:29234928	(2018) Alterations in acetylcholinesterase and butyrylcholinesterase activities in chronic obstructive pulmonary disease: relationships with oxidative and inflammatory markers.	2	4	2.76	0.0397	9606.ENSP00000303211,9606.ENSP00000398698	ACHE,TNF
PMID:29277879	(2018) Trigonelline insulates against oxidative stress, proinflammatory cytokines and restores BDNF levels in lipopolysaccharide induced cognitive impairment in adult mice.	2	4	2.76	0.0397	9606.ENSP00000303211,9606.ENSP00000398698	ACHE,TNF
PMID:29323749	(2018) Synthesis and biological evaluation of phloroglucinol derivatives possessing alpha-glycosidase, acetylcholinesterase, butyrylcholinesterase, carbonic anhydrase inhibitory activity.	2	4	2.76	0.0397	9606.ENSP00000303211,9606.ENSP00000430656	ACHE,CA1
PMID:29368548	(2018) Dietary omega-6, but not omega-3, polyunsaturated or saturated fatty acids increase inflammation in primary lung mesenchymal cells.	2	4	2.76	0.0397	9606.ENSP00000302486,9606.ENSP00000398698	MAP2K1,TNF
PMID:29442267	(2018) Tumor necrosis factor alpha stimulates endogenous apolipoprotein A-I expression and secretion by human monocytes and macrophages: role of MAP-kinases, NF-kappaB, and nuclear receptors PPARalpha and LXRs.	2	4	2.76	0.0397	9606.ENSP00000302486,9606.ENSP00000398698	MAP2K1,TNF
PMID:29464986	(2018) Protective effects of thymoquinone on D-galactose and aluminum chloride induced neurotoxicity in rats: biochemical, histological and behavioral changes.	2	4	2.76	0.0397	9606.ENSP00000303211,9606.ENSP00000398698	ACHE,TNF
PMID:29518393	(2018) Naringenin ameliorates learning and memory impairment following systemic lipopolysaccharide challenge in the rat.	2	4	2.76	0.0397	9606.ENSP00000303211,9606.ENSP00000398698	ACHE,TNF
PMID:29587429	(2018) Plant-Derived Anticancer Agents: Lessons from the Pharmacology of Geniposide and Its Aglycone, Genipin.	3	50	1.84	0.0397	9606.ENSP00000302486,9606.ENSP00000362680,9606.ENSP00000398698	MAP2K1,SRC,TNF
PMID:29672044	(2018) Andrographolide Antagonizes TNF-alpha-Induced IL-8 via Inhibition of NADPH OxidaseROSNF-kappaB and SrcMAPKsAP-1 Axis in Human Colorectal Cancer HCT116 Cells.	2	4	2.76	0.0397	9606.ENSP00000362680,9606.ENSP00000398698	SRC,TNF
PMID:29723998	(2018) The EBV-Encoded Oncoprotein, LMP1, Induces an Epithelial-to-Mesenchymal Transition (EMT) via Its CTAR1 Domain through Integrin-Mediated ERK-MAPK Signalling.	3	48	1.86	0.0397	9606.ENSP00000302486,9606.ENSP00000362680,9606.ENSP00000398698	MAP2K1,SRC,TNF
PMID:29739054	(2018) Dioscin Promotes Proliferation of Pancreatic Beta Cells via Wntbeta-Catenin Signaling Pathways.	2	4	2.76	0.0397	9606.ENSP00000324806,9606.ENSP00000398698	GSK3B,TNF
PMID:29785588	(2018) Sam68 Promotes Invasion, Migration, and Proliferation of Fibroblast-like Synoviocytes by Enhancing the NF-kappaBP65 Pathway in Rheumatoid Arthritis.	2	4	2.76	0.0397	9606.ENSP00000362680,9606.ENSP00000398698	SRC,TNF
PMID:29847238	(2018) Radioprotective activity of glutathione on cognitive ability in X-ray radiated tumor-bearing mice.	2	4	2.76	0.0397	9606.ENSP00000303211,9606.ENSP00000398698	ACHE,TNF
PMID:29908295	(2018) Hyperglycaemic impairment of PAR2-mediated vasodilation: Prevention by inhibition of aortic endothelial sodium-glucose-co-Transporter-2 and minimizing oxidative stress.	2	4	2.76	0.0397	9606.ENSP00000327943,9606.ENSP00000362680	SLC5A2,SRC
PMID:29932135	(2018) (-)-Epicatechin Reduces Blood Pressure and Improves Left Ventricular Function and Compliance in Deoxycorticosterone Acetate-Salt Hypertensive Rats.	2	4	2.76	0.0397	9606.ENSP00000362680,9606.ENSP00000398698	SRC,TNF
PMID:29947909	(2018) Ellagic acid prevents dementia through modulation of PI3-kinase-endothelial nitric oxide synthase signalling in streptozotocin-treated rats.	2	4	2.76	0.0397	9606.ENSP00000303211,9606.ENSP00000398698	ACHE,TNF
PMID:29963738	(2018) meta-Cyanobenzyl substituted benzimidazolium salts: Synthesis, characterization, crystal structure and carbonic anhydrase, alpha-glycosidase, butyrylcholinesterase, and acetylcholinesterase inhibitory properties.	2	4	2.76	0.0397	9606.ENSP00000303211,9606.ENSP00000430656	ACHE,CA1
PMID:29992664	(2018) Novel amides of 1,1-bis-(carboxymethylthio)-1-arylethanes: Synthesis, characterization, acetylcholinesterase, butyrylcholinesterase, and carbonic anhydrase inhibitory properties.	2	4	2.76	0.0397	9606.ENSP00000303211,9606.ENSP00000430656	ACHE,CA1
PMID:30091542	(2018) [Effect of Electroacupuncture on Hippocampal IL-6, IL-1 beta, TNF-alpha and Norepinephrine Levels in Acute Myocardial Ischemia Rats].	2	4	2.76	0.0397	9606.ENSP00000398698,9606.ENSP00000430656	TNF,CA1
PMID:30119213	(2018) Xuebijing injection induces anti-inflammatory-like effects and downregulates the expression of TLR4 and NF-kappaB in lung injury caused by dichlorvos poisoning.	2	4	2.76	0.0397	9606.ENSP00000303211,9606.ENSP00000398698	ACHE,TNF
PMID:30120665	(2018) Combined Effect of NF-kappaB Inhibitor and beta2-Adrenoreceptor Agonist on Mouse Mortality and Blood Concentration of Proinflammatory Cytokines in Sepsis.	2	4	2.76	0.0397	9606.ENSP00000305372,9606.ENSP00000398698	ADRB2,TNF
PMID:30238673	(2018) Low-dose bisphenol A induces RIPK1-mediated necroptosis in SH-SY5Y cells: Effects on TNF-alpha and acetylcholinesterase.	2	4	2.76	0.0397	9606.ENSP00000303211,9606.ENSP00000398698	ACHE,TNF
PMID:30246264	(2018) Some pyrazoles derivatives: Potent carbonic anhydrase, alpha-glycosidase, and cholinesterase enzymes inhibitors.	2	4	2.76	0.0397	9606.ENSP00000303211,9606.ENSP00000430656	ACHE,CA1
PMID:30255953	(2018) Novel sulfamate derivatives of menthol: Synthesis, characterization, and cholinesterases and carbonic anhydrase enzymes inhibition properties.	2	4	2.76	0.0397	9606.ENSP00000303211,9606.ENSP00000430656	ACHE,CA1
PMID:30355236	(2018) G-Protein-Coupled Receptors in Heart Disease.	3	51	1.83	0.0397	9606.ENSP00000305372,9606.ENSP00000362680,9606.ENSP00000398698	ADRB2,SRC,TNF
PMID:30359790	(2018) Platelet activity is negatively modulated by tumor necrosis factor alpha through reductions of cytosolic calcium levels and integrin alphaIIbbeta3 phosphorylation.	2	4	2.76	0.0397	9606.ENSP00000362680,9606.ENSP00000398698	SRC,TNF
PMID:30402137	(2018) Exploring Pharmacological Mechanisms of Xuefu Zhuyu Decoction in the Treatment of Traumatic Brain Injury via a Network Pharmacology Approach.	3	48	1.86	0.0397	9606.ENSP00000324806,9606.ENSP00000362680,9606.ENSP00000398698	GSK3B,SRC,TNF
PMID:30581475	(2018) Insights into Endothelial Progenitor Cells: Origin, Classification, Potentials, and Prospects.	3	52	1.82	0.0397	9606.ENSP00000302486,9606.ENSP00000305372,9606.ENSP00000398698	MAP2K1,ADRB2,TNF
PMID:27815219	(2017) Existence of muscarinic acetylcholine receptor (mAChR) and fibroblast growth factor receptor (FGFR) heteroreceptor complexes and their enhancement of neurite outgrowth in neural hippocampal cultures.	2	4	2.76	0.0397	9606.ENSP00000306490,9606.ENSP00000362680	CHRM1,SRC
PMID:27887948	(2017) S-allyl cysteine ameliorates cognitive deficits in streptozotocin-diabetic rats via suppression of oxidative stress, inflammation, and acetylcholinesterase.	2	4	2.76	0.0397	9606.ENSP00000303211,9606.ENSP00000398698	ACHE,TNF
PMID:28144917	(2017) Impact of Adalimumab on Work Productivity and Activity Impairment in Japanese Patients with Rheumatoid Arthritis: Large-Scale, Prospective, Single-Cohort ANOUVEAU Study.	2	4	2.76	0.0397	9606.ENSP00000254066,9606.ENSP00000398698	RARA,TNF
PMID:28194826	(2017) Mapping out p38MAPK.	3	50	1.84	0.0397	9606.ENSP00000324806,9606.ENSP00000362680,9606.ENSP00000398698	GSK3B,SRC,TNF
PMID:28240157	(2017) Editorial: Current and Emerging Therapeutics in AD.	2	4	2.76	0.0397	9606.ENSP00000303211,9606.ENSP00000398698	ACHE,TNF
PMID:28270084	(2017) Synthesis, EGFR Inhibition and Anti-cancer Activity of New 3,6-dimethyl-1-phenyl-4-(substituted-methoxy)pyrazolo[3,4-d] pyrimidine Derivatives.	2	4	2.76	0.0397	9606.ENSP00000324806,9606.ENSP00000362680	GSK3B,SRC
PMID:28286042	(2017) The therapeutic effects of Periploca forrestii Schltr. Stem extracts on collagen-induced arthritis by inhibiting the activation of SrcNF-kappaB signaling pathway in rats.	2	4	2.76	0.0397	9606.ENSP00000362680,9606.ENSP00000398698	SRC,TNF
PMID:28302311	(2017) The first synthesis of 4-phenylbutenone derivative bromophenols including natural products and their inhibition profiles for carbonic anhydrase, acetylcholinesterase and butyrylcholinesterase enzymes.	2	4	2.76	0.0397	9606.ENSP00000303211,9606.ENSP00000430656	ACHE,CA1
PMID:28633932	(2017) beta2-adrenoreceptor stimulation dampens the LPS-induced M1 polarization in pig macrophages.	2	4	2.76	0.0397	9606.ENSP00000305372,9606.ENSP00000398698	ADRB2,TNF
PMID:28657225	(2017) Programmed death-1 pathway blockade produces a synergistic antitumor effect: combined application in ovarian cancer.	3	51	1.83	0.0397	9606.ENSP00000324806,9606.ENSP00000362680,9606.ENSP00000398698	GSK3B,SRC,TNF
PMID:28659988	(2017) Systems Pharmacological Approach of Pulsatillae Radix on Treating Crohns Disease.	3	49	1.85	0.0397	9606.ENSP00000303211,9606.ENSP00000306490,9606.ENSP00000398698	ACHE,CHRM1,TNF
PMID:28772158	(2017) Novel antioxidant bromophenols with acetylcholinesterase, butyrylcholinesterase and carbonic anhydrase inhibitory actions.	2	4	2.76	0.0397	9606.ENSP00000303211,9606.ENSP00000430656	ACHE,CA1
PMID:28779124	(2017) The type IV pilus assembly ATPase PilB functions as a signaling protein to regulate exopolysaccharide production in Myxococcus xanthus.	2	4	2.76	0.0397	9606.ENSP00000362680,9606.ENSP00000398698	SRC,TNF
PMID:28866249	(2017) The synthesis of novel sulfamides derived from beta-benzylphenethylamines as acetylcholinesterase, butyrylcholinesterase and carbonic anhydrase enzymes inhibitors.	2	4	2.76	0.0397	9606.ENSP00000303211,9606.ENSP00000430656	ACHE,CA1
PMID:29063336	(2017) Role of beta2-Adrenoreceptors in Adrenergic Anti-Inflammatory Mechanism in Sepsis.	2	4	2.76	0.0397	9606.ENSP00000305372,9606.ENSP00000398698	ADRB2,TNF
PMID:29138472	(2017) Functional characterization of the Ucp1-associated oxidative phenotype of human epicardial adipose tissue.	3	50	1.84	0.0397	9606.ENSP00000280155,9606.ENSP00000305372,9606.ENSP00000398698	ADRA2A,ADRB2,TNF
PMID:29318034	(2017) Chlorogenic Acid Prevents Alcohol-induced Brain Damage in Neonatal Rat.	2	4	2.76	0.0397	9606.ENSP00000303211,9606.ENSP00000398698	ACHE,TNF
PMID:26081146	(2016) Subthreshold Concentrations of Melatonin and Galantamine Improves Pathological AD-Hallmarks in Hippocampal Organotypic Cultures.	2	4	2.76	0.0397	9606.ENSP00000303211,9606.ENSP00000398698	ACHE,TNF
PMID:26219216	(2016) Regulation of growth rate and developmental timing by Xenopus thyroid hormone receptor alpha.	2	4	2.76	0.0397	9606.ENSP00000264637,9606.ENSP00000362680	THRA,SRC
PMID:26472558	(2016) Activation of Muscarinic M1 Acetylcholine Receptors Induces Long-Term Potentiation in the Hippocampus.	2	4	2.76	0.0397	9606.ENSP00000303211,9606.ENSP00000306490	ACHE,CHRM1
PMID:26606373	(2016) IL-17A increases TNF-alpha-induced COX-2 protein stability and augments PGE2 secretion from airway smooth muscle cells: impact on beta2 -adrenergic receptor desensitization.	2	4	2.76	0.0397	9606.ENSP00000305372,9606.ENSP00000398698	ADRB2,TNF
PMID:26765356	(2016) Isoquinoline Alkaloids from Fumaria officinalis L. and Their Biological Activities Related to Alzheimers Disease.	2	4	2.76	0.0397	9606.ENSP00000303211,9606.ENSP00000324806	ACHE,GSK3B
PMID:26769791	(2016) Trends in incidence, prevalence and prescribing in type 2 diabetes mellitus between 2000 and 2013 in primary care: a retrospective cohort study.	2	4	2.76	0.0397	9606.ENSP00000327943,9606.ENSP00000362680	SLC5A2,SRC
PMID:26897284	(2016) Probucol inhibits MMP-9 expression through regulating miR-497 in HUVECs and apoE knockout mice.	2	4	2.76	0.0397	9606.ENSP00000302486,9606.ENSP00000398698	MAP2K1,TNF
PMID:27038856	(2016) Effects of Intraoperative Hemodynamics on Incidence of Postoperative Delirium in Elderly Patients: A Retrospective Study.	2	4	2.76	0.0397	9606.ENSP00000303211,9606.ENSP00000398698	ACHE,TNF
PMID:27059137	(2016) Sam68 promotes Schwann cell proliferation by enhancing the PI3KAkt pathway and acts on regeneration after sciatic nerve crush.	2	4	2.76	0.0397	9606.ENSP00000362680,9606.ENSP00000398698	SRC,TNF
PMID:27106205	(2016) Modulation of LOX and COX pathways via inhibition of amyloidogenesis contributes to mitoprotection against beta-amyloid oligomer-induced toxicity in an animal model of Alzheimers disease in rats.	2	4	2.76	0.0397	9606.ENSP00000303211,9606.ENSP00000398698	ACHE,TNF
PMID:27114627	(2016) Cognitive Dysfunction and its Determinants in Patients with Neurocysticercosis.	2	4	2.76	0.0397	9606.ENSP00000303211,9606.ENSP00000398698	ACHE,TNF
PMID:27129929	(2016) Genetic prediction of the effectiveness of biologics for psoriasis treatment.	2	4	2.76	0.0397	9606.ENSP00000280155,9606.ENSP00000398698	ADRA2A,TNF
PMID:27197989	(2016) Regional Frontal Perfusion Deficits in Relapsing-Remitting Multiple Sclerosis with Cognitive Decline.	2	4	2.76	0.0397	9606.ENSP00000305372,9606.ENSP00000398698	ADRB2,TNF
PMID:27235792	(2016) Sam68 modulates apoptosis of intestinal epithelial cells via mediating NF-kappaB activation in ulcerative colitis.	2	4	2.76	0.0397	9606.ENSP00000362680,9606.ENSP00000398698	SRC,TNF
PMID:27301868	(2016) Prenatal exposure to the organophosphate insecticide chlorpyrifos enhances brain oxidative stress and prostaglandin E2 synthesis in a mouse model of idiopathic autism.	2	4	2.76	0.0397	9606.ENSP00000303211,9606.ENSP00000398698	ACHE,TNF
PMID:27329935	(2016) Synthesis of 4,5-disubstituted-2-thioxo-1,2,3,4-tetrahydropyrimidines and investigation of their acetylcholinesterase, butyrylcholinesterase, carbonic anhydrase III inhibitory and antioxidant activities.	2	4	2.76	0.0397	9606.ENSP00000303211,9606.ENSP00000430656	ACHE,CA1
PMID:27411394	(2016) Shared genetic variants between serum levels of high-density lipoprotein cholesterol and wheezing in a cohort of children from Cyprus.	2	4	2.76	0.0397	9606.ENSP00000305372,9606.ENSP00000398698	ADRB2,TNF
PMID:27440949	(2016) Expedited drug review process: Fast, but flawed.	2	4	2.76	0.0397	9606.ENSP00000327943,9606.ENSP00000398698	SLC5A2,TNF
PMID:27747197	(2016) Immunogenicity and Protective Response Induced by Recombinant Plasmids Based on the BAB1_0267 and BAB1_0270 Open Reading Frames of Brucella abortus 2308 in BALBc Mice.	2	4	2.76	0.0397	9606.ENSP00000362680,9606.ENSP00000398698	SRC,TNF
PMID:27886263	(2016) Nicotinic and opioid receptor regulation of striatal dopamine D2-receptor mediated transmission.	2	4	2.76	0.0397	9606.ENSP00000265572,9606.ENSP00000303211	OPRK1,ACHE
PMID:30034762	(2016) Metabolic labelling of cholesteryl glucosides in Helicobacter pylori reveals how the uptake of human lipids enhances bacterial virulence.	2	4	2.76	0.0397	9606.ENSP00000362680,9606.ENSP00000398698	SRC,TNF
PMID:25204299	(2015) Effect of licofelone--a dual COX5-LOX inhibitor in intracerebroventricular streptozotocin-induced behavioral and biochemical abnormalities in rats.	2	4	2.76	0.0397	9606.ENSP00000303211,9606.ENSP00000398698	ACHE,TNF
PMID:25454768	(2015) Prevention of post-operative delirium in older patients with cancer undergoing surgery.	2	4	2.76	0.0397	9606.ENSP00000303211,9606.ENSP00000398698	ACHE,TNF
PMID:25725371	(2015) Retinoic acid potentiates inflammatory cytokines in human mast cells: identification of mast cells as prominent constituents of the skin retinoid network.	2	4	2.76	0.0397	9606.ENSP00000254066,9606.ENSP00000398698	RARA,TNF
PMID:25728636	(2015) Anti-inflammatory activity and molecular mechanism of delphinidin 3-sambubioside, a Hibiscus anthocyanin.	2	4	2.76	0.0397	9606.ENSP00000302486,9606.ENSP00000398698	MAP2K1,TNF
PMID:25843750	(2015) Tumor Necrosis Factor Alpha Stimulates Proliferation of Dental Pulp Stem Cells via AktGlycogen Synthase Kinase-3betaCyclin D1 Signaling Pathway.	2	4	2.76	0.0397	9606.ENSP00000324806,9606.ENSP00000398698	GSK3B,TNF
PMID:26031424	(2015) Relationship Between Cytomegalovirus Infection and Steroid Resistance in Inflammatory Bowel Disease: A Meta-Analysis.	2	4	2.76	0.0397	9606.ENSP00000302486,9606.ENSP00000398698	MAP2K1,TNF
PMID:26068025	(2015) Alpha-linolenic acid protects against cardiac injury and remodelling induced by beta-adrenergic overstimulation.	2	4	2.76	0.0397	9606.ENSP00000305372,9606.ENSP00000362680	ADRB2,SRC
PMID:26132918	(2015) Sympathetic Nerve Activity Maintains an Anti-Inflammatory State in Adipose Tissue in Male Mice by Inhibiting TNF-alpha Gene Expression in Macrophages.	2	4	2.76	0.0397	9606.ENSP00000305372,9606.ENSP00000398698	ADRB2,TNF
PMID:26168223	(2015) Azathioprine therapy selectively ablates human Vdelta2+ T cells in Crohns disease.	2	4	2.76	0.0397	9606.ENSP00000254066,9606.ENSP00000398698	RARA,TNF
PMID:26253215	(2015) Apoptotic markers and DNA damage are related to late phase of stroke: Involvement of dyslipidemia and inflammation.	2	4	2.76	0.0397	9606.ENSP00000303211,9606.ENSP00000398698	ACHE,TNF
PMID:27132443	(2015) [Anti-inflammatory effect of acetylcholine on lipopolysaccharide induced inflammatory response of alveolar macrophages].	2	4	2.76	0.0397	9606.ENSP00000303211,9606.ENSP00000398698	ACHE,TNF
PMID:24128416	(2014) PTPRO plays a dual role in hepatic ischemia reperfusion injury through feedback activation of NF-kappaB.	2	4	2.76	0.0397	9606.ENSP00000362680,9606.ENSP00000398698	SRC,TNF
PMID:24338481	(2014) A membrane-proximal, C-terminal alpha-helix is required for plasma membrane localization and function of the G Protein-coupled receptor (GPCR) TGR5.	2	4	2.76	0.0397	9606.ENSP00000265572,9606.ENSP00000305372	OPRK1,ADRB2
PMID:24513853	(2014) The Gbetagamma-Src signaling pathway regulates TNF-induced necroptosis via control of necrosome translocation.	2	4	2.76	0.0397	9606.ENSP00000362680,9606.ENSP00000398698	SRC,TNF
PMID:24648844	(2014) Methyl jasmonate: putative mechanisms of action on cancer cells cycle, metabolism, and apoptosis.	3	48	1.86	0.0397	9606.ENSP00000302486,9606.ENSP00000324806,9606.ENSP00000398698	MAP2K1,GSK3B,TNF
PMID:24731278	(2014) Synthesis and in vitro evaluation of anti-inflammatory activity of ester and amine derivatives of indoline in RAW 264.7 and peritoneal macrophages.	2	4	2.76	0.0397	9606.ENSP00000303211,9606.ENSP00000398698	ACHE,TNF
PMID:24772440	(2014) MicroRNAs: new regulators of Toll-like receptor signalling pathways.	3	50	1.84	0.0397	9606.ENSP00000303211,9606.ENSP00000362680,9606.ENSP00000398698	ACHE,SRC,TNF
PMID:24803541	(2014) EphB2 contributes to human naive B-cell activation and is regulated by miR-185.	2	4	2.76	0.0397	9606.ENSP00000362680,9606.ENSP00000398698	SRC,TNF
PMID:24980129	(2014) BioC interoperability track overview.	2	4	2.76	0.0397	9606.ENSP00000302486,9606.ENSP00000362680	MAP2K1,SRC
PMID:25015294	(2014) Divergent and convergent roles for kinases and phosphatases in neurofilament dynamics.	2	4	2.76	0.0397	9606.ENSP00000302486,9606.ENSP00000324806	MAP2K1,GSK3B
PMID:25163438	(2014) Polymorphism in alpha 2A adrenergic receptor gene is associated with sialorrhea in schizophrenia patients on clozapine treatment.	2	4	2.76	0.0397	9606.ENSP00000280155,9606.ENSP00000306490	ADRA2A,CHRM1
PMID:25248857	(2014) Network medicine analysis of COPD multimorbidities.	2	4	2.76	0.0397	9606.ENSP00000305372,9606.ENSP00000398698	ADRB2,TNF
PMID:25333283	(2014) Effects of oxidized phospholipids on gene expression in RAW 264.7 macrophages: a microarray study.	3	49	1.85	0.0397	9606.ENSP00000302486,9606.ENSP00000362680,9606.ENSP00000398698	MAP2K1,SRC,TNF
PMID:23417868	(2013) Up-to date knowledge on the in vivo transcriptomic effect of the Mediterranean diet in humans.	2	4	2.76	0.0397	9606.ENSP00000305372,9606.ENSP00000398698	ADRB2,TNF
PMID:23465396	(2013) Nutrient signaling to mTOR and cell growth.	3	51	1.83	0.0397	9606.ENSP00000302486,9606.ENSP00000324806,9606.ENSP00000362680	MAP2K1,GSK3B,SRC
PMID:23479601	(2013) B and T lymphocyte attenuator inhibits LPS-induced endotoxic shock by suppressing Toll-like receptor 4 signaling in innate immune cells.	2	4	2.76	0.0397	9606.ENSP00000362680,9606.ENSP00000398698	SRC,TNF
PMID:23523686	(2013) E-type prostanoid receptor 4 (EP4) in disease and therapy.	3	49	1.85	0.0397	9606.ENSP00000302486,9606.ENSP00000362680,9606.ENSP00000398698	MAP2K1,SRC,TNF
PMID:23628799	(2013) Hepatic nuclear factor 4alpha positively regulates complement C3 expression and does not interfere with TNFalpha-mediated stimulation of C3 expression in HepG2 cells.	2	4	2.76	0.0397	9606.ENSP00000302486,9606.ENSP00000398698	MAP2K1,TNF
PMID:23774137	(2013) Ouabain activates NFkappaB through an NMDA signaling pathway in cultured cerebellar cells.	2	4	2.76	0.0397	9606.ENSP00000362680,9606.ENSP00000398698	SRC,TNF
PMID:23805071	(2013) Biomarker investigations related to pathophysiological pathways in schizophrenia and psychosis.	3	52	1.82	0.0397	9606.ENSP00000303211,9606.ENSP00000306490,9606.ENSP00000362680	ACHE,CHRM1,SRC
PMID:24276125	(2013) Biologics in dermatology.	3	48	1.86	0.0397	9606.ENSP00000302486,9606.ENSP00000362680,9606.ENSP00000398698	MAP2K1,SRC,TNF
PMID:24351863	(2013) Transcriptional profiling of hilar nodes from pigs after experimental infection with Actinobacillus pleuropneumoniae.	3	49	1.85	0.0397	9606.ENSP00000302486,9606.ENSP00000306490,9606.ENSP00000398698	MAP2K1,CHRM1,TNF
PMID:21833774	(2012) Herbal formula HMC05 prevents human aortic smooth muscle cell migration and proliferation by inhibiting the ERK12 MAPK signaling cascade.	2	4	2.76	0.0397	9606.ENSP00000302486,9606.ENSP00000398698	MAP2K1,TNF
PMID:22034138	(2012) Epigenetics of micro-opioid receptors: intersection with HIV-1 infection of the central nervous system.	3	49	1.85	0.0397	9606.ENSP00000265572,9606.ENSP00000362680,9606.ENSP00000398698	OPRK1,SRC,TNF
PMID:22130180	(2012) Autoantibody activation of beta-adrenergic and muscarinic receptors contributes to an autoimmune orthostatic hypotension.	2	4	2.76	0.0397	9606.ENSP00000305372,9606.ENSP00000306490	ADRB2,CHRM1
PMID:22155395	(2012) The ability of an ethanol extract of Cinnamomum cassia to inhibit Src and spleen tyrosine kinase activity contributes to its anti-inflammatory action.	2	4	2.76	0.0397	9606.ENSP00000362680,9606.ENSP00000398698	SRC,TNF
PMID:22345431	(2012) Akt and MAPK signaling mediate pregnancy-induced cardiac adaptation.	2	4	2.76	0.0397	9606.ENSP00000302486,9606.ENSP00000324806	MAP2K1,GSK3B
PMID:22388352	(2012) Src tyrosine kinase inhibits apoptosis through the Erk12- dependent degradation of the death accelerator Bik.	2	4	2.76	0.0397	9606.ENSP00000302486,9606.ENSP00000362680	MAP2K1,SRC
PMID:22493690	(2012) Effects of vagus nerve stimulation and vagotomy on systemic and pulmonary inflammation in a two-hit model in rats.	2	4	2.76	0.0397	9606.ENSP00000303211,9606.ENSP00000398698	ACHE,TNF
PMID:22504638	(2012) Astrocytes, but not microglia, rapidly sense H2O2via STAT6 phosphorylation, resulting in cyclooxygenase-2 expression and prostaglandin release.	2	4	2.76	0.0397	9606.ENSP00000362680,9606.ENSP00000398698	SRC,TNF
PMID:22550539	(2012) Current situation and perspectives of clinical study in integrative medicine in china.	2	4	2.76	0.0397	9606.ENSP00000254066,9606.ENSP00000398698	RARA,TNF
PMID:22588329	(2012) Neuroprotective effects of pretreatment with propofol in LPS-induced BV-2 microglia cells: role of TLR4 and GSK-3beta.	2	4	2.76	0.0397	9606.ENSP00000324806,9606.ENSP00000398698	GSK3B,TNF
PMID:22673740	(2012) Sorafenib and pemetrexed toxicity in cancer cells is mediated via SRC-ERK signaling.	2	4	2.76	0.0397	9606.ENSP00000302486,9606.ENSP00000362680	MAP2K1,SRC
PMID:22802702	(2012) Tat-Mediated p66shc Transduction Decreased Phosphorylation of Endothelial Nitric Oxide Synthase in Endothelial Cells.	2	4	2.76	0.0397	9606.ENSP00000362680,9606.ENSP00000398698	SRC,TNF
PMID:22869320	(2012) Regulation of insulin sensitivity by serinethreonine phosphorylation of insulin receptor substrate proteins IRS1 and IRS2.	3	51	1.83	0.0397	9606.ENSP00000305372,9606.ENSP00000362680,9606.ENSP00000398698	ADRB2,SRC,TNF
PMID:22889153	(2012) Molecular characterization of thyroid hormone receptor beta from Schistosoma japonicum and assessment of its potential as a vaccine candidate antigen against schistosomiasis in BALBc mice.	2	4	2.76	0.0397	9606.ENSP00000254066,9606.ENSP00000398698	RARA,TNF
PMID:22927754	(2012) Association of plasma adiponectin levels with cellular hydration state measured using bioelectrical impedance analysis in patients with COPD.	2	4	2.76	0.0397	9606.ENSP00000305372,9606.ENSP00000398698	ADRB2,TNF
PMID:22936324	(2012) Analysis on interrelation between electroacupuncture-induced cumulative analgesic effect and hypothalamic cholinergic activities in chronic neuropathic pain rats.	2	4	2.76	0.0397	9606.ENSP00000303211,9606.ENSP00000306490	ACHE,CHRM1
PMID:22982041	(2012) Lactobacillus reuteri CRL1098 soluble factors modulate tumor necrosis factor alpha production in peripheral blood mononuclear cells: involvement of lipid rafts.	2	4	2.76	0.0397	9606.ENSP00000362680,9606.ENSP00000398698	SRC,TNF
PMID:22995171	(2012) Nuclear hormone receptors in podocytes.	3	50	1.84	0.0397	9606.ENSP00000254066,9606.ENSP00000362680,9606.ENSP00000398698	RARA,SRC,TNF
PMID:23146724	(2012) [Study of genetic susceptibility in 198 children with asthma].	2	4	2.76	0.0397	9606.ENSP00000305372,9606.ENSP00000398698	ADRB2,TNF
PMID:21476351	(2011) Screening of agonistic activities against four nuclear receptors in wastewater treatment plants in Japan using a yeast two-hybrid assay.	2	4	2.76	0.0397	9606.ENSP00000254066,9606.ENSP00000264637	RARA,THRA
PMID:21478912	(2011) Loss of AF6afadin, a marker of poor outcome in breast cancer, induces cell migration, invasiveness and tumor growth.	2	4	2.76	0.0397	9606.ENSP00000302486,9606.ENSP00000362680	MAP2K1,SRC
PMID:21541288	(2011) Agonist-directed desensitization of the beta2-adrenergic receptor.	2	4	2.76	0.0397	9606.ENSP00000305372,9606.ENSP00000362680	ADRB2,SRC
PMID:21542970	(2011) Yohimbine protects against endotoxin-induced acute lung injury by blockade of alpha 2A adrenergic receptor in rats.	2	4	2.76	0.0397	9606.ENSP00000280155,9606.ENSP00000398698	ADRA2A,TNF
PMID:21605442	(2011) Cell-free synthesis of a functional G protein-coupled receptor complexed with nanometer scale bilayer discs.	2	4	2.76	0.0397	9606.ENSP00000305372,9606.ENSP00000306490	ADRB2,CHRM1
PMID:21653902	(2011) Leukocyte rolling and adhesion both contribute to regulation of microvascular permeability to albumin via ligation of ICAM-1.	2	4	2.76	0.0397	9606.ENSP00000362680,9606.ENSP00000398698	SRC,TNF
PMID:21763505	(2011) Human immunodeficiency virus type 1 induces lytic cycle replication of Kaposis-sarcoma-associated herpesvirus: role of Rasc-RafMEK12, PI3KAKT, and NF-kappaB signaling pathways.	2	4	2.76	0.0397	9606.ENSP00000302486,9606.ENSP00000324806	MAP2K1,GSK3B
PMID:21833475	(2011) beta-arrestin2 mediates beta-2 adrenergic receptor signaling inducing prostate cancer cell progression.	2	4	2.76	0.0397	9606.ENSP00000305372,9606.ENSP00000362680	ADRB2,SRC
PMID:21876380	(2011) Rehmannia glutinosa ameliorates scopolamine-induced learning and memory impairment in rats.	2	4	2.76	0.0397	9606.ENSP00000303211,9606.ENSP00000398698	ACHE,TNF
PMID:22068908	(2011) Periodic mechanical stress activates MEK12-ERK12 mitogenic signals in rat chondrocytes through Src and PLCgamma1.	2	4	2.76	0.0397	9606.ENSP00000302486,9606.ENSP00000362680	MAP2K1,SRC
PMID:22110065	(2011) Role of beta-adrenergic receptor regulation of TNF-alpha and insulin signaling in retinal Muller cells.	2	4	2.76	0.0397	9606.ENSP00000305372,9606.ENSP00000398698	ADRB2,TNF
PMID:22355552	(2011) Label-free integrative pharmacology on-target of drugs at the beta(2)-adrenergic receptor.	2	4	2.76	0.0397	9606.ENSP00000302486,9606.ENSP00000305372	MAP2K1,ADRB2
PMID:20039412	(2010) Involvement of MAPKs and NF-kappaB in tumor necrosis factor alpha-induced vascular cell adhesion molecule 1 expression in human rheumatoid arthritis synovial fibroblasts.	2	4	2.76	0.0397	9606.ENSP00000302486,9606.ENSP00000398698	MAP2K1,TNF
PMID:20061542	(2010) High-density lipoprotein determines adult mouse cardiomyocyte fate after hypoxia-reoxygenation through lipoprotein-associated sphingosine 1-phosphate.	2	4	2.76	0.0397	9606.ENSP00000302486,9606.ENSP00000324806	MAP2K1,GSK3B
PMID:20080640	(2010) Anthrax toxin triggers the activation of src-like kinases to mediate its own uptake.	2	4	2.76	0.0397	9606.ENSP00000302486,9606.ENSP00000362680	MAP2K1,SRC
PMID:20155581	(2010) Pulmonary inflammation after intraperitoneal administration of ultrafine titanium dioxide (TiO2) at rest or in lungs primed with lipopolysaccharide.	2	4	2.76	0.0397	9606.ENSP00000362680,9606.ENSP00000398698	SRC,TNF
PMID:20179272	(2010) DNA-PKcs controls an endosomal signaling pathway for a proinflammatory response by natural killer cells.	3	50	1.84	0.0397	9606.ENSP00000302486,9606.ENSP00000362680,9606.ENSP00000398698	MAP2K1,SRC,TNF
PMID:20210814	(2010) Interaction between early maternal smoking and variants in TNF and GSTP1 in childhood wheezing.	2	4	2.76	0.0397	9606.ENSP00000305372,9606.ENSP00000398698	ADRB2,TNF
PMID:20393109	(2010) Identification of the neuromuscular junction transcriptome of extraocular muscle by laser capture microdissection.	2	4	2.76	0.0397	9606.ENSP00000261007,9606.ENSP00000303211	CHRNA1,ACHE
PMID:20420821	(2010) Plumbagin activates ERK12 and Akt via superoxide, Src and PI3-kinase in 3T3-L1 cells.	2	4	2.76	0.0397	9606.ENSP00000302486,9606.ENSP00000362680	MAP2K1,SRC
PMID:20550744	(2010) Cocoa polyphenols suppress TNF-alpha-induced vascular endothelial growth factor expression by inhibiting phosphoinositide 3-kinase (PI3K) and mitogen-activated protein kinase kinase-1 (MEK1) activities in mouse epidermal cells.	2	4	2.76	0.0397	9606.ENSP00000302486,9606.ENSP00000398698	MAP2K1,TNF
PMID:20668647	(2010) Off Label Antiviral Therapeutics for Henipaviruses: New Light Through Old Windows.	2	4	2.76	0.0397	9606.ENSP00000398698,9606.ENSP00000430656	TNF,CA1
PMID:20842121	(2010) Mechanism of genotoxicity induced by targeted cytoplasmic irradiation.	2	4	2.76	0.0397	9606.ENSP00000302486,9606.ENSP00000398698	MAP2K1,TNF
PMID:24281201	(2010) Mucins and pancreatic cancer.	3	51	1.83	0.0397	9606.ENSP00000254066,9606.ENSP00000324806,9606.ENSP00000362680	RARA,GSK3B,SRC
PMID:18849464	(2009) A novel role for activating transcription factor-2 in 15(S)-hydroxyeicosatetraenoic acid-induced angiogenesis.	2	4	2.76	0.0397	9606.ENSP00000302486,9606.ENSP00000362680	MAP2K1,SRC
PMID:18953613	(2009) SH3BP2 is a critical regulator of macrophage and osteoclast response to M-CSF and RANKL stimulation.	2	4	2.76	0.0397	9606.ENSP00000362680,9606.ENSP00000398698	SRC,TNF
PMID:19151362	(2009) Native and reconstituted HDL activate Stat3 in ventricular cardiomyocytes via ERK12: role of sphingosine-1-phosphate.	2	4	2.76	0.0397	9606.ENSP00000302486,9606.ENSP00000362680	MAP2K1,SRC
PMID:19422420	(2009) Molecular mechanisms regulating dissociation of cell-cell junction of epithelial cells by oxidative stress.	2	4	2.76	0.0397	9606.ENSP00000362680,9606.ENSP00000398698	SRC,TNF
PMID:19428337	(2009) Inhibition of the MAP kinase ERK protects from lipopolysaccharide-induced lung injury.	2	4	2.76	0.0397	9606.ENSP00000302486,9606.ENSP00000398698	MAP2K1,TNF
PMID:19716794	(2009) RSK is a principal effector of the RAS-ERK pathway for eliciting a coordinate promotileinvasive gene program and phenotype in epithelial cells.	3	50	1.84	0.0397	9606.ENSP00000302486,9606.ENSP00000362680,9606.ENSP00000398698	MAP2K1,SRC,TNF
PMID:19778233	(2009) Silica-induced TNF-alpha and TGF-beta1 expression in RAW264.7 cells are dependent on Src-ERKAP-1 pathways.	2	4	2.76	0.0397	9606.ENSP00000362680,9606.ENSP00000398698	SRC,TNF
PMID:22649625	(2009) Study of Molecular Mechanisms Involved in the Pathogenesis of Immune-Mediated Inflammatory Diseases, using Psoriasis As a Model.	3	50	1.84	0.0397	9606.ENSP00000302486,9606.ENSP00000362680,9606.ENSP00000398698	MAP2K1,SRC,TNF
PMID:17962360	(2008) Protein kinases, TNF-alpha, and proteasome contribute in the inhibition of fructose intestinal transport by sepsis in vivo.	2	4	2.76	0.0397	9606.ENSP00000302486,9606.ENSP00000398698	MAP2K1,TNF
PMID:17977956	(2008) Insulin signaling stimulates insulin transport by bovine aortic endothelial cells.	2	4	2.76	0.0397	9606.ENSP00000362680,9606.ENSP00000398698	SRC,TNF
PMID:18364744	(2008) A comparison of Hsp90alpha and Hsp90beta interactions with cochaperones and substrates.	2	4	2.76	0.0397	9606.ENSP00000302486,9606.ENSP00000362680	MAP2K1,SRC
PMID:18367541	(2008) A natural PPAR-gamma agonist, 15-deoxy-delta 12,14-prostaglandin J2, may act as an enhancer of PAI-1 in human proximal renal tubular cells under hypoxic and inflammatory conditions.	2	4	2.76	0.0397	9606.ENSP00000302486,9606.ENSP00000398698	MAP2K1,TNF
PMID:18493310	(2008) Efficacious recombinant influenza vaccines produced by high yield bacterial expression: a solution to global pandemic and seasonal needs.	2	4	2.76	0.0397	9606.ENSP00000398698,9606.ENSP00000430656	TNF,CA1
PMID:18550646	(2008) PTH-mediated regulation of Na+-K+-ATPase requires Src kinase-dependent ERK phosphorylation.	2	4	2.76	0.0397	9606.ENSP00000302486,9606.ENSP00000362680	MAP2K1,SRC
PMID:18550705	(2008) Mechanical stress induces tumor necrosis factor-alpha production through Ca2+ release-dependent TLR2 signaling.	2	4	2.76	0.0397	9606.ENSP00000362680,9606.ENSP00000398698	SRC,TNF
PMID:18786229	(2008) Glycogen synthase kinase 3beta: a novel marker and modulator of inflammatory injury in chronic renal allograft disease.	2	4	2.76	0.0397	9606.ENSP00000324806,9606.ENSP00000398698	GSK3B,TNF
PMID:18812167	(2008) The macrophage-derived neutrophil chemotactic factor, MNCF: a lectin with TNF-alpha-like activities on neutrophils.	2	4	2.76	0.0397	9606.ENSP00000362680,9606.ENSP00000398698	SRC,TNF
PMID:19088492	(2008) Impact of gene-gender effects of adrenergic polymorphisms on hypothalamic-pituitary-adrenal axis activity in depressed patients.	2	4	2.76	0.0397	9606.ENSP00000280155,9606.ENSP00000305372	ADRA2A,ADRB2
PMID:16959454	(2007) Treatment of THP-1 cells with Uncaria tomentosa extracts differentially regulates the expression if IL-1beta and TNF-alpha.	2	4	2.76	0.0397	9606.ENSP00000302486,9606.ENSP00000398698	MAP2K1,TNF
PMID:17158207	(2007) Ceramide-activated protein phosphatase involvement in insulin resistance via Akt, serinearginine-rich protein 40, and ribonucleic acid splicing in L6 skeletal muscle cells.	2	4	2.76	0.0397	9606.ENSP00000324806,9606.ENSP00000398698	GSK3B,TNF
PMID:17200117	(2007) Src docks to A-kinase anchoring protein gravin, regulating beta2-adrenergic receptor resensitization and recycling.	2	4	2.76	0.0397	9606.ENSP00000305372,9606.ENSP00000362680	ADRB2,SRC
PMID:17334229	(2007) STP-A11, an oncoprotein of Herpesvirus saimiri augments both NF-kappaB and AP-1 transcription activity through TRAF6.	2	4	2.76	0.0397	9606.ENSP00000362680,9606.ENSP00000398698	SRC,TNF
PMID:17348861	(2007) IGF-I-induced oligodendrocyte progenitor proliferation requires PI3KAkt, MEKERK, and Src-like tyrosine kinases.	2	4	2.76	0.0397	9606.ENSP00000302486,9606.ENSP00000362680	MAP2K1,SRC
PMID:17359973	(2007) Coxsackie and adenovirus receptor (CAR) is a product of Sertoli and germ cells in rat testes which is localized at the Sertoli-Sertoli and Sertoli-germ cell interface.	2	4	2.76	0.0397	9606.ENSP00000362680,9606.ENSP00000398698	SRC,TNF
PMID:17360480	(2007) Alpha-lipoic acid attenuates LPS-induced inflammatory responses by activating the phosphoinositide 3-kinaseAkt signaling pathway.	2	4	2.76	0.0397	9606.ENSP00000324806,9606.ENSP00000398698	GSK3B,TNF
PMID:17428601	(2007) The N-formyl peptide receptors and the anaphylatoxin C5a receptors: an overview.	3	50	1.84	0.0397	9606.ENSP00000305372,9606.ENSP00000362680,9606.ENSP00000398698	ADRB2,SRC,TNF
PMID:17600229	(2007) Confirmation of an association between the TNF(-308) promoter polymorphism and stroke risk in children with sickle cell anemia.	2	4	2.76	0.0397	9606.ENSP00000305372,9606.ENSP00000398698	ADRB2,TNF
PMID:17638919	(2007) Id-1 activation of PI3KAktNFkappaB signaling pathway and its significance in promoting survival of esophageal cancer cells.	2	4	2.76	0.0397	9606.ENSP00000324806,9606.ENSP00000398698	GSK3B,TNF
PMID:18958235	(2007) Developmental periods of choline sensitivity provide an ontogenetic mechanism for regulating memory capacity and age-related dementia.	2	4	2.76	0.0397	9606.ENSP00000303211,9606.ENSP00000430656	ACHE,CA1
PMID:16140562	(2006) Inhibition of Akt and MAPK pathways elevated potential of TNFalpha in inducing apoptosis in ameloblastoma.	2	4	2.76	0.0397	9606.ENSP00000302486,9606.ENSP00000398698	MAP2K1,TNF
PMID:16397300	(2006) Functional role of NF-IL6beta and its sumoylation and acetylation modifications in promoter activation of cyclooxygenase 2 gene.	3	48	1.86	0.0397	9606.ENSP00000302486,9606.ENSP00000362680,9606.ENSP00000398698	MAP2K1,SRC,TNF
PMID:16410254	(2006) Transcriptional regulation of the osterix (Osx, Sp7) promoter by tumor necrosis factor identifies disparate effects of mitogen-activated protein kinase and NF kappa B pathways.	2	4	2.76	0.0397	9606.ENSP00000302486,9606.ENSP00000398698	MAP2K1,TNF
PMID:16495036	(2006) Ligand-independent and EGF receptor-supported transactivation: lessons from beta2-adrenergic receptor signalling.	2	4	2.76	0.0397	9606.ENSP00000305372,9606.ENSP00000362680	ADRB2,SRC
PMID:16624952	(2006) Activation of group III metabotropic glutamate receptors attenuates rotenone toxicity on dopaminergic neurons through a microtubule-dependent mechanism.	2	4	2.76	0.0397	9606.ENSP00000302486,9606.ENSP00000362680	MAP2K1,SRC
PMID:16875498	(2006) Cysteinyl-leukotrienes in the regulation of beta2-adrenoceptor function: an in vitro model of asthma.	2	4	2.76	0.0397	9606.ENSP00000305372,9606.ENSP00000398698	ADRB2,TNF
PMID:16966097	(2006) Experimental PVC material challenge in subjects with occupational PVC exposure.	2	4	2.76	0.0397	9606.ENSP00000305372,9606.ENSP00000398698	ADRB2,TNF
PMID:15756641	(2005) beta2-Adrenoceptor-mediated suppression of human intestinal mast cell functions is caused by disruption of filamentous actin dynamics.	2	4	2.76	0.0397	9606.ENSP00000305372,9606.ENSP00000398698	ADRB2,TNF
PMID:15838879	(2005) Intracellular interaction of myosin light chain kinase with macrophage migration inhibition factor (MIF) in endothelium.	2	4	2.76	0.0397	9606.ENSP00000362680,9606.ENSP00000398698	SRC,TNF
PMID:15855164	(2005) Mitochondrial Dok-4 recruits Src kinase and regulates NF-kappaB activation in endothelial cells.	2	4	2.76	0.0397	9606.ENSP00000362680,9606.ENSP00000398698	SRC,TNF
PMID:15894313	(2005) Subconfluent endothelial cells form podosomes downstream of cytokine and RhoGTPase signaling.	2	4	2.76	0.0397	9606.ENSP00000362680,9606.ENSP00000398698	SRC,TNF
PMID:15990776	(2005) Modulation of GM-CSF release by enantiomers of beta-agonists in human airway smooth muscle.	2	4	2.76	0.0397	9606.ENSP00000305372,9606.ENSP00000398698	ADRB2,TNF
PMID:16101821	(2005) Cytokine responses to fungal pathogens in Kupffer Cells are Toll-like receptor 4 independent and mediated by tyrosine kinases.	2	4	2.76	0.0397	9606.ENSP00000362680,9606.ENSP00000398698	SRC,TNF
PMID:16160917	(2005) Role of the phosphatidylinositol 3-kinase and mitogen-activated protein kinase pathways in the secretion of tumor necrosis factor-alpha and interleukin-10 by the PPD antigen of Mycobacterium tuberculosis.	2	4	2.76	0.0397	9606.ENSP00000362680,9606.ENSP00000398698	SRC,TNF
PMID:16253760	(2005) Stimulation of cultured colon 26 cells with TNF-alpha promotes lung metastasis through the extracellular signal-regulated kinase pathway.	2	4	2.76	0.0397	9606.ENSP00000302486,9606.ENSP00000398698	MAP2K1,TNF
PMID:14615367	(2004) Gene interactions and stroke risk in children with sickle cell anemia.	2	4	2.76	0.0397	9606.ENSP00000305372,9606.ENSP00000398698	ADRB2,TNF
PMID:14991073	(2004) IkappaBalpha and IkappaBbeta possess injury context-specific functions that uniquely influence hepatic NF-kappaB induction and inflammation.	2	4	2.76	0.0397	9606.ENSP00000362680,9606.ENSP00000398698	SRC,TNF
PMID:15026145	(2004) Modulation of insulin effects on phosphorylation of protein kinase B and glycogen synthesis by tumor necrosis factor-alpha in HepG2 cells.	2	4	2.76	0.0397	9606.ENSP00000324806,9606.ENSP00000398698	GSK3B,TNF
PMID:15226157	(2004) Adrenergic regulation of salt and fluid secretion in human medullary collecting duct cells.	2	4	2.76	0.0397	9606.ENSP00000280155,9606.ENSP00000305372	ADRA2A,ADRB2
PMID:15240725	(2004) TNF-induced beta2 integrin activation involves Src kinases and a redox-regulated activation of p38 MAPK.	2	4	2.76	0.0397	9606.ENSP00000362680,9606.ENSP00000398698	SRC,TNF
PMID:15336911	(2004) Role of defective ERK phosphorylation in the impaired GM-CSF-induced oxidative response of neutrophils in elderly humans.	2	4	2.76	0.0397	9606.ENSP00000302486,9606.ENSP00000398698	MAP2K1,TNF
PMID:15520853	(2004) Inflammatory bowel disease reveals the kinase activity of KSR1.	2	4	2.76	0.0397	9606.ENSP00000302486,9606.ENSP00000398698	MAP2K1,TNF
PMID:12506110	(2003) Defective activation of c-Src in cystic fibrosis airway epithelial cells results in loss of tumor necrosis factor-alpha-induced gap junction regulation.	2	4	2.76	0.0397	9606.ENSP00000362680,9606.ENSP00000398698	SRC,TNF
PMID:12646554	(2003) Histamine antagonizes tumor necrosis factor (TNF) signaling by stimulating TNF receptor shedding from the cell surface and Golgi storage pool.	2	4	2.76	0.0397	9606.ENSP00000302486,9606.ENSP00000398698	MAP2K1,TNF
PMID:12767518	(2003) Cytokine-suppressive anti-inflammatory drugs (CSAIDs) inhibit invasion and MMP-1 production of ovarian carcinoma cells.	2	4	2.76	0.0397	9606.ENSP00000302486,9606.ENSP00000398698	MAP2K1,TNF
PMID:12810704	(2003) Selective interactions between helix VIII of the human mu-opioid receptors and the C terminus of periplakin disrupt G protein activation.	2	4	2.76	0.0397	9606.ENSP00000280155,9606.ENSP00000305372	ADRA2A,ADRB2
PMID:12827213	(2003) Chronic regulation of the expression of the gap junction protein connexin 43 in transfected HeLa cells.	2	4	2.76	0.0397	9606.ENSP00000302486,9606.ENSP00000398698	MAP2K1,TNF
PMID:12911822	(2003) The loss of retinoic acid receptor alpha, beta and alcohol dehydrogenase3 expression in non-small cell lung cancer.	2	4	2.76	0.0397	9606.ENSP00000254066,9606.ENSP00000264637	RARA,THRA
PMID:12925144	(2003) Review article: inflammation-related promotion of gastrointestinal carcinogenesis--a perigenetic pathway.	2	4	2.76	0.0397	9606.ENSP00000362680,9606.ENSP00000398698	SRC,TNF
PMID:14563118	(2003) SHP-1: a regulator of neutrophil apoptosis.	2	4	2.76	0.0397	9606.ENSP00000362680,9606.ENSP00000398698	SRC,TNF
PMID:14597601	(2003) Verotoxin activates mitogen-activated protein kinase in human peripheral blood monocytes: role in apoptosis and proinflammatory cytokine release.	2	4	2.76	0.0397	9606.ENSP00000302486,9606.ENSP00000398698	MAP2K1,TNF
PMID:14681029	(2003) Src signaling links mediators of inflammation to Cx43 gap junction channels in primary and transformed CFTR-expressing airway cells.	2	4	2.76	0.0397	9606.ENSP00000362680,9606.ENSP00000398698	SRC,TNF
PMID:14708598	(2003) Matrix metalloproteinase-19 expression in dermal wounds and by fibroblasts in culture.	2	4	2.76	0.0397	9606.ENSP00000302486,9606.ENSP00000398698	MAP2K1,TNF
PMID:11875070	(2002) ERK8, a new member of the mitogen-activated protein kinase family.	2	4	2.76	0.0397	9606.ENSP00000302486,9606.ENSP00000362680	MAP2K1,SRC
PMID:11971186	(2002) Inhibition of FAK signaling activated by urokinase receptor induces dormancy in human carcinoma cells in vivo.	2	4	2.76	0.0397	9606.ENSP00000302486,9606.ENSP00000362680	MAP2K1,SRC
PMID:12012019	(2002) The Frizzled-1(beta(2))-adrenergic receptor chimera: pharmacological properties of a unique G protein-linked receptor.	2	4	2.76	0.0397	9606.ENSP00000305372,9606.ENSP00000362680	ADRB2,SRC
PMID:12023679	(2002) Variability within alpha- and beta-adrenoreceptor genes as a predictor of cardiovascular function at rest and in response to mental challenge.	2	4	2.76	0.0397	9606.ENSP00000280155,9606.ENSP00000305372	ADRA2A,ADRB2
PMID:12044870	(2002) Differential role of PPAR gamma in the regulation of UCP-1 and adipogenesis by TNF-alpha in brown adipocytes.	2	4	2.76	0.0397	9606.ENSP00000302486,9606.ENSP00000398698	MAP2K1,TNF
PMID:12067102	(2002) Inhibitory effect of Carthamus tinctorius L. seed extracts on bone resorption mediated by tyrosine kinase, COX-2 (cyclooxygenase) and PG (prostaglandin) E2.	2	4	2.76	0.0397	9606.ENSP00000362680,9606.ENSP00000398698	SRC,TNF
PMID:12219009	(2002) Tyrosine phosphorylation of vascular endothelial cadherin and the regulation of microvascular permeability.	2	4	2.76	0.0397	9606.ENSP00000362680,9606.ENSP00000398698	SRC,TNF
PMID:12391161	(2002) Direct binding of the beta1 adrenergic receptor to the cyclic AMP-dependent guanine nucleotide exchange factor CNrasGEF leads to Ras activation.	2	4	2.76	0.0397	9606.ENSP00000305372,9606.ENSP00000362680	ADRB2,SRC
PMID:12393899	(2002) ERK12 antagonizes glycogen synthase kinase-3beta-induced apoptosis in cortical neurons.	2	4	2.76	0.0397	9606.ENSP00000302486,9606.ENSP00000324806	MAP2K1,GSK3B
PMID:11157779	(2001) Genetic evidence for a role for Src family kinases in TNF family receptor signaling and cell survival.	2	4	2.76	0.0397	9606.ENSP00000362680,9606.ENSP00000398698	SRC,TNF
PMID:11244499	(2001) Overexpression of p97Eps8 leads to cellular transformation: implication of pleckstrin homology domain in p97Eps8-mediated ERK activation.	2	4	2.76	0.0397	9606.ENSP00000302486,9606.ENSP00000362680	MAP2K1,SRC
PMID:11278940	(2001) c-Src tyrosine kinase binds the beta 2-adrenergic receptor via phospho-Tyr-350, phosphorylates G-protein-linked receptor kinase 2, and mediates agonist-induced receptor desensitization.	2	4	2.76	0.0397	9606.ENSP00000305372,9606.ENSP00000362680	ADRB2,SRC
PMID:11401420	(2001) Blockade of the p38 mitogen-activated protein kinase pathway inhibits inducible nitric oxide synthase and interleukin-6 expression in MC3T3E-1 osteoblasts.	2	4	2.76	0.0397	9606.ENSP00000302486,9606.ENSP00000398698	MAP2K1,TNF
PMID:11527379	(2001) Differential regulation of IL-1beta and TNF-alpha RNA expression by MEK1 inhibitor after focal cerebral ischemia in mice.	2	4	2.76	0.0397	9606.ENSP00000302486,9606.ENSP00000398698	MAP2K1,TNF
PMID:11579090	(2001) Ouabain-induced signaling and vascular smooth muscle cell proliferation.	2	4	2.76	0.0397	9606.ENSP00000302486,9606.ENSP00000362680	MAP2K1,SRC
PMID:11675379	(2001) Tumor necrosis factor-alpha supports the survival of osteoclasts through the activation of Akt and ERK.	2	4	2.76	0.0397	9606.ENSP00000302486,9606.ENSP00000398698	MAP2K1,TNF
PMID:11696370	(2001) TNF-alpha enhances intracellular glucocorticoid availability.	2	4	2.76	0.0397	9606.ENSP00000302486,9606.ENSP00000398698	MAP2K1,TNF
PMID:11703098	(2001) Role of the oncogenic Raf-1 in orchestration of discrete nuclear factor-kappaB-activating pathways.	2	4	2.76	0.0397	9606.ENSP00000302486,9606.ENSP00000398698	MAP2K1,TNF
PMID:11717166	(2001) Shear stress regulates endothelial nitric oxide synthase expression through c-Src by divergent signaling pathways.	2	4	2.76	0.0397	9606.ENSP00000302486,9606.ENSP00000362680	MAP2K1,SRC
PMID:10636870	(2000) Reactive oxygen species activate p90 ribosomal S6 kinase via Fyn and Ras.	2	4	2.76	0.0397	9606.ENSP00000302486,9606.ENSP00000362680	MAP2K1,SRC
PMID:10707548	(2000) [Insulin signalling system and mechanism of insulin resistance].	2	4	2.76	0.0397	9606.ENSP00000362680,9606.ENSP00000398698	SRC,TNF
PMID:10903502	(2000) Fibrinogen interactions with ICAM-1 (CD54) regulate endothelial cell survival.	2	4	2.76	0.0397	9606.ENSP00000302486,9606.ENSP00000398698	MAP2K1,TNF
PMID:10912782	(2000) Signal transduction mechanisms linking increased extracellular calcium to proliferation in ovarian surface epithelial cells.	2	4	2.76	0.0397	9606.ENSP00000302486,9606.ENSP00000362680	MAP2K1,SRC
PMID:10918442	(2000) Regulation of both apoptosis and cell survival by the v-Src oncoprotein.	2	4	2.76	0.0397	9606.ENSP00000302486,9606.ENSP00000362680	MAP2K1,SRC
PMID:11069776	(2000) Sustained ERK phosphorylation is necessary but not sufficient for MMP-9 regulation in endothelial cells: involvement of Ras-dependent and -independent pathways.	2	4	2.76	0.0397	9606.ENSP00000302486,9606.ENSP00000398698	MAP2K1,TNF
PMID:11163183	(2000) TNF-alpha induction by LPS is regulated posttranscriptionally via a Tpl2ERK-dependent pathway.	2	4	2.76	0.0397	9606.ENSP00000302486,9606.ENSP00000398698	MAP2K1,TNF
PMID:10359014	(1999) Fra-2-positive autoregulatory loop triggered by mitogen-activated protein kinase (MAPK) and Fra-2 phosphorylation sites by MAPK.	2	4	2.76	0.0397	9606.ENSP00000302486,9606.ENSP00000362680	MAP2K1,SRC
PMID:10446204	(1999) Prolonged activation of extracellular signal-regulated kinase by a protein kinase C-dependent and N17Ras-insensitive mechanism mediates the proliferative response of G(io)-coupled somatostatin sst(4) receptors.	2	4	2.76	0.0397	9606.ENSP00000302486,9606.ENSP00000362680	MAP2K1,SRC
PMID:10535961	(1999) Identification of the endophilins (SH3p4p8p13) as novel binding partners for the beta1-adrenergic receptor.	2	4	2.76	0.0397	9606.ENSP00000305372,9606.ENSP00000362680	ADRB2,SRC
PMID:9878881	(1999) Brain-IL-1beta induces local inflammation but systemic anti-inflammatory response through stimulation of both hypothalamic-pituitary-adrenal axis and sympathetic nervous system.	2	4	2.76	0.0397	9606.ENSP00000305372,9606.ENSP00000398698	ADRB2,TNF
PMID:9973483	(1999) Immunosuppressive leflunomide metabolite (A77 1726) blocks TNF-dependent nuclear factor-kappa B activation and gene expression.	2	4	2.76	0.0397	9606.ENSP00000362680,9606.ENSP00000398698	SRC,TNF
PMID:9412494	(1998) Natural variation in neuron number in mice is linked to a major quantitative trait locus on Chr 11.	2	4	2.76	0.0397	9606.ENSP00000254066,9606.ENSP00000264637	RARA,THRA
PMID:9593944	(1998) Induction of cytokine-induced neutrophil chemoattractant in response to various stresses in rat C6 glioma cells.	2	4	2.76	0.0397	9606.ENSP00000302486,9606.ENSP00000398698	MAP2K1,TNF
PMID:9794256	(1998) Serum and insulin induce a Grb2-dependent shift in agonist affinity of beta-adrenergic receptors.	2	4	2.76	0.0397	9606.ENSP00000305372,9606.ENSP00000362680	ADRB2,SRC
PMID:9878196	(1998) Differential spatiotemporal alterations in adrenoceptor mRNAs and binding sites in cerebral cortex following spreading depression: selective and prolonged up-regulation of alpha1B-adrenoceptors.	2	4	2.76	0.0397	9606.ENSP00000280155,9606.ENSP00000305372	ADRA2A,ADRB2
PMID:9121342	(1997) Regulation of muscarinic M2 receptors.	2	4	2.76	0.0397	9606.ENSP00000305372,9606.ENSP00000398698	ADRB2,TNF
PMID:9238048	(1997) Hepatitis B virus HBx protein sensitizes cells to apoptotic killing by tumor necrosis factor alpha.	2	4	2.76	0.0397	9606.ENSP00000302486,9606.ENSP00000398698	MAP2K1,TNF
PMID:9353295	(1997) Blockade of p38 mitogen-activated protein kinase pathway inhibits inducible nitric-oxide synthase expression in mouse astrocytes.	2	4	2.76	0.0397	9606.ENSP00000302486,9606.ENSP00000398698	MAP2K1,TNF
PMID:8662985	(1996) Fibroblast growth factor-2 suppression of tumor necrosis factor alpha-mediated apoptosis requires Ras and the activation of mitogen-activated protein kinase.	2	4	2.76	0.0397	9606.ENSP00000302486,9606.ENSP00000398698	MAP2K1,TNF
PMID:7559592	(1995) Identification of a Gs coupling domain in the amino terminus of the third intracellular loop of the alpha 2A-adrenergic receptor. Evidence for distinct structural determinants that confer Gs versus Gi coupling.	2	4	2.76	0.0397	9606.ENSP00000280155,9606.ENSP00000305372	ADRA2A,ADRB2
PMID:7651430	(1995) Exclusive homodimerization of the orphan receptor hepatocyte nuclear factor 4 defines a new subclass of nuclear receptors.	2	4	2.76	0.0397	9606.ENSP00000254066,9606.ENSP00000264637	RARA,THRA
PMID:7744073	(1995) Activation of protein kinases and the inactivation of protein phosphatase 2A in tumour necrosis factor and interleukin-1 signal-transduction pathways.	2	4	2.76	0.0397	9606.ENSP00000362680,9606.ENSP00000398698	SRC,TNF
PMID:7891827	(1994) Chronic administration of acetylcholinesterase inhibitor in the senescent rat brain.	2	4	2.76	0.0397	9606.ENSP00000303211,9606.ENSP00000306490	ACHE,CHRM1
PMID:8067453	(1994) TNF-alpha and IL-6 expression in perfused rat liver after intraportal candidemia vs. E. coli or S. aureus bacteremia.	2	4	2.76	0.0397	9606.ENSP00000398698,9606.ENSP00000430656	TNF,CA1
PMID:7688696	(1993) Interferon-gamma and tumor necrosis factor-alpha enhance p60src expression in human macrophages and myelomonocytic cell lines.	2	4	2.76	0.0397	9606.ENSP00000362680,9606.ENSP00000398698	SRC,TNF
PMID:8389356	(1993) Dimerization interfaces of thyroid hormone, retinoic acid, vitamin D, and retinoid X receptors.	2	4	2.76	0.0397	9606.ENSP00000254066,9606.ENSP00000264637	RARA,THRA
PMID:1490432	(1992) Deficits in cholinergic neurotransmission markers induced by ethylcholine mustard aziridinium (AF64A) in the rat hippocampus: sensitivity to treatment with the monoamine oxidase-B inhibitor L-deprenyl.	2	4	2.76	0.0397	9606.ENSP00000303211,9606.ENSP00000430656	ACHE,CA1
PMID:1682056	(1991) A novel mechanism of action for v-ErbA: abrogation of the inactivation of transcription factor AP-1 by retinoic acid and thyroid hormone receptors.	2	4	2.76	0.0397	9606.ENSP00000254066,9606.ENSP00000264637	RARA,THRA
PMID:2675852	(1989) Moracizine and ethacizine effects on membrane receptors.	2	4	2.76	0.0397	9606.ENSP00000305372,9606.ENSP00000306490	ADRB2,CHRM1
PMID:3374960	(1988) Expression of proto-oncogenes in embryonic, adult, and transformed tissue of Xiphophorus (Teleostei: Poeciliidae).	2	4	2.76	0.0397	9606.ENSP00000264637,9606.ENSP00000362680	THRA,SRC
PMID:2866519	(1985) How do retroviral oncogenes induce transformation in avian erythroid cells?	2	4	2.76	0.0397	9606.ENSP00000264637,9606.ENSP00000362680	THRA,SRC
PMID:2998035	(1985) Isolation of three new avian sarcoma viruses: ASV 9, ASV 17, and ASV 25.	2	4	2.76	0.0397	9606.ENSP00000264637,9606.ENSP00000362680	THRA,SRC
PMID:6095268	(1984) src- and fps-containing avian sarcoma viruses transform chicken erythroid cells.	2	4	2.76	0.0397	9606.ENSP00000264637,9606.ENSP00000362680	THRA,SRC
PMID:6100634	(1984) Characteristics of three new avian sarcoma viruses, ASV 9, ASV 17, and ASV 25.	2	4	2.76	0.0397	9606.ENSP00000264637,9606.ENSP00000362680	THRA,SRC
PMID:28466200	(....) myc and raf: key effectors in cellular signaling and major drivers in human cancer.	3	52	1.82	0.0397	9606.ENSP00000264637,9606.ENSP00000302486,9606.ENSP00000362680	THRA,MAP2K1,SRC
PMID:31650200	(2020) Lysyl oxidases: linking structures and immunity in the tumor microenvironment.	3	53	1.81	0.0405	9606.ENSP00000324806,9606.ENSP00000362680,9606.ENSP00000398698	GSK3B,SRC,TNF
PMID:32888429	(2020) The Human and Mouse Enteric Nervous System at Single-Cell Resolution.	4	175	1.42	0.0405	9606.ENSP00000265572,9606.ENSP00000280155,9606.ENSP00000303211,9606.ENSP00000306490	OPRK1,ADRA2A,ACHE,CHRM1
PMID:33015057	(2020) In Search of Effective Treatments Targeting alpha-Synuclein Toxicity in Synucleinopathies: Pros and Cons.	3	53	1.81	0.0405	9606.ENSP00000254066,9606.ENSP00000264637,9606.ENSP00000305372	RARA,THRA,ADRB2
PMID:33200027	(2020) In silico and in vitro studies reveal complement system drives coagulation cascade in SARS-CoV-2 pathogenesis.	3	53	1.81	0.0405	9606.ENSP00000302486,9606.ENSP00000362680,9606.ENSP00000398698	MAP2K1,SRC,TNF
PMID:30771352	(2019) G-Protein-Coupled Receptors Are Dynamic Regulators of Digestion and Targets for Digestive Diseases.	3	53	1.81	0.0405	9606.ENSP00000303211,9606.ENSP00000305372,9606.ENSP00000306490	ACHE,ADRB2,CHRM1
PMID:31330086	(2019) Targeting the complexity of Src signalling in the tumour microenvironment of pancreatic cancer: from mechanism to therapy.	3	53	1.81	0.0405	9606.ENSP00000302486,9606.ENSP00000362680,9606.ENSP00000398698	MAP2K1,SRC,TNF
PMID:29561798	(2018) The Role of microRNAs in Alzheimers Disease and Their Therapeutic Potentials.	3	53	1.81	0.0405	9606.ENSP00000303211,9606.ENSP00000324806,9606.ENSP00000398698	ACHE,GSK3B,TNF
PMID:28716898	(2017) TBK1 Provides Context-Selective Support of the Activated AKTmTOR Pathway in Lung Cancer.	3	53	1.81	0.0405	9606.ENSP00000324806,9606.ENSP00000362680,9606.ENSP00000398698	GSK3B,SRC,TNF
PMID:27213454	(2016) MLK3 Signaling in Cancer Invasion.	3	53	1.81	0.0405	9606.ENSP00000302486,9606.ENSP00000362680,9606.ENSP00000398698	MAP2K1,SRC,TNF
PMID:27598198	(2016) Eicosapentaenoic and Docosahexaenoic Acid-Enriched High Fat Diet Delays Skeletal Muscle Degradation in Mice.	3	53	1.81	0.0405	9606.ENSP00000261007,9606.ENSP00000324806,9606.ENSP00000398698	CHRNA1,GSK3B,TNF
PMID:22580612	(2013) MUC1-C oncoprotein as a target in breast cancer: activation of signaling pathways and therapeutic approaches.	3	53	1.81	0.0405	9606.ENSP00000324806,9606.ENSP00000362680,9606.ENSP00000398698	GSK3B,SRC,TNF
PMID:22389816	(2011) The Fox and the Rabbits-Environmental Variables and Population Genetics (1) Replication Problems in Association Studies and the Untapped Power of GWAS (2) Vitamin A Deficiency, Herpes Simplex Reactivation and Other Causes of Alzheimers ...	3	53	1.81	0.0405	9606.ENSP00000254066,9606.ENSP00000264637,9606.ENSP00000398698	RARA,THRA,TNF
PMID:20431569	(2010) Teaching old receptors new tricks: biasing seven-transmembrane receptors.	3	53	1.81	0.0405	9606.ENSP00000302486,9606.ENSP00000305372,9606.ENSP00000362680	MAP2K1,ADRB2,SRC
PMID:36453422	(2023) Overexpression of fibroblast growth factor 13 ameliorates amyloid-beta-induced neuronal damage.	2	5	2.66	0.0407	9606.ENSP00000303211,9606.ENSP00000324806	ACHE,GSK3B
PMID:33886003	(2022) Empagliflozin Disrupts a Tnfrsf12a-Mediated Feed Forward Loop That Promotes Left Ventricular Hypertrophy.	2	5	2.66	0.0407	9606.ENSP00000327943,9606.ENSP00000398698	SLC5A2,TNF
PMID:34629047	(2022) Dapagliflozin Protects H9c2 Cells Against Injury Induced by Lipopolysaccharide via Suppression of CX3CL1CX3CR1 Axis and NF-kappaB Activity.	2	5	2.66	0.0407	9606.ENSP00000327943,9606.ENSP00000398698	SLC5A2,TNF
PMID:34732527	(2022) Ibrutinib Blocks YAP1 Activation and Reverses BRAF Inhibitor Resistance in Melanoma Cells.	2	5	2.66	0.0407	9606.ENSP00000302486,9606.ENSP00000362680	MAP2K1,SRC
PMID:34787682	(2022) Transcriptional regulation of human odontogenic ameloblast-associated protein gene by tumor necrosis factor-alpha.	2	5	2.66	0.0407	9606.ENSP00000302486,9606.ENSP00000398698	MAP2K1,TNF
PMID:34923430	(2022) Design, synthesis, and biological evaluation of carbamate derivatives of N-salicyloyl tryptamine as multifunctional agents for the treatment of Alzheimers disease.	2	5	2.66	0.0407	9606.ENSP00000303211,9606.ENSP00000398698	ACHE,TNF
PMID:35040393	(2022) Exploring the Anti-Inflammatory Mechanism of Tieguanyin (TGY) Volatile Compounds Based on Gas Chromatography-Mass Spectrometry (GCMS)- Network Pharmacology.	2	5	2.66	0.0407	9606.ENSP00000362680,9606.ENSP00000398698	SRC,TNF
PMID:35138546	(2022) Protective effect of Juglanin against doxorubicin-induced cognitive impairment in rats: Effect on oxidative, inflammatory and apoptotic machineries.	2	5	2.66	0.0407	9606.ENSP00000303211,9606.ENSP00000398698	ACHE,TNF
PMID:35155236	(2022) Exosomes in Pathogenesis, Diagnosis, and Treatment of Hepatocellular Carcinoma.	3	56	1.79	0.0407	9606.ENSP00000302486,9606.ENSP00000362680,9606.ENSP00000398698	MAP2K1,SRC,TNF
PMID:35193434	(2022) Development of naringenin-O-alkylamine derivatives as multifunctional agents for the treatment of Alzheimers disease.	2	5	2.66	0.0407	9606.ENSP00000303211,9606.ENSP00000398698	ACHE,TNF
PMID:35215273	(2022) JAK2 in Myeloproliferative Neoplasms: Still a Protagonist.	3	55	1.8	0.0407	9606.ENSP00000302486,9606.ENSP00000362680,9606.ENSP00000398698	MAP2K1,SRC,TNF
PMID:35228644	(2022) Unraveling the hidden temporal range of fast beta2-adrenergic receptor mobility by time-resolved fluorescence.	2	5	2.66	0.0407	9606.ENSP00000280155,9606.ENSP00000305372	ADRA2A,ADRB2
PMID:35270000	(2022) Leptin in Osteoarthritis and Rheumatoid Arthritis: Player or Bystander?	3	55	1.8	0.0407	9606.ENSP00000302486,9606.ENSP00000362680,9606.ENSP00000398698	MAP2K1,SRC,TNF
PMID:35278662	(2022) Preventive putative mechanisms involved in the psychopathologies of mice passively coping with psychosocial defeat stress by quercetin.	2	5	2.66	0.0407	9606.ENSP00000303211,9606.ENSP00000398698	ACHE,TNF
PMID:35320336	(2022) Treatment of bladder dysfunction with solifenacin: is there a risk of dementia or cognitive impairment?	2	5	2.66	0.0407	9606.ENSP00000303211,9606.ENSP00000306490	ACHE,CHRM1
PMID:35348229	(2022) Antidepressant-like effects of aqueous extracts of miswak (Salvadora persica) and date palm (Phoenix dactylifera) on depression-like behaviors using CUMS model in male rats.	2	5	2.66	0.0407	9606.ENSP00000303211,9606.ENSP00000398698	ACHE,TNF
PMID:35405982	(2022) Health Benefits, Pharmacological Effects, Molecular Mechanisms, and Therapeutic Potential of alpha-Bisabolol.	3	56	1.79	0.0407	9606.ENSP00000303211,9606.ENSP00000305372,9606.ENSP00000398698	ACHE,ADRB2,TNF
PMID:35421632	(2022) Dysregulation of CXCL14 promotes malignant phenotypes of esophageal squamous carcinoma cells via regulating SRC and EGFR signaling.	2	5	2.66	0.0407	9606.ENSP00000302486,9606.ENSP00000362680	MAP2K1,SRC
PMID:35441341	(2022) Exosomes Derived from Senescent Endothelial Cells Contain Distinct Pro-angiogenic miRNAs and Proteins.	2	5	2.66	0.0407	9606.ENSP00000303211,9606.ENSP00000398698	ACHE,TNF
PMID:35448455	(2022) Esculetin and Fucoidan Attenuate Autophagy and Apoptosis Induced by Zinc Oxide Nanoparticles through Modulating Reactive Astrocyte and Proinflammatory Cytokines in the Rat Brain.	2	5	2.66	0.0407	9606.ENSP00000303211,9606.ENSP00000398698	ACHE,TNF
PMID:35470775	(2022) Effect of diet supplemented with African Star Apple Fruit Pulp on purinergic, cholinergic and monoaminergic enzymes, TNF-alpha expression and redox imbalance in the brain of hypertensive rats.	2	5	2.66	0.0407	9606.ENSP00000303211,9606.ENSP00000398698	ACHE,TNF
PMID:35529936	(2022) Identification of Bioactive Components of Stephania epigaea Lo and Their Potential Therapeutic Targets by UPLC-MSMS and Network Pharmacology.	2	5	2.66	0.0407	9606.ENSP00000362680,9606.ENSP00000398698	SRC,TNF
PMID:35551911	(2022) Human C1orf27 protein interacts with alpha2A-adrenergic receptor and regulates its anterograde transport.	2	5	2.66	0.0407	9606.ENSP00000280155,9606.ENSP00000305372	ADRA2A,ADRB2
PMID:35751193	(2022) Exploring the possible molecular targeting mechanism of Saussurea involucrata in the treatment of COVID-19 based on bioinformatics and network pharmacology.	2	5	2.66	0.0407	9606.ENSP00000324806,9606.ENSP00000398698	GSK3B,TNF
PMID:35778948	(2022) Potential mechanism of oral baicalin treating psoriasis via suppressing Wnt signaling pathway and inhibiting Th17IL-17 axis by activating PPARgamma.	2	5	2.66	0.0407	9606.ENSP00000362680,9606.ENSP00000398698	SRC,TNF
PMID:35780621	(2022) Evaluating the neuroprotective activities of vinpocetine, punicalagin, niacin and vitamin E against behavioural and motor disabilities of manganese-induced Parkinsons disease in Sprague Dawley rats.	2	5	2.66	0.0407	9606.ENSP00000303211,9606.ENSP00000398698	ACHE,TNF
PMID:35786126	(2022) Network pharmacology prediction and molecular docking-based strategy to explore the pharmacodynamic substances and mechanism of Mung Bean against bacterial infection.	2	5	2.66	0.0407	9606.ENSP00000362680,9606.ENSP00000398698	SRC,TNF
PMID:35790413	(2022) Participation of MAPK and PI3K in Regulation of Cytokine Secretion by Peripheral Blood Monocular Cells in Response to Escherichia coli LPS and rDer p 2 Combination.	2	5	2.66	0.0407	9606.ENSP00000302486,9606.ENSP00000398698	MAP2K1,TNF
PMID:35796520	(2022) Isolation of Some Phenolic Compounds from Plantago subulata L. and Determination of Their Antidiabetic, Anticholinesterase, Antiepileptic and Antioxidant Activity.	2	5	2.66	0.0407	9606.ENSP00000303211,9606.ENSP00000430656	ACHE,CA1
PMID:35838630	(2022) Compound glycyrrhiza oral solution alleviates oxidative stress and inflammation by regulating SRCMAPK pathway in chronic obstructive pulmonary disease.	2	5	2.66	0.0407	9606.ENSP00000362680,9606.ENSP00000398698	SRC,TNF
PMID:35847039	(2022) Naltrexone-Induced Cardiac Function Improvement is Associated With an Attenuated Inflammatory Response and Lipid Perioxidation in Volume Overloaded Rats.	2	5	2.66	0.0407	9606.ENSP00000265572,9606.ENSP00000398698	OPRK1,TNF
PMID:36043731	(2022) Effect of SGLT2 Inhibitors and Metformin on Inflammatory and Prognostic Biomarkers in Type 2 Diabetes Patients.	2	5	2.66	0.0407	9606.ENSP00000327943,9606.ENSP00000398698	SLC5A2,TNF
PMID:36193286	(2022) Network and Experimental Pharmacology to Decode the Action of Wendan Decoction Against Generalized Anxiety Disorder.	2	5	2.66	0.0407	9606.ENSP00000362680,9606.ENSP00000398698	SRC,TNF
PMID:36208290	(2022) The mitochondrial complex I proteins of Candida albicans moderate phagocytosis and the production of pro-inflammatory cytokines in murine macrophages and dendritic cells.	2	5	2.66	0.0407	9606.ENSP00000302486,9606.ENSP00000398698	MAP2K1,TNF
PMID:36428611	(2022) Profiling the Adrenergic System in Breast Cancer and the Development of Metastasis.	2	5	2.66	0.0407	9606.ENSP00000280155,9606.ENSP00000305372	ADRA2A,ADRB2
PMID:31583530	(2021) Acetylcholinesterase inhibitors targeting the cholinergic anti-inflammatory pathway: a new therapeutic perspective in aging-related disorders.	2	5	2.66	0.0407	9606.ENSP00000303211,9606.ENSP00000398698	ACHE,TNF
PMID:33049345	(2021) Sesame oil mitigates memory impairment, oxidative stress, and neurodegeneration in a rat model of Alzheimers disease. A pivotal role of NF-kappaBp38MAPKBDNFPPAR-gamma pathways.	2	5	2.66	0.0407	9606.ENSP00000303211,9606.ENSP00000398698	ACHE,TNF
PMID:33189440	(2021) ROS-responsive and multifunctional anti-Alzheimer prodrugs: Tacrine-ibuprofen hybrids via a phenyl boronate linker.	2	5	2.66	0.0407	9606.ENSP00000303211,9606.ENSP00000398698	ACHE,TNF
PMID:33465324	(2021) Hallmarks of cancer-the new testament.	3	54	1.81	0.0407	9606.ENSP00000254066,9606.ENSP00000305372,9606.ENSP00000362680	RARA,ADRB2,SRC
PMID:33649700	(2021) Screening of drug databank against WT and mutant main protease of SARS-CoV-2: Towards finding potential compound for repurposing against COVID-19.	2	5	2.66	0.0407	9606.ENSP00000303211,9606.ENSP00000305372	ACHE,ADRB2
PMID:33666284	(2021) Synthesis and docking calculations of tetrafluoronaphthalene derivatives and their inhibition profiles against some metabolic enzymes.	2	5	2.66	0.0407	9606.ENSP00000303211,9606.ENSP00000430656	ACHE,CA1
PMID:34002930	(2021) Phellodendrine promotes autophagy by regulating the AMPKmTOR pathway and treats ulcerative colitis.	2	5	2.66	0.0407	9606.ENSP00000303211,9606.ENSP00000398698	ACHE,TNF
PMID:34021860	(2021) Hydrogen Sulfide Ameliorates Lipopolysaccharide-Induced Memory Impairment in Mice by Reducing Apoptosis, Oxidative, and Inflammatory Effects.	2	5	2.66	0.0407	9606.ENSP00000303211,9606.ENSP00000398698	ACHE,TNF
PMID:34113303	(2021) The Prognostic Value of the Acute Phase Systemic Immune-Inflammation Index in Patients With Intracerebral Hemorrhage.	2	5	2.66	0.0407	9606.ENSP00000398698,9606.ENSP00000430656	TNF,CA1
PMID:34170456	(2021) Histological and imunohistochemical alterations of hippocampus and prefrontal cortex in a rat model of Alzheimer like-disease with a preferential role of the flavonoid hesperidin.	2	5	2.66	0.0407	9606.ENSP00000303211,9606.ENSP00000398698	ACHE,TNF
PMID:34189413	(2021) Potential Virus Involvement in Alzheimers Disease: Results from a Phase IIa Trial Evaluating Apovir, an Antiviral Drug Combination.	2	5	2.66	0.0407	9606.ENSP00000303211,9606.ENSP00000398698	ACHE,TNF
PMID:34198584	(2021) MAGI1, a Scaffold Protein with Tumor Suppressive and Vascular Functions.	3	56	1.79	0.0407	9606.ENSP00000302486,9606.ENSP00000362680,9606.ENSP00000398698	MAP2K1,SRC,TNF
PMID:34208512	(2021) Inhibition Mechanism of L-Cysteine on Maillard Reaction by Trapping 5-Hydroxymethylfurfural.	2	5	2.66	0.0407	9606.ENSP00000306490,9606.ENSP00000398698	CHRM1,TNF
PMID:34242265	(2021) An integrative network-based approach for drug target indication expansion.	2	5	2.66	0.0407	9606.ENSP00000280155,9606.ENSP00000398698	ADRA2A,TNF
PMID:34295334	(2021) Role of Th22 Cells in the Pathogenesis of Autoimmune Diseases.	3	55	1.8	0.0407	9606.ENSP00000302486,9606.ENSP00000362680,9606.ENSP00000398698	MAP2K1,SRC,TNF
PMID:34391818	(2021) Empagliflozin nanoparticles attenuates type2 diabetes induced cognitive impairment via oxidative stress and inflammatory pathway in high fructose diet induced hyperglycemic mice.	2	5	2.66	0.0407	9606.ENSP00000327943,9606.ENSP00000398698	SLC5A2,TNF
PMID:34425229	(2021) Colchicine protects against cartilage degeneration by inhibiting MMP13 expression via PLC-gamma1 phosphorylation.	2	5	2.66	0.0407	9606.ENSP00000362680,9606.ENSP00000398698	SRC,TNF
PMID:34447243	(2021) Icariin, an Up-and-Coming Bioactive Compound Against Neurological Diseases: Network Pharmacology-Based Study and Literature Review.	3	57	1.78	0.0407	9606.ENSP00000303211,9606.ENSP00000324806,9606.ENSP00000398698	ACHE,GSK3B,TNF
PMID:34526262	(2021) Short-term exposure to polymethylmethacrylate nanoplastics alters muscle antioxidant response, development and growth in Sparus aurata.	2	5	2.66	0.0407	9606.ENSP00000303211,9606.ENSP00000398698	ACHE,TNF
PMID:34795568	(2021) Future Therapeutic Strategies for Freezing of Gait in Parkinsons Disease.	2	5	2.66	0.0407	9606.ENSP00000303211,9606.ENSP00000398698	ACHE,TNF
PMID:34831477	(2021) Revisiting the Role of GSK3, A Modulator of Innate Immunity, in Idiopathic Inclusion Body Myositis.	3	56	1.79	0.0407	9606.ENSP00000302486,9606.ENSP00000362680,9606.ENSP00000398698	MAP2K1,SRC,TNF
PMID:34848799	(2021) Inhibition of SYK and cSrc kinases can protect bone and cartilage in preclinical models of osteoarthritis and rheumatoid arthritis.	3	54	1.81	0.0407	9606.ENSP00000302486,9606.ENSP00000362680,9606.ENSP00000398698	MAP2K1,SRC,TNF
PMID:34854369	(2021) Jatamansinol from Nardostachys jatamansi: a multi-targeted neuroprotective agent for Alzheimers disease.	2	5	2.66	0.0407	9606.ENSP00000303211,9606.ENSP00000324806	ACHE,GSK3B
PMID:34916371	(2021) Canagliflozin, a SGLT-2 inhibitor, relieves ER stress, modulates autophagy and induces apoptosis in irradiated HepG2 cells: Signal transduction between PI3KAKTGSK-3betamTOR and Wntbeta-catenin pathways; in vitro.	2	5	2.66	0.0407	9606.ENSP00000324806,9606.ENSP00000327943	GSK3B,SLC5A2
PMID:34934375	(2021) Depression of Non-Neuronal Cholinergic System May Play a Role in Co-Occurrence of Subjective Daytime Sleepiness and Hypertension in Patients with Obstructive Sleep Apnea Syndrome.	2	5	2.66	0.0407	9606.ENSP00000303211,9606.ENSP00000398698	ACHE,TNF
PMID:34939977	(2021) The role of FGF21 in the pathogenesis of cardiovascular disease.	3	56	1.79	0.0407	9606.ENSP00000324806,9606.ENSP00000327943,9606.ENSP00000398698	GSK3B,SLC5A2,TNF
PMID:34941738	(2021) The Cytotoxic Necrotizing Factors (CNFs)-A Family of Rho GTPase-Activating Bacterial Exotoxins.	3	56	1.79	0.0407	9606.ENSP00000302486,9606.ENSP00000362680,9606.ENSP00000398698	MAP2K1,SRC,TNF
PMID:34944391	(2021) Rosinidin Attenuates Lipopolysaccharide-Induced Memory Impairment in Rats: Possible Mechanisms of Action Include Antioxidant and Anti-Inflammatory Effects.	2	5	2.66	0.0407	9606.ENSP00000303211,9606.ENSP00000398698	ACHE,TNF
PMID:35024180	(2021) Activation of Nrf2HO-1 signaling: An important molecular mechanism of herbal medicine in the treatment of atherosclerosis via the protection of vascular endothelial cells from oxidative stress.	3	55	1.8	0.0407	9606.ENSP00000324806,9606.ENSP00000362680,9606.ENSP00000398698	GSK3B,SRC,TNF
PMID:35403084	(2021) The potential of BEN815 as an anti-inflammatory, antiviral and antioxidant agent for the treatment of COVID-19.	2	5	2.66	0.0407	9606.ENSP00000265572,9606.ENSP00000398698	OPRK1,TNF
PMID:31286372	-2020	2	5	2.66	0.0407	9606.ENSP00000303211,9606.ENSP00000398698	ACHE,TNF
PMID:31674729	(2020) Quantitative Systems Pharmacology for Neuroscience Drug Discovery and Development: Current Status, Opportunities, and Challenges.	2	5	2.66	0.0407	9606.ENSP00000303211,9606.ENSP00000398698	ACHE,TNF
PMID:31956359	(2020) Nicotinic-nAChR signaling mediates drug resistance in lung cancer.	3	56	1.79	0.0407	9606.ENSP00000261007,9606.ENSP00000362680,9606.ENSP00000398698	CHRNA1,SRC,TNF
PMID:32052240	(2020) A Comprehensive Review of Cutaneous Leishmaniasis in Sri Lanka and Identification of Existing Knowledge Gaps.	2	5	2.66	0.0407	9606.ENSP00000303211,9606.ENSP00000398698	ACHE,TNF
PMID:32114052	(2020) Empagliflozin ameliorates endothelial dysfunction and suppresses atherogenesis in diabetic apolipoprotein E-deficient mice.	2	5	2.66	0.0407	9606.ENSP00000327943,9606.ENSP00000398698	SLC5A2,TNF
PMID:32188130	(2020) Comparative In Vitro Study of Various alpha2-Adrenoreceptor Agonist Drugs for Ticagrelor Reversal.	2	5	2.66	0.0407	9606.ENSP00000280155,9606.ENSP00000305372	ADRA2A,ADRB2
PMID:32251678	(2020) Loratadine, an antihistamine drug, exhibits anti-inflammatory activity through suppression of the NF-kB pathway.	2	5	2.66	0.0407	9606.ENSP00000362680,9606.ENSP00000398698	SRC,TNF
PMID:32306720	(2020) Assessment of Probiotics Mixture on Memory Function, Inflammation Markers, and Oxidative Stress in an Alzheimers Disease Model of Rats.	2	5	2.66	0.0407	9606.ENSP00000398698,9606.ENSP00000430656	TNF,CA1
PMID:32313198	(2020) Deficiency in fibroblast PPARbetadelta reduces nonmelanoma skin cancers in mice.	2	5	2.66	0.0407	9606.ENSP00000302486,9606.ENSP00000362680	MAP2K1,SRC
PMID:32412649	(2020) Targeting RIPK3 oligomerization blocks necroptosis without inducing apoptosis.	2	5	2.66	0.0407	9606.ENSP00000362680,9606.ENSP00000398698	SRC,TNF
PMID:32474018	(2020) Repeated psychosocial stress causes glutamic acid decarboxylase isoform-67, oxidative-Nox-2 changes and neuroinflammation in mice: Prevention by treatment with a neuroactive flavonoid, morin.	2	5	2.66	0.0407	9606.ENSP00000303211,9606.ENSP00000398698	ACHE,TNF
PMID:32537757	(2020) Quinoline-based promising anticancer and antibacterial agents, and some metabolic enzyme inhibitors.	2	5	2.66	0.0407	9606.ENSP00000303211,9606.ENSP00000430656	ACHE,CA1
PMID:32603894	(2020) Counteracting role of nuclear factor erythroid 2-related factor 2 pathway in Alzheimers disease.	2	5	2.66	0.0407	9606.ENSP00000324806,9606.ENSP00000398698	GSK3B,TNF
PMID:32611965	(2020) Dasatinib-induced Reversible Demyelinating Peripheral Neuropathy and Successful Conversion to Nilotinib in Chronic Myelogenous Leukemia.	2	5	2.66	0.0407	9606.ENSP00000362680,9606.ENSP00000398698	SRC,TNF
PMID:32643759	(2020) alpha2A-adrenoceptor deficiency attenuates lipopolysaccharide-induced lung injury by increasing norepinephrine levels and inhibiting alveolar macrophage activation in acute respiratory distress syndrome.	2	5	2.66	0.0407	9606.ENSP00000280155,9606.ENSP00000398698	ADRA2A,TNF
PMID:32650027	(2020) Inhibitory potency of 4- substituted sampangine derivatives toward Cu(2+) mediated aggregation of amyloid beta-peptide, oxidative stress, and inflammation in Alzheimers disease.	2	5	2.66	0.0407	9606.ENSP00000303211,9606.ENSP00000398698	ACHE,TNF
PMID:32664226	(2020) Activation of Nrf2 by Natural Bioactive Compounds: A Promising Approach for Stroke?	3	55	1.8	0.0407	9606.ENSP00000324806,9606.ENSP00000362680,9606.ENSP00000398698	GSK3B,SRC,TNF
PMID:32758881	(2020) SARS-CoV-2 and the sympathetic immune response: Dampening inflammation with antihypertensive drugs (Clonidine and Propranolol).	2	5	2.66	0.0407	9606.ENSP00000305372,9606.ENSP00000398698	ADRB2,TNF
PMID:32794336	(2020) MXD1 regulates the H9N2 and H1N1 influenza A virus-induced chemokine expression and their replications in human macrophage.	2	5	2.66	0.0407	9606.ENSP00000302486,9606.ENSP00000398698	MAP2K1,TNF
PMID:32825356	(2020) The Biomedical Uses of Inositols: A Nutraceutical Approach to Metabolic Dysfunction in Aging and Neurodegenerative Diseases.	3	57	1.78	0.0407	9606.ENSP00000303211,9606.ENSP00000327943,9606.ENSP00000398698	ACHE,SLC5A2,TNF
PMID:32876951	(2020) In vitro inhibitory effects of some acetophenone derivatives on some metabolic enzymes and molecular docking.	2	5	2.66	0.0407	9606.ENSP00000303211,9606.ENSP00000430656	ACHE,CA1
PMID:32880874	(2020) Thiadiazole derivatives as anticancer agents.	3	57	1.78	0.0407	9606.ENSP00000302486,9606.ENSP00000362680,9606.ENSP00000430656	MAP2K1,SRC,CA1
PMID:32886564	(2020) Activation of cholinergic anti-inflammatory pathway involved in therapeutic actions of alpha-mangostin on lipopolysaccharide-induced acute lung injury in rats.	2	5	2.66	0.0407	9606.ENSP00000303211,9606.ENSP00000398698	ACHE,TNF
PMID:32992509	(2020) Emerging Roles of BRD7 in Pathophysiology.	3	57	1.78	0.0407	9606.ENSP00000302486,9606.ENSP00000324806,9606.ENSP00000327943	MAP2K1,GSK3B,SLC5A2
PMID:33049367	(2020) Cannabinoid receptor subtype influence on neuritogenesis in human SH-SY5Y cells.	3	56	1.79	0.0407	9606.ENSP00000303211,9606.ENSP00000324806,9606.ENSP00000362680	ACHE,GSK3B,SRC
PMID:33381562	(2020) Assessing the Anti-inflammatory Mechanism of Reduning Injection by Network Pharmacology.	3	55	1.8	0.0407	9606.ENSP00000254066,9606.ENSP00000280155,9606.ENSP00000398698	RARA,ADRA2A,TNF
PMID:33488212	(2020) Synthesis and bioactivities of 1-(4-hydroxyphenyl)-2-((heteroaryl)thio)ethanones as carbonic anhydrase I, II and acetylcholinesterase inhibitors.	2	5	2.66	0.0407	9606.ENSP00000303211,9606.ENSP00000430656	ACHE,CA1
PMID:33716756	(2020) Sodium Transporters in Human Health and Disease.	3	56	1.79	0.0407	9606.ENSP00000327943,9606.ENSP00000362680,9606.ENSP00000402152	SLC5A2,SRC,SLC12A3
PMID:30428418	(2019) Synthesis, characterization, crystal structure of novel bis-thiomethylcyclohexanone derivatives and their inhibitory properties against some metabolic enzymes.	2	5	2.66	0.0407	9606.ENSP00000303211,9606.ENSP00000430656	ACHE,CA1
PMID:30603938	(2019) Hybrids of oxoisoaporphine-tetrahydroisoquinoline: novel multi-target inhibitors of inflammation and amyloid-beta aggregation in Alzheimers disease.	2	5	2.66	0.0407	9606.ENSP00000303211,9606.ENSP00000398698	ACHE,TNF
PMID:30771604	(2019) Tackling neuroinflammation and cholinergic deficit in Alzheimers disease: Multi-target inhibitors of cholinesterases, cyclooxygenase-2 and 15-lipoxygenase.	2	5	2.66	0.0407	9606.ENSP00000303211,9606.ENSP00000398698	ACHE,TNF
PMID:30962708	(2019) Salvia divinorum: from recreational hallucinogenic use to analgesic and anti-inflammatory action.	2	5	2.66	0.0407	9606.ENSP00000265572,9606.ENSP00000398698	OPRK1,TNF
PMID:31156781	(2019) Pharmacological effects of gallic acid in health and diseases: A mechanistic review.	3	55	1.8	0.0407	9606.ENSP00000303211,9606.ENSP00000398698,9606.ENSP00000430656	ACHE,TNF,CA1
PMID:31187705	(2019) Potential Regulation Mechanisms of P-gp in the Blood-Brain Barrier in Hypoxia.	2	5	2.66	0.0407	9606.ENSP00000362680,9606.ENSP00000398698	SRC,TNF
PMID:31218733	(2019) Prognostic significance of alpha- and beta2-adrenoceptor gene expression in breast cancer patients.	2	5	2.66	0.0407	9606.ENSP00000280155,9606.ENSP00000305372	ADRA2A,ADRB2
PMID:31258680	(2019) Clinical efficacy of montelukast sodium combined with budesonide or combined with loratadine in treating children with cough variant asthma and influence on inflammatory factors in the serum.	2	5	2.66	0.0407	9606.ENSP00000305372,9606.ENSP00000398698	ADRB2,TNF
PMID:31362009	(2019) Neuroprotection by luteolin and gallic acid against cobalt chloride-induced behavioural, morphological and neurochemical alterations in Wistar rats.	2	5	2.66	0.0407	9606.ENSP00000303211,9606.ENSP00000398698	ACHE,TNF
PMID:31374523	(2019) Novel 2-aminopyridine liganded Pd(II) N-heterocyclic carbene complexes: Synthesis, characterization, crystal structure and bioactivity properties.	2	5	2.66	0.0407	9606.ENSP00000303211,9606.ENSP00000430656	ACHE,CA1
PMID:31374848	(2019) Curcumin Nanoparticles Protect against Isoproterenol Induced Myocardial Infarction by Alleviating Myocardial Tissue Oxidative Stress, Electrocardiogram, and Biological Changes.	2	5	2.66	0.0407	9606.ENSP00000305372,9606.ENSP00000398698	ADRB2,TNF
PMID:31534972	(2019) The Efficacy and Mechanism of Chinese Herbal Medicine on Diabetic Kidney Disease.	3	57	1.78	0.0407	9606.ENSP00000327943,9606.ENSP00000362680,9606.ENSP00000398698	SLC5A2,SRC,TNF
PMID:31579105	(2019) MKK7, the essential regulator of JNK signaling involved in cancer cell survival: a newly emerging anticancer therapeutic target.	3	54	1.81	0.0407	9606.ENSP00000302486,9606.ENSP00000362680,9606.ENSP00000398698	MAP2K1,SRC,TNF
PMID:31581370	(2019) Synthesis of novel bis-sulfone derivatives and their inhibition properties on some metabolic enzymes including carbonic anhydrase, acetylcholinesterase, and butyrylcholinesterase.	2	5	2.66	0.0407	9606.ENSP00000303211,9606.ENSP00000430656	ACHE,CA1
PMID:31625371	(2019) The Regulating Role of SB216763 in Pseudomonas aeruginosa Keratitis.	2	5	2.66	0.0407	9606.ENSP00000324806,9606.ENSP00000398698	GSK3B,TNF
PMID:31633155	(2019) beta2-Adrenergic receptor agonists ameliorate the adverse effect of long-term pyridostigmine on neuromuscular junction structure.	2	5	2.66	0.0407	9606.ENSP00000303211,9606.ENSP00000305372	ACHE,ADRB2
PMID:31641524	(2019) Pharmacovigilance assessment of the association between Fourniers gangrene and other severe genital adverse events with SGLT-2 inhibitors.	2	5	2.66	0.0407	9606.ENSP00000305372,9606.ENSP00000327943	ADRB2,SLC5A2
PMID:31766324	(2019) Lifestyle Interventions with a Focus on Nutritional Strategies to Increase Cardiorespiratory Fitness in Chronic Obstructive Pulmonary Disease, Heart Failure, Obesity, Sarcopenia, and Frailty.	2	5	2.66	0.0407	9606.ENSP00000305372,9606.ENSP00000398698	ADRB2,TNF
PMID:32337482	(2019) Clinical Development of Molecular Targeted Therapy in Head and Neck Squamous Cell Carcinoma.	3	56	1.79	0.0407	9606.ENSP00000324806,9606.ENSP00000362680,9606.ENSP00000398698	GSK3B,SRC,TNF
PMID:28567570	(2018) beta-Adrenergic signaling, monoamine oxidase A and antioxidant defence in the myocardium of SHR and SHR-mtBN conplastic rat strains: the effect of chronic hypoxia.	2	5	2.66	0.0407	9606.ENSP00000305372,9606.ENSP00000398698	ADRB2,TNF
PMID:28874458	(2018) The deubiquitinating enzyme USP48 stabilizes TRAF2 and reduces E-cadherin-mediated adherens junctions.	2	5	2.66	0.0407	9606.ENSP00000324806,9606.ENSP00000398698	GSK3B,TNF
PMID:29102164	(2018) Soy isoflavone genistein attenuates lipopolysaccharide-induced cognitive impairments in the rat via exerting anti-oxidative and anti-inflammatory effects.	2	5	2.66	0.0407	9606.ENSP00000303211,9606.ENSP00000398698	ACHE,TNF
PMID:29345351	(2018) K313, a novel benzoxazole derivative, exhibits anti-inflammatory properties via inhibiting GSK3beta activity in LPS-induced RAW264.7 macrophages.	2	5	2.66	0.0407	9606.ENSP00000324806,9606.ENSP00000398698	GSK3B,TNF
PMID:29358037	(2018) Antidepressant-Induced Activation in Children and Adolescents: Risk, Recognition and Management.	2	5	2.66	0.0407	9606.ENSP00000280155,9606.ENSP00000398698	ADRA2A,TNF
PMID:29383896	(2018) [Effect of Acupuncture on Inflammatory Cytokines in Patients with Acute Pelvic Inflammatory Disease].	2	5	2.66	0.0407	9606.ENSP00000398698,9606.ENSP00000430656	TNF,CA1
PMID:29420357	(2018) Acetyl Cholinesterase Inhibitors and Cell-Derived Peripheral Inflammatory Cytokines in Early Stages of Alzheimers Disease.	2	5	2.66	0.0407	9606.ENSP00000303211,9606.ENSP00000398698	ACHE,TNF
PMID:29496907	(2018) Phosphoproteomics Analysis Identifies Novel Candidate Substrates of the Nonreceptor Tyrosine Kinase, Src-related Kinase Lacking C-terminal Regulatory Tyrosine and N-terminal Myristoylation Sites (SRMS).	2	5	2.66	0.0407	9606.ENSP00000362680,9606.ENSP00000398698	SRC,TNF
PMID:29535773	(2018) Ion Channel Expression and Characterization in Human Induced Pluripotent Stem Cell-Derived Cardiomyocytes.	3	54	1.81	0.0407	9606.ENSP00000280155,9606.ENSP00000301365,9606.ENSP00000305372	ADRA2A,TRPV3,ADRB2
PMID:29751779	(2018) Essential role of ATP6AP2 enrichment in caveolaelipid raft microdomains for the induction of neuronal differentiation of stem cells.	3	55	1.8	0.0407	9606.ENSP00000302486,9606.ENSP00000303211,9606.ENSP00000398698	MAP2K1,ACHE,TNF
PMID:29769138	(2018) Geographic distribution and molecular analysis of porcine reproductive and respiratory syndrome viruses circulating in swine farms in the Republic of Korea between 2013 and 2016.	2	5	2.66	0.0407	9606.ENSP00000265572,9606.ENSP00000430656	OPRK1,CA1
PMID:29775722	(2018) Inflammatory and oxidative mechanisms potentiate bifenthrin-induced neurological alterations and anxiety-like behavior in adult rats.	2	5	2.66	0.0407	9606.ENSP00000303211,9606.ENSP00000398698	ACHE,TNF
PMID:29805156	(2018) Overexpression of G Protein-Coupled Receptor Kinase 6 (GRK6) Is Associated with Progression and Poor Prognosis of Papillary Thyroid Carcinoma.	2	5	2.66	0.0407	9606.ENSP00000362680,9606.ENSP00000398698	SRC,TNF
PMID:29885447	(2018) Electroacupuncture prevents cognitive impairment induced by lipopolysaccharide via inhibition of oxidative stress and neuroinflammation.	2	5	2.66	0.0407	9606.ENSP00000303211,9606.ENSP00000398698	ACHE,TNF
PMID:29899250	(2018) Molecular Pathways Underlying Cholesterol Homeostasis.	3	54	1.81	0.0407	9606.ENSP00000302486,9606.ENSP00000362680,9606.ENSP00000398698	MAP2K1,SRC,TNF
PMID:30077908	(2018) Depressive, inflammatory, and metabolic factors associated with cognitive impairment in patients with epilepsy.	2	5	2.66	0.0407	9606.ENSP00000303211,9606.ENSP00000398698	ACHE,TNF
PMID:30114645	(2018) Lycorine: A prospective natural lead for anticancer drug discovery.	3	55	1.8	0.0407	9606.ENSP00000303211,9606.ENSP00000362680,9606.ENSP00000398698	ACHE,SRC,TNF
PMID:30125791	(2018) Stress burden and neuroendocrine regulation of cytokine production in patients with ulcerative colitis in remission.	2	5	2.66	0.0407	9606.ENSP00000305372,9606.ENSP00000398698	ADRB2,TNF
PMID:30242834	(2018) The tyrosine kinase inhibitor dasatinib reduces the growth of intracellular Mycobacterium tuberculosis despite impairing T-cell function.	2	5	2.66	0.0407	9606.ENSP00000362680,9606.ENSP00000398698	SRC,TNF
PMID:30341024	(2018) Electro-acupuncture regulates the cholinergic anti-inflammatory pathway in a rat model of chronic obstructive pulmonary disease.	2	5	2.66	0.0407	9606.ENSP00000303211,9606.ENSP00000398698	ACHE,TNF
PMID:30560147	(2018) The Giant Geriatric Syndromes Are Intensified by Diabetic Complications.	2	5	2.66	0.0407	9606.ENSP00000327943,9606.ENSP00000398698	SLC5A2,TNF
PMID:32201498	(2018) STAT3 roles in viral infection: antiviral or proviral?	3	57	1.78	0.0407	9606.ENSP00000302486,9606.ENSP00000362680,9606.ENSP00000398698	MAP2K1,SRC,TNF
PMID:27897089	(2017) Antiaging Effect of Metformin on Brain in Naturally Aged and Accelerated Senescence Model of Rat.	2	5	2.66	0.0407	9606.ENSP00000303211,9606.ENSP00000398698	ACHE,TNF
PMID:28097911	(2017) Design, synthesis and docking study of novel coumarin ligands as potential selective acetylcholinesterase inhibitors.	2	5	2.66	0.0407	9606.ENSP00000303211,9606.ENSP00000430656	ACHE,CA1
PMID:28099912	(2017) Bone marrow micro-environment is a crucial player for myelomagenesis and disease progression.	3	55	1.8	0.0407	9606.ENSP00000302486,9606.ENSP00000362680,9606.ENSP00000398698	MAP2K1,SRC,TNF
PMID:28198454	(2017) Preliminary evidence for a role of the adrenergic nervous system in generalized anxiety disorder.	2	5	2.66	0.0407	9606.ENSP00000280155,9606.ENSP00000305372	ADRA2A,ADRB2
PMID:28238104	(2017) Microbial carcinogenic toxins and dietary anti-cancer protectants.	3	55	1.8	0.0407	9606.ENSP00000302486,9606.ENSP00000362680,9606.ENSP00000398698	MAP2K1,SRC,TNF
PMID:28284975	(2017) Chronic treatment with taurine after intracerebroventricular streptozotocin injection improves cognitive dysfunction in rats by modulating oxidative stress, cholinergic functions and neuroinflammation.	2	5	2.66	0.0407	9606.ENSP00000303211,9606.ENSP00000398698	ACHE,TNF
PMID:28294290	(2017) Genetic Obesity Risk and Attenuation Effect of Physical Fitness in Mexican-Mestizo Population: a Case-Control Study.	2	5	2.66	0.0407	9606.ENSP00000305372,9606.ENSP00000398698	ADRB2,TNF
PMID:28373705	(2017) Electrochemically synthesized highly crystalline nitrogen doped graphene nanosheets with exceptional biocompatibility.	2	5	2.66	0.0407	9606.ENSP00000398698,9606.ENSP00000430656	TNF,CA1
PMID:28438931	(2017) Identification of Antifungal H(+)-ATPase Inhibitors with Effect on Plasma Membrane Potential.	2	5	2.66	0.0407	9606.ENSP00000305372,9606.ENSP00000398698	ADRB2,TNF
PMID:28469544	(2017) Fucoxanthin prevents H2O2-induced neuronal apoptosis via concurrently activating the PI3-KAkt cascade and inhibiting the ERK pathway.	2	5	2.66	0.0407	9606.ENSP00000303211,9606.ENSP00000398698	ACHE,TNF
PMID:28502904	(2017) Src and Syk contribute to the anti-inflammatory activities of Achyranthes aspera ethanolic extract.	2	5	2.66	0.0407	9606.ENSP00000362680,9606.ENSP00000398698	SRC,TNF
PMID:28506883	(2017) Effects of cardiotonic steroids on isolated perfused kidney and NHE3 activity in renal proximal tubules.	2	5	2.66	0.0407	9606.ENSP00000302486,9606.ENSP00000362680	MAP2K1,SRC
PMID:28561817	(2017) Epigallocatechin-3-gallate attenuates cerebral cortex damage and promotes brain regeneration in acrylamide-treated rats.	2	5	2.66	0.0407	9606.ENSP00000303211,9606.ENSP00000398698	ACHE,TNF
PMID:28646412	(2017) Efficacy of Additional Canagliflozin Administration to Type 2 Diabetes Patients Receiving Insulin Therapy: Examination of Diurnal Glycemic Patterns Using Continuous Glucose Monitoring (CGM).	2	5	2.66	0.0407	9606.ENSP00000327943,9606.ENSP00000398698	SLC5A2,TNF
PMID:28673269	(2017) Regulating autonomic nervous system homeostasis improves pulmonary function in rabbits with acute lung injury.	2	5	2.66	0.0407	9606.ENSP00000303211,9606.ENSP00000398698	ACHE,TNF
PMID:28794229	(2017) DOCK8 Drives Src-Dependent NK Cell Effector Function.	2	5	2.66	0.0407	9606.ENSP00000362680,9606.ENSP00000398698	SRC,TNF
PMID:28854419	(2017) Non-Genomic Action of Androgens is Mediated by Rapid Phosphorylation and Regulation of Androgen Receptor Trafficking.	2	5	2.66	0.0407	9606.ENSP00000302486,9606.ENSP00000362680	MAP2K1,SRC
PMID:28877832	(2017) Mechanism of Non-receptor Tyrosine Kinase Src Regulating Neuroinflammation Through Phosphatase and Tensin Homology Protein in Microglia.	2	5	2.66	0.0407	9606.ENSP00000362680,9606.ENSP00000398698	SRC,TNF
PMID:28904554	(2017) Plants-Derived Neuroprotective Agents: Cutting the Cycle of Cell Death through Multiple Mechanisms.	3	56	1.79	0.0407	9606.ENSP00000303211,9606.ENSP00000324806,9606.ENSP00000398698	ACHE,GSK3B,TNF
PMID:28956846	(2017) Anticarcinogenic Effect of Spices Due to Phenolic and Flavonoid Compounds-In Vitro Evaluation on Prostate Cells.	2	5	2.66	0.0407	9606.ENSP00000362680,9606.ENSP00000398698	SRC,TNF
[truncated: 1,311 more rows]

## Sheet: survival_enh_all_targets
#category	term ID	term description	observed gene count	background gene count	strength	false discovery rate	matching proteins in your network (IDs)	matching proteins in your network (labels)
[truncated: 616 more rows]

[truncated: 57 more sheets: survival_enh_all_targets_PMID, survival_enh_pred_targets, survival_enh_pred_targets_PMID, HDR_enh_prim_targets, HDR_enh_prim_targets_PMID, HDR_enh_all_targets, HDR_enh_all_targets_PMID, HDR_enh_all_targets_net, HDR_enh_pred_targets, HDR_enh_pred_targets_PMID, HDR_enh_pred_targets_net, HDR_inh_prim_targets, HDR_inh_prim_target_PMID, HDR_inh_prim_target_net, HDR_inh_all_targets, HDR_inh_all_targets_PMID, HDR_inh_all_targets_net, HDR_inh_pred_targets, HDR_inh_pred_targets_PMID, HDR_inh_pred_targets_net …]
