# Supplementary material for: Repurposing clinically safe drugs for DNA repair pathway choice in CRISPR genome editing and synthetic lethality
Source: Nat Commun. 2025 Dec 10;16:11077. doi: 10.1038/s41467-025-67243-0 (PMC12698765; doi:10.1038/s41467-025-67243-0)
Supplement: Supplementary file 7 — Supplementary Data 5 [file 41467_2025_67243_MOESM7_ESM.xlsx]

## Sheet: gRNAs
ID	spacer target sequence
FRMD7	GTGGGCTCTACATAGCTATG
NOVA1	AAGGCTGTAATGGAGCAGTC
VCAN	CCCTGTGGAATTTAATACTG
SV2C	GCAGAGGTTTAATGACATCA
ESR2	GTAACACTTCCGAAGTCGGC
HRH2	TCTTGCATGCGGTAGAGTCC
SCN8A	GTCCTCCCGATGACTGCCAT
DRD4	CTCACGATGAAGGAGTTGGT
HTR7	TACGATTTACTCTACCGCAG
RARA	GAGGCACCGGGTACCCATTG
PARP1	ATTGACCGCTGGTACCATCC
TOP2A	TTAAACACACTTCCCACCTG
CHRNA5	CGAAAGATGGGTTCGTCCTG
AHR	TGAGTTACAATGATATAATC
KNL1_Cpf1	TGAATGAACCTCTATCAAGCA
AOX1	GTTCACGTAGAAGAGCAGCT
PRKDC_t1	GGTCCTCGCCACCCTTCACC
PRKDC_t2	GCGCGTGGAGCAGCTCTTCC
PRKDC_taback	GAACACCCTTTTCTGGTGAG
BRCA2_Capan	TGGGATTTTTAGCACAGCAA
RNF2 prime nicking	TCAACCATTAAGCAAAACAT
FANCF prime nicking	GGGGTCCCAGGTGCTGACGT

## Sheet: ssODNs
ID	sequence (bold = intended substitution, underlined = targeted codon)
FRMD7_36/91	TATGCCTCCCCAGGTCTTTTTTTATGTGGACAAGCCACCCCAGGTGCCCAGATGGTCCCCAATTAGAGCAGAGGAAAGGACAAGTCCAGATAGCTATGTAGAGCCCACTGCAATGAAGCCAGCTGAA
NOVA1_truj	TTTAATTACAGGTAAAGATTATAGTTCCCAACAGCACAGCAGGTCTGATAATAGGGAAGGGAGGTGCTACTGTGAAGGCTATCATGGAACAGTCAGGGGCTTGGGTGCAGCTTTCCCAGAAACCTGATGGGATCAACTTGCAAGAGAGGGTTGTCACTGTGAGTGGAGA
VCAN_91/36	CCTGAAACTCAAGCAGCTTTAATCAGAGGGCAGGATTCCACGATAGCAGCATCAGAACAGCAAGTGGCAGCGAGAATTCTTGATTCCAATAATCAGGCAACAGTAAACCCTGTGGAATTTAATACTG
SV2C_45/45	CTGGTTAGCAATGCATATTCATCGGACTGCAGAGGTTTAATGACGTCAGGGAACCAAACGGATAATCCATAGTACCTGCAAAGACAAAGA
AHR_91/36	CATGATAGTTTTCCGGCTTCTTACAAAAAACAACCGATGGACTTGGGTCCAGTCTAATGCACGCCTGCTTTATAAAAATGGAAGACCAGATTATATCATTGCAACACAGAGACCACTAACGTAAGCA
KNL1_Cpf1_45/45	TCTTGTCATTTTTTAGCTTAAGGCTTTTTCTTCTCTGACTTTTGCCTGATAGAGGTTCGTTCAGAAATCCAGGACTTTGTACATCTTTGA
PRKDC_K3753R_Cas9n	GCGAAGGCCCAAGCGCATCATCATCCGTGGCCATGACGAGAGGGAACACCCTTTCCTGGTGAGAGGTGGCGAGGACCTGCGGCAGGACCAGCGCGTGGAGCAGCTCTTCCAGGTCATGAATGGGATCCTGGCCCAAG
PRKDC_K3753R_91/36	GATTTTTGAAGGTGACAGTCATGGCGTCTCTGCGAAGGCCCAAGCGCATCATCATCCGTGGCCATGACGAGAGGGAACACCCTTTTCTGGTGAGAGGTGGCGAGGACCTGCGGCAGGACCAGCGCGT
PRKDC_R3753K_ta_91/36	GATTTTTGAAGGTGACAGTCATGGCGTCTCTGCGAAGGCCCAAGCGCATCATCATCCGTGGCCATGACGAGAGGGAACACCCTTTCCTGGTGAAGGGTGGCGAGGACCTGCGGCAGGACCAGCGCGT
Capan1BRCA2repair_36/91	AAGACTTGCTTGGTACTATCTTCTATTTCAGAAAACACTTGTCTTGCGTTTTGTAATGAAGCATCTGATACCTGGACAGATTTTCCACTTGCTGTGCTAAAAATCCCACAAGTATTTGCAGATGAGA

## Sheet: NGS primers
ID	sequence
Illumina adapter forward 5'	ACACTCTTTCCCTACACGACGCTCTTCCGATCT
Illumina adapter reverse 5'	GTGACTGGAGTTCAGACGTGTGCTCTTCCGATCT
FRMD7_F	TGCTCCTACCGCTAGTCCTG
FRMD7_R	GGTATTATGCCTCCCCAGGT
NOVA1_F	CTGGACCTGTCACATTGGCA
NOVA1_R	TAGTTCCCAACAGCACAGCA
VCAN_F	GGCAGGATTCCACGATAGCA
VCAN_R	CGTGCCTTCCACTGACTCTT
SV2C_F	GGGAGTTGCTCATTGCCTCT
SV2C_R	ACCTGCCATTGTCGTATTCCA
ESR2_F	TCCTCAGAGGACAGGGCTTT
ESR2_R	TCAGTGTTGTTGACCAGGAAGA
HRH2_F	AGCTTGGAGTCCAGTGGTTG
HRH2_R	ACAATTGGTCAGGTTGCGGA
SCN8A_F	TAACGAAGCTGCTGCAGGAT
SCN8A_R	TGTCCCCGTAGATGAAAGGC
DRD4_F	CATCTGCGGGGGCATCTG
DRD4_R	GAGGAGCAGGTGAGGATGC
HTR7_F	CGAGGGAAGCCAGGAAACTT
HTR7_R	TGGGAAATGCATGGCGAAGA
RARA_F	GGTCTGAAGCCCACCAGAG
RARA_R	CTTACTGGCTGGGGATGGTG
PARP1_F	CTCCTGGGAGCTGCTTCTTC
PARP1_R	TATCCTTGCTTGTCGCTCCC
TOP2A_F	TAAAATTACCTTGGATGTAGCAATGCT
TOP2A_R	ATACTGTTACCTTTAATTCCTGTACAG
CHRNA5_F	TGGTGGGAGAGAAGCGAGTA
CHRNA5_R	CACACACCAGGCTCTCACTA
AHR_F	AGTCTAATGCACGCCTGCTT
AHR_R	TGTCTCTCACCTGTGCTCT
KNL1_F	TCAGCCACTTGCAAAAACATCA
KNL1_R	CCATTTGGCAGGGGCTTCTA
AOX1_F	CTACTTCCCAGAACCTCCGC
AOX1_R	GCTGTTACGGGAGAAAGCCA
PRKDC_F	CTAGCCTGTGCCCTGAGATG
PRKDC_R	GCACAACGCTATAGGTCCTCA
BRCA2_F	ATCACCTTGTGATGTTAGTTTGG
BRCA2_R	TGAGCTGGTCTGAATGTTCG

## Sheet: siRNA
ID	sequence_1	sequence_2
ESR2	AUCAGUGUACAAUCGAUAAAAACCG	CGGUUUUUAUCGAUUGUACACUGAUUU
AOX1	GGAUGAAUCAUUAUUCGUGAUAGAA	UUCUAUCACGAAUAAUGAUUCAUCCAA
AKR1C1	UUAUGUUGACCUCUACCUUAUUCAU	AUGAAUAAGGUAGAGGUCAACAUAAUC
AKT1	CAACAUUCAACUUUAGUAUUUUUAC	GUAAAAAUACUAAAGUUGAAUGUUGUA
BRCA1	GUACGAGAUUUAGUCAACUUGUUGA	UCAACAAGUUGACUAAAUCUCGUACUU
CACNA1C	GAAAUAUCAUUGUCAAGGAUUAGAA	UUCUAAUCCUUGACAAUGAUAUUUCAA
CALM1	GGCUUUUGUAAUUACCUGAAUCUGA	UCAGAUUCAGGUAAUUACAAAAGCCAA
CDA	CUAUCGCCAGUGACAUGCAAGAUGA	UCAUCUUGCAUGUCACUGGCGAUAGCA
CDK4	UGACUGACAAAGCUUAGAAAGGAAC	GUUCCUUUCUAAGCUUUGUCAGUCAAG
CTSB	AACGUGGACAUGAGCUACUUGAAGA	UCUUCAAGUAGCUCAUGUCCACGUUGU
EGFR	GGAUAUUCUGAAAACCGUAAAGGAA	UUCCUUUACGGUUUUCAGAAUAUCCAG
ERBB2	GAGUCCCAACCAUGUCAAAAUUACA	UGUAAUUUUGACAUGGUUGGGACUCUU
ESR1	CAAGCUACCUUGUCAUGUAUACAGU	ACUGUAUACAUGACAAGGUAGCUUGAA
ETFB	AUCUAUCUCUGUUAACUUAAAAAAA	UUUUUUUAAGUUAACAGAGAUAGAUGU
F7	ACCCUCACAUGGAAGCUAUUUUUUA	UAAAAAAUAGCUUCCAUGUGAGGGUUC
GABRA1	UCUGGAAUUGUUGAAUGUAUUCUUU	AAAGAAUACAUUCAACAAUUCCAGAGC
HSP90AA1	GCAUGGAAGAAGUAGACUAAUCUCU	AGAGAUUAGUCUACUUCUUCCAUGCGU
JUN	AUAUGGAAUUGCUUACCAAAGGAUA	UAUCCUUUGGUAAGCAAUUCCAUAUAG
MAPK1	ACAUGAGAACAUCAUUGGAAUCAAU	AUUGAUUCCAAUGAUGUUCUCAUGUCU
MME	GUUUACUGCUUGAUAGGAAUUCAUC	GAUGAAUUCCUAUCAAGCAGUAAACAG
PARP1	UGACUUGGAAGUCAUCGAUAUCUUU	AAAGAUAUCGAUGACUUCCAAGUCAUA
PGR	GCUAAAUUCUCAGUAGAACAUUGUG	CACAAUGUUCUACUGAGAAUUUAGCUU
PIP5K1C	GGUCCUGGAAAGUUUCAAGAUCAUG	CAUGAUCUUGAAACUUUCCAGGACCAG
RIPK1	CACCAACAGAUGAAUCUAUAAAAUA	UAUUUUAUAGAUUCAUCUGUUGGUGGC
SLC6A2	GGAUUGAUGCCGCAACUCAGAUAUU	AAUAUCUGAGUUGCGGCAUCAAUCCAU
SYNJ1	AAGAUAAAAGAAGUAAGCCAACUGA	UCAGUUGGCUUACUUCUUUUAUCUUGA
BRCA2	CAAGAAGCAUGUCAUGGUAAUACUU	AAGUAUUACCAUGACAUGCUUCUUGAG
PRKDC	AAUUGAAGCAACAUCAGAAUACUAU	AUAGUAUUCUGAUGUUGCUUCAAUUGU
POLQ 765	CAGGGAUGAUUACAGUAUUUUCCAA	UUGGAAAAUACUGUAAUCAUCCCUGCA

## Sheet: Prime editing
ID	sequence (* = phosphorothioate bonds, mX = 2' O Methyl bases
FANCF +5 G to T1 pegRNA	mG*mG*mAAUCCCUUCUGCAGCACCGUUUUAGAGCUAGAAAUAGCAAGUUAAAAUAAGGCUAGUCCGUUAUCAACUUGAAAAAGUGGCACCGAGUCGGUGCGGAAAAGCGAUCAAGGUGCUGCAGAAGGGAmU*mU*mU
RNF2 +1 C to A1 pegRNA	mG*mU*mCAUCUUAGUCAUUACCUGGUUUUAGAGCUAGAAAUAGCAAGUUAAAAUAAGGCUAGUCCGUUAUCAACUUGAAAAAGUGGCACCGAGUCGGUGCAACGAACACCUCAUGUAAUGACUAAGAUGmU*mU*mU
	linker = orange, RT = purple, NLS = green, stop codon = red
iPrime AAVS1-iCRISPR RT insert	Cas9 variant-AGTGGGGGAAGTTCAGGCGGTAGTAGTGGAAGCGAAACGCCAGGAACTAGCGAATCAGCGACCCCAGAGAGCTCCGGTGGGTCCAGCGGCGGGTCATCCACTCTTAACATTGAAGATGAGTACCGGTTGCACGAGACATCCAAAGAGCCTGATGTGAGCCTTGGTAGCACATGGCTCAGTGACTTTCCGCAAGCGTGGGCAGAGACTGGAGGCATGGGACTCGCTGTTAGACAGGCCCCCTTGATCATCCCACTGAAGGCAACATCAACGCCAGTCTCTATTAAACAATATCCGATGTCACAAGAGGCGCGACTCGGTATAAAACCTCACATCCAGAGACTCCTGGACCAAGGCATTCTCGTACCTTGCCAATCTCCGTGGAATAC…

## Sheet: qPCR
ID	sequence
VCP_F	CAGACAAACCCATCAGCCA
VCP_R	CTGGGCAAACATCTCATACTTC
VCP_Hex_probe	CCATGCGCTTTGCGCGCCGTTCT
BRCA2	Hs00609073_m1 (TaqMan Gene Expression Assay, Thermo Fisher Scientific)
BRCA1	Hs01556193_m1 (TaqMan Gene Expression Assay, Thermo Fisher Scientific)
