# Supplementary material for: Repurposing clinically safe drugs for DNA repair pathway choice in CRISPR genome editing and synthetic lethality
Source: Nat Commun. 2025 Dec 10;16:11077. doi: 10.1038/s41467-025-67243-0 (PMC12698765; doi:10.1038/s41467-025-67243-0)
Supplement: Supplementary file 10 — Source data [file 41467_2025_67243_MOESM10_ESM.zip]

Archive with 17 entries (17 files):
- 020925_Source_Data_Fig1.xlsx
- 020925_Source_Data_Fig2.xlsx
- 020925_Source_Data_Fig3.xlsx
- 020925_Source_Data_Fig4.xlsx
- 020925_Source_Data_Fig5.xlsx
- 020925_Source_Data_SuppFig11.xlsx
- 020925_Source_Data_SuppFig12.xlsx
- 020925_Source_Data_SuppFig13.xlsx
- 020925_Source_Data_SuppFig14.xlsx
- 020925_Source_Data_SuppFig18.xlsx
- 020925_Source_Data_SuppFig19.xlsx
- 020925_Source_Data_SuppFig3.xlsx
- 020925_Source_Data_SuppFig4.xlsx
- 020925_Source_Data_SuppFig6.xlsx
- 020925_Source_Data_SuppFig7.xlsx
- 020925_Source_Data_SuppFig8.xlsx
- 020925_Source_Data_SuppFig9.xlsx
