# Supplementary material for: Repurposing clinically safe drugs for DNA repair pathway choice in CRISPR genome editing and synthetic lethality
Source: Nat Commun. 2025 Dec 10;16:11077. doi: 10.1038/s41467-025-67243-0 (PMC12698765; doi:10.1038/s41467-025-67243-0)
Supplement: Supplementary file 10 — Source data [file 41467_2025_67243_MOESM10_ESM.zip › 020925_Source_Data_Fig1.xlsx]

## Sheet: Fig.1d Survival
Small molecule	Survival [RU]
Homoharringtonine	0.01
Dasatinib Monohydrate	0.01
Doramectin	0.01
Dinaciclib (SCH727965)	0.01
Mitomycin C	0.01
Paclitaxel (Taxol)	0.01
Romidepsin (FK228, depsipeptide)	0.01
Ispinesib (SB-715992)	0.01
Tetrandrine	0.01
Docetaxel	0.01
R788 disodium	0.01
Ridaforolimus (Deforolimus, MK-8669)	0.01
Homoharringtonine	0.01
17-AAG (KOS953)	0.01
Tivantinib (ARQ 197)	0.01
Fluvastatin	0.01
PCI-24781 (CRA-024781)	0.01
Fumagillin	0.01
Ouabain	0.01
Barasertib (AZD1152-HQPA)	0.01
Thio-TEPA	0.01
Evacetrapib (LY2484595)	0.01
Andrographolide	0.01
Vinorelbine ditartrate	0.01
Ixabepilone	0.01
Pirarubicin	0.01
Fosbretabulin (Combretastatin A4 Phosphate (CA4P)) Disodium	0.01
RG7388	0.01
Tenofovir Disoproxil Fumarate	0.01
Niclosamide	0.01
YM155	0.01
CUDC-101	0.01
Erlotinib Hydrochloride	0.01
Flubendazole	0.01
Fumagillin	0.01
Triptolide	0.01
Carmofur	0.01
Penfluridol	0.01
AT13387	0.01
Ixabepilone	0.02
CEP-18770	0.02
Dasatinib Monohydrate	0.02
Rigosertib (ON-01910,Estybon)	0.02
Fludarabine	0.02
Bromocriptine mesylate	0.02
Daunorubicin HCl	0.02
Ouabain Octahydrate	0.02
Linsitinib	0.02
Evodiamine	0.02
Vinblastine sulfate	0.02
Econazole nitrate	0.02
Entinostat (MS-275,SNDX-275)	0.02
Vincristine	0.02
Vinorelbine	0.02
MLN8237 (Alisertib)	0.02
ABT-199	0.02
Nelfinavir Mesylate	0.02
Zinc Pyrithione	0.02
Barasertib (AZD1152-HQPA)	0.02
Irinotecan HCl Trihydrate	0.02
MLN2238	0.02
Telmisattan	0.02
Fostamatinib (R788)	0.02
Gemcitabine HCl	0.02
Everolimus (RAD001)	0.02
Otilonium Bromide	0.02
VX-680 (MK-0457,Tozasertib)	0.02
Doxorubicin	0.02
Doxorubicin	0.02
Scopolamine hydrobromide	0.02
Zotarolimus(ABT-578)	0.02
Vinblastine sulfate	0.02
Artesunate	0.03
KPT-330	0.03
Ouabain	0.03
Defactinib	0.03
Ethacridine lactate monohydrate	0.03
vinblastine	0.03
BMN 673	0.03
LDK378	0.03
Mechlorethamine HCl	0.03
Decitabine (NSC127716, 5AZA-CdR)	0.03
Rapamycin (Sirolimus)	0.03
Homoharringtonine	0.03
Axitinib (AG 013736)	0.03
Vinorelbine ditartrate	0.03
Albendazole	0.03
Podophyllotoxin	0.03
vinblastine	0.03
Gemcitabine HCl	0.03
Podophyllotoxin	0.04
Palbociclib (PD0332991) Isethionate	0.04
Fingolimod (FTY720)	0.04
17-AAG (KOS953)	0.04
Tanshinone I	0.04
Temsirolimus	0.04
Podophyllotoxin	0.04
Camptothecin	0.04
Benzethonium Chloride	0.04
Costunolide	0.04
Decitabine (NSC127716, 5AZA-CdR)	0.04
Manidipine 2HCl	0.04
Decitabine (NSC127716, 5AZA-CdR)	0.04
Regorafenib hydrochloride	0.04
Thonzonium Bromide	0.04
Methylene Blue	0.05
Topotecan	0.05
Manidipine	0.05
Thiostrepton	0.05
Carfilzomib (PR-171)	0.05
5-Azacytidine	0.05
Zotarolimus(ABT-578)	0.05
Berberine Sulfate	0.05
Pitavastatin Calcium	0.05
Cetylpyridinium Chloride	0.06
Idarubicin HCl	0.06
Ouabain Octahydrate	0.06
BMN 673	0.06
Quinacrine 2HCl	0.06
Cladribine	0.06
Sodium Monensin	0.06
Clofarabine	0.06
Paclitaxel (Taxol)	0.06
MLN9708	0.06
Azelnidipine	0.06
PCI-32765 (Ibrutinib)	0.06
Epirubicin HCl	0.07
Vinorelbine	0.07
Topotecan HCl	0.07
Ledipasvir	0.07
Rigosertib (ON-01910,Estybon)	0.07
Mechlorethamine HCl	0.07
Chlorquinaldol	0.07
BYL-719	0.07
GDC-0941	0.07
Neratinib (HKI-272)	0.08
Scopolamine hydrobromide	0.08
Bafetinib (INNO-406)	0.08
Oxaliplatin	0.08
Tofacitinib (CP-690550,Tasocitinib)	0.09
Ridaforolimus (Deforolimus, MK-8669)	0.09
Cidofovir	0.09
Verteporfin	0.09
Ponatinib (AP24534)	0.09
Dabrafenib (GSK2118436)	0.09
Triptonide	0.09
Adefovir Dipivoxil	0.09
PCI-24781 (CRA-024781)	0.1
Temsirolimus	0.1
Busulfan	0.1
Pazopanib Hydrochloride	0.1
Irinotecan HCl Trihydrate	0.1
Dihydroartemisinin	0.1
Tivozanib (AV-951)	0.1
Eriodictyol	0.1
Fludarabine Phosphate (Fludara)	0.11
LY2784544	0.11
Dronedarone	0.11
Gefitinib (ZD1839)	0.11
Idoxuridine	0.12
Vortioxetine	0.12
Chlorhexidine digluconate	0.12
Olaparib (AZD2281, Ku-0059436)	0.12
Everolimus (RAD001)	0.13
Lenvatinib (E7080)	0.13
Everolimus (RAD001)	0.13
Fruquintinib(HMPL-013)	0.13
Vincristine	0.13
Cisplatin	0.14
Nilotinib monohydrochloride monohydrate	0.14
Fostamatinib (R788)	0.14
Telaprevir (VX-950)	0.14
Lovastatin	0.14
Melphalan	0.14
Pyrogallol	0.15
Posaconazole	0.15
Ridaforolimus (Deforolimus, MK-8669)	0.15
CAL-101 (Idelalisib, GS-1101)	0.15
Atorvastatin Calcium	0.15
Amlodipine maleate	0.15
Betacarotene	0.15
Vinorelbine	0.16
Lapatinib	0.16
Anagrelide HCl	0.16
Morin	0.16
Bindarit	0.16
Sorafenib Tosylate	0.16
Rapamycin (Sirolimus)	0.16
Semagacestat (LY450139)	0.16
Motolimod (VTX-2337)	0.17
Orlistat	0.17
Pimecrolimus	0.17
Doxorubicin (Adriamycin) HCl	0.17
Dacomitinib (PF299804, PF299)	0.17
Sorafenib	0.17
Berbamine hydrochloride	0.17
Ritonavir	0.17
Fulvestrant	0.17
Rocilinostat (ACY-1215)	0.18
Dabrafenib (GSK2118436)	0.18
MK-4827	0.18
GLPG0634	0.18
Zotarolimus(ABT-578)	0.18
Irinotecan	0.18
Rotenone	0.18
Floxuridine	0.18
Roscovitine (Seliciclib,CYC202)	0.18
Loperamide HCl	0.18
LY2835219 free base	0.18
PD 0332991 (Palbociclib) HCl	0.19
Oxethazaine	0.19
Rapamycin (Sirolimus)	0.19
Lonafarnib	0.19
Terconazole	0.19
Pitavastatin	0.19
Ziprasidone HCl	0.2
ABT-888 (Veliparib)	0.2
Cyclosporin A	0.2
Adapalene sodium salt	0.2
Dovitinib (TKI258) Lactate	0.2
Carfilzomib (PR-171)	0.21
Epothilone B (EPO906, Patupilone)	0.21
Torcetrapib	0.21
Amiodarone HCl	0.21
Vitamin D2 (Ergocalciferol)	0.21
Etoposide	0.21
Carbendazim	0.21
Ascomycin(FK 520)	0.22
Clozapine N-oxide (CNO)	0.22
Fidaxomicin	0.22
Proflavine Hemisulfate	0.22
Asenapine	0.22
CX-4945 (Silmitasertib)	0.22
Irinotecan hydrochloride	0.22
Alcaftadine	0.23
Hydroquinone	0.23
Neosperidin dihydrochalcone	0.23
4-Aminophenol	0.24
Protoporphyrin IX	0.24
Idarubicin HCl	0.24
Fluvastatin Sodium	0.24
LY2228820	0.25
α-Estradiol	0.25
Carboplatin	0.25
Adapalene	0.25
Pazopanib (GW-786034)	0.26
CX-4945 (Silmitasertib)	0.26
Regorafenib	0.26
Idarubicin HCl	0.26
Salinomycin	0.26
Cytarabine hydrochloride	0.27
Crizotinib hydrochloride	0.27
5-Azacytidine	0.27
Levosimendan	0.27
Vilazodone	0.27
Mycophenolate Mofetil	0.27
Chloropyramine hydrochloride	0.27
Meisoindigo	0.27
Saracatinib (AZD0530)	0.27
Nisoldipine	0.28
Domiphen Bromide	0.28
Dutasteride	0.28
PF-06463922	0.29
Palbociclib (PD0332991) Isethionate	0.29
Bosutinib (SKI-606)	0.29
Lomerizine HCl	0.29
Remdesivir (GS-5734)	0.29
Doramectin	0.29
Cetilistat	0.29
Desipramine hydrochloride	0.29
Vemurafenib (PLX4032, RG7204)	0.29
Carbidopa	0.29
Nilotinib(AMN-107)	0.29
Fenretinide	0.3
Prasugrel	0.3
Simvastatin (Zocor)	0.3
AZD7545	0.3
Thio-TEPA	0.3
(R)-Crizotinib	0.3
Lacidipine	0.3
Cefetamet pivoxil hydrochloride	0.3
Regorafenib monohydrate	0.31
Dasatinib Monohydrate	0.31
Vitamin D3	0.31
Belinostat (PXD101)	0.31
Atorvastatin Calcium	0.31
Ivacaftor (VX-770)	0.31
(S)-10-Hydroxycamptothecin	0.31
Erdafitinib	0.32
Lonafarnib	0.32
Tetraethylammonium chloride	0.32
Zotarolimus(ABT-578)	0.32
Pyrocatechol	0.32
Olmutinib (HM61713, BI 1482694)	0.32
Batimastat (BB-94)	0.32
Sunitinib	0.33
Tetraethylammonium chloride	0.33
Ziprasidone	0.33
Triptonide	0.33
Ethidium bromide	0.33
Pirarubicin	0.33
LY2228820	0.34
Thiostrepton	0.34
Ulipristal acetate	0.34
Tioconazole	0.35
Estradiol	0.35
Sodium Monensin	0.35
Atorvastatin Calcium	0.35
Cidofovir	0.35
Bardoxolone methyl	0.35
Iloperidone	0.35
Cabozantinib (XL184, BMS-907351)	0.35
Cyclosporine	0.35
Hyperoside	0.36
Axitinib (AG 013736)	0.36
Homoharringtonine	0.36
H-Cit-OH	0.36
Rosuvastatin Calcium	0.36
Pimozide	0.36
Vandetanib (ZD6474)	0.37
Ofloxacin	0.37
Afuresertib	0.37
Cefaclor	0.37
Dexrazoxane HCl (ICRF-187, ADR-529)	0.37
Vilazodone Hydrochloride	0.38
Vatalanib (PTK787) 2HCl	0.38
10-DAB (10-Deacetylbaccatin)	0.38
Rilpivirine	0.38
Tenofovir	0.38
Pexmetinib (ARRY-614)	0.38
Marbofloxacin	0.38
Tamoxifen Citrate	0.38
Canagliflozin	0.38
LY2835219	0.38
Dimethyl Fumarate	0.39
Cidofovir	0.39
Fludarabine	0.39
Lovastatin	0.39
Zonisamide	0.39
Olaparib (AZD2281, Ku-0059436)	0.39
Ibuprofen Lysine	0.39
Dapagliflozin	0.39
Fendiline (hydrochloride)	0.39
Pelitinib (EKB-569)	0.39
Neratinib (HKI-272)	0.39
Doxycycline HCl	0.39
Edaravone	0.39
Nitroxoline	0.39
Progesterone	0.39
Tetracycline Hydrochloride	0.39
Bindarit	0.4
Tipifarnib (Zarnestra)	0.4
Pitavastatin Calcium	0.4
Tigecycline	0.4
Tetraethylammonium chloride	0.4
γ-Linolenic Acid	0.41
Isoproterenol sulfate dihydrate	0.41
Rucaparib (AG-014699,PF-01367338)	0.41
Cediranib (AZD217)	0.41
Thioridazine HCl	0.41
Anagrelide HCl	0.41
Tedizolid	0.41
Alfacalcidol	0.41
Tenofovir Disoproxil Fumarate	0.41
Ziprasidone hydrochloride monohydrate	0.41
Torcetrapib	0.42
Tamoxifen	0.42
Natamycin	0.42
Testosterone Enanthate	0.42
Sulfasalazine	0.42
Irbesartan	0.42
Lapatinib Ditosylate	0.42
H-Cys-OH	0.42
Ziprasidone HCl	0.43
Canagliflozin	0.43
Nelfinavir	0.43
Cefaclor	0.43
Puromycin dihydrochloride	0.43
Fasudil (HA-1077) HCl	0.43
Fluvastatin Sodium	0.43
Risedronate Sodium	0.43
Zibotentan (ZD4054)	0.43
Lutein	0.43
TSU-68 (SU6668,Orantinib)	0.43
Auranofin	0.43
H-D-Ser-OH	0.43
Candesartan	0.43
Tucidinostat	0.43
Vilazodone	0.43
Etretinate	0.43
Safinamide Mesylate	0.43
Lovastatin	0.43
Quizartinib (AC220)	0.43
Tipifarnib (Zarnestra)	0.43
Primaquine Diphosphate	0.43
Ivacaftor (VX-770)	0.44
Mitomycin C	0.44
ABT-263 (Navitoclax)	0.44
ABT-199	0.44
2-APB	0.44
Pomalidomide (CC-4047)	0.44
Amlodipine Besylate	0.44
Prostaglandin E2	0.44
Epirubicin HCl	0.44
Fluvastatin Sodium	0.44
γ-Linolenic Acid	0.44
Heparin sodium	0.44
Anisole Methoxybenzene	0.44
H-Ser-OH	0.44
Ziprasidone HCl	0.44
Econazole	0.44
Erlotinib Hydrochloride	0.44
Clopidogrel	0.45
Pazopanib Hydrochloride	0.45
Dorzolamide HCl	0.45
Radotinib(IY-5511)	0.45
(S)-10-Hydroxycamptothecin	0.45
Perospirone hydrochloride	0.45
Sanguinarine	0.45
Econazole nitrate	0.45
Linezolid	0.45
Lonafarnib	0.45
Mecamylamine hydrochloride	0.45
Lenalidomide (CC-5013)	0.45
Cyclosporine	0.45
MK-5172	0.45
Varenicline Tartrate	0.46
Simvastatin (Zocor)	0.46
Zonisamide	0.46
Aztreonam	0.46
Dapagliflozin	0.46
Gefitinib hydrochloride	0.46
Docosahexaenoic Acid	0.46
Pentostatin	0.46
Triciribine	0.46
Empagliflozin (BI 10773)	0.46
Bicalutamide	0.46
Tigecycline	0.46
Losartan	0.46
Azaguanine-8	0.46
Lenvatinib (E7080)	0.46
Gefitinib (ZD1839)	0.46
Triflurdine (Viroptic)	0.46
Indigo carmine	0.46
Clopidogrel	0.46
AT13387	0.46
Vecuronium Bromide	0.46
(-)-Huperzine A	0.47
Baricitinib phosphate	0.47
(RS)-(±)-Sulpiride	0.47
Pravastatin sodium	0.47
Moxifloxacin HCl	0.47
LEE011	0.47
Carbadox	0.47
Fludarabine	0.47
Aztreonam	0.47
Risedronate Sodium	0.47
Febuxostat	0.47
Quizartinib (AC220)	0.47
Prazosin HCl	0.47
Amitriptyline HCl	0.47
Pitavastatin Calcium	0.47
Omeprazole Sodium	0.48
Asenapine	0.48
Pemetrexed	0.48
Ademetionine	0.48
Poziotinib	0.48
Kinetin	0.48
α-Estradiol	0.48
Prostaglandin E2	0.48
Carbamoylcholine chloride	0.48
Ofloxacin	0.48
Zibotentan (ZD4054)	0.48
Tenofovir	0.48
Bicalutamide	0.48
Arbidol HCl	0.48
Methazolamide	0.48
Edaravone	0.48
H-D-Ser-OH	0.48
Edaravone	0.48
Lapatinib	0.48
BIRB 796 (Doramapimod)	0.49
Triapine	0.49
Nintedanib (BIBF 1120)	0.49
Cesium chloride	0.49
Vinblastine sulfate	0.49
KPT-330	0.49
Naftifine HCl	0.49
Oltipraz	0.49
Pomalidomide (CC-4047)	0.49
Irbesartan	0.49
BIRB 796 (Doramapimod)	0.49
Febuxostat	0.49
Epirubicin HCl	0.49
Carbamoylcholine chloride	0.49
Ulipristal acetate	0.5
Tigecycline	0.5
Nilotinib(AMN-107)	0.5
Danazol	0.5
Bicalutamide	0.5
Albendazole Oxide	0.5
HMN-214	0.5
H-Ser-OH	0.5
Ketoconazole	0.5
Safinamide Mesylate	0.5
Cefaclor	0.5
Miconazole Nitrate	0.5
Linezolid	0.5
Tianeptine sodium	0.5
Vitamin A Acetate	0.51
Luteolin	0.51
Perphenazine	0.51
Dovitinib Dilactic acid	0.51
Tianeptine sodium	0.51
Bendamustine HCl	0.51
Evacetrapib (LY2484595)	0.51
Pravastatin sodium	0.51
Tranilast	0.51
Marbofloxacin	0.51
Besifloxacin HCl	0.51
Ibuprofen Lysine	0.51
LY2228820	0.51
SAR245409 (XL765)	0.51
Iloperidone	0.51
Hygromycin B	0.51
Eicosapentaenoic Acid	0.51
H-Cys-OH	0.51
Pravastatin sodium	0.52
Quinine HCl Dihydrate	0.52
Vecuronium Bromide	0.52
Tenofovir	0.52
Repaglinide	0.52
Anagrelide HCl	0.52
Prochlorperazine	0.52
Atipamezole hydrochloride	0.52
Alfuzosin HCl	0.52
Varenicline Tartrate	0.52
Heparin sodium	0.52
SAR245409 (XL765)	0.52
PA-824	0.52
Cesium chloride	0.52
Zotarolimus(ABT-578)	0.52
Finasteride	0.52
Ibuprofen Lysine	0.52
Rasagiline	0.52
Diosmetin	0.52
Lumefantrine	0.52
Marbofloxacin	0.52
Nebivolol	0.53
Maleimide	0.53
Gefitinib hydrochloride	0.53
Repaglinide	0.53
Zibotentan (ZD4054)	0.53
AHU-377(Sacubitril)	0.53
Cytarabine	0.53
Asunaprevir (BMS-650032)	0.53
Rasagiline Mesylate	0.53
Lynestrenol	0.53
Zileuton	0.53
Zileuton	0.53
Apixaban	0.53
H-Ser-OH	0.53
Terbutaline Sulfate	0.53
Cobicistat (GS-9350)	0.53
Safinamide Mesylate	0.53
Flunisolide	0.53
Betamethasone Dipropionate	0.53
Tolazamide	0.53
H-D-Ser-OH	0.53
Rosuvastatin Calcium	0.53
Daclatasvir (BMS-790052)	0.54
Tolcapone	0.54
Torcetrapib	0.54
Atipamezole hydrochloride	0.54
Zileuton	0.54
Pemetrexed	0.54
Ofloxacin	0.54
Tranilast	0.54
Dexrazoxane	0.54
Dacarbazine	0.54
Abiraterone	0.54
Ascomycin(FK 520)	0.54
DCA	0.54
Fluvastatin	0.54
Streptozocin	0.54
Varenicline Tartrate	0.54
AZD6244 (Selumetinib)	0.54
Candesartan	0.54
Ondansetron HCl	0.54
Methazolamide	0.54
SAR245409 (XL765)	0.54
Manidipine 2HCl	0.55
Empagliflozin (BI 10773)	0.55
Pimasertib (AS-703026)	0.55
Ethidium bromide	0.55
Megestrol Acetate	0.55
Bufexamac	0.55
Ondansetron HCl	0.55
Dexamethasone (DHAP)	0.55
Bromocriptine mesylate	0.55
Indinavir sulfate	0.55
Nicorandil	0.55
Rosuvastatin	0.55
Natamycin	0.55
Benzocaine	0.55
Oxybenzone	0.55
Lenalidomide (CC-5013)	0.55
Evodiamine	0.55
Brinzolamide	0.55
Finasteride	0.55
Vitamin A	0.56
Mevastatin	0.56
Etoricoxib	0.56
Alvelestat	0.56
Prazosin HCl	0.56
H-Cit-OH	0.56
Nitrofurantoin	0.56
Topiramate	0.56
Minocycline HCl	0.56
Febuxostat	0.56
LY2784544	0.56
Amlexanox	0.56
Triciribine	0.56
Resiquimod (R-848)	0.56
Wedelolactone	0.56
Repaglinide	0.56
Risperidone	0.56
Lomitapide	0.56
Alfuzosin HCl	0.56
Mepiroxol	0.56
TSU-68 (SU6668,Orantinib)	0.56
Dihydroartemisinin	0.56
Sorafenib	0.56
Brexpiprazole	0.56
Dorzolamide HCl	0.56
Venlafaxine	0.56
Afatinib (BIBW2992)	0.56
Anisole Methoxybenzene	0.57
Quinacrine 2HCl	0.57
Zonisamide	0.57
Pimasertib (AS-703026)	0.57
Sumatriptan Succinate	0.57
Tioxolone	0.57
Lenalidomide (CC-5013)	0.57
Protopine	0.57
Topiramate	0.57
Finasteride	0.57
Tranilast	0.57
Methazolamide	0.57
Fluvastatin	0.57
Vitamin K1	0.57
Alprostadil	0.57
Clioquinol	0.57
Iloperidone	0.57
TSU-68 (SU6668,Orantinib)	0.57
Rucaparib (AG-014699,PF-01367338)	0.57
BMS-708163 (Avagacestat)	0.57
Pimasertib (AS-703026)	0.57
Pyrantel Pamoate	0.57
AICAR	0.57
Ivacaftor (VX-770)	0.57
Tebipenempivoxil	0.57
Clofazimine	0.57
Citric acid	0.57
Dapagliflozin	0.57
Ranolazine 2HCl	0.57
Prazosin HCl	0.57
Pexmetinib (ARRY-614)	0.58
Balsalazide	0.58
Aztreonam	0.58
Venlafaxine	0.58
Pitavastatin	0.58
BYL-719	0.58
Quinine	0.58
Cinacalcet HCl	0.58
Pimobendan	0.58
Atracurium Besylate	0.58
Doxycycline hyclate	0.58
Moclobemide (Ro 111163)	0.58
Moxifloxacin HCl	0.58
Oxcarbazepine	0.58
Venlafaxine	0.58
Empagliflozin (BI 10773)	0.58
DCA	0.58
Vemurafenib (PLX4032, RG7204)	0.58
Tolcapone	0.58
Atipamezole hydrochloride	0.58
Tazarotene	0.59
Meropenem	0.59
Rifabutin	0.59
Clevidipine Butyrate	0.59
Idoxuridine	0.59
Tanshinone IIA	0.59
Motolimod (VTX-2337)	0.59
Daclatasvir (BMS-790052)	0.59
Artemisinine	0.59
Vitamin B12	0.59
Cefdinir	0.59
Nicergoline	0.59
Baricitinib (LY3009104, INCB028050)	0.59
Benzbromarone	0.59
Streptozocin	0.59
Telbivudine	0.59
Desipramine hydrochloride	0.59
Vecuronium Bromide	0.59
Homoharringtonine	0.59
Quercetin	0.59
Cinchonine(LA40221)	0.59
Brinzolamide	0.59
Anisole Methoxybenzene	0.59
Pracinostat (SB939)	0.59
Atazanavir	0.59
AHU-377(Sacubitril)	0.6
α-Estradiol	0.6
Citalopram hydrobromide	0.6
Protoporphyrin IX	0.6
Sitafloxacin Hydrate	0.6
Tioxolone	0.6
Nilutamide	0.6
Fumagillin	0.6
Gefitinib (ZD1839)	0.6
Cesium chloride	0.6
Topiramate	0.6
Lacidipine	0.6
Disopyramide	0.6
Suramin hexasodium salt	0.6
Reboxetine mesylate	0.6
Afatinib dimaleate	0.6
Nitroxoline	0.6
Quinine	0.6
Dehydroacetic acid	0.6
Fluphenazine dihydrochloride	0.6
Heparin sodium	0.6
Thio-TEPA	0.6
Asenapine	0.6
Saquinavir mesylate	0.6
H-Cit-OH	0.6
Tivantinib (ARQ 197)	0.6
Vortioxetine (Lu AA21004) HBr	0.6
Diazoxide	0.6
(S)-Crizotinib	0.6
Irbesartan	0.6
Amonafide	0.6
Tioxolone	0.6
Isovaleramide	0.61
BIBR-1048	0.61
Moclobemide (Ro 111163)	0.61
Bacitracin Zinc	0.61
Tamoxifen	0.61
Felodipine	0.61
Ondansetron HCl	0.61
Bacitracin Zinc	0.61
Sivelestat (ONO-5046)	0.61
Regorafenib	0.61
DAPT (GSI-IX)	0.61
LY2835219 free base	0.61
Sitafloxacin Hydrate	0.61
Moxifloxacin HCl	0.61
Everolimus (RAD001)	0.61
Azaperone	0.61
Lapatinib	0.61
Cefoperazone	0.61
Natamycin	0.61
Sumatriptan Succinate	0.61
Cobimetinib	0.61
Ozagrel	0.61
Linezolid	0.62
Azithromycin Dihydrate	0.62
Cyclocytidine HCl	0.62
Verteporfin	0.62
Evacetrapib (LY2484595)	0.62
Thalidomide	0.62
Delavirdine mesylate	0.62
Moclobemide (Ro 111163)	0.62
Ranolazine 2HCl	0.62
Citalopram hydrobromide	0.62
Choline Fenofibrate	0.62
Sulfasalazine	0.62
Tebipenempivoxil	0.62
Bedaquiline	0.62
Loxapine Succinate	0.62
Azaperone	0.62
Ranolazine 2HCl	0.62
Pazopanib (GW-786034)	0.63
Sodium phosphate dibasic	0.63
Flunisolide	0.63
Artemether (SM-224)	0.63
Chlorprothixene	0.63
PD 0332991 (Palbociclib) HCl	0.63
Chlortetracycline HCl	0.63
Arbutin	0.63
Sodium butyrate	0.63
Minoxidil	0.63
PA-824	0.63
Fasudil (HA-1077) HCl	0.63
Vortioxetine (Lu AA21004) HBr	0.63
Clenbuterol (hydrochloride)	0.63
Nitrofurazone	0.64
Fasudil (HA-1077) HCl	0.64
Rasagiline Mesylate	0.64
Brinzolamide	0.64
Mirtazapine	0.64
Salicylic acid	0.64
Diperodon HCl	0.64
Mecamylamine hydrochloride	0.64
Ulipristal	0.64
Decitabine (NSC127716, 5AZA-CdR)	0.64
Sulfasalazine	0.64
BIRB 796 (Doramapimod)	0.64
Indobufen	0.64
Streptozocin	0.64
Galanthamine	0.64
Cinacalcet	0.64
Rosiglitazone	0.65
Dolasetron	0.65
ABT-888 (Veliparib)	0.65
Doxorubicin	0.65
Lacidipine	0.65
Tianeptine sodium	0.65
DAPT (GSI-IX)	0.65
Isosorbide	0.65
Fenretinide	0.65
Retigabine	0.65
R788 disodium	0.65
Cinacalcet HCl	0.65
Temozolomide	0.65
Alprostadil	0.65
Darunavir	0.65
MDV3100 (Enzalutamide)	0.65
Loteprednol etabonate	0.65
Sunitinib malate	0.65
Losartan	0.65
Miconazole	0.65
Lauric Acid	0.65
Rifabutin	0.65
Calcifediol	0.65
Dorzolamide HCl	0.65
Molidustat (BAY85-3934)	0.65
(-)-epicatechin	0.65
Isradipine (Dynacirc)	0.65
Tizanidine	0.65
Benzethonium Chloride	0.66
Trimethoprim	0.66
Etofenamate	0.66
Menaquinone 4	0.66
Ibandronate sodium	0.66
Asunaprevir (BMS-650032)	0.66
Risedronate Sodium	0.66
Probucol	0.66
Dihydrotestosterone(DHT)	0.66
IPI-145 (INK1197)	0.66
Rasagiline	0.66
Valnemulin HCl	0.66
Rimonabant	0.66
Pemetrexed	0.66
Alfacalcidol	0.66
Betamethasone	0.66
Cinnamaldehyde	0.66
AZD6244 (Selumetinib)	0.66
Bemegride	0.66
Nimodipine	0.66
Alogliptin (SYR-322)	0.66
Prednisone	0.66
Glimepiride	0.66
Linoleic Acid	0.66
Cetrorelix	0.66
Methacycline HCl	0.66
Dirithromycin	0.66
Famprofazone	0.66
(+)- Corydaline	0.66
Carbimazole	0.66
Zanamivir	0.66
Tirapazamine	0.66
Memantine hydrochloride	0.66
Cisatracurium Besylate	0.66
Bedaquiline	0.66
Vorinostat (SAHA, MK0683)	0.66
Amuvatinib (MP-470, HPK 56)	0.67
Daclatasvir (BMS-790052)	0.67
Lansoprazole sodium	0.67
Sultamicillin Tosylate	0.67
Puromycin dihydrochloride	0.67
(-)-Epigallocatechin gallate (EGCG)	0.67
Resiquimod (R-848)	0.67
(+/-)-Sulfinpyrazone	0.67
Ledipasvir	0.67
Peramivir	0.67
SKF 525A (hydrochloride)	0.67
Prostaglandin E2	0.67
Lopinavir	0.67
Salinomycin	0.67
Alfuzosin HCl	0.67
Deoxycorticosterone acetate	0.67
Naringin	0.67
Oltipraz	0.67
Mometasone furoate	0.67
Tolcapone	0.67
Clobetasol propionate	0.67
Dyclonine HCl	0.67
Tiagabine	0.67
Risperidone	0.68
Diammonium Glycyrrhizinate	0.68
Esomeprazole Magnesium trihydrate	0.68
Rasagiline Mesylate	0.68
AG-120	0.68
Clopidogrel	0.68
Ibutilide Fumarate	0.68
Furosemide	0.68
Ketoprofen	0.68
Ketoprofen	0.68
(-)-Tetramisole	0.68
Fruquintinib(HMPL-013)	0.68
Rofecoxib	0.68
LY335979 (Zosuquidar 3HCL)	0.68
Pargyline (hydrochloride)	0.68
Fostamatinib (R788)	0.68
Furazolidone	0.68
Zalcitabine	0.68
Teneligliptin hydrobromide	0.68
Tolfenamic Acid	0.68
Riociguat	0.68
Nicotine Difartrate	0.68
Dovitinib (TKI-258, CHIR-258)	0.68
TG101348 (SAR302503)	0.68
Defactinib	0.68
Citric acid	0.68
Levobetaxolol HCl	0.68
Rosuvastatin Calcium	0.68
(S)-(-)-Propranolol hydrochloride	0.68
Nicotine Difartrate	0.69
Mesna	0.69
Simvastatin (Zocor)	0.69
Luliconazole	0.69
Chloroxine	0.69
Blonanserin	0.69
Evans Blue tetrasodium salt	0.69
Anamorelin	0.69
Bemegride	0.69
Fluticasone propionate	0.69
Salmeterol xinafoate	0.69
Fludarabine Phosphate (Fludara)	0.69
Isradipine (Dynacirc)	0.69
Linagliptin (BI-1356)	0.69
Erlotinib	0.69
Doripenem	0.69
Sultamicillin	0.69
Regorafenib monohydrate	0.69
Dibutyryl-cAMP, sodium salt	0.69
(R)-(+)-1,2-Dithiolane-3-pentanoic acid	0.69
ABT-888 (Veliparib)	0.69
Calcium dobesilate	0.69
Spermine tetrahydrochloride	0.69
Baricitinib phosphate	0.69
MK-5172	0.69
ETC-1002	0.69
Fenofibric acid	0.7
Econazole	0.7
Nifenazone	0.7
Cholic acid sodium	0.7
Acetamide	0.7
Glipizide	0.7
Aminoguanidine hydrochloride	0.7
Tacrolimus (FK506)	0.7
Oleanolic acid	0.7
LEE011	0.7
Mefenamic Acid	0.7
Manidipine 2HCl	0.7
Saquinavir mesylate	0.7
Erythromycin Ethylsuccinate	0.7
Ezetimibe	0.7
Semagacestat (LY450139)	0.7
Thonzonium Bromide	0.7
Bacitracin	0.7
Quercetin dihydrate	0.7
Cinacalcet HCl	0.7
Tacrine hydrochloride	0.7
Meticrane	0.7
D-Mannitol	0.7
Dabrafenib (GSK2118436)	0.7
Candesartan	0.7
Sumatriptan Succinate	0.7
Vitamin K1	0.7
Fomepizole	0.7
Mepiroxol	0.7
Celecoxib	0.7
AHU-377(Sacubitril)	0.7
Hydrocortisone	0.7
Valaciclovir HCl	0.7
Gastrodin	0.7
Taurine	0.7
Manidipine	0.71
Melitracen hydrochloride	0.71
Irinotecan HCl Trihydrate	0.71
Phenoxybenzamine HCl	0.71
Evans Blue tetrasodium salt	0.71
Crenolanib (CP-868596)	0.71
Sodium phosphate dibasic	0.71
p-Cresol	0.71
Ketorolac tromethamine salt	0.71
Pacritinib (SB1518)	0.71
Darunavir	0.71
Amphotericin B	0.71
Metoclopramide	0.71
Clindamycin alcoholate	0.71
Betaine	0.71
1,2-Dioleoyl-3-trimethylammoniumpropane (chloride)	0.71
Famciclovir	0.71
Oxiconazole (nitrate)	0.71
Atracurium Besylate	0.71
Mocetinostat (MGCD0103, MG0103)	0.71
Lomerizine HCl	0.71
Doxorubicin (Adriamycin) HCl	0.71
Dipyridamole	0.71
Diazoxide	0.71
Ambrisentan	0.71
Hydroxychloroquine Sulfate	0.71
Cyclo(RGDyK)	0.71
Eupatilin	0.71
Licofelone	0.71
Thiabendazole	0.71
Benidipine HCl	0.72
Allopregnanolone	0.72
Emeramide	0.72
Tolazamide	0.72
Pyrantel Pamoate	0.72
ATP disodium salt	0.72
Sertraline HCl	0.72
Evans Blue tetrasodium salt	0.72
Cinnarizine	0.72
Loperamide HCl	0.72
Gallamine Triethiodide	0.72
Ruxolitinib phosphate	0.72
Rizatriptan Benzoate	0.72
Caspofungin Acetate	0.72
Phenylpiracetam	0.72
GM 6001	0.72
Trifluoperazine 2HCl	0.72
Mefloquine hydrochloride	0.72
Dapoxetine HCl	0.72
Butamben	0.72
Pexidartinib (PLX3397)	0.73
Efaproxiral Sodium	0.73
Famciclovir	0.73
Saxagliptin	0.73
Asiatic acid	0.73
Artesunate	0.73
Guanfacine hydrochloride	0.73
MDV3100 (Enzalutamide)	0.73
Chlorprothixene (hydrochloride)	0.73
Pitolisant hydrochloride	0.73
AG-221 (Enasidenib)	0.73
Flecainide acetate	0.73
Quizartinib (AC220)	0.73
Protoporphyrin IX	0.73
Sodium ascorbate	0.73
Rofecoxib	0.73
Vinorelbine	0.73
Carbamazepine	0.73
Disulfiram	0.73
Tasisulam	0.73
Mubritinib (TAK 165)	0.73
Cefpodoxime Proxetil	0.73
BIBR-1048	0.73
Temozolomide	0.73
Mepivacaine HCl	0.73
Ibuprofen	0.73
Elacridar	0.73
Desipramine hydrochloride	0.73
Diphemanil Methylsulfate	0.73
Benzocaine	0.73
Sodium 4-Aminosalicylate	0.73
Darunavir Ethanolate	0.73
Arsonic acid	0.73
Vitamin A	0.73
Bacitracin	0.73
Gadodiamide	0.73
4-Hydroxybenzoic acid	0.73
Vemurafenib (PLX4032, RG7204)	0.74
Methyocarbamol	0.74
Dibucaine (Cinchocaine) HCl	0.74
Allopurinol	0.74
Tebipenempivoxil	0.74
Tasisulam	0.74
Oxcarbazepine	0.74
Milrinone	0.74
Birinapant (TL32711)	0.74
Divalproex Sodium	0.74
Tedizolid HCl	0.74
Mebeverine Hydrochloride	0.74
TH-302	0.74
Mepyramine maleate	0.74
Isosorbide Dinitrate	0.74
Flavone	0.74
Cisplatin	0.74
Mubritinib (TAK 165)	0.74
Pramipexole dihydrochloride	0.74
2-Methoxyestradiol (2-MeOE2)	0.74
Propacetamol hydrochloride	0.74
Sulfadoxin	0.74
Cyclosporin A	0.74
Rotenone	0.74
Betaine hydrochloride	0.74
Alcaftadine	0.74
Nilvadipine	0.74
Dasatinib (BMS-354825)	0.74
Danoprevir (RG7227)	0.74
Timolol Maleate	0.74
Piromidic Acid	0.74
Oxfendazole	0.74
Ibudilast	0.74
Diflunisal	0.74
Iron sucrose	0.74
Apixaban	0.74
Peramivir Trihydrate	0.74
Tacrine hydrochloride	0.74
Prochlorperazine	0.74
R-(−)-Mandelic Acid	0.74
Dehydroepiandrosterone (DHEA)	0.74
Domiphen Bromide	0.74
Corticosterone	0.74
Orphenadrine Hydrochloride	0.74
Enoxolone	0.74
Doxercalciferol	0.74
Lomefloxacin HCl	0.74
Orlistat	0.74
Neohesperidin	0.74
Oleanolic acid	0.75
DL-α-Difluoromethylornithine (hydrochloride hydrate)	0.75
INCB-024360	0.75
Amorolfine HCl	0.75
DCA	0.75
Calcifediol	0.75
Benzbromarone	0.75
Flunarizine 2HCl	0.75
Taurine	0.75
Isoconazole nitrate	0.75
Pidotimod	0.75
Flavoxate hydrochloride	0.75
Amitriptyline HCl	0.75
Troxerutin	0.75
Acamprosate calcium	0.75
Vitamin A Acetate	0.75
Obeticholic Acid	0.75
Lamivudine	0.75
Casanthranol	0.75
Betamethasone Valerate	0.75
Cilastatin	0.75
Atazanavir	0.75
Abscisic Acid (Dormin)	0.75
Dimethyl Fumarate	0.75
Cyclo (-RGDfK)	0.75
CAL-101 (Idelalisib, GS-1101)	0.75
Eugenol	0.75
Uracil	0.75
17-Hydroxyprogesterone	0.75
Avobenzone	0.75
Fluoxetine HCl	0.75
Rilpivirine	0.75
LY2940680	0.75
Diminazene Aceturate	0.75
Palmitoleic Acid	0.75
Piperazine adipate	0.75
Sotrastaurin (AEB071)	0.75
Brucine	0.75
AN-2690	0.75
Vardenafil HCl Trihydrate	0.75
Thalidomide	0.75
Epleremone	0.75
Entinostat (MS-275,SNDX-275)	0.75
Amphotericin B	0.75
Retinyl (Vitamin A) Palmitate	0.75
Olmutinib (HM61713, BI 1482694)	0.75
Betaine hydrochloride	0.75
Dihydrotestosterone(DHT)	0.76
Rosmarinic acid	0.76
Cyclo(RGDyK)	0.76
Dolasetron	0.76
Proxyphylline	0.76
Amlodipine	0.76
Quinidine	0.76
Monobenzone	0.76
Ruxolitinib (INCB018424)	0.76
Mecamylamine hydrochloride	0.76
Ribavirin	0.76
Gallic acid	0.76
Idoxuridine	0.76
DL-Carnitine HCl	0.76
Moguisteine	0.76
Cephalexin	0.76
Dacomitinib (PF299804, PF299)	0.76
Pralatrexate	0.76
Ribavirin	0.76
Lithium carbonate	0.76
D-Pinitol	0.76
Kaempferol	0.76
Ciprofloxacin hydrochloride hydrate	0.76
Sodium Monofluorophosphate	0.76
Folinic Acid (calcium salt)	0.76
Domperidone	0.76
Gossypol	0.76
Amiodarone HCl	0.76
Linoleic Acid	0.76
Vitamin B12	0.76
Sulfamethoxazole sodium	0.76
Aprotinin	0.76
Ebastine	0.76
Danthron	0.76
Flunarizine 2HCl	0.76
Tranylcypromine hydrochloride	0.76
Urea	0.76
Acetate gossypol	0.76
Betamethasone Dipropionate	0.77
Carbetocin	0.77
Deferoxamine mesylate	0.77
Maraviroc	0.77
Vitamin D3	0.77
Nitazoxanide	0.77
Ritonavir	0.77
Diclazuril	0.77
GSK1349572 sodiuM salt	0.77
Haloperidol hydrochloride	0.77
Ingenol	0.77
Beclomethasone dipropionate	0.77
Ivabradine HCl	0.77
Brivaracetam	0.77
Tioconazole	0.77
D-Pantethine	0.77
Nafamostat Mesylate(FUT-175)	0.77
Deferiprone	0.77
Ursodiol	0.77
GS-7340	0.77
Clenbuterol (hydrochloride)	0.77
Bephenium Hydroxynaphthoate	0.77
Doxazosin Mesylate	0.77
Tylosin tartrate	0.77
Cefepime Dihydrochloride Monohydrate	0.77
Sulfadiazine	0.77
ACP-196	0.77
Gliquidone	0.77
Prilocaine	0.77
Tanshinone I	0.77
Salicylic acid	0.77
Megestrol Acetate	0.77
Quinestrol	0.77
Retigabine dihydrochloride	0.77
Amlodipine	0.77
Pyridoxine	0.77
Foscarnet Sodium	0.77
Furosemide	0.77
Hygromycin B	0.77
Toltrazuril	0.77
Oxybutynin	0.77
Canagliflozin	0.77
3-Phenoxybenzoic acid	0.77
D-Phenylalanine	0.77
Oxeladin Citrate	0.77
Fenoldopam (mesylate)	0.78
Risperidone	0.78
Cyclandelate	0.78
Fusidic Acid (sodium salt)	0.78
Capreomycin Sulfate	0.78
RG7388	0.78
Torsemide	0.78
Inulin	0.78
Ivabradine HCl	0.78
Vinorelbine ditartrate	0.78
Dextrose (D-glucose)	0.78
Minoxidil	0.78
Vanillic acid	0.78
Nitazoxanide	0.78
Methylprednisolone	0.78
Ozanimod (RPC1063)	0.78
Suramin hexasodium salt	0.78
Acyclovir	0.78
Trigonelline	0.78
Bedaquiline fumarate	0.78
Cisatracurium Besylate	0.78
Leuprolide Acetate	0.78
Rivastigmine Tartrate	0.78
Phenoxybenzamine HCl	0.78
Cefetamet pivoxil hydrochloride	0.78
Fudosteine	0.78
Cabozantinib malate (XL184)	0.78
Diclazuril	0.78
Eupatilin	0.78
Dexamethasone acetate	0.78
Tauroursodeoxycholic Acid	0.78
Mitotane (Lsodren)	0.78
Rosiglitazone maleate	0.78
Tetracaine HCl	0.78
Ambroxol HCl	0.78
Methscopolamine	0.78
Bupivacaine HCl	0.78
Thalidomide	0.78
L-Glutathione Reduced	0.78
Triptolide	0.78
Methacholine chloride	0.78
(+)-Ketoconazole	0.78
6-Hydroxydopamine hydrobromide	0.78
Methimazole	0.78
AG-120	0.78
Articaine HCl	0.78
Tylosin tartrate	0.78
Avobenzone	0.78
Amodiaquine dihydrochloride dihydrate	0.78
Tedizolid	0.78
L-Glutamine	0.78
Pridinol Methanesulfonate	0.78
Omeprazole Sodium	0.79
Prochlorperazine	0.79
Amiodarone HCl	0.79
Penicillin V potassium salt	0.79
Valganciclovir HCl	0.79
Thiamphenicol	0.79
Atomoxetine HCl	0.79
CAL-101 (Idelalisib, GS-1101)	0.79
Mefenamic Acid	0.79
Clodronate Disodium	0.79
Fenofibric acid	0.79
Nedaplatin	0.79
Sarpogrelate hydrochloride	0.79
Camptothecin	0.79
Flunixin Meglumin	0.79
Diosimin	0.79
Cinnarizine	0.79
Acamprosate calcium	0.79
Vidarabine	0.79
Simeprevir	0.79
Hydrochlorothiazide	0.79
Adenosine 5-triphosphate	0.79
Oseltamivir acid	0.79
Epleremone	0.79
Minocycline HCl	0.79
Guaifensin	0.79
Netilmicin Sulfate	0.79
Perospirone hydrochloride	0.79
Diclofenac Sodium	0.79
Propylthiouracil	0.79
Lornoxicam	0.79
TOK-001	0.79
Idebenone	0.79
Dithranol	0.79
Bisacodyl	0.79
Sertaconazole nitrate	0.79
Estropipate	0.79
Salirasib	0.79
Eprazinone 2HCl	0.79
Trometamol	0.79
Paeonol	0.79
Albendazole	0.79
Dehydroepiandrosterone (DHEA)	0.79
tetrahydro-L-Biopterin (hydrochloride)	0.79
Toltrazuril	0.79
Gimeracil	0.79
Pranlukast	0.79
Tranexamic Acid	0.79
Furfural	0.79
Tizanidine HCl	0.79
Pasiniazid	0.79
Malotilate	0.79
ARN-509	0.79
Mepivacaine HCl	0.79
Imipenem (hydrate)	0.79
Morin	0.8
Hydralazine HCl	0.8
Rifapentine	0.8
Bacitracin Zinc	0.8
Retinyl (Vitamin A) Palmitate	0.8
Guaiacol	0.8
Clobetasol propionate	0.8
Hydroxychloroquine Sulfate	0.8
Nuciferine	0.8
Mafenide Acetate	0.8
Altrenogest	0.8
Rabeprazole	0.8
Terpinen-4-ol	0.8
Rivastigmine	0.8
Darunavir	0.8
Tideglusib	0.8
1H-pyrazole	0.8
Reboxetine mesylate	0.8
Haloperidol	0.8
vitexin-2″-o-rhamnoside	0.8
Xylazine HCl	0.8
Lithocholic Acid	0.8
Mebeverine Hydrochloride	0.8
Novobiocin Sodium	0.8
Peramivir Trihydrate	0.8
Idebenone	0.8
Rosiglitazone	0.8
Spermine tetrahydrochloride	0.8
Orlistat	0.8
Diazoxide	0.8
Lapatinib ditosylate	0.8
Isovaleramide	0.8
Clomiphene citrate	0.8
Quercitrin	0.8
2,4-Dichlorobenzyl alcohol	0.8
Caspofungin Acetate	0.8
Creatinine	0.8
Cetirizine	0.8
Triciribine	0.8
Pralidoxime Iodide	0.8
Trimethoprim	0.8
Nimesulide	0.8
Metronidazole Benzoate	0.8
Erythromycin	0.8
Nicotine Difartrate	0.8
Suprofen	0.8
Crenolanib (CP-868596)	0.8
Puerarin	0.8
Mevastatin	0.8
Dexamethasone phosphate disodium	0.8
Budesonide	0.8
Aminoguanidine hydrochloride	0.8
Chlorotrianisene	0.8
Albendazole Oxide	0.8
Sodium phosphate dibasic	0.8
Tyramine	0.8
Kanamycin Sulfate	0.8
Diphenhydramine HCl	0.8
m-Cresol	0.8
Amiloride HCl	0.8
(-)-Lobeline hydrochloride	0.8
Bedaquiline fumarate	0.8
Triamterene	0.8
Pitolisant hydrochloride	0.8
Genipin	0.8
Nimodipine	0.8
Pirfenidone	0.8
Tetracycline	0.8
Propranolol HCl	0.8
Propylthiouracil	0.8
Erdosteine	0.8
Benidipine HCl	0.81
Tolfenamic Acid	0.81
Udenafil	0.81
Aloin	0.81
Nebivolol	0.81
Indacaterol	0.81
Tenoxicam	0.81
Rigosertib (ON-01910,Estybon)	0.81
Birinapant (TL32711)	0.81
Indomethacin	0.81
L-Glutathione Reduced	0.81
Acemetacin	0.81
Clorgyline (hydrochloride)	0.81
Fludarabine Phosphate (Fludara)	0.81
Monomethyl auristatin E	0.81
Liothyronine Sodium	0.81
Haloperidol	0.81
Ticlopidine HCl	0.81
Cefuroxime axetil	0.81
Cortisone acetate	0.81
Nordihydroguaiaretic acid	0.81
Morin	0.81
Rimonabant	0.81
Aspirin (Acetylsalicylic acid)	0.81
Quetiapine	0.81
Pimavanserin	0.81
Istradefylline (KW-6002)	0.81
Acetazolamide	0.81
Sildenafil mesylate	0.81
Nabumetone	0.81
Prucalopride	0.81
Gentamycin Sulfate	0.81
Osthole	0.81
Dabrafenib Mesylate (GSK-2118436)	0.81
6,7-Dihydroxycoumarin	0.81
Cefazolin (sodium salt)	0.81
(-)-Borneol	0.81
Azathioprine	0.81
Apigenin	0.81
Indapamide	0.81
Doxercalciferol	0.81
Prulifloxacin (Pruvel)	0.81
Manidipine	0.81
4-Methylumbelliferone (4-MU)	0.81
Quinine HCl Dihydrate	0.81
Oxeladin Citrate	0.81
PTC124 (Ataluren)	0.81
Palmitic acid	0.81
Sarpogrelate hydrochloride	0.81
Emeramide	0.81
Pyrazinamide	0.81
Abacavir	0.81
Quercetin	0.81
Xylazine	0.81
Retigabine dihydrochloride	0.81
Cefdinir	0.81
Abacavir sulfate	0.81
Norethindrone	0.81
Kaempferol	0.81
Alendronate	0.81
Naproxen Sodium	0.81
Sodium Aescinate	0.81
L-Arabinose	0.81
Duloxetine HCl	0.81
Gabexate mesylate	0.82
Aprepitant	0.82
Altrenogest	0.82
Salicylanilide	0.82
Tolperisone HCl	0.82
BMN 673	0.82
Buflomedil HCl	0.82
thiamine	0.82
(R)-baclofen	0.82
Betamethasone Valerate	0.82
Pamidronate	0.82
Pamidronate Disodium	0.82
D-Glutamine	0.82
Abacavir	0.82
LDE225 Diphosphate	0.82
Desvenlafaxine Succinate	0.82
Rivastigmine Tartrate	0.82
Diclofenac Diethylamine	0.82
Trometamol	0.82
Diperodon HCl	0.82
Thiamine HCl (Vitamin B1)	0.82
Zinc Pyrithione	0.82
Silymarin	0.82
Felodipine	0.82
PF-06463922	0.82
Trichlormethiazide	0.82
Amprolium HCl	0.82
Bimatoprost	0.82
Cilnidipine	0.82
Pasiniazid	0.82
Dapagliflozin ((2S)-1,2-propanediol, hydrate)	0.82
Cefixime	0.82
sodium fluoride	0.82
Ribostamycin Sulfate	0.82
Alvelestat	0.82
Citicoline	0.82
Terconazole	0.82
PSI-7977	0.82
Rosiglitazone HCl	0.82
GS-9973	0.82
Phenylephrine HCl	0.82
Avibactam sodium	0.82
Diclofenac Potassium	0.82
Rifaximin (Xifaxan)	0.82
Fluticasone propionate	0.82
Cyclen	0.82
Ethionamide	0.82
Cisplatin	0.82
Phentolamine Mesylate	0.82
TOK-001	0.82
LDE225 Diphosphate	0.82
Chlormezanone	0.82
Carbamoylcholine chloride	0.82
Astemizole	0.82
hippurate	0.82
Fluconazole	0.82
Diclofenac	0.82
Famprofazone	0.82
Trometamol	0.82
Pridinol Methanesulfonate	0.82
Mirabegron (YM178)	0.82
Nilvadipine	0.82
Vitamin D3	0.82
Ketanserin	0.82
Atazanavir	0.82
Cabozantinib malate (XL184)	0.82
Cefoselis Sulfate	0.82
Flavin adenine dinucleotide disodium	0.82
ACP-196	0.82
Pyridoxal hydrochloride	0.82
Tamoxifen Citrate	0.82
Mestranol	0.82
Conivaptan HCl	0.82
Nifedipine	0.82
Chitosamine hydrochloride	0.82
Tolnaftate	0.83
Telaprevir (VX-950)	0.83
Meptazinol HCl	0.83
Sucralose	0.83
Cloxacillin Sodium	0.83
Sertaconazole nitrate	0.83
Luteolin	0.83
Afatinib dimaleate	0.83
Diclofenac Sodium	0.83
Oseltamivir	0.83
Palmitoleic Acid	0.83
D-Alanine	0.83
Nicorandil	0.83
Neosperidin dihydrochalcone	0.83
(-)-Lobeline hydrochloride	0.83
Synephrine	0.83
Thiamine HCl (Vitamin B1)	0.83
Estradiol	0.83
Napabucasin	0.83
Oxacillin sodium monohydrate	0.83
DL-α-Tocopherol	0.83
Phenacetin	0.83
Acetylcysteine	0.83
AN-2690	0.83
Zalcitabine	0.83
L-Cycloserine	0.83
Mirtazapine	0.83
Bemegride	0.83
Pargyline (hydrochloride)	0.83
Coumarin	0.83
Mitomycin C	0.83
Costundide	0.83
Rabeprazole sodium	0.83
Mesalamine	0.83
Carbidopa	0.83
Tranylcypromine hydrochloride	0.83
Chondroitin sulfate	0.83
Felbamate	0.83
Dexamethasone phosphate disodium	0.83
Lithium Citrate	0.83
LY2835219	0.83
Angiotensin II	0.83
Oxybutynin	0.83
Betaxolol HCl	0.83
Calcitriol	0.83
edetate calcium disodium	0.83
Ondansetron	0.83
AG-221 (Enasidenib)	0.83
Nitrofurantoin	0.83
Nitisinone	0.83
Piroxicam	0.83
Laquinimod (ABR-215062)	0.83
edetate calcium disodium	0.83
Barasertib (AZD1152-HQPA)	0.83
Laquinimod (ABR-215062)	0.83
Guanidine HCl	0.83
Lesinurad	0.83
Oxybutynin	0.83
Folinic Acid (calcium salt)	0.83
LDE225 (NVP-LDE225,Erismodegib)	0.83
Tioconazole	0.83
Tauroursodeoxycholic Acid	0.83
Bromfenac Sodium	0.83
TAK-700 (Orteronel)	0.83
Nifuroxazide	0.83
Hyperoside	0.83
Eupatilin	0.83
Diacerein	0.83
Ciclopirox	0.83
Hygromycin B	0.83
Scopolamine hydrobromide	0.83
Allylthiourea	0.83
DL-Menthol	0.83
Sotalol	0.83
Ketoconazole	0.83
Nelfinavir Mesylate	0.83
Betaine hydrochloride	0.83
Vidarabine	0.83
Glibenclamide	0.83
Imidazole	0.84
Ranolazine	0.84
Paromomycin Sulfate	0.84
Fluorescein	0.84
Levomefolate calcium	0.84
4-Aminobutyric acid	0.84
Tolperisone HCl	0.84
Cefoperazone	0.84
Erythromycin Ethylsuccinate	0.84
Sertraline HCl	0.84
Diiodohydroxyquinoline	0.84
Naftopidil	0.84
Cepharanthine	0.84
Chlormezanone	0.84
Potassium Canrenoate	0.84
Almotriptan Malate	0.84
L-Theanine	0.84
Dyphylline	0.84
Amlodipine Besylate	0.84
Amygdalin	0.84
Ipratropium Bromide	0.84
vitexin-2″-o-rhamnoside	0.84
Harmine	0.84
L-Aspartic acid	0.84
Spiramycin	0.84
Doxapram HCl	0.84
Sodium 4-amiropparaty Hyalrate	0.84
Cabozantinib malate (XL184)	0.84
Artemether	0.84
Orcinol	0.84
Xylitol	0.84
BHT	0.84
Cefprozil	0.84
Benidipine HCl	0.84
ABT-263 (Navitoclax)	0.84
Taxifolin	0.84
Methotrexate	0.84
4-Aminoantipyrine	0.84
Azilsartan Medoxomil	0.84
MLN9708	0.84
Azithromycin Dihydrate	0.84
Altretamine	0.84
Sinomenine	0.84
Carbimazole	0.84
Ethosuximide	0.84
Esculin	0.84
Dexlansoprazole	0.84
Mometasone furoate	0.84
Amikacin disulfate	0.84
Adenosine	0.84
Acetylcysteine	0.84
Cinnamaldehyde	0.84
DL-Panthenol	0.84
Sildenafil	0.84
Bupivacaine HCl	0.84
Amikacin disulfate	0.84
Trichlormethiazide	0.84
PCI-32765 (Ibrutinib)	0.84
Pneumocandin B0	0.84
Pioglitazone HCl	0.84
Oxeladin Citrate	0.84
Nimodipine	0.84
Fluocinonide	0.84
o-Cresol	0.84
Fluorometholone	0.84
Silodosin	0.84
Cytidine	0.84
p-Anisaldehyde	0.84
Dacarbazine	0.84
MK3102	0.84
Acetazolamide	0.84
Artemisinine	0.84
Rifapentine	0.84
Angiotensin II	0.84
Ceftiofur sodium	0.84
Desogestrel	0.84
Vincristine	0.84
Vardenafil HCl Trihydrate	0.84
Dexrazoxane	0.84
Desmopressin	0.84
Isradipine (Dynacirc)	0.84
Atropine	0.85
(-)-Epigallocatechin gallate (EGCG)	0.85
Trigonelline	0.85
Vildagliptin (LAF-237)	0.85
Fluphenazine dihydrochloride	0.85
Lithocholic Acid	0.85
Eltrombopag Olamine	0.85
Chlorothiazide	0.85
Amlodipine Besylate	0.85
Gonadorelin Acetate	0.85
Meptazinol HCl	0.85
Lapatinib Ditosylate	0.85
Agomelatine	0.85
Efaproxiral Sodium	0.85
Fenticonazole Nitrate	0.85
Triamcinolone	0.85
Tacrolimus (FK506)	0.85
Megestrol Acetate	0.85
MLN8237 (Alisertib)	0.85
Fosamprenavir Calcium Salt	0.85
Estradiol Cypionate	0.85
Naftopidil	0.85
Iohexol	0.85
Deferoxamine mesylate	0.85
Amifostine	0.85
Tobramycin	0.85
CP-945598 HCl	0.85
Eltrombopag	0.85
Zoxazolamine	0.85
Imipramine (hydrochloride)	0.85
Tacrine hydrochloride	0.85
Nystatin (Fungicidin)	0.85
Lomerizine HCl	0.85
Amiloride HCl	0.85
Amoxicillin	0.85
Dyclonine HCl	0.85
Rebamipide	0.85
Paroxetine HCl	0.85
Phenacetin	0.85
Ursolic acid	0.85
Amiloride HCl dihydrate	0.85
Oxethazaine	0.85
Sulfaguanidine	0.85
3-Phenoxybenzoic acid	0.85
Ulipristal	0.85
Salvianolic acid B	0.85
Chlorogenic acid	0.85
4-Phenylbutyric acid	0.85
Itraconazole	0.85
Aripiprazole	0.85
Trigonelline Hydrochloride	0.85
Fusidic Acid (sodium salt)	0.85
VX-745	0.85
Cefoperazone	0.85
GS-7340	0.85
Fluconazole	0.85
D-Mannitol	0.85
Betaine	0.85
Caryophyllene oxide	0.85
Clodronate (sodium salt hydrate)	0.85
(+)-Camphor	0.85
Desmopressin	0.85
Regorafenib hydrochloride	0.85
Esomeprazole Sodium	0.85
Isorhamnetin	0.85
Ozagrel	0.85
CH5424802	0.85
Indobufen	0.85
MK3102	0.85
Cediranib (AZD217)	0.85
Doxycycline HCl	0.85
Citicoline (sodium salt)	0.85
Diazolidinyl urea	0.85
Metoprolol Tartrate	0.85
VX-222 (VCH-222, Lomibuvir)	0.85
Trilostane	0.85
Cefixime	0.85
Ifenprodil Tartrate	0.85
Lactulose	0.85
MLN9708	0.85
Aprotinin	0.85
Kasugamycin (hydrochloride)	0.85
D-Alanine	0.85
Phenoxybenzamine HCl	0.85
Coenzyme Q10	0.85
Nitrofurazone	0.85
lactate	0.85
Delavirdine mesylate	0.85
Tolazoline HCl	0.85
Cellobiose	0.85
D-(+)-Raffinose (hydrate)	0.85
Gramine	0.85
Dicyclomine HCl	0.85
Sulfadiazine	0.85
Clemastine Fumarate	0.85
Glycine	0.85
Rutin	0.86
Stevioside	0.86
Meisoindigo	0.86
Danthron	0.86
NAD+	0.86
Inosine	0.86
Rizatriptan Benzoate	0.86
Nitrendipine	0.86
Pentoxyverine Citrate	0.86
Ethinyl Estradiol	0.86
Mirabegron (YM178)	0.86
Ciprofloxacin hydrochloride hydrate	0.86
Colistin Sulfate	0.86
Minoxidil sulphate	0.86
D-Pinitol	0.86
Urapidil HCl	0.86
Benzamidine HCl	0.86
Stavudine (d4T)	0.86
Oleanolic acid	0.86
Busulfan	0.86
Meropenem	0.86
Z-Ligustilide	0.86
Pexidartinib (PLX3397)	0.86
Ranolazine	0.86
Aclidinium Bromide	0.86
Zafirlukast	0.86
Scopine	0.86
Cephalexin	0.86
Linalool	0.86
GHRP-2	0.86
Docosahexaenoic Acid	0.86
Rosuvastatin	0.86
Sulfamethoxazole sodium	0.86
Rimonabant	0.86
AHU-377 hemicalcium salt	0.86
myo-Inositol	0.86
Bambuterol (hydrochloride)	0.86
Dydrogesterone	0.86
Roflumilast	0.86
Carvacrol	0.86
Rosiglitazone HCl	0.86
Hydrocortisone	0.86
Trimethoprim	0.86
Fenofibrate	0.86
17-Hydroxyprogesterone	0.86
Corticosterone	0.86
Mepyramine maleate	0.86
Rimantadine Hydrochloride	0.86
Capreomycin Sulfate	0.86
Moxidectin	0.86
Methacholine chloride	0.86
Bacitracin	0.86
Acetylcholine iodide	0.86
Icatibant Acetate	0.86
PF-06463922	0.86
Allantoin	0.86
Cefazolin (sodium salt)	0.86
Timolol Maleate	0.86
Isoprenaline HCl	0.86
Monobenzone	0.86
Ticlopidine HCl	0.86
Geraniol	0.86
Tiopronin (Thiola)	0.86
Nafcillin Sodium	0.86
Trichlormethiazide	0.86
Naringin Dihydrochalcone	0.86
Cytidine	0.86
Estropipate	0.86
Divalproex Sodium	0.86
Capsaicin	0.86
Clindamycin Phosphate	0.86
Sildenafil mesylate	0.86
Phytol	0.86
Artemether	0.86
Lubiprostone	0.86
Propafenone HCl	0.86
Kanamycin Sulfate	0.86
Matrine	0.86
Fluorouracil (Adrucil)	0.86
Acetohydroxamic Acid	0.86
Aprotinin	0.86
Hydroxyurea	0.86
Azithromycin Dihydrate	0.86
L-Alanine	0.86
Amuvatinib (MP-470, HPK 56)	0.86
Fomepizole	0.86
Escitalopram Oxalate	0.86
Vinpocetine	0.86
Capsaicin	0.87
Loperamide HCl	0.87
CEP-18770	0.87
Sinomenine Hydrochloride	0.87
Dithranol	0.87
Meglumine	0.87
Nadifloxacin	0.87
Triptonide	0.87
Ketorolac tromethamine salt	0.87
Peramivir Trihydrate	0.87
DL-Methionine	0.87
Indacaterol	0.87
Salvianolic acid B	0.87
N-Acetylneuraminic acid	0.87
Moguisteine	0.87
Piromidic Acid	0.87
GS-9973	0.87
Z-Ligustilide	0.87
Maraviroc	0.87
Levodropropizine	0.87
6,7-Dihydroxycoumarin	0.87
Atropine	0.87
Ziprasidone hydrochloride monohydrate	0.87
Perphenazine	0.87
Adenosine	0.87
Gimeracil	0.87
Fluocinonide	0.87
Isoniazid	0.87
Methylbenactyzine Bromide	0.87
Acetanilide	0.87
Clomipramine HCl	0.87
Atovaquone	0.87
Acipimox	0.87
Ethinyl Estradiol	0.87
Metyrapone	0.87
Nabumetone	0.87
Artemether	0.87
Terazosin HCl	0.87
Icatibant Acetate	0.87
Salvianolic acid B	0.87
Piperazine	0.87
Pyrantel Pamoate	0.87
Imidapril HCl	0.87
Atovaquone	0.87
Nilotinib(AMN-107)	0.87
Efaproxiral Sodium	0.87
Purine	0.87
Phenformin HCl	0.87
Amlodipine	0.87
Diaveridine	0.87
Batimastat (BB-94)	0.87
Gemcitabine HCl	0.87
Nelfinavir	0.87
Acetylcysteine	0.87
Resiquimod (R-848)	0.87
8-Hydroxyquinoline	0.87
Lannaconitine	0.87
Aloin	0.87
Cytidine	0.87
Lynestrenol	0.87
Zolmitriptan	0.87
Canagliflozin (hemihydrate)	0.87
Edrophonium (chloride)	0.87
Paroxetine HCl	0.87
Ethisterone	0.87
Sodium sulfadiazine	0.87
Erdosteine	0.87
Allopregnanolone	0.87
Vilazodone Hydrochloride	0.87
Thioguanine	0.87
Dehydrocostus Lactone	0.87
Guanethidine (sulfate)	0.87
Evodiamine	0.87
Phenytoin sodium	0.87
Methicillin (sodium salt)	0.87
Tylosin tartrate	0.87
Artemether (SM-224)	0.87
Doxycycline HCl	0.87
Famprofazone	0.87
Isosorbide 5-mononitrate	0.87
Ethambutol HCl	0.87
PCI-32765 (Ibrutinib)	0.87
[truncated: 4,744 more rows]

## Sheet: Fig.1d HDR
Small molecule	HDR [RU]
Ouabain	0.03
Ouabain Octahydrate	0.04
Dasatinib Monohydrate	0.05
Triptolide	0.08
Pirarubicin	0.09
MLN2238	0.09
MLN9708	0.1
CEP-18770	0.1
AT13387	0.1
Doxorubicin	0.1
Vinblastine sulfate	0.11
Daunorubicin HCl	0.13
Vinorelbine ditartrate	0.13
Zinc Pyrithione	0.13
Triptonide	0.13
Dasatinib Monohydrate	0.14
Manidipine	0.15
17-AAG (KOS953)	0.15
Fostamatinib (R788)	0.15
Niclosamide	0.15
Axitinib (AG 013736)	0.16
RG7388	0.17
Topotecan	0.17
Topotecan HCl	0.17
Ouabain	0.18
Ixabepilone	0.19
Nelfinavir Mesylate	0.2
Fludarabine	0.22
17-AAG (KOS953)	0.23
Fosbretabulin (Combretastatin A4 Phosphate (CA4P)) Disodium	0.25
Palbociclib (PD0332991) Isethionate	0.25
Irinotecan HCl Trihydrate	0.25
Ixabepilone	0.26
Vortioxetine	0.26
CUDC-101	0.26
Homatropine Methylbromide	0.27
PCI-24781 (CRA-024781)	0.3
BMN 673	0.31
Fumagillin	0.31
Fluvastatin	0.31
Carfilzomib (PR-171)	0.31
Nilotinib monohydrochloride monohydrate	0.32
Ispinesib (SB-715992)	0.33
Barasertib (AZD1152-HQPA)	0.33
MLN8237 (Alisertib)	0.35
Cyclandelate	0.36
Pancuronium dibromide	0.36
Itraconazole	0.36
Bemegride	0.37
Trimebutine	0.37
Amfenac Sodium Monohydrate	0.38
Vilazodone Hydrochloride	0.38
Fumagillin	0.38
Paclitaxel (Taxol)	0.39
Amoxicillin	0.39
Mitomycin C	0.4
Barasertib (AZD1152-HQPA)	0.41
Idarubicin HCl	0.41
Docetaxel	0.41
VX-680 (MK-0457,Tozasertib)	0.41
Clindamycin Phosphate	0.42
Benzethonium Chloride	0.42
Manidipine 2HCl	0.43
Thonzonium Bromide	0.43
Creatinine	0.44
Zotarolimus(ABT-578)	0.45
Cytarabine hydrochloride	0.46
Epirubicin HCl	0.47
Climbazole	0.47
AT13387	0.47
Telmisattan	0.47
Sanguinarine	0.47
Adefovir Dipivoxil	0.47
Evacetrapib (LY2484595)	0.47
Trametinib DMSO solvate	0.47
Paclitaxel (Taxol)	0.48
Romidepsin (FK228, depsipeptide)	0.48
MPEP	0.49
Gemcitabine HCl	0.49
Gimeracil	0.49
Idarubicin HCl	0.49
Chlortetracycline HCl	0.5
Linsitinib	0.5
Carprofen	0.5
Decitabine (NSC127716, 5AZA-CdR)	0.5
Thio-TEPA	0.5
Tivantinib (ARQ 197)	0.51
Fingolimod (FTY720)	0.51
Otilonium Bromide	0.51
Naltrexone HCl	0.51
Benzoic Acid	0.52
PD 0332991 (Palbociclib) HCl	0.52
Telaprevir (VX-950)	0.52
Evodiamine	0.52
Albendazole	0.53
Betamipron	0.53
Vincristine	0.53
Epirubicin HCl	0.53
Clofarabine	0.54
Labetalol HCl	0.54
Epothilone B (EPO906, Patupilone)	0.54
5-Azacytidine	0.54
Brimonidine Tartrate	0.54
Costunolide	0.54
Saracatinib (AZD0530)	0.54
Sodium 4-Aminosalicylate	0.55
Azithromycin Dihydrate	0.55
Amlodipine maleate	0.55
1-Hexadecanol	0.55
Etoposide	0.55
Chlorhexidine digluconate	0.55
Tropicamide	0.55
Lenvatinib (E7080)	0.56
Temsirolimus	0.56
Sorafenib	0.56
GLPG0634	0.56
Decitabine (NSC127716, 5AZA-CdR)	0.56
Bosentan	0.57
Tivozanib (AV-951)	0.57
Ouabain Octahydrate	0.57
Nelfinavir	0.57
Vincristine	0.57
Amprolium HCl	0.58
Carfilzomib (PR-171)	0.58
Dronedarone HCl	0.58
Bosutinib (SKI-606)	0.58
Ziprasidone	0.59
Trametinib DMSO solvate	0.59
Homoharringtonine	0.59
Rigosertib (ON-01910,Estybon)	0.6
Busulfan	0.6
Aminothiazole	0.6
Doxorubicin (Adriamycin) HCl	0.6
Homoharringtonine	0.6
Melitracen hydrochloride	0.6
Pelitinib (EKB-569)	0.61
Cetylpyridinium Chloride	0.62
Doramectin	0.62
Idarubicin HCl	0.62
Fidaxomicin	0.62
Rigosertib (ON-01910,Estybon)	0.62
Loperamide HCl	0.62
Dantrolene, sodium salt	0.62
Cinnamaldehyde	0.62
D-Glutamine	0.62
Ridaforolimus (Deforolimus, MK-8669)	0.63
Trimipramine (maleate)	0.63
Dronedarone	0.64
Penfluridol	0.64
galactose	0.64
Monobenzone	0.64
Doramectin	0.64
Hydroquinone	0.65
Dutasteride	0.65
Cobimetinib	0.65
Vitamin A	0.66
Perphenazine	0.66
Erlotinib Hydrochloride	0.66
Istradefylline (KW-6002)	0.66
Megestrol Acetate	0.66
Megestrol Acetate	0.67
Vortioxetine (Lu AA21004) HBr	0.67
Tipiracil hydrochloride	0.67
Choline Chloride	0.67
Everolimus (RAD001)	0.67
Nisoldipine	0.67
Fendiline (hydrochloride)	0.67
Regorafenib hydrochloride	0.67
Cyclocytidine HCl	0.67
Isosorbide 5-mononitrate	0.67
Ulipristal acetate	0.68
Cediranib (AZD217)	0.68
Bafetinib (INNO-406)	0.68
Posaconazole	0.68
Elvitegravir (GS-9137)	0.68
Isotretinoin	0.68
Thioridazine HCl	0.69
Ridaforolimus (Deforolimus, MK-8669)	0.69
Prasugrel	0.69
4-Aminophenol	0.69
Tenofovir Disoproxil Fumarate	0.69
Docosahexaenoic Acid	0.69
Maleimide	0.7
Mechlorethamine HCl	0.7
Epirubicin HCl	0.7
Nebivolol	0.7
Cyproheptadine hydrochloride	0.7
pelargonate (9:0)	0.71
D-Pantethine	0.71
Podophyllotoxin	0.71
Econazole	0.71
Dibenzothiophene	0.71
Amikacin disulfate	0.71
Tolnaftate	0.71
VRT752271	0.71
Crenolanib (CP-868596)	0.71
Hygromycin B	0.71
Oxethazaine	0.71
Temsirolimus	0.72
Ledipasvir	0.72
Anagrelide HCl	0.72
Vinpocetine	0.72
Amitriptyline HCl	0.72
Pimecrolimus	0.72
Fulvestrant	0.72
Sertraline HCl	0.72
Thiostrepton	0.72
Carmofur	0.73
Ensulizole	0.73
Cetylpyridinium Chloride	0.73
BYL-719	0.73
Olanzapine	0.73
Asenapine	0.73
Benztropine mesylate	0.74
Phloridzin	0.74
Caryophyllene oxide	0.74
Mitomycin C	0.74
Ribavirin	0.74
Pizotifen	0.74
Lurasidone HCl	0.74
Betaine hydrochloride	0.74
Vitamin A Acetate	0.74
Cytarabine	0.74
Tolterodine tartrate	0.74
Neosperidin dihydrochalcone	0.74
Tretinoin (Aberela)	0.74
Vidarabine monohydrate	0.75
Blonanserin	0.75
Albendazole	0.75
UMP	0.75
Acetylleucine	0.75
Levamlodipine	0.75
Benzbromarone	0.75
Cytisine	0.75
Delavirdine mesylate	0.75
Propyphenazone (4-Isopropylantipyrine)	0.76
Levomefolate calcium	0.76
Uridine triacetate	0.76
Megestrol Acetate	0.76
(-)-Huperzine A	0.76
Paroxetine HCl	0.76
Clemastine Fumarate	0.76
Amlodipine Besylate	0.76
Tenofovir Disoproxil Fumarate	0.76
Isoxsuprine (hydrochloride)	0.76
Andrographolide	0.76
Rapamycin (Sirolimus)	0.76
Amlodipine	0.76
Linifanib (ABT-869)	0.76
Loxoprofen Sodium	0.77
Dinaciclib (SCH727965)	0.77
PSI-7977	0.77
fumarate	0.77
Vidarabine	0.77
Racecadotril	0.77
Oxyclozanide	0.77
GS-7340	0.77
Crizotinib hydrochloride	0.77
Terconazole	0.77
Lapatinib Ditosylate	0.77
LY2835219 free base	0.77
Fexofenadine HCl	0.78
Fumalic acid	0.78
Valaciclovir HCl	0.78
Lapatinib	0.78
Vinorelbine ditartrate	0.78
Cinchonine(LA40221)	0.78
Dexrazoxane HCl (ICRF-187, ADR-529)	0.78
Bronopol	0.78
LY335979 (Zosuquidar 3HCL)	0.78
Sennoside A	0.78
Isoeugenol	0.78
Troglitazone	0.78
Danthron	0.78
Rotenone	0.78
Dimethyl Fumarate	0.78
Dabigatran etexilate mesylate	0.78
5-Azacytidine	0.78
Tetrandrine	0.78
Costundide	0.78
Orlistat	0.79
Bevantolol hydrochloride	0.79
Salinomycin	0.79
thiamine	0.79
o-Cresol	0.79
Abiraterone	0.79
pelargonate (9:0)	0.79
Silymarin	0.79
Propofol	0.79
Apramycin Sulfate	0.79
Cilastatin	0.79
Dexrazoxane	0.79
Pralatrexate	0.79
Etravirine (TMC125)	0.79
Levulinic acid	0.79
Chlorquinaldol	0.79
m-Cresol	0.79
Mebeverine Hydrochloride	0.79
Orphenadrine Hydrochloride	0.8
Quercitrin	0.8
Motolimod (VTX-2337)	0.8
D-Phenylalanine	0.8
Aprepitant	0.8
oxalate	0.8
Rigosertib (ON-01910,Estybon)	0.8
Triflupromazine hydrochloride	0.8
Ginkgolide A	0.8
Eicosapentaenoic Acid	0.8
Allantoin	0.8
Floxuridine	0.8
3-Hydroxy-2-methyl-4H-pyran-4-one	0.8
Obeticholic Acid	0.8
Dasatinib Monohydrate	0.8
Melatonin	0.8
D-(-)-Salicin	0.8
Calcitonin (salmon)	0.8
Antazoline HCl	0.81
Ziprasidone hydrochloride monohydrate	0.81
Vilazodone	0.81
Pyrogallol	0.81
Mepyramine maleate	0.81
Mirtazapine	0.81
sucrose	0.81
Etoricoxib	0.81
Sorbic acid	0.81
o-Toluic acid	0.81
DL-Methionine	0.81
Tryptamine	0.81
Meisoindigo	0.81
Ribavirin	0.81
Ceftiofur sodium	0.81
(2S,3R,4S,5R)-2-Amino-3,4,5,6-tetrahydroxyhexanal hydrochloride	0.81
Epiandrosterone	0.81
Piperine	0.81
(-)-Fenchone	0.81
4-Aminohippuric Acid	0.81
Haloperidol hydrochloride	0.81
Cladribine	0.81
Benzocaine	0.81
Triciribine	0.81
Coumarin	0.81
Amitraz	0.81
Dextrose (D-glucose)	0.82
Nefiracetam	0.82
Rimantadine	0.82
Salicylic acid	0.82
Batyl alcohol	0.82
Ridaforolimus (Deforolimus, MK-8669)	0.82
Suprofen	0.82
Tetrabenazine	0.82
DL-Arginine	0.82
Verbascoside	0.82
Ulipristal acetate	0.82
Eugenol	0.82
Carazolol	0.82
Vorinostat (SAHA, MK0683)	0.82
Terfenadine	0.82
Sodium ferulic	0.82
Camphor	0.82
Clofazimine	0.82
Dehydroacetic acid	0.82
Adenosine 5-triphosphate	0.82
Delavirdine mesylate	0.82
Anagrelide HCl	0.82
D-Cycloserine	0.82
Tamoxifen Citrate	0.82
Sofalcone	0.82
Omeprazole Sodium	0.82
Pitolisant hydrochloride	0.82
Estrone	0.82
Bromisoval	0.82
L-Asparagine	0.82
Bromocriptine mesylate	0.82
Tamibarotene	0.82
Entinostat (MS-275,SNDX-275)	0.82
Doxorubicin	0.82
Triciribine	0.82
Amodiaquine hydrochloride	0.82
Sertraline HCl	0.82
(R)-(+)-1,2-Dithiolane-3-pentanoic acid	0.82
Tretinoin (Aberela)	0.82
Tetracycline	0.82
(±)-Baclofen	0.82
Chlorhexidine diacetate	0.83
Triamterene	0.83
Coenzyme Q10	0.83
Carbamoylcholine chloride	0.83
Vidarabine	0.83
Pitavastatin Calcium	0.83
Rocilinostat (ACY-1215)	0.83
Sitafloxacin Hydrate	0.83
Famotidine	0.83
Hydroxyzine 2HCl	0.83
AICAR	0.83
Rutin	0.83
2-Deoxy-D-glucose	0.83
Butane diacid	0.83
Pramipexole dihydrochloride	0.83
Troglitazone	0.83
Cholic acid	0.83
Atazanavir sulfate (BMS-232632-05)	0.83
Flopropione	0.83
Etravirine (TMC125)	0.83
Caryophyllene oxide	0.83
1,2-propanediol	0.83
Menbutone	0.83
4-Aminoantipyrine	0.83
Diphenhydramine HCl	0.83
Ouabain	0.83
Formononetin	0.83
Cholic acid sodium	0.83
Metaxalone	0.83
4-Aminoantipyrine	0.83
5-Aminolevulinic acid HCl	0.84
Ethisterone	0.84
Imipramine (hydrochloride)	0.84
DL-Arginine	0.84
Vincamine	0.84
Artemether	0.84
Hyperoside	0.84
Amodiaquine dihydrochloride dihydrate	0.84
Osthole	0.84
(-)-Huperzine A	0.84
Cefetamet pivoxil hydrochloride	0.84
Salmeterol xinafoate	0.84
Benzyl alcohol	0.84
(+)-Catechin hydrate	0.84
Nordihydroguaiaretic acid	0.84
Indacaterol	0.84
Ingenol	0.84
Clozapine	0.84
Methylene Blue	0.84
Cladribine	0.84
Tirapazamine	0.84
Chlorhexidine HCl	0.84
R788 disodium	0.84
Ledipasvir	0.84
Cilnidipine	0.84
Olmesartan	0.84
Anamorelin	0.84
Rivastigmine	0.84
Chlorogenic acid	0.84
Zotarolimus(ABT-578)	0.84
Afatinib dimaleate	0.84
Carbendazim	0.84
Nitrofurantoin	0.84
3-Hydroxy-2-methyl-4H-pyran-4-one	0.84
Asiaticoside	0.84
(-)-Lobeline hydrochloride	0.84
Phenytoin sodium	0.84
Dithranol	0.84
Sodium dodecyl sulfate	0.84
Pefloxacin Mesylate Dihydrate	0.84
Ozanimod (RPC1063)	0.84
Moxonidine	0.84
Mycophenolate Mofetil	0.84
Esomeprazole Magnesium trihydrate	0.84
(-)-Fenchone	0.84
Trimipramine (maleate)	0.84
Tyrosol	0.84
Hydroxyzine 2HCl	0.84
Ciclopirox	0.84
Amlodipine maleate	0.84
Tizanidine	0.84
Metyrapone	0.84
Resveratrol	0.84
Salmeterol xinafoate	0.84
Retigabine dihydrochloride	0.84
Vinpocetine	0.84
Triacetonamine	0.84
Ceftazidime	0.84
Batimastat (BB-94)	0.84
Macitentan	0.84
Psoralen	0.84
Ulipristal	0.84
Cediranib (AZD217)	0.84
Tanshinone IIA	0.85
Disulfiram	0.85
Anisodamine	0.85
4-Aminobutyric acid	0.85
Troglitazone	0.85
Mocetinostat (MGCD0103, MG0103)	0.85
Phenylpiracetam	0.85
Baloxavir marboxil	0.85
L-Tryptophan	0.85
Amsacrine hydrochloride	0.85
L-Leucine	0.85
Rapamycin (Sirolimus)	0.85
Ziprasidone	0.85
Pyrantel Pamoate	0.85
Flavone	0.85
Diphenidol HCl	0.85
Isonicotinic acid	0.85
Nizatidine	0.85
Gliquidone	0.85
Resazurin sodium salt	0.85
Temsirolimus	0.85
(S)-Naproxen	0.85
Haloperidol	0.85
Berberine hydrochloride	0.85
Synephrine	0.85
Artemether (SM-224)	0.85
Ifenprodil Tartrate	0.85
delta-Gluconolactone	0.85
Nikethamide	0.85
IPI-145 (INK1197)	0.85
Gefitinib hydrochloride	0.85
Adenosine 5'-monophosphate monohydrate	0.85
Actarit	0.85
Triflupromazine hydrochloride	0.85
Flurbiprofen	0.85
Dibutyryl-cAMP, sodium salt	0.85
Brexpiprazole	0.85
Benzyl alcohol	0.85
Pimobendan	0.85
Glycyrrhizic acid	0.85
Cinacalcet HCl	0.85
MK-5172	0.85
(S)-(+)-Carvone	0.85
Metaxalone	0.85
Salidroside	0.85
Abiraterone acetate	0.85
Lutein	0.85
Maleimide	0.85
LDK378	0.85
Rutin	0.85
Cepharanthine	0.85
Linagliptin (BI-1356)	0.85
glycolate (hydroxyacetate)	0.85
Quinine HCl Dihydrate	0.85
LDE225 Diphosphate	0.85
Olprinone Hydrochloride	0.85
Tryptamine	0.85
Butenafine HCl	0.85
Desogestrel	0.85
Tanshinone I	0.85
Indigo carmine	0.85
Istradefylline (KW-6002)	0.85
Cisapride	0.85
Luliconazole	0.85
Saracatinib (AZD0530)	0.85
Puromycin aminonucleoside	0.85
Cyclobenzaprine HCl	0.85
Clindamycin Phosphate	0.85
Citicoline (sodium salt)	0.85
Herniarin	0.85
Anagrelide HCl	0.85
Cyclamic acid	0.85
Avanafil	0.86
Arbutin	0.86
UK 14,304	0.86
ETC-1002	0.86
Luteolin	0.86
Emodin	0.86
Enoxacin Sesquihydrate	0.86
Phenylpiracetam	0.86
Desmopressin	0.86
Stavudine (d4T)	0.86
Costunolide	0.86
Genipin	0.86
Glycylglycine	0.86
Butamben	0.86
Rotenone	0.86
Ethacridine lactate monohydrate	0.86
6,7-Dihydroxycoumarin	0.86
AICAR	0.86
Malic acid	0.86
Pridinol Methanesulfonate	0.86
Peramivir	0.86
Mefloquine hydrochloride	0.86
Clofarabine	0.86
Protopine	0.86
2-Methoxyestradiol (2-MeOE2)	0.86
Sodium Monensin	0.86
Levosulpiride	0.86
DL-Methionine	0.86
Citalopram hydrobromide	0.86
Reboxetine mesylate	0.86
Domperidone	0.86
Fluorescein	0.86
Fluphenazine dihydrochloride	0.86
Zolmitriptan	0.86
Deoxyarbutin	0.86
Ethosuximide	0.86
Pentamidine isethionate	0.86
Hydroxyfasudil hydrochloride	0.86
Epinephrine HCl	0.86
Deoxycholic acid sodium salt	0.86
Epiandrosterone	0.86
Methicillin (sodium salt)	0.86
(S)-Flurbiprofen	0.86
Pemetrexed disodium hemipenta hydrate	0.86
Memantine hydrochloride	0.86
Palmitic Acid methyl ester	0.86
Hyodeoxycholic acid	0.86
Folic acid	0.86
Isonicotinic acid	0.86
Aminophylline	0.86
Omeprazole Sodium	0.86
Flubendazole	0.86
EPZ-6438	0.86
BHT	0.86
Batimastat (BB-94)	0.86
Fendiline (hydrochloride)	0.86
Glycopyrrolate	0.86
Esculin	0.86
Bupropion hydrochloride	0.86
6-Aminonicotinamide	0.86
5-Methoxytryptamine	0.86
Cyproheptadine hydrochloride	0.86
Panaxtriol	0.86
Vatalanib (PTK787) 2HCl	0.86
Sparfloxacin	0.86
Poziotinib	0.86
Pyridostigmine Bromide	0.86
Succinylsulfathiazole	0.86
Sulfamethoxazole	0.86
Valnemulin HCl	0.86
2,4-Dichlorobenzyl alcohol	0.86
Leucovorin Calcium	0.86
Madecassic acid	0.86
Pizotifen Malate	0.86
Ridaforolimus (Deforolimus, MK-8669)	0.86
Ganciclovir sodium	0.87
Evodiamine	0.87
Chitosamine hydrochloride	0.87
Astemizole	0.87
Theophylline	0.87
Rosmarinic acid	0.87
Vilanterol trifenatate	0.87
Pyrantel tartrate	0.87
Ganciclovir	0.87
Dapoxetine HCl	0.87
Nefopam HCl	0.87
Crizotinib hydrochloride	0.87
Sildenafil	0.87
Lomerizine HCl	0.87
Lynestrenol	0.87
Ganetespib (STA-9090)	0.87
Carbimazole	0.87
5-hydroxymethyl-2-furaldehyde	0.87
Exemestane	0.87
Sitafloxacin Hydrate	0.87
Dyphylline	0.87
6,7-Dihydroxycoumarin	0.87
Ibudilast	0.87
Tyramine	0.87
Propacetamol hydrochloride	0.87
Ceftiofur sodium	0.87
mannose	0.87
Linoleic Acid	0.87
Zotarolimus(ABT-578)	0.87
Acipimox	0.87
Cefditoren Pivoxil	0.87
Remdesivir (GS-5734)	0.87
Fluvastatin	0.87
m-Cresol	0.87
4-Phenylbutyric acid	0.87
Betamethasone	0.87
Tizanidine	0.87
GM 6001	0.87
Equol	0.87
Clozapine	0.87
Fenretinide	0.87
DL-Panthenol	0.87
Purine	0.87
alpha-tocopherol	0.87
Octanoic acid	0.87
Emeramide	0.87
Desvenlafaxine	0.87
Tramiprosate	0.87
Emtricitabine	0.87
Ruxolitinib (INCB018424)	0.87
Pyrazinamide	0.87
Allantoin	0.87
Dronedarone	0.87
Polydatin	0.87
Tranexamic Acid	0.87
Lithium carbonate	0.87
Aprotinin	0.87
Dibutyryl-cAMP, sodium salt	0.87
Tylosin tartrate	0.87
Entecavir Hydrate	0.87
Latrepirdine	0.87
Doxercalciferol	0.87
Ethidium bromide	0.87
LY2228820	0.87
Exemestane	0.87
Chlorhexidine diacetate	0.87
Aspirin (Acetylsalicylic acid)	0.87
Moguisteine	0.87
2-Hydroxybenzyl alcohol	0.87
Icotinib	0.87
Inosine	0.87
CAL-101 (Idelalisib, GS-1101)	0.87
Hydroxychloroquine Sulfate	0.87
mannose	0.87
Hyodeoxycholic acid	0.87
Pramipexole dihydrochloride	0.87
Ebastine	0.87
Vanillin	0.87
Levodropropizine	0.87
Vardenafil HCl Trihydrate	0.87
Berbamine hydrochloride	0.87
Levomefolate calcium	0.87
Triamterene	0.87
Succinylsulfathiazole	0.87
Adenosine-5'-diphosphate	0.87
Efinaconazole	0.88
Arbutin	0.88
S- (+)-Rolipram	0.88
Vitamin E Acetate	0.88
Ibudilast	0.88
Mifepristone	0.88
Darifenacin HBr	0.88
8-Methoxypsoralen	0.88
Vatalanib (PTK787) 2HCl	0.88
Coumarin	0.88
Roscovitine (Seliciclib,CYC202)	0.88
Urapidil HCl	0.88
Ticlopidine HCl	0.88
tetrahydro-L-Biopterin (hydrochloride)	0.88
Ascomycin(FK 520)	0.88
Trimethoprim	0.88
6-Methoxy-2-naphthoic acid	0.88
Lurasidone HCl	0.88
D-(−)-Fructose	0.88
Imatinib Mesylate (STI571)	0.88
cytosine	0.88
Tipifarnib (Zarnestra)	0.88
Ondansetron hydrochloride dihydrate	0.88
Sivelestat (ONO-5046)	0.88
(S)-(-)-Propranolol hydrochloride	0.88
Loteprednol etabonate	0.88
Aniracetam	0.88
Gatifloxacin hydrochloride	0.88
PTC124 (Ataluren)	0.88
Thioguanine	0.88
Haloperidol	0.88
Sanguinarine chloride	0.88
Apigenin	0.88
Flavin adenine dinucleotide disodium	0.88
Benzamidine HCl	0.88
Ethisterone	0.88
Oxeladin Citrate	0.88
Loganin	0.88
Levocetirizine Dihydrochloride	0.88
PF-04449913	0.88
Lumefantrine	0.88
Tolfenamic Acid	0.88
Ketoconazole	0.88
Indacaterol Maleate	0.88
Apronal	0.88
Eletriptan HBr	0.88
Procainamide HCl	0.88
Benzenesulfonamide	0.88
Cefotaxime (sodium salt)	0.88
α-santonin	0.88
Carboplatin	0.88
Citiolone	0.88
Imipenem (hydrate)	0.88
Ursodiol	0.88
BHT	0.88
Vemurafenib (PLX4032, RG7204)	0.88
Prednisone	0.88
GDC-0941	0.88
Mitotane (Lsodren)	0.88
Phloridzin	0.88
delta-Gluconolactone	0.88
Lithium carbonate	0.88
Lamotrigine	0.88
Stevioside	0.88
Domperidone	0.88
Sennoside B	0.88
Spectinomycin (hydrochloride hydrate)	0.88
Adenine HCl	0.88
Sennoside B	0.88
Thiamine pyrophosphate	0.88
Butane diacid	0.88
Fumalic acid	0.88
Olprinone Hydrochloride	0.88
Trifluoperazine 2HCl	0.88
α-L-Rhamnose monohydrate	0.88
Lomitapide	0.88
Trametinib DMSO solvate	0.88
Triflusal	0.88
Asunaprevir (BMS-650032)	0.88
Lauric Acid	0.88
Propafenone HCl	0.88
Leuprolide Acetate	0.88
Ibudilast	0.88
Coenzyme Q10	0.88
Celecoxib	0.88
AG-221 (Enasidenib)	0.88
Chlorhexidine digluconate	0.88
Chlorzoxazone	0.88
Sparteine	0.88
Parthenolide	0.88
Trelagliptin	0.88
Aprotinin	0.88
Meropenem trihydrate	0.88
Chlorogenic acid	0.88
Menaquinone 4	0.88
2-Deoxy-D-glucose	0.88
Oseltamivir	0.88
DCA	0.88
Carsalam	0.88
3-Phenoxybenzoic acid	0.89
Rapamycin (Sirolimus)	0.89
Alarelin Acetate	0.89
Adenine	0.89
Aucubin	0.89
Urea	0.89
L-Selenomethionine	0.89
FG-4592 (ASP1517)	0.89
Vidofludimus	0.89
Griseofulvin	0.89
Desvenlafaxine	0.89
Milnacipran HCl	0.89
UK 14,304	0.89
sodium fluoride	0.89
Oxytetracycline hydrochloride	0.89
Artesunate	0.89
Stearic Acid	0.89
Diazoxide	0.89
Bifonazole	0.89
Salirasib	0.89
Baicalin	0.89
Candesartan Cilexetil	0.89
Benzamidine HCl	0.89
Efavirenz	0.89
p-Cresol	0.89
Saquinavir mesylate	0.89
Alendronate	0.89
Hydroxyurea	0.89
Gallic acid	0.89
Stevioside	0.89
Raloxifene HCl	0.89
Cabozantinib malate (XL184)	0.89
Pyrocatechol	0.89
Tirapazamine	0.89
Propylparaben	0.89
Trigonelline Hydrochloride	0.89
Dihydrotestosterone(DHT)	0.89
Chloroquine diphosphate	0.89
Betaine	0.89
Iohexol	0.89
Iopromide	0.89
Biperiden HCl	0.89
Hesperidin	0.89
Methyocarbamol	0.89
Sulbactam sodium	0.89
Rimantadine	0.89
Oxaceprol	0.89
2-Deoxy-D-ribose	0.89
6-Aminonicotinamide	0.89
Sotalol	0.89
Stavudine (d4T)	0.89
Roflumilast	0.89
Plerixafor (AMD3100)	0.89
Ethionamide	0.89
Riluzole	0.89
L-Carnitine inner salt	0.89
Birinapant (TL32711)	0.89
S/GSK1349572	0.89
Vilazodone Hydrochloride	0.89
Ginsenoside Rb1	0.89
Ketoconazole	0.89
Procaine	0.89
thiamine	0.89
Gefitinib hydrochloride	0.89
VX-661	0.89
Osthole	0.89
Clozapine	0.89
Adiphenine HCl	0.89
Tanshinone IIA---sulfonic sodium	0.89
Metoprolol Succinate	0.89
Ethacrynic Acid	0.89
Acetohydroxamic Acid	0.89
Besifloxacin HCl	0.89
Belinostat (PXD101)	0.89
Quetiapine	0.89
Robenidine hydrochloride	0.89
Isoeugenol	0.89
α-Estradiol	0.89
Diclofenac Diethylamine	0.89
Ursolic acid	0.89
Saikosaponin A	0.89
Cilomilast	0.89
Chloroxylenol	0.89
Folinic Acid (calcium salt)	0.89
Olmesartan	0.89
Flopropione	0.89
Triflupromazine hydrochloride	0.89
Quetiapine	0.89
Quinacrine 2HCl	0.89
Stavudine (d4T)	0.89
L-Leucine	0.89
Lumefantrine	0.89
Flucytosine	0.89
Medetomidine HCl	0.89
Lisinopril dihydrate	0.89
Benserazide HCl	0.89
Phenformin HCl	0.89
Zidovudine	0.89
Domperidone	0.89
Hesperidin	0.89
D-Tartaric acid	0.89
Phenytoin sodium	0.89
Carmustine	0.89
Fendiline (hydrochloride)	0.89
Fenretinide	0.89
Felodipine	0.89
Bethanechol chloride	0.89
Cellobiose	0.89
gentisate	0.89
Cellobiose	0.89
Penicillamine	0.89
Methicillin (sodium salt)	0.89
Telbivudine	0.89
Atomoxetine HCl	0.89
Bimatoprost	0.89
(S)-Naproxen	0.89
Cetirizine	0.89
Prochlorperazine	0.89
Madecassoside	0.89
Piperazine	0.89
Micafungin sodium	0.89
Betaine hydrochloride	0.89
Delavirdine mesylate	0.89
4-Nitrophenol	0.89
Bufexamac	0.89
Cyclophosphamide	0.89
Pralidoxime Iodide	0.89
(+)-Catechin hydrate	0.89
Nitrofurazone	0.89
PCI-32765 (Ibrutinib)	0.89
Chlorambucil	0.89
Hypoxanthine	0.9
AG-120	0.9
Bacitracin	0.9
Methimazole	0.9
Ivermectin	0.9
Captopril	0.9
sodium fluoride	0.9
Quercetin	0.9
Hyperoside	0.9
Saquinavir mesylate	0.9
Cobicistat (GS-9350)	0.9
S- (+)-Rolipram	0.9
TOK-001	0.9
Olmesartan medoxomil	0.9
Indobufen	0.9
Anisodamine	0.9
Trilostane	0.9
Ziprasidone hydrochloride monohydrate	0.9
Propylthiouracil	0.9
Meptazinol HCl	0.9
Clemizole hydrochloride	0.9
Omeprazole	0.9
TG101348 (SAR302503)	0.9
Pimavanserin	0.9
Furfural	0.9
Semagacestat (LY450139)	0.9
Metoclopramide	0.9
Griseofulvin	0.9
Diammonium Glycyrrhizinate	0.9
DEET	0.9
Sinomenine Hydrochloride	0.9
Pyrantel tartrate	0.9
Gonadorelin Acetate	0.9
Pentadecanoic Acid	0.9
Fluvoxamine maleate	0.9
(-)-Borneol	0.9
Thiamine nitrate	0.9
Salidroside	0.9
Auranofin	0.9
Moguisteine	0.9
Resveratrol	0.9
Scutellarin	0.9
L-Proline	0.9
Telaprevir (VX-950)	0.9
Cyclen	0.9
Loperamide HCl	0.9
Tofacitinib (CP-690550,Tasocitinib)	0.9
Lesinurad	0.9
Tiotropium Bromide	0.9
Trelagliptin	0.9
Ganciclovir	0.9
Tanshinone IIA	0.9
Ziprasidone hydrochloride monohydrate	0.9
Enoxacin (Penetrex)	0.9
Otilonium Bromide	0.9
Theophylline-7-acetic acid	0.9
cis-Anethol	0.9
Curcumin	0.9
Thiamine HCl (Vitamin B1)	0.9
Lawsone	0.9
Econazole nitrate	0.9
Gallic acid	0.9
Tolazoline HCl	0.9
Methacholine chloride	0.9
Mequinol	0.9
Istradefylline (KW-6002)	0.9
Acetohydroxamic Acid	0.9
Everolimus (RAD001)	0.9
Glycylglycine	0.9
Romidepsin (FK228, depsipeptide)	0.9
(-)-Lobeline hydrochloride	0.9
Linifanib (ABT-869)	0.9
Thiamine HCl (Vitamin B1)	0.9
MK-5172	0.9
4-Phenylbutyric acid	0.9
Elvitegravir (GS-9137)	0.9
Melitracen hydrochloride	0.9
Edoxaban tosylate monohydrate	0.9
MDV3100 (Enzalutamide)	0.9
Leflunomide	0.9
Rabeprazole sodium	0.9
Tazarotene	0.9
Fluvastatin	0.9
Oxybutynin	0.9
BMS-708163 (Avagacestat)	0.9
Oxybutynin	0.9
Nifedipine	0.9
Moxalactam (sodium salt)	0.9
Bethanechol chloride	0.9
Equol	0.9
Rosmarinic acid	0.9
Mebendazole	0.9
Rebamipide	0.9
Dihydroartemisinin	0.9
Niflumic acid	0.9
Clofibrate	0.9
Dyclonine HCl	0.9
PCI-32765 (Ibrutinib)	0.9
Tetrahydrozoline HCl	0.9
Tamoxifen	0.9
Foretinib (GSK1363089)	0.9
Ganciclovir sodium	0.9
Podophyllotoxin	0.9
Meclofenamate Sodium	0.9
Anisodamine	0.9
Sulfaquinoxaline sodium	0.9
Bedaquiline fumarate	0.9
DL-Methionine	0.9
Isavuconazole	0.9
Toltrazuril	0.9
N-acetyl-D-Glucosamine	0.9
Acotiamide hydrochloride	0.9
Ranitidine	0.9
Hydralazine HCl	0.9
Acetanilide	0.9
Nicotinamide	0.9
Besifloxacin HCl	0.9
Cytisine	0.9
Tedizolid	0.9
Guanfacine hydrochloride	0.9
Ruxolitinib phosphate	0.9
Tiotropium Bromide hydrate	0.9
Phenylpiracetam	0.9
Tauroursodeoxycholic Acid	0.9
Amonafide	0.9
(2S,3S)-2-Amino-3-methylpentanoic acid	0.9
Stiripentol	0.9
p-Cresol	0.9
Amiodarone HCl	0.9
Cariprazine	0.9
Tryptamine	0.9
Eriodictyol	0.9
Ciprofloxacin hydrochloride hydrate	0.9
GSK1349572 sodiuM salt	0.9
Cefixime	0.9
Actarit	0.9
Lumiracoxib	0.9
Ozagrel HCl	0.9
Pargyline (hydrochloride)	0.91
Pravastatin	0.91
Ziprasidone HCl	0.91
Etofenamate	0.91
Melibiose	0.91
Phytol	0.91
Zibotentan (ZD4054)	0.91
cytosine	0.91
Cefotaxime (sodium salt)	0.91
L-Glutathione Reduced	0.91
Chloroxylenol	0.91
Streptomycin sulfate	0.91
Fluphenazine dihydrochloride	0.91
Erythromycin	0.91
Besifloxacin HCl	0.91
Mafenide Acetate	0.91
Stearic Acid	0.91
Vindoline	0.91
Hyodeoxycholic acid	0.91
Tranexamic Acid	0.91
Dexamethasone phosphate disodium	0.91
Amygdalin	0.91
Streptomycin sulfate	0.91
GM 6001	0.91
Ginkgolide A	0.91
Xylitol	0.91
Resiquimod (R-848)	0.91
Reboxetine mesylate	0.91
Cytidine	0.91
D-Mannitol	0.91
Masitinib (AB1010)	0.91
L-Hydroxyproline	0.91
Azithromycin	0.91
Zafirlukast	0.91
Quinidine	0.91
Rivastigmine Tartrate	0.91
Betahistine mesylate	0.91
Proflavine Hemisulfate	0.91
Haloperidol	0.91
Lannaconitine	0.91
Retigabine dihydrochloride	0.91
Ceftiofur sodium	0.91
Glycyrrhizic acid	0.91
L-Valine	0.91
Acetohydroxamic Acid	0.91
Drospirenone	0.91
Galanthamine	0.91
Batyl alcohol	0.91
Trichlormethiazide	0.91
Tolazoline HCl	0.91
Chlorprothixene	0.91
Cefuroxime axetil	0.91
ACP-196	0.91
Cilomilast	0.91
Cimetidine	0.91
Telbivudine	0.91
(+/-)-Sulfinpyrazone	0.91
Sinomenine Hydrochloride	0.91
(R,S)-Atenolol	0.91
Gramine	0.91
Ondansetron hydrochloride dihydrate	0.91
L-Tryptophan	0.91
Batimastat (BB-94)	0.91
T 705	0.91
Fenticonazole Nitrate	0.91
3-Hydroxy-2-methyl-4H-pyran-4-one	0.91
Ethyl gallate	0.91
Phytol	0.91
AG-120	0.91
Etomidate hydrochloride	0.91
KPT-330	0.91
Diclazuril	0.91
Betacarotene	0.91
Alprostadil	0.91
Pyrimethamine	0.91
N-acetyl-D-Glucosamine	0.91
2-Deoxyuridine	0.91
Cytidine	0.91
D-(-)-Salicin	0.91
Sildenafil	0.91
Arbutin	0.91
Acetate gossypol	0.91
galactose	0.91
HMN-214	0.91
MK3102	0.91
Nilutamide	0.91
L-Cysteine HCl	0.91
Everolimus (RAD001)	0.91
Ivermectin	0.91
Efinaconazole	0.91
Nicotinamide	0.91
Quetiapine Fumarate	0.91
(2S,3S)-2-Amino-3-methylpentanoic acid	0.91
Iopromide	0.91
Bethanechol chloride	0.91
Gastrodin	0.91
Tetrabenazine	0.91
Reserpine	0.91
Sodium dodecyl sulfate	0.91
Mycophenolate Mofetil	0.91
Zonisamide	0.91
Tianeptine	0.91
Luteolin	0.91
Aniracetam	0.91
Propylthiouracil	0.91
Protopine	0.91
TH-302	0.91
Iohexol	0.91
Triflusal	0.91
Dapsone	0.91
Entecavir Hydrate	0.91
Gliclazide	0.91
E 64d	0.91
Avibactam sodium	0.91
Scopolamine butylbromide	0.91
Toremifene Citrate	0.91
Indobufen	0.91
Molidustat (BAY85-3934)	0.91
Pantoprazole	0.91
Bosutinib (SKI-606)	0.91
Chlorogenic acid	0.91
Tolazamide	0.91
Minoxidil	0.91
Sultamicillin Tosylate	0.91
Rutin	0.91
Levulinic acid	0.91
Spermine	0.91
Salmeterol xinafoate	0.91
Flavin adenine dinucleotide disodium	0.91
Pamidronate Disodium	0.91
Simvastatin (Zocor)	0.91
Acarbose	0.91
Tipiracil hydrochloride	0.91
Clarithromycin	0.91
Fenofibric acid	0.91
Sinomenine	0.91
Adenosine 5-triphosphate	0.91
Chlorpheniramine Maleate	0.91
Triamterene	0.91
Pazufloxacin mesylate	0.91
Noscapine HCl	0.91
DCA	0.91
Acetylcholine Chloride	0.91
Oseltamivir acid	0.91
Nilutamide	0.91
Nelfinavir Mesylate	0.91
D-Pantethine	0.91
Danthron	0.91
Niflumic acid	0.91
Nelfinavir	0.91
Sparteine	0.91
L-Cycloserine	0.91
Pargyline (hydrochloride)	0.91
hippurate	0.91
Allopregnanolone	0.91
Pantoprazole	0.91
Leuprolide Acetate	0.91
Tetracycline Hydrochloride	0.91
L-Xylose	0.91
Cimetidine	0.91
Testosterone Enanthate	0.91
Oseltamivir	0.91
Maprotiline HCl	0.91
Cefepime Dihydrochloride Monohydrate	0.91
Phosphocreatine disodium salt	0.91
Chlorhexidine digluconate	0.91
Crotaline	0.91
Chlorpromazine HCl	0.91
Gentamycin Sulfate	0.91
Vitamin A	0.91
Clozapine N-oxide (CNO)	0.91
Anethole trithione	0.91
Diflunisal	0.91
Amisulpride	0.91
Citric acid	0.91
Gabexate mesylate	0.91
Tolterodine tartrate	0.91
Geneticin, G-418 Sulfate	0.91
Vidarabine	0.92
Spermine tetrahydrochloride	0.92
Menaquinone 4	0.92
Ticlopidine HCl	0.92
Nordihydroguaiaretic acid	0.92
Adapalene sodium salt	0.92
Oxybutynin chloride	0.92
ACP-196	0.92
Dofetilide	0.92
Quercitrin	0.92
Oxytocin	0.92
Coumarin	0.92
Thiamine HCl (Vitamin B1)	0.92
Amodiaquine hydrochloride	0.92
Propacetamol hydrochloride	0.92
Riluzole	0.92
Diltiazem HCl	0.92
Clemizole	0.92
Cefpodoxime Proxetil	0.92
Penicillamine	0.92
Curcumin	0.92
Nitroxoline	0.92
Pazufloxacin mesylate	0.92
Rivastigmine	0.92
LOXO-101	0.92
L-Alanine	0.92
Metronidazole Benzoate	0.92
Rifamycin sodium salt	0.92
UK 14,304	0.92
Desvenlafaxine Succinate	0.92
Gadodiamide	0.92
Cefpodoxime Proxetil	0.92
Rasagiline	0.92
Apigenin	0.92
Neohesperidin	0.92
Amikacin disulfate	0.92
Cinchonine(LA40221)	0.92
AN-2690	0.92
1H-pyrazole	0.92
Ginsenoside Re	0.92
Butane diacid	0.92
Kojic acid	0.92
Epinephrine Bitartrate	0.92
Olmutinib (HM61713, BI 1482694)	0.92
L-Alanine	0.92
Benidipine HCl	0.92
Estradiol Cypionate	0.92
Bronopol	0.92
Rifamycin sodium salt	0.92
2'-Deoxyguanosine	0.92
Deoxycholic acid	0.92
Indacaterol	0.92
Labetalol HCl	0.92
DL-α-Tocopherol	0.92
Etomidate hydrochloride	0.92
Z-Ligustilide	0.92
Fenoprofen Calcium	0.92
Clodronate (sodium salt hydrate)	0.92
Elacridar	0.92
Febantel	0.92
Felodipine	0.92
Pyrantel Pamoate	0.92
Ciprofloxacin hydrochloride hydrate	0.92
Promethazine HCl	0.92
Atazanavir sulfate (BMS-232632-05)	0.92
cis-aconitate	0.92
Ulipristal	0.92
Hesperidin	0.92
D-Glutamine	0.92
Tedizolid	0.92
Defactinib	0.92
Sulfadoxin	0.92
Terpin hydrate	0.92
Diosmetin	0.92
Bestatin	0.92
Pioglitazone	0.92
Vardenafil HCl Trihydrate	0.92
Vilazodone Hydrochloride	0.92
Ribavirin	0.92
Olmesartan medoxomil	0.92
Nafarelin Acetate	0.92
Rimantadine	0.92
Fluorescein	0.92
Meropenem trihydrate	0.92
Eprodisate disodium	0.92
Proparacaine HCl	0.92
Vanillic acid	0.92
Bisphenol A	0.92
Medroxyprogesterone	0.92
Lesinurad	0.92
Phloridzin	0.92
Pargyline (hydrochloride)	0.92
Aspirin (Acetylsalicylic acid)	0.92
Avobenzone	0.92
lactose	0.92
Malonic acid	0.92
Acetaminophen	0.92
Sofalcone	0.92
L-Xylose	0.92
Flecainide acetate	0.92
Ethosuximide	0.92
Bitopertin	0.92
Ropivacaine Mesilate	0.92
Progesterone	0.92
Fructose	0.92
Torsemide	0.92
Clenbuterol (hydrochloride)	0.92
Guanethidine (sulfate)	0.92
Levodropropizine	0.92
T 705	0.92
Sodium benzoate	0.92
Parecoxib Sodium	0.92
Probenecid	0.92
Pyrimethamine	0.92
Pizotifen	0.92
Salicylamide	0.92
Medetomidine HCl	0.92
Cefsulodin (sodium salt)	0.92
Cholic acid	0.92
Cyclamic acid	0.92
Calcifediol	0.92
Bupropion hydrochloride	0.92
Piperacillin Sodium	0.92
Rimonabant	0.92
Xylitol	0.92
Chlorcyclizine (hydrochloride)	0.92
Gabexate mesylate	0.92
Mestranol	0.92
Etodolac	0.92
Tetrandrine	0.92
Vinorelbine	0.92
Regorafenib hydrochloride	0.92
Cefditoren Pivoxil	0.92
Dienogest	0.92
Quercetin dihydrate	0.92
Amuvatinib (MP-470, HPK 56)	0.92
Verbascoside	0.92
Doripenem	0.92
Pyridoxal 5 phosphate	0.92
Thiostrepton	0.92
Cariprazine	0.92
UMP	0.92
Eletriptan HBr	0.92
Suprofen	0.92
Choline Fenofibrate	0.92
FT-207 (NSC 148958)	0.92
Quinine	0.92
Lithium Citrate	0.92
Dexrazoxane	0.92
Benzyl benzoate	0.92
Tofacitinib (CP-690550) Citrate	0.92
Trigonelline	0.92
Flavoxate hydrochloride	0.92
Desmopressin	0.92
VX-745	0.92
Verteporfin	0.92
Ceftazidime	0.92
Benidipine HCl	0.92
Fumalic acid	0.92
LEE011	0.92
Cortisone acetate	0.92
m-Hydroxybenzoic acid	0.92
Losartan Potassium (DuP 753)	0.92
Vildagliptin (LAF-237)	0.92
Desmopressin	0.92
Ambrisentan	0.92
Efavirenz	0.92
Oxcarbazepine	0.92
Pempidine	0.92
L-Xylose	0.92
Pitavastatin	0.92
Imidazole	0.92
BHT	0.93
Tipiracil hydrochloride	0.93
Saquinavir mesylate	0.93
Coenzyme Q10	0.93
Dexmedetomidine	0.93
Betaine	0.93
Palmitic Acid methyl ester	0.93
Sulfacetamide Sodium	0.93
α-Estradiol	0.93
Erdosteine	0.93
Methylprednisolone	0.93
Osalmid	0.93
Inulin	0.93
Tolperisone HCl	0.93
Artemisinine	0.93
Angiotensin II	0.93
Amlodipine maleate	0.93
Dibucaine	0.93
Erythromycin	0.93
histamine	0.93
GLPG0634	0.93
Bicalutamide	0.93
Undecanoic Acid	0.93
Rifamycin sodium salt	0.93
10-Undecenoic acid	0.93
Tiagabine hydrochloride	0.93
BMS-708163 (Avagacestat)	0.93
Tamibarotene	0.93
Estropipate	0.93
Febantel	0.93
Sulbactam sodium	0.93
2'-Deoxyguanosine	0.93
4-Aminosalicylic acid	0.93
Dapagliflozin	0.93
Olmesartan	0.93
Helicid	0.93
delta-Gluconolactone	0.93
Loteprednol etabonate	0.93
17-Hydroxyprogesterone	0.93
Benazepril	0.93
Penicillin V potassium salt	0.93
Chondroitin sulfate	0.93
Entrectinib	0.93
Dovitinib (TKI-258, CHIR-258)	0.93
Cinnamic acid	0.93
Ramelteon	0.93
Inosine	0.93
L-Leucine	0.93
Quetiapine Fumarate	0.93
L-Arginine	0.93
Cefoselis Sulfate	0.93
Rabeprazole sodium	0.93
Genistein	0.93
Dehydroacetic acid	0.93
9-Aminoacridine	0.93
Tebipenempivoxil	0.93
Ciclopirox ethanolamine	0.93
Spectinomycin (hydrochloride hydrate)	0.93
Aclidinium Bromide	0.93
Nefiracetam	0.93
Neohesperidin	0.93
Imipenem (hydrate)	0.93
Gallic acid	0.93
Escitalopram Oxalate	0.93
Dexpanthenol	0.93
Eletriptan HBr	0.93
2-Deoxy-D-ribose	0.93
Scopine	0.93
Pacritinib (SB1518)	0.93
Anidulafungin	0.93
Morin	0.93
Vilazodone	0.93
Cefprozil hydrate	0.93
Zalcitabine	0.93
Fosamprenavir Calcium Salt	0.93
Diclofenac	0.93
α-L-Rhamnose monohydrate	0.93
Vitamin D2 (Ergocalciferol)	0.93
Midodrine (hydrochloride)	0.93
Sanguinarine	0.93
Metoclopramide HCl	0.93
Deferiprone	0.93
Melatonin	0.93
Ellagic acid	0.93
Verbascoside	0.93
Medroxyprogesterone	0.93
Salicylic acid	0.93
Carbamoylcholine chloride	0.93
Lansoprazole sodium	0.93
L-Cycloserine	0.93
Pyridoxine	0.93
Desipramine hydrochloride	0.93
Sulconazole Nitrate	0.93
Raltitrexed	0.93
Bafetinib (INNO-406)	0.93
Nikethamide	0.93
Aliskiren	0.93
Mesoridazine Besylate	0.93
Yohimbine Hydrochloride	0.93
Losartan Potassium (DuP 753)	0.93
Chondroitin sulfate	0.93
Bambuterol (hydrochloride)	0.93
Raloxifene HCl	0.93
Diethylstilbestrol	0.93
ATP disodium salt	0.93
Cobicistat (GS-9350)	0.93
Fusidic Acid (sodium salt)	0.93
Lafutidine	0.93
Diphenidol HCl	0.93
Theophylline-7-acetic acid	0.93
Rabeprazole	0.93
Citicoline (sodium salt)	0.93
Everolimus (RAD001)	0.93
6-Hydroxydopamine hydrobromide	0.93
Citicoline	0.93
Fluticasone propionate	0.93
Asunaprevir (BMS-650032)	0.93
Nitrofurantoin	0.93
L-Selenomethionine	0.93
Levulinic acid	0.93
PSI-7977	0.93
Alcaftadine	0.93
Propantheline bromide	0.93
Chlorprothixene	0.93
Meropenem trihydrate	0.93
D-Phenylalanine	0.93
Angiotensin II	0.93
Teicoplanin	0.93
S- (+)-Rolipram	0.93
Benzophenone	0.93
Benazepril	0.93
Pentylenetetrazole	0.93
L-Tryptophan	0.93
Ciprofloxacin (hydrochloride)	0.93
gentisate	0.93
Amifostine	0.93
Loperamide HCl	0.93
Allylthiourea	0.93
myo-Inositol	0.93
Emeramide	0.93
Dexrazoxane	0.93
Tetracaine HCl	0.93
E 64d	0.93
Pirfenidone	0.93
Dyphylline	0.93
8-Methoxypsoralen	0.93
Spectinomycin (hydrochloride hydrate)	0.93
vinblastine	0.93
Diltiazem HCl	0.93
Propylparaben	0.93
Umeclidinium bromide	0.93
Flurbiprofen	0.93
Sodium Aescinate	0.93
Berbamine hydrochloride	0.93
Diethylstilbestrol	0.93
Tiotropium Bromide hydrate	0.93
Pitolisant hydrochloride	0.93
Loratadine	0.93
Iohexol	0.93
Mepivacaine HCl	0.93
Benzbromarone	0.93
Naproxen Sodium	0.93
Carvedilol	0.93
Cellobiose	0.93
Mianserin HCl	0.93
Diiodohydroxyquinoline	0.93
Tioconazole	0.93
Beclomethasone dipropionate	0.93
Imidazole	0.93
Pemetrexed disodium hemipenta hydrate	0.93
Etretinate	0.93
Furazolidone	0.93
Neostigmine Bromide	0.93
Amygdalin	0.93
Sulfacetamide sodium salt hydrate	0.93
Theophylline	0.93
Sclareol	0.93
Paliperidone	0.93
Oleanolic acid	0.93
Allopregnanolone	0.93
Dihydroartemisinin	0.93
Amidopyrine	0.93
Dienogest	0.93
Retinyl (Vitamin A) Palmitate	0.93
Etravirine (TMC125)	0.93
Rosiglitazone HCl	0.93
Geraniol	0.93
Betaine	0.93
Acetaminophen	0.93
Amoxicillin trihydrate	0.93
Roflumilast	0.93
Telaprevir (VX-950)	0.93
Caspofungin	0.93
L-(−)-Fucose	0.93
Cromolyn sodium	0.93
Amiloride HCl dihydrate	0.93
Cefazolin (sodium salt)	0.93
Vitamin C	0.93
FG-4592 (ASP1517)	0.93
Amikacin	0.93
Letermovir	0.93
Puromycin aminonucleoside	0.93
Dantrolene (sodium hemiheptahydrate)	0.93
Hydroxyfasudil hydrochloride	0.93
Pramipexole	0.93
Retapamulin	0.93
4-Aminoantipyrine	0.93
Malonic acid	0.93
Ozagrel HCl	0.93
Chlorambucil	0.93
Ginkgolide C	0.93
E 64d	0.93
Ensulizole	0.93
Ademetionine	0.93
Squalene	0.94
Thymidine	0.94
Carazolol	0.94
(S)-(-)-Propranolol hydrochloride	0.94
Uracil	0.94
4-Aminohippuric Acid	0.94
Pyridoxine HCl	0.94
Rocilinostat (ACY-1215)	0.94
Osalmid	0.94
Cilostazol	0.94
Metaxalone	0.94
PF-06463922	0.94
IPI-145 (INK1197)	0.94
Clarithromycin	0.94
Quercitrin	0.94
Nicotinamide	0.94
Oxacillin sodium monohydrate	0.94
Butamben	0.94
Galanthamine	0.94
SKF 525A (hydrochloride)	0.94
Flunarizine 2HCl	0.94
Kaempferol	0.94
Mequinol	0.94
Cyromazine	0.94
Verapamil HCl	0.94
Etomidate	0.94
Isoproterenol sulfate dihydrate	0.94
Oleanolic acid	0.94
Cefoxitin (sodium salt)	0.94
Resorcinol	0.94
3-Phenoxybenzoic acid	0.94
Vinorelbine	0.94
Betamethasone	0.94
Levosimendan	0.94
Etomidate	0.94
Ranolazine	0.94
Emodin	0.94
Chlormezanone	0.94
Ethylvanillin	0.94
Etofylline	0.94
Fostamatinib (R788)	0.94
Azelaic Acid	0.94
Levocetirizine Dihydrochloride	0.94
Rifapentine	0.94
Enzastaurin (LY317615)	0.94
Cloxacillin Sodium	0.94
Prasugrel	0.94
Prostaglandin F2α	0.94
Desloratadine	0.94
Madecassic acid	0.94
Canagliflozin (hemihydrate)	0.94
Lomustine	0.94
2'-Deoxyadenosine monohydrate	0.94
Pralatrexate	0.94
Methylprednisolone Sodium Succinate	0.94
Calcipotriol	0.94
Mometasone furoate	0.94
CP-945598 HCl	0.94
Bindarit	0.94
(1S)-(-)-α-Pinene	0.94
Pracinostat (SB939)	0.94
Mubritinib (TAK 165)	0.94
Formestane	0.94
Salirasib	0.94
Honokiol	0.94
(S)-Flurbiprofen	0.94
Metyrapone	0.94
Hyoscyamine	0.94
Avanafil	0.94
Edoxaban	0.94
Prazosin HCl	0.94
(R,S)-Atenolol	0.94
Racecadotril	0.94
Rosiglitazone maleate	0.94
Calcium dobesilate	0.94
Cyromazine	0.94
Dronedarone HCl	0.94
Madecassoside	0.94
Dapsone	0.94
Erdosteine	0.94
Anethole trithione	0.94
Esomeprazole Magnesium	0.94
Omeprazole	0.94
Rilpivirine	0.94
Oxfendazole	0.94
Nicotine Difartrate	0.94
Mirabegron (YM178)	0.94
Halobetasol Propionate	0.94
Robenidine hydrochloride	0.94
Scutellarin	0.94
(+,-)-Octopamine HCl	0.94
Rilmenidine Phosphate	0.94
GHRP-2	0.94
Procaine	0.94
Pioglitazone HCl	0.94
Amikacin	0.94
Xylitol	0.94
Misoprostol	0.94
Cholic acid sodium	0.94
MDV3100 (Enzalutamide)	0.94
Rotundine	0.94
(R,S)-Atenolol	0.94
Phenacetin	0.94
Streptomycin sulfate	0.94
Artemether	0.94
Ezetimibe	0.94
Triacetonamine	0.94
Atovaquone	0.94
Primaquine Diphosphate	0.94
Sodium phosphate dibasic	0.94
Imipramine (hydrochloride)	0.94
D-Pantothenate sodium	0.94
Aminophylline	0.94
Disopyramide	0.94
(+)- Corydaline	0.94
Oleic Acid	0.94
Docosahexaenoic Acid	0.94
Ethacrynic Acid	0.94
LY335979 (Zosuquidar 3HCL)	0.94
Formestane	0.94
Latrepirdine	0.94
Roflumilast	0.94
Conivaptan HCl	0.94
Indomethacin	0.94
Olsalazine Sodium	0.94
Alosetron Hydrochloride	0.94
Mecamylamine hydrochloride	0.94
Rimonabant	0.94
Epleremone	0.94
Glycyrrhizic acid	0.94
Adenine HCl	0.94
Paliperidone	0.94
(+)- Corydaline	0.94
Methscopolamine	0.94
Xylazine	0.94
Pentamidine isethionate	0.94
Amlodipine Besylate	0.94
Ligustrazine Hydrochloride	0.94
Kaempferol	0.94
Cinnarizine	0.94
lactate	0.94
pyruvate	0.94
Medroxyprogesterone	0.94
Carsalam	0.94
Gimeracil	0.94
Fluorometholone	0.94
Ethynodiol diacetate	0.94
Squalene	0.94
Piromidic Acid	0.94
Fenoprofen Calcium	0.94
Oxytetracycline (Terramycin)	0.94
Vatalanib (PTK787) 2HCl	0.94
Glimepiride	0.94
Lurasidone HCl	0.94
Cabazitaxel	0.94
N-Acetylneuraminic acid	0.94
Betaine hydrochloride	0.94
Griseofulvin	0.94
Sulbactam sodium	0.94
Flumequine	0.94
Vilanterol trifenatate	0.94
Iniparib (BSI-201)	0.94
Nifenazone	0.94
Ginsenoside Re	0.94
Anidulafungin	0.94
Loxapine Succinate	0.94
Taurine	0.94
Nicotine	0.94
Macitentan	0.94
Isosorbide Dinitrate	0.94
Resveratrol	0.94
Matrine	0.94
Amodiaquine hydrochloride	0.94
Fluorouracil (Adrucil)	0.94
Menadiol Diacetate	0.94
Apremilast (CC-10004)	0.94
Cisatracurium Besylate	0.94
Sinomenine Hydrochloride	0.94
Ursolic acid	0.94
Cholic acid sodium	0.94
Progesterone	0.94
Gemcitabine	0.94
Sertraline HCl	0.94
Etodolac	0.94
4-Aminosalicylic acid	0.94
Flavin adenine dinucleotide disodium	0.94
Astemizole	0.94
Adenosine	0.94
Tamibarotene	0.94
Malotilate	0.94
Cortisone acetate	0.94
Olmesartan medoxomil	0.94
Valproic acid	0.94
Amprenavir (agenerase)	0.94
S/GSK1349572	0.94
Oxytetracycline Dihydrate	0.94
Lacidipine	0.94
Zolmitriptan	0.94
Cinnamic acid	0.94
Tranylcypromine hydrochloride	0.94
Trilostane	0.94
Pralidoxime Iodide	0.94
Baloxavir marboxil	0.94
Ampicillin	0.94
Perindopril Erbumine	0.94
Prochlorperazine	0.94
Arecoline hydrobromide	0.94
Tenofovir Disoproxil Fumarate	0.94
Dyclonine HCl	0.94
Brivaracetam	0.94
Triamcinolone Acetonide	0.94
Ondansetron	0.94
Pregnenolone	0.94
GS-7340	0.94
Ticagrelor	0.94
Calcifediol	0.94
Tilmicosin	0.94
Etodolac	0.94
Ivacaftor (VX-770)	0.94
Granisetron HCl	0.94
INCB-024360	0.94
Cefixime	0.94
Calcitriol	0.94
Cilostazol	0.94
Diammonium Glycyrrhizinate	0.94
Lithocholic Acid	0.94
Ritonavir	0.95
Oseltamivir acid	0.95
Ellagic acid	0.95
Pentoxifylline	0.95
Tolfenamic Acid	0.95
Stevioside	0.95
Camostat Mesilate	0.95
Sennoside A	0.95
Deoxyarbutin	0.95
Cloxacillin Sodium	0.95
Nicotine Difartrate	0.95
tetrahydro-L-Biopterin (hydrochloride)	0.95
Flopropione	0.95
Valproic acid	0.95
Diammonium Glycyrrhizinate	0.95
Pioglitazone	0.95
Hydroxyurea	0.95
m-Cresol	0.95
Capsaicin	0.95
Ceftazidime	0.95
Sultamicillin	0.95
Sodium dodecyl sulfate	0.95
Dicyclomine HCl	0.95
D-(-)-Salicin	0.95
Guanfacine hydrochloride	0.95
Teneligliptin hydrobromide	0.95
(RS)-(±)-Sulpiride	0.95
Cilengitide	0.95
BAF312 (Siponimod)	0.95
L-Valine	0.95
Enoxolone	0.95
Clindamycin	0.95
Sildenafil Citrate	0.95
2-Aminoethanethiol	0.95
Glimepiride	0.95
Sulfisoxazole	0.95
MK-5172	0.95
N-acetyl-D-Glucosamine	0.95
Asenapine	0.95
Ascomycin(FK 520)	0.95
Enoxacin (Penetrex)	0.95
Geniposidic acid	0.95
Minoxidil sulphate	0.95
Terephthalic acid	0.95
Aminoglutethimide	0.95
Sotrastaurin (AEB071)	0.95
Amphotericin B	0.95
Bendroflumethiazide	0.95
Gabexate mesylate	0.95
Eslicarbazepine acetate	0.95
Isradipine (Dynacirc)	0.95
Penicillin V potassium salt	0.95
Terbinafine HCl	0.95
Oxytetracycline hydrochloride	0.95
(-)-epicatechin gallate	0.95
Atazanavir	0.95
Fenofibric acid	0.95
Betahistine 2HCl	0.95
Nortriptyline (hydrochloride)	0.95
Ethionamide	0.95
Methylbenactyzine Bromide	0.95
Adiphenine HCl	0.95
Pramipexole dihydrochloride	0.95
Elacridar	0.95
Carbazochrome sodium sulfonate (AC-17)	0.95
Tebipenempivoxil	0.95
Medetomidine HCl	0.95
Cetrorelix	0.95
Deferiprone	0.95
Vitamin B12	0.95
Ibutilide Fumarate	0.95
Betahistine 2HCl	0.95
Sotrastaurin (AEB071)	0.95
L-Menthol	0.95
Tanshinone I	0.95
Acetylcholine iodide	0.95
Guanfacine hydrochloride	0.95
Catharanthine	0.95
Dehydrocostus Lactone	0.95
Eprodisate disodium	0.95
Trigonelline	0.95
Retapamulin	0.95
Meptazinol HCl	0.95
Dopamine HCl	0.95
MK3102	0.95
Zafirlukast	0.95
Osalmid	0.95
Geniposidic acid	0.95
Voriconazole	0.95
Triciribine	0.95
AG-221 (Enasidenib)	0.95
L-Arginine	0.95
Carbendazim	0.95
TAK-438	0.95
Pimobendan	0.95
Miconazole Nitrate	0.95
Hydroquinidine	0.95
Calcitriol	0.95
L-Glutamine	0.95
Isradipine (Dynacirc)	0.95
Avibactam sodium	0.95
sebacate (decanedioate)	0.95
Vitamin B12	0.95
Cinchonidine	0.95
Atropine	0.95
Radotinib(IY-5511)	0.95
Oxyclozanide	0.95
Disulfiram	0.95
Licofelone	0.95
Phenoxybenzamine HCl	0.95
Butylparaben	0.95
Ceftiofur HCl	0.95
Cobimetinib	0.95
Vortioxetine (Lu AA21004) HBr	0.95
sn-Glycero-3-phosphocholine	0.95
CB-5083	0.95
Trometamol	0.95
Licofelone	0.95
Kinetin	0.95
Ciclopirox ethanolamine	0.95
Monomethyl auristatin E	0.95
Bedaquiline	0.95
Betahistine 2HCl	0.95
Letrozole	0.95
Caspofungin	0.95
Dehydroepiandrosterone acetate	0.95
Diclofenac	0.95
Propantheline bromide	0.95
Vemurafenib (PLX4032, RG7204)	0.95
Sodium Aescinate	0.95
Edaravone	0.95
Trandolapril	0.95
Guanabenz Acetate	0.95
[truncated: 4,744 more rows]

## Sheet: Fig.1d MMEJ
Small molecule	MMEJ [RU]
Barasertib (AZD1152-HQPA)	0
5-Azacytidine	0
Gimeracil	0
Niclosamide	0.03
M3814	0.1
Etoposide	0.12
AT13387	0.13
Triptonide	0.18
CUDC-101	0.19
VX-680 (MK-0457,Tozasertib)	0.2
Mitomycin C	0.22
Amprolium HCl	0.24
BMN 673	0.24
Fingolimod (FTY720)	0.25
Dasatinib Monohydrate	0.25
Ixabepilone	0.26
Creatinine	0.27
MLN9708	0.28
Benzethonium Chloride	0.29
Telmisattan	0.29
Vincristine	0.3
Vinorelbine ditartrate	0.3
Cladribine	0.31
Ispinesib (SB-715992)	0.31
Sparteine	0.32
Manidipine	0.32
Epothilone B (EPO906, Patupilone)	0.32
Vinblastine sulfate	0.33
BYL-719	0.34
MLN8237 (Alisertib)	0.34
Homatropine Methylbromide	0.34
Pirarubicin	0.35
Doxorubicin (Adriamycin) HCl	0.35
Albendazole	0.36
Ixabepilone	0.36
Topotecan HCl	0.36
Vincristine	0.37
Carfilzomib (PR-171)	0.37
GDC-0941	0.37
lactate	0.38
Fludarabine Phosphate (Fludara)	0.38
Trametinib DMSO solvate	0.38
Ledipasvir	0.38
Thio-TEPA	0.39
Cyclandelate	0.39
Neratinib (HKI-272)	0.39
2-Aminoethanethiol	0.39
Doxorubicin	0.39
CEP-18770	0.4
(S)-(-)-Propranolol hydrochloride	0.4
Epirubicin HCl	0.41
MLN2238	0.41
Aminoguanidine hydrochloride	0.41
Trimebutine	0.42
vinblastine	0.42
Climbazole	0.42
Irinotecan HCl Trihydrate	0.42
Hodostin	0.42
Tropicamide	0.43
Pelitinib (EKB-569)	0.44
Carmofur	0.45
Nilotinib monohydrochloride monohydrate	0.45
PCI-32765 (Ibrutinib)	0.45
Gefitinib (ZD1839)	0.46
Nelfinavir Mesylate	0.47
Rapamycin (Sirolimus)	0.47
Penfluridol	0.47
Nitroxoline	0.48
Camptothecin	0.48
Andrographolide	0.48
Tipifarnib (Zarnestra)	0.48
Pazopanib Hydrochloride	0.49
2'-Deoxyadenosine monohydrate	0.49
BMN 673	0.49
Zotarolimus(ABT-578)	0.49
Cetylpyridinium Chloride	0.5
Naltrexone HCl	0.5
1,2-propanediol	0.5
Temsirolimus	0.5
Defactinib	0.5
Berberine Sulfate	0.5
Tenofovir Disoproxil Fumarate	0.5
Temsirolimus	0.51
Bendamustine HCl	0.51
Ethisterone	0.51
Benzoic Acid	0.52
Tivozanib (AV-951)	0.52
Bafetinib (INNO-406)	0.52
Dasatinib Monohydrate	0.53
AHU-377(Sacubitril)	0.53
Carsalam	0.53
Busulfan	0.53
Tofacitinib (CP-690550,Tasocitinib)	0.54
Bosutinib (SKI-606)	0.54
Tacrine hydrochloride	0.54
fumarate	0.54
Kojic acid	0.54
Diltiazem HCl	0.54
Amfenac Sodium Monohydrate	0.54
Topotecan	0.54
Vilazodone Hydrochloride	0.54
Gastrodenol	0.55
Homoharringtonine	0.55
Dinaciclib (SCH727965)	0.55
5-Azacytidine	0.55
Homoharringtonine	0.55
Diatrizoic acid	0.55
lactose	0.55
Ensulizole	0.55
Fluvastatin	0.55
Triflupromazine hydrochloride	0.56
Amoxicillin	0.56
Doxycycline hyclate	0.56
Pexidartinib (PLX3397)	0.56
Diatrizoic acid	0.56
Cetylpyridinium Chloride	0.56
Enzastaurin (LY317615)	0.56
Mupirocin	0.56
Ampicillin	0.56
1-Hexadecanol	0.56
Tenofovir Disoproxil Fumarate	0.56
Bemegride	0.56
Desogestrel	0.57
Hodostin	0.57
Irisflorentin	0.57
R788 disodium	0.57
Sparteine	0.57
Podophyllotoxin	0.57
Sulfabenzamide	0.57
(S)-(+)-Carvone	0.57
Decitabine (NSC127716, 5AZA-CdR)	0.57
Pyrimethamine	0.58
Amikacin disulfate	0.58
Pancuronium dibromide	0.58
Chlortetracycline HCl	0.58
Stavudine (d4T)	0.58
Flubendazole	0.58
oxalate	0.58
Fostamatinib (R788)	0.58
LY2940680	0.58
D-Ribose	0.58
Bupropion hydrochloride	0.59
Esomeprazole Magnesium	0.59
Robenidine hydrochloride	0.59
1,2-propanediol	0.59
Clofibrate	0.59
Defactinib	0.59
Remdesivir (GS-5734)	0.59
Probucol	0.59
Valproic acid	0.6
Olmesartan medoxomil	0.6
Vandetanib (ZD6474)	0.6
lactose	0.6
17-AAG (KOS953)	0.6
L-Xylose	0.6
Benzbromarone	0.6
2-Hydroxybenzyl alcohol	0.61
Diazoxide	0.61
xanthine	0.61
Chloropyramine hydrochloride	0.61
Evacetrapib (LY2484595)	0.61
Enoxacin Sesquihydrate	0.61
L-Glutamic acid monosodium salt	0.62
Zinc Pyrithione	0.62
17-AAG (KOS953)	0.62
Podophyllotoxin	0.62
Gastrodenol	0.62
Malotilate	0.62
cis-aconitate	0.62
Poziotinib	0.63
mannose	0.63
GDC-0941	0.63
Cyclosporine	0.63
Robenidine hydrochloride	0.63
Cidofovir	0.63
Methyl salicylate	0.63
Secnidazole	0.63
Sulfadimethoxine	0.63
Acetophenone	0.63
Diazolidinyl urea	0.63
Nelarabine	0.63
Midostaurin (PKC412)	0.63
Sulfamethazine	0.63
Metoprolol Succinate	0.63
o-Toluic acid	0.63
(S)-(+)-Carvone	0.63
Oxytetracycline Dihydrate	0.63
Hydroxychloroquine Sulfate	0.64
4-Methylbenzylidene camphor	0.64
(-)-Epigallocatechin gallate (EGCG)	0.64
Sparfloxacin	0.64
Tetraethylammonium chloride	0.64
Apronal	0.64
Sorafenib Tosylate	0.64
Barasertib (AZD1152-HQPA)	0.64
Carprofen	0.64
Palbociclib (PD0332991) Isethionate	0.64
Sodium ferulic	0.64
gentisate	0.64
Menbutone	0.64
Lovastatin	0.64
Ethisterone	0.64
D-Pantothenate sodium	0.64
D-Pantothenate sodium	0.64
Etofylline	0.64
Oxaliplatin	0.64
Acyclovir	0.64
Carboplatin	0.65
Fluconazole hydrate	0.65
Difloxacin HCl	0.65
L-Selenomethionine	0.65
Rivastigmine	0.65
Sodium Monensin	0.65
Artesunate	0.65
LEE011	0.65
Harmine	0.65
Deoxycholic acid sodium salt	0.66
glycolate (hydroxyacetate)	0.66
2-APB	0.66
Sodium phosphate dibasic	0.66
PD 0332991 (Palbociclib) HCl	0.66
Dutasteride	0.66
Isoeugenol	0.66
DL-Methionine	0.66
MK-4827	0.66
Baricitinib phosphate	0.66
Lenvatinib (E7080)	0.66
Doramectin	0.66
Terbinafine	0.66
Betahistine 2HCl	0.66
Minoxidil	0.66
HMN-214	0.66
Pitavastatin	0.66
Coenzyme Q10	0.66
Capecitabine	0.66
Dibucaine (Cinchocaine) HCl	0.66
Pyrocatechol	0.66
Adapalene sodium salt	0.66
Artesunate	0.66
Amiloride HCl dihydrate	0.67
Tucidinostat	0.67
Lovastatin	0.67
AZD6244 (Selumetinib)	0.67
L-Glutathione Reduced	0.67
Atorvastatin Calcium	0.67
Rimantadine	0.67
Palbociclib (PD0332991) Isethionate	0.67
Everolimus (RAD001)	0.67
Orphenadrine Hydrochloride	0.67
Herniarin	0.67
Carteolol HCl	0.67
Thonzonium Bromide	0.67
Betamipron	0.67
Dovitinib (TKI258) Lactate	0.67
adipate	0.67
(R)-baclofen	0.67
Benzylpenicillin potassium	0.67
histamine	0.67
Romidepsin (FK228, depsipeptide)	0.67
Saracatinib (AZD0530)	0.67
Saxagliptin hydrate	0.67
Torcetrapib	0.68
Ridaforolimus (Deforolimus, MK-8669)	0.68
Dichlorphenamide	0.68
Sofalcone	0.68
Everolimus (RAD001)	0.68
Bazedoxifene acetate	0.68
Fulvestrant	0.68
Levodropropizine	0.68
Valproic acid	0.68
Dichlorophen	0.68
Meclofenamate Sodium	0.68
Bosentan	0.68
Herniarin	0.68
Doxycycline HCl	0.68
Vemurafenib (PLX4032, RG7204)	0.68
Adenosine-5'-diphosphate	0.68
Terfenadine	0.68
ACP-196	0.68
4-Biphenylacetic acid	0.68
Oxyclozanide	0.68
Deoxycholic acid sodium salt	0.69
Propyphenazone (4-Isopropylantipyrine)	0.69
Ponatinib (AP24534)	0.69
VRT752271	0.69
Vindoline	0.69
Choline bitartrate	0.69
LY2784544	0.69
Vortioxetine	0.69
Isosorbide 5-mononitrate	0.69
PF-06463922	0.69
Ampicillin Trihydrate	0.69
Zidovudine	0.69
Trimethobenzamide hydrochloride	0.69
Temsirolimus	0.69
Pazopanib Hydrochloride	0.69
Afuresertib	0.69
Rigosertib (ON-01910,Estybon)	0.69
BYL-719	0.69
Brexpiprazole	0.69
Griseofulvin	0.69
Triamcinolone Acetonide	0.69
Resiquimod (R-848)	0.69
sucrose	0.69
Carbenoxolone disodium	0.69
Flumequine	0.7
Tirapazamine	0.7
Clorsulon	0.7
Dicyclomine HCl	0.7
Trilostane	0.7
Cetrorelix	0.7
Dacomitinib (PF299804, PF299)	0.7
Albendazole Oxide	0.7
Pirfenidone	0.7
Ifenprodil Tartrate	0.7
VX-809	0.7
Candesartan Cilexetil	0.7
Losmapimod	0.7
Vardenafil HCl Trihydrate	0.7
Calcifediol	0.7
Cefpodoxime Proxetil	0.7
Eugenol	0.7
guanosine	0.7
Efavirenz	0.7
Bephenium Hydroxynaphthoate	0.7
Molidustat (BAY85-3934)	0.7
ABT-199	0.7
Prednisone	0.7
Ceftiofur HCl	0.7
Loratadine	0.7
Fluphenazine dihydrochloride	0.7
Ruxolitinib (INCB018424)	0.7
Roxatidine Acetate HCl	0.7
Tizanidine	0.7
Oxiconazole (nitrate)	0.7
Rosuvastatin	0.7
Cefixime	0.7
Crotaline	0.7
Decamethonium Bromide	0.71
Iohexol	0.71
Vindoline	0.71
Azithromycin Dihydrate	0.71
Omeprazole	0.71
Zotarolimus(ABT-578)	0.71
sebacate (decanedioate)	0.71
Ondansetron hydrochloride dihydrate	0.71
(RS)-(±)-Sulpiride	0.71
Diazolidinyl urea	0.71
Clindamycin Phosphate	0.71
Rigosertib (ON-01910,Estybon)	0.71
Prasugrel	0.71
Vitexicarpin	0.71
Tandospirone	0.71
Calcium D-Panthotenate	0.71
KPT-330	0.71
Idarubicin HCl	0.71
Tolazoline HCl	0.71
sebacate (decanedioate)	0.71
Idoxuridine	0.71
Gimeracil	0.71
Balofloxacin Dihydrate	0.71
Stearic Acid	0.71
Clonixin	0.71
MK-5172	0.71
Levomefolate calcium	0.71
Fluvastatin	0.71
Potassium Iodide	0.71
Triciribine	0.71
Choline bitartrate	0.71
Orotic acid	0.71
UMP	0.71
Pefloxacin Mesylate	0.71
(S)-(+)-Carvone	0.72
xanthine	0.72
Isatin	0.72
(-)-epicatechin gallate	0.72
Quinacrine 2HCl	0.72
Thymol	0.72
2'-Deoxyadenosine monohydrate	0.72
Cilomilast	0.72
5-Aminolevulinic acid HCl	0.72
L-Xylose	0.72
Sodium salicylate	0.72
Econazole nitrate	0.72
Cilengitide	0.72
Donepezil HCl	0.72
Cyproterone Acetate	0.72
Pravastatin	0.72
Brexpiprazole	0.72
Isavuconazole	0.72
Zalcitabine	0.72
Sparteine	0.72
Atropine sulfate	0.72
Stearic Acid methyl ester	0.72
Prucalopride	0.72
Tetraethylammonium chloride	0.72
Adefovir Dipivoxil	0.72
Choline Chloride	0.72
Verteporfin	0.72
Umeclidinium bromide	0.72
Guanethidine Sulfate	0.72
Radotinib(IY-5511)	0.72
Dantrolene, sodium salt	0.72
Carboxine	0.73
Spermine tetrahydrochloride	0.73
Valbenazine tosylate	0.73
Lenalidomide (CC-5013)	0.73
Cinnarizine	0.73
Stiripentol	0.73
GS-9973	0.73
D-Pantothenate sodium	0.73
Nintedanib (BIBF 1120)	0.73
Probucol	0.73
Tedizolid HCl	0.73
Cetilistat	0.73
Teicoplanin	0.73
D-Cycloserine	0.73
Irinotecan hydrochloride	0.73
Erdafitinib	0.73
Glycylglycine	0.73
(-)-Tetramisole	0.73
Vorapaxar	0.73
Tamoxifen	0.73
Trelagliptin	0.73
Cefoxitin (sodium salt)	0.73
Ivermectin	0.73
Methicillin (sodium salt)	0.73
Methacycline HCl	0.73
RG7388	0.73
Fasudil (HA-1077) HCl	0.73
glucuronate	0.73
Isosorbide 5-mononitrate	0.73
Rapamycin (Sirolimus)	0.73
Manganese chloride	0.73
Raltegravir (MK-0518)	0.73
Cobimetinib	0.73
Lopinavir	0.73
LY2940680	0.73
Atazanavir	0.74
Nitisinone	0.74
Vincamine	0.74
Piperacillin Sodium	0.74
Teniposide	0.74
Methylene Blue	0.74
Bethanechol chloride	0.74
Edrophonium (chloride)	0.74
Pimozide	0.74
Pexidartinib (PLX3397)	0.74
Salirasib	0.74
Sulfisoxazole Acetyl	0.74
Ridaforolimus (Deforolimus, MK-8669)	0.74
Parthenolide	0.74
Tyramine	0.74
Fenofibric acid	0.74
Fomepizole	0.74
Entinostat (MS-275,SNDX-275)	0.74
(-)-Lobeline hydrochloride	0.74
Carazolol	0.74
Rosuvastatin Calcium	0.74
D-(+)-Raffinose (hydrate)	0.74
(+/-)-Sulfinpyrazone	0.74
Urethane	0.74
o-Cresol	0.74
Acetophenone	0.74
Fomepizole	0.74
Pefloxacin Mesylate	0.74
Desogestrel	0.74
Chloramphenicol	0.74
Zanamivir	0.74
PTC124 (Ataluren)	0.74
Diiodohydroxyquinoline	0.74
Genistein	0.74
Cyclophosphamide	0.74
D-Phenylalanine	0.74
Minocycline HCl	0.74
Phenytoin sodium	0.74
Melibiose	0.74
Carboxine	0.75
cis-aconitate	0.75
Ritonavir	0.75
Laquinimod (ABR-215062)	0.75
Irisflorentin	0.75
GSK2126458	0.75
Adenosine	0.75
Pralidoxime chloride	0.75
4-Biphenylacetic acid	0.75
Glycopyrrolate	0.75
Bendamustine HCl	0.75
Casanthranol	0.75
Iloperidone	0.75
Eicosapentaenoic Acid	0.75
Succinylcholine Chloride Dihydrate	0.75
Pyridoxal hydrochloride	0.75
Allopurinol	0.75
Prucalopride	0.75
Procainamide HCl	0.75
Androsterone	0.75
Axitinib (AG 013736)	0.75
CX-4945 (Silmitasertib)	0.75
NAD+	0.75
3-acetyl-11-keto-β-Boswellic Acid	0.75
Elacridar	0.75
Carbidopa	0.75
Fosbretabulin (Combretastatin A4 Phosphate (CA4P)) Disodium	0.75
Gabapentin HCl	0.75
Meclofenamate Sodium	0.75
Daunorubicin HCl	0.75
Ademetionine	0.75
Pirarubicin	0.75
Ethacridine lactate monohydrate	0.75
Octanoic acid	0.75
Sulfaphenazole	0.75
Alvimopan	0.75
Casanthranol	0.75
Doripenem	0.75
Regorafenib monohydrate	0.75
Alibendol	0.75
Esomeprazole Magnesium	0.75
Acetylleucine	0.75
Ciprofloxacin (hydrochloride)	0.75
Methylprednisolone Sodium Succinate	0.76
Sodium ferulic	0.76
Choline bitartrate	0.76
Agomelatine	0.76
Epinephrine HCl	0.76
Mezlocillin Sodium	0.76
Entinostat (MS-275,SNDX-275)	0.76
Cefsulodin (sodium salt)	0.76
Neratinib (HKI-272)	0.76
Sodium phosphate dibasic	0.76
Medroxyprogesterone	0.76
Clindamycin Phosphate	0.76
Antazoline HCl	0.76
Thiostrepton	0.76
Simvastatin (Zocor)	0.76
Sarpogrelate hydrochloride	0.76
Carfilzomib (PR-171)	0.76
Levetiracetam	0.76
Macitentan	0.76
Thymidine	0.76
Nicergoline	0.76
R-(−)-Mandelic Acid	0.76
Abscisic Acid (Dormin)	0.76
Cilastatin	0.76
Etomidate hydrochloride	0.76
γ-Linolenic Acid	0.76
2,4-Dichlorobenzyl alcohol	0.76
Ipratropium Bromide	0.76
Lawsone	0.76
L-Menthol	0.76
Calcium dobesilate	0.76
Eletriptan HBr	0.76
Lumefantrine	0.76
DL-α-Tocopherol	0.76
Lawsone	0.76
Geneticin, G-418 Sulfate	0.76
Escitalopram Oxalate	0.76
CX-4945 (Silmitasertib)	0.76
Betamethasone Valerate	0.76
Capecitabine	0.76
Pyrazinamide	0.76
Trilostane	0.76
(RS)-(±)-Sulpiride	0.76
DAPT (GSI-IX)	0.76
Tanshinone I	0.76
Phenylbutazone	0.76
Morin	0.76
Calcium Gluceptate	0.76
Irinotecan HCl Trihydrate	0.76
Praziquantel	0.76
Efinaconazole	0.76
Trimipramine (maleate)	0.76
Butenafine HCl	0.76
Losartan	0.76
Lomefloxacin HCl	0.76
Naproxen Sodium	0.76
Thioridazine HCl	0.76
Triciribine	0.77
Alcaftadine	0.77
Malic acid	0.77
H-Cys-OH	0.77
Rivaroxaban	0.77
Vilazodone	0.77
Flupirtine maleate	0.77
Tandospirone	0.77
Elvitegravir (GS-9137)	0.77
BMS-708163 (Avagacestat)	0.77
Clofibrate	0.77
Sulfaquinoxaline sodium	0.77
6-Hydroxydopamine hydrobromide	0.77
Oxybenzone	0.77
ATP	0.77
Capecitabine	0.77
Heparin sodium	0.77
Valganciclovir HCl	0.77
Doxycycline hyclate	0.77
Triamcinolone	0.77
Epirubicin HCl	0.77
Guanethidine Sulfate	0.77
Scopoletin	0.77
Dronedarone	0.77
S- (+)-Rolipram	0.77
Ceftazidime	0.77
Efavirenz	0.77
Fludarabine Phosphate (Fludara)	0.77
Tripelennamine HCl	0.77
(-)-Huperzine A	0.77
Cilastatin	0.77
Triclosan	0.77
Stiripentol	0.77
Bisoprolol fumarate	0.77
Rilpivirine	0.77
Mycophenolic acid	0.77
tetrahydro-L-Biopterin (hydrochloride)	0.77
ATP	0.77
Eletriptan HBr	0.77
Progesterone	0.77
Isradipine (Dynacirc)	0.77
Furaltadone HCl	0.77
Fudosteine	0.77
DL-Dithiothreitol	0.77
Tryptamine	0.77
Canagliflozin	0.77
Salbutamol Sulfate	0.77
Pempidine	0.77
Doramectin	0.77
Busulfan	0.77
Tolperisone HCl	0.77
Ridaforolimus (Deforolimus, MK-8669)	0.77
Palonosetron HCl	0.77
Carbadox	0.77
Carsalam	0.77
L-Glutamine	0.77
Trometamol	0.77
Carbimazole	0.77
Bumetanide	0.77
Norethindrone	0.77
Azacyclonol	0.77
Oxytocin	0.77
Podophyllotoxin	0.77
Benazepril	0.77
Hydroquinidine	0.78
Noradrenaline bitartrate monohydrate	0.78
Cediranib (AZD217)	0.78
Suprofen	0.78
Clobetasol propionate	0.78
L-Arginine	0.78
Isoxsuprine (hydrochloride)	0.78
Adefovir Dipivoxil	0.78
Balsalazide	0.78
Norethindrone	0.78
Hyperoside	0.78
Pridinol Methanesulfonate	0.78
Pamidronate Disodium	0.78
Mizolastine	0.78
Daunorubicin HCl	0.78
Progesterone	0.78
Sanguinarine chloride	0.78
Acetohydroxamic Acid	0.78
Capreomycin Sulfate	0.78
Pyrogallol	0.78
Aniracetam	0.78
L(+)-Ornithine hydrochloride	0.78
Magnolol	0.78
Ascomycin(FK 520)	0.78
LY335979 (Zosuquidar 3HCL)	0.78
Benzyl alcohol	0.78
Tivantinib (ARQ 197)	0.78
BI6727 (Volasertib)	0.78
Hydroquinone	0.78
6-Methoxy-2-naphthoic acid	0.78
Sulfacetamide sodium salt hydrate	0.78
Telaprevir (VX-950)	0.78
Calcium Gluceptate	0.78
Amorolfine HCl	0.78
Candesartan Cilexetil	0.78
Pralidoxime chloride	0.78
Cefixime	0.78
Mesoridazine Besylate	0.78
Mexiletine HCl	0.78
5-hydroxymethyl-2-furaldehyde	0.78
Alibendol	0.78
Amlexanox	0.78
m-Hydroxybenzoic acid	0.78
Dipyridamole	0.78
Carvacrol	0.78
Citalopram hydrobromide	0.78
Telaprevir (VX-950)	0.78
Cefixime	0.78
Nabumetone	0.78
BIRB 796 (Doramapimod)	0.78
Flavoxate hydrochloride	0.78
Dicyclomine HCl	0.78
Vitamin E Acetate	0.78
Mizolastine	0.78
Clozapine	0.78
Reserpine hydrochloride	0.78
Oxytetracycline (Terramycin)	0.78
Stearic Acid	0.78
2-Deoxy-D-glucose	0.78
Sarpogrelate hydrochloride	0.78
Acetazolamide	0.78
Levosimendan	0.78
Perifosine	0.78
Terconazole	0.78
Pravastatin	0.78
Cefsulodin (sodium salt)	0.79
Ebastine	0.79
Dinitolmide	0.79
Mitomycin C	0.79
4-Biphenylacetic acid	0.79
Androsterone	0.79
Acetylleucine	0.79
Nuciferine	0.79
Desvenlafaxine	0.79
Levobetaxolol HCl	0.79
(±)-Baclofen	0.79
Fumagillin	0.79
Cabazitaxel	0.79
Isoeugenol	0.79
DL-α-Lipoic Acid	0.79
Thiamine HCl (Vitamin B1)	0.79
(S)-Ketoprofen	0.79
Lamivudine	0.79
(S)-Ketoprofen	0.79
Clofarabine	0.79
Scopolamine hydrobromide	0.79
Ruxolitinib phosphate	0.79
Vancomycin hydrochloride	0.79
Diclofenac Potassium	0.79
Ensulizole	0.79
Amonafide	0.79
Cinchonidine	0.79
Alibendol	0.79
L-(−)-Fucose	0.79
(R,S)-Atenolol	0.79
Gatifloxacin hydrochloride	0.79
Pravastatin	0.79
Racecadotril	0.79
Nortriptyline (hydrochloride)	0.79
Thio-TEPA	0.79
Otilonium Bromide	0.79
Docosahexaenoic Acid	0.79
delta-Gluconolactone	0.79
(RS)-(±)-Sulpiride	0.79
Prednisolone	0.79
Ulipristal	0.79
Noradrenaline bitartrate monohydrate	0.79
Bromisoval	0.79
Cobicistat (GS-9350)	0.79
Adiphenine HCl	0.79
Valnemulin HCl	0.79
Miconazole Nitrate	0.79
Carbetocin	0.79
Pneumocandin B0	0.79
Naproxen Sodium	0.79
4-Nitrophenol	0.79
Udenafil	0.79
Carboxine	0.79
2-Hydroxybenzyl alcohol	0.79
D-Alanine	0.79
Ridaforolimus (Deforolimus, MK-8669)	0.79
Argatroban	0.79
Pyridoxine HCl	0.79
Indomethacin	0.79
Cefadroxil (hydrate)	0.79
L-Cycloserine	0.79
Donepezil HCl	0.79
Ledipasvir	0.79
Thymol	0.79
Ketorolac	0.79
1,2-propanediol	0.79
Fosamprenavir Calcium Salt	0.79
histamine	0.79
Ibuprofen Lysine	0.79
Dibucaine (Cinchocaine) HCl	0.79
Latrepirdine	0.79
Rabeprazole sodium	0.79
Paclitaxel (Taxol)	0.79
Granisetron HCl	0.79
Moxalactam (sodium salt)	0.79
Floxuridine	0.79
Zaltoprofen	0.79
Letermovir	0.79
Doxofylline	0.79
Vatalanib (PTK787) 2HCl	0.79
Clozapine N-oxide (CNO)	0.79
Trandolapril	0.79
Peramivir Trihydrate	0.79
Cefonicid (sodium salt)	0.79
Rosuvastatin Calcium	0.79
Amifampridine	0.79
Riociguat	0.79
Retapamulin	0.79
Sorafenib Tosylate	0.79
UMP	0.79
L-Lysine hydrochloride	0.79
Nitrofurantoin	0.79
Penicillamine	0.8
Bronopol	0.8
Secnidazole	0.8
Sumatriptan	0.8
Ritonavir	0.8
Glycocholic Acid	0.8
Cyclocytidine HCl	0.8
Menbutone	0.8
Terbinafine	0.8
Tetrabenazine	0.8
Nicotinic Acid	0.8
Oxybuprocaine HCl	0.8
Isonicotinic acid	0.8
Miconazole	0.8
Ketorolac	0.8
Anidulafungin	0.8
Vitamin D2 (Ergocalciferol)	0.8
Danazol	0.8
Miltefosine	0.8
Benzenesulfonamide	0.8
Carbenoxolone disodium	0.8
Bephenium Hydroxynaphthoate	0.8
Escitalopram Oxalate	0.8
Gatifloxacin hydrochloride	0.8
p-Anisaldehyde	0.8
Canagliflozin (hemihydrate)	0.8
Carmustine	0.8
Haloperidol hydrochloride	0.8
Levobupivacaine HCl	0.8
Danazol	0.8
Camphor	0.8
Oxiracetam	0.8
Cyproterone Acetate	0.8
Masitinib (AB1010)	0.8
Brivaracetam	0.8
Diazoxide	0.8
Matrine	0.8
Diazolidinyl urea	0.8
Glycopyrrolate	0.8
DL-Methionine	0.8
Vildagliptin (LAF-237)	0.8
Rosuvastatin Calcium	0.8
Oxfendazole	0.8
Teniposide	0.8
Ketoconazole	0.8
Tenoxicam	0.8
maleate	0.8
Spironolactone	0.8
Clorgyline (hydrochloride)	0.8
Creatine monohydrate	0.8
Abscisic Acid (Dormin)	0.8
Rasagiline Mesylate	0.8
Mexiletine HCl	0.8
Lactulose	0.8
L(+)-Ornithine hydrochloride	0.8
Clonixin	0.8
(S)-10-Hydroxycamptothecin	0.8
Cilengitide	0.8
Propyphenazone (4-Isopropylantipyrine)	0.8
BIRB 796 (Doramapimod)	0.8
Nitrofurazone	0.8
oxalate	0.8
4-Methylbenzylidene camphor	0.8
Moxalactam (sodium salt)	0.8
Sivelestat (ONO-5046)	0.8
Mitoxantrone HCl	0.8
VRT752271	0.8
AG-120	0.8
Rosiglitazone HCl	0.8
(-)-epicatechin gallate	0.8
Doxazosin Mesylate	0.8
Ticarcillin sodium	0.8
Ketoprofen	0.8
Saxagliptin	0.8
Cyclobenzaprine HCl	0.8
Afatinib (BIBW2992)	0.8
PA-824	0.8
Diatrizoate sodium	0.8
Etomidate	0.8
Dibucaine	0.8
BI6727 (Volasertib)	0.8
Ketorolac	0.8
Nimodipine	0.8
Asiatic acid	0.8
Idramantone	0.8
GHRP-2	0.8
Thioridazine HCl	0.8
Valdecoxib	0.8
Toltrazuril	0.8
Articaine HCl	0.8
Calcium D-Panthotenate	0.8
Silodosin	0.81
Bacitracin	0.81
Edrophonium (chloride)	0.81
D-(−)-Fructose	0.81
L-Cycloserine	0.81
Ampalex	0.81
2'-Deoxyadenosine monohydrate	0.81
Pemetrexed	0.81
Amodiaquine hydrochloride	0.81
H-Cit-OH	0.81
Adenosine	0.81
Alendronate	0.81
Bezafibrate	0.81
Vinorelbine	0.81
Phytol	0.81
UTP, Trisodium Salt	0.81
Levamlodipine	0.81
Tucidinostat	0.81
Olanzapine	0.81
Sertraline HCl	0.81
Ethylvanillin	0.81
Methyocarbamol	0.81
Tiotropium Bromide hydrate	0.81
Verapamil HCl	0.81
Sodium Picosulfate	0.81
Sodium Picosulfate	0.81
Meptazinol HCl	0.81
Tetrandrine	0.81
Benzenesulfonamide	0.81
Lapatinib	0.81
Broxyquinoline	0.81
Nefopam HCl	0.81
AG-120	0.81
Tiopronin (Thiola)	0.81
Bambuterol (hydrochloride)	0.81
Caspofungin	0.81
5-hydroxymethyl-2-furaldehyde	0.81
Vorapaxar	0.81
Adenosine-5'-diphosphate	0.81
Acetylcholine Chloride	0.81
Sulindac	0.81
Deflazacort	0.81
Levothyroxine sodium	0.81
Sitagliptin	0.81
Fostamatinib (R788)	0.81
Phentolamine Mesylate	0.81
PF-06463922	0.81
Zalcitabine	0.81
Androsterone	0.81
Guanethidine Sulfate	0.81
alpha-tocopherol	0.81
Vildagliptin (LAF-237)	0.81
Dronedarone	0.81
Eltrombopag Olamine	0.81
Nitisinone	0.81
Udenafil	0.81
Rifampin	0.81
Raltegravir (MK-0518)	0.81
Asiatic acid	0.81
sucrose	0.81
2-Aminoethanethiol	0.81
Isavuconazole	0.81
Lauric Acid	0.81
Levodopa	0.81
lactate	0.81
Rosiglitazone HCl	0.81
AZD7545	0.81
LY2835219 free base	0.81
Galanthamine HBr	0.81
Lumefantrine	0.81
edetate calcium disodium	0.81
Butenafine HCl	0.81
Phenformin HCl	0.81
Rifamycin sodium salt	0.81
Triamterene	0.81
Capsaicin	0.81
Terconazole	0.81
adipate	0.81
Acetohydroxamic Acid	0.81
Ziprasidone	0.81
Vilanterol trifenatate	0.81
Dibucaine	0.81
GS-7340	0.81
T 705	0.81
Dapsone	0.81
Thiabendazole	0.81
Adenine sulfate	0.81
Sulfaguanidine	0.81
Octenidine (dihydrochloride)	0.81
Zoxazolamine	0.81
Albendazole Oxide	0.82
Azacyclonol	0.82
Imatinib Mesylate (STI571)	0.82
Darifenacin HBr	0.82
Lomerizine HCl	0.82
glycolate (hydroxyacetate)	0.82
Chloroxine	0.82
Netilmicin Sulfate	0.82
Mechlorethamine HCl	0.82
Vincamine	0.82
Danazol	0.82
Morin	0.82
Nikethamide	0.82
Tobramycin	0.82
Fenoldopam (mesylate)	0.82
Salinomycin	0.82
Nifedipine	0.82
Dasatinib (BMS-354825)	0.82
Triclabendazole	0.82
Efavirenz	0.82
Zotarolimus(ABT-578)	0.82
Glycine	0.82
Procaine	0.82
Pirarubicin	0.82
Saracatinib (AZD0530)	0.82
Sumatriptan	0.82
Betamethasone Valerate	0.82
Prilocaine hydrochloride	0.82
Deferoxamine mesylate	0.82
Triclosan	0.82
Ozagrel HCl	0.82
Perphenazine	0.82
Histamine Phosphate	0.82
Clorgyline (hydrochloride)	0.82
Dexrazoxane HCl (ICRF-187, ADR-529)	0.82
Pyridoxine HCl	0.82
Cyclo (-RGDfK)	0.82
Sodium Monofluorophosphate	0.82
Erlotinib	0.82
Matrine	0.82
Hypoxanthine	0.82
(-)-epicatechin	0.82
edetate calcium disodium	0.82
Tetrabenazine	0.82
Adefovir Dipivoxil	0.82
Amodiaquine dihydrochloride dihydrate	0.82
Glibenclamide	0.82
Trometamol	0.82
Camostat Mesilate	0.82
Pizotifen	0.82
Cyromazine	0.82
(-)-epicatechin	0.82
Sodium butyrate	0.82
Orotic acid	0.82
10-Undecenoic acid	0.82
Gimeracil	0.82
Carsalam	0.82
Losmapimod	0.82
Alprostadil	0.82
Trifluoperazine 2HCl	0.82
Ethyl gallate	0.82
Cefprozil	0.82
Amlodipine	0.82
Manidipine 2HCl	0.82
DL-α-Difluoromethylornithine (hydrochloride hydrate)	0.82
Topiroxostat	0.82
Bexarotene	0.82
Vorapaxar	0.82
Dydrogesterone	0.82
Trandolapril	0.82
Meisoindigo	0.82
Pemirolast potassium	0.82
Hodostin	0.82
Isoproterenol sulfate dihydrate	0.82
Articaine HCl	0.82
Vardenafil	0.82
Famciclovir	0.82
Acetohydroxamic Acid	0.82
Anamorelin	0.82
Parecoxib Sodium	0.82
L-Threonine	0.82
Quercetin dihydrate	0.82
Felodipine	0.82
3-acetyl-11-keto-β-Boswellic Acid	0.82
Evans Blue tetrasodium salt	0.82
Remdesivir (GS-5734)	0.82
Apramycin Sulfate	0.82
Ondansetron HCl	0.82
Imipramine (hydrochloride)	0.82
Epinephrine HCl	0.82
Adenosine 5'-monophosphate monohydrate	0.82
Diphenylpyraline HCl	0.82
Adenosine 5-triphosphate	0.82
Ozagrel	0.82
Spectinomycin (hydrochloride hydrate)	0.82
Oxybutynin chloride	0.82
Ipragliflozin	0.82
Aniracetam	0.82
caprate (10:0)	0.82
Nicergoline	0.82
Gatifloxacin	0.82
Darunavir Ethanolate	0.82
Penicillin G Sodium	0.82
Piperine	0.82
Cyclo(RGDyK)	0.82
Voglibose	0.82
Dapsone	0.82
Tolnaftate	0.82
Phenylbutazone	0.82
Clobetasol propionate	0.82
AZD6244 (Selumetinib)	0.82
Oxiracetam	0.82
Baricitinib phosphate	0.83
Triamcinolone Acetonide	0.83
Clozapine	0.83
Methylprednisolone	0.83
Palmitic Acid methyl ester	0.83
Varenicline Tartrate	0.83
Dydrogesterone	0.83
alpha-tocopherol	0.83
N-Acetylneuraminic acid	0.83
Catharanthine	0.83
Oxfendazole	0.83
Triamterene	0.83
lactate	0.83
Fendiline (hydrochloride)	0.83
Galanthamine HBr	0.83
Carbidopa	0.83
Climbazole	0.83
Ezetimibe	0.83
Oxyclozanide	0.83
Calcium D-Panthotenate	0.83
Retapamulin	0.83
Eprazinone 2HCl	0.83
Ondansetron	0.83
Otilonium Bromide	0.83
Sunitinib malate	0.83
Fluorometholone	0.83
Miconazole Nitrate	0.83
Phenindione	0.83
Phenytoin sodium	0.83
Dimenhydrinate	0.83
Methylthiouracil	0.83
Mosapride	0.83
sebacate (decanedioate)	0.83
Clobetasol propionate	0.83
5-hydroxy-L-Tryptophan	0.83
Sulfasalazine	0.83
Lannaconitine	0.83
Haloperidol hydrochloride	0.83
Diclazuril	0.83
Benzophenone	0.83
Cefaclor	0.83
Deferasirox	0.83
Fenoprofen Calcium	0.83
Ceftazidime	0.83
Fluocinonide	0.83
Nafarelin Acetate	0.83
CP21R7	0.83
Letermovir	0.83
fumarate	0.83
Tianeptine	0.83
Moroxydine HCl	0.83
Ciprofloxacin hydrochloride hydrate	0.83
LEE011	0.83
Icatibant Acetate	0.83
Pomalidomide (CC-4047)	0.83
Nadifloxacin	0.83
Sulfameter	0.83
Sodium Danshensu	0.83
Indinavir sulfate	0.83
Cetrimonium Bromide (CTAB)	0.83
Amphotericin B	0.83
Spiramycin	0.83
Polymyxin B (sulfate)	0.83
Bergenin	0.83
Chlorambucil	0.83
Pentylenetetrazole	0.83
Nitazoxanide	0.83
Vitamin A Acetate	0.83
Naringin Dihydrochalcone	0.83
Daunorubicin HCl	0.83
Trametinib DMSO solvate	0.83
Isonicotinic acid	0.83
Tolterodine tartrate	0.83
Ademetionine	0.83
5-Methoxypsoralen	0.83
GHRP-2	0.83
Tamoxifen Citrate	0.83
Mecamylamine hydrochloride	0.83
Gestodene	0.83
Acetylcysteine	0.83
Oxaprozin	0.83
Umeclidinium bromide	0.83
Camphor	0.83
Troglitazone	0.83
Etravirine (TMC125)	0.83
Didanosine	0.83
Fenbendazole	0.83
Decamethonium Bromide	0.83
LY2835219	0.83
2-Aminoethanethiol	0.83
Iohexol	0.83
Levothyroxine sodium	0.83
Avibactam sodium	0.83
Tranylcypromine hydrochloride	0.83
Oleic Acid	0.83
Lomitapide	0.83
Linsitinib	0.83
Erythromycin	0.83
Darunavir Ethanolate	0.83
Loperamide HCl	0.83
Sulindac	0.83
Lonafarnib	0.83
Leflunomide	0.83
Ciclesonide	0.83
Oxybutynin chloride	0.83
Levobupivacaine HCl	0.83
Fosfomycin Tromethamine	0.83
LCZ696	0.83
D-Alanine	0.83
4-Hydroxybenzoic acid	0.83
Mesna	0.84
Maraviroc	0.84
Citicoline (sodium salt)	0.84
Tiagabine hydrochloride	0.84
Trimipramine (maleate)	0.84
4-Nitrophenol	0.84
Metoprolol Tartrate	0.84
Spironolactone	0.84
EPZ-6438	0.84
Isorhamnetin	0.84
Clenbuterol (hydrochloride)	0.84
Fenretinide	0.84
Pexmetinib (ARRY-614)	0.84
Chloroxine	0.84
Panobinostat (LBH589)	0.84
Pimozide	0.84
galactose	0.84
Benzocaine	0.84
Cisplatin	0.84
Etravirine (TMC125)	0.84
Cinacalcet	0.84
Evans Blue tetrasodium salt	0.84
Chenodeoxycholic Acid	0.84
4-Methylumbelliferone (4-MU)	0.84
Meptazinol HCl	0.84
Erythritol	0.84
Isovaleramide	0.84
Gramine	0.84
Gastrodenol	0.84
N-Ethylmaleimide (NEM)	0.84
Pentoxifylline	0.84
Sodium butyrate	0.84
Vidarabine monohydrate	0.84
D-(−)-Fructose	0.84
(R)-(+)-1,2-Dithiolane-3-pentanoic acid	0.84
Verbascoside	0.84
L-Tryptophan	0.84
Erlotinib	0.84
Fudosteine	0.84
Spectinomycin (hydrochloride hydrate)	0.84
Cefoxitin (sodium salt)	0.84
Batimastat (BB-94)	0.84
Naloxone HCl	0.84
Pantoprazole	0.84
Prostaglandin F2α	0.84
Ropinirole HCl	0.84
Testosterone Enanthate	0.84
Sodium Danshensu	0.84
Carteolol HCl	0.84
Puromycin dihydrochloride	0.84
Gadodiamide	0.84
Atropine	0.84
Quinine	0.84
Desvenlafaxine	0.84
Dovitinib Dilactic acid	0.84
Potassium Canrenoate	0.84
Troxerutin	0.84
Olsalazine Sodium	0.84
H-Cys-OH	0.84
Clotrimazole	0.84
1,2-Dioleoyl-3-trimethylammoniumpropane (chloride)	0.84
Ursolic acid	0.84
Conivaptan HCl	0.84
Almotriptan Malate	0.84
Salbutamol	0.84
Pemirolast potassium	0.84
Hydroxychloroquine Sulfate	0.84
Rotundine	0.84
Puromycin aminonucleoside	0.84
Phthalic acid	0.84
Besifloxacin HCl	0.84
Tirofiban hydrochloride monohydrate	0.84
Apatinib	0.84
CAL-101 (Idelalisib, GS-1101)	0.84
Protoporphyrin IX	0.84
D-Mannitol	0.84
Salirasib	0.84
Pyridoxine	0.84
Pitavastatin	0.84
Cetilistat	0.84
Sodium 4-amiropparaty Hyalrate	0.84
Testosterone Enanthate	0.84
Moroxydine HCl	0.84
S- (+)-Rolipram	0.84
Teriflunomide	0.84
Nitisinone	0.84
Semagacestat (LY450139)	0.84
2-Deoxy-D-ribose	0.84
Cefazolin (sodium salt)	0.84
Acetazolamide	0.84
Nelfinavir	0.84
Florfenicol	0.84
Thiamphenicol	0.84
Aminophylline	0.84
Tofacitinib (CP-690550,Tasocitinib)	0.84
Ibandronate sodium	0.84
Brexpiprazole	0.84
Chlorprothixene (hydrochloride)	0.84
Stavudine (d4T)	0.84
Fusidic Acid (sodium salt)	0.84
Iopromide	0.84
Pemetrexed	0.84
Menaquinone 4	0.84
Benzamidine HCl	0.84
Ampicillin Trihydrate	0.84
Naringin Dihydrochalcone	0.84
Sulfaguanidine	0.84
Amoxicillin	0.84
Xylazine	0.84
(+)-Camphor	0.84
(R)-Crizotinib	0.84
Ciclopirox ethanolamine	0.84
BHT	0.84
Telmisattan	0.84
Oxytetracycline Dihydrate	0.84
Butylparaben	0.84
Ketanserin	0.84
Crizotinib hydrochloride	0.84
VX-661	0.84
Darunavir	0.84
Corticosterone	0.84
Estradiol Benzoate	0.84
Phosphocreatine disodium salt	0.84
Chromocarb	0.84
Tiopronin (Thiola)	0.84
Menbutone	0.84
Dibenzothiophene	0.84
Oleic Acid	0.84
Asunaprevir (BMS-650032)	0.84
(±)-Baclofen	0.84
Ruxolitinib (INCB018424)	0.84
Lincomycin HCl	0.84
Dinitolmide	0.84
NAD+	0.84
Olanzapine	0.84
Famciclovir	0.84
L-Proline	0.84
TAK-438	0.84
Trimethobenzamide hydrochloride	0.84
Oxiconazole (nitrate)	0.84
Tacrine hydrochloride	0.84
Medroxyprogesterone	0.84
Tramiprosate	0.84
AICAR	0.84
TOK-001	0.84
Eprodisate disodium	0.84
Phenazopyridine HCl	0.84
10-Hydroxycamptothecin	0.84
Cinchonidine	0.84
Etodolac	0.85
Edoxaban tosylate monohydrate	0.85
GS-9973	0.85
Everolimus (RAD001)	0.85
(-)-Epigallocatechin gallate (EGCG)	0.85
Novobiocin Sodium	0.85
Nilotinib(AMN-107)	0.85
Verapamil HCl	0.85
Chloroquine diphosphate	0.85
T 705	0.85
Uracil	0.85
L-Lysine hydrochloride	0.85
DAPT (GSI-IX)	0.85
Mitotane (Lsodren)	0.85
Calcitriol	0.85
T 705	0.85
Oxytetracycline hydrochloride	0.85
Divalproex Sodium	0.85
Crystal Violet	0.85
Heparin sodium	0.85
Dehydroepiandrosterone acetate	0.85
Cefdinir	0.85
Etonogestrel	0.85
Sulfacetamide Sodium	0.85
Cilengitide	0.85
6-Aminonicotinamide	0.85
gentisate	0.85
Pamidronate	0.85
Terpinen-4-ol	0.85
Melibiose	0.85
Topotecan HCl	0.85
Phosphocreatine disodium salt	0.85
Molidustat (BAY85-3934)	0.85
Stiripentol	0.85
Ranolazine 2HCl	0.85
Hyodeoxycholic acid	0.85
Moxalactam (sodium salt)	0.85
Leuprolide Acetate	0.85
Beclomethasone dipropionate	0.85
Paliperidone	0.85
Lonafarnib	0.85
Palmitic Acid methyl ester	0.85
Abiraterone acetate	0.85
Foscarnet Sodium	0.85
Oltipraz	0.85
Sunitinib malate	0.85
Pranlukast	0.85
Cefonicid (sodium salt)	0.85
Bitopertin	0.85
Propofol	0.85
o-Cresol	0.85
Butamben	0.85
Oxfendazole	0.85
Isoprinosine	0.85
Regorafenib hydrochloride	0.85
Montelukast Sodium	0.85
DL-α-Lipoic Acid	0.85
Arsonic acid	0.85
Carbazochrome sodium sulfonate (AC-17)	0.85
Ronidazole	0.85
Cefadroxil (hydrate)	0.85
(6-)ε-​Aminocaproic acid	0.85
Amantadine	0.85
Diclofenac Potassium	0.85
gentisate	0.85
Deoxyarbutin	0.85
Balofloxacin Dihydrate	0.85
Ethacrynic Acid	0.85
Nicardipine HCl	0.85
Budesonide	0.85
Protionamide	0.85
Potassium Canrenoate	0.85
Tropine	0.85
Docosahexaenoic Acid	0.85
Lomustine	0.85
Levodropropizine	0.85
Gemfibrozil	0.85
Phenoxybenzamine HCl	0.85
Estradiol	0.85
Tiotropium Bromide	0.85
Naftopidil	0.85
Histamine Phosphate	0.85
Bupropion hydrochloride	0.85
Imipenem (hydrate)	0.85
Pilocarpine HCl	0.85
Aminoglutethimide	0.85
Lynestrenol	0.85
Indigo carmine	0.85
GLPG0634	0.85
Hypoxanthine	0.85
Dihydroartemisinin	0.85
Sultamicillin	0.85
Penciclovir	0.85
Eptifibatide	0.85
Tiopronin (Thiola)	0.85
Naloxone HCl	0.85
Azlocillin sodium salt	0.85
TOK-001	0.85
(S)-Flurbiprofen	0.85
Sodium Nitrite	0.85
Iopromide	0.85
Osthole	0.85
Dexrazoxane	0.85
Deferasirox	0.85
Acetophenone	0.85
Nifenazone	0.85
Quinapril HCl	0.85
sn-Glycero-3-phosphocholine	0.85
Altretamine	0.85
Carbenoxolone disodium	0.85
Tizanidine HCl	0.85
γ-Linolenic Acid	0.85
Edrophonium (chloride)	0.85
Pentadecanoic Acid	0.85
Psoralen	0.85
Fusidic Acid (sodium salt)	0.85
10-Hydroxycamptothecin	0.85
Amorolfine HCl	0.85
Diatrizoic acid	0.85
Oleic Acid	0.85
Hydralazine HCl	0.85
Phenformin HCl	0.85
Diphenylpyraline HCl	0.85
Riociguat	0.85
Glycocholic Acid	0.85
Marimastat	0.85
Fendiline (hydrochloride)	0.85
Mosapride Citrate	0.85
(2S,3S)-2-Amino-3-methylpentanoic acid	0.85
LDE225 Diphosphate	0.85
Erythromycin	0.85
Boceprevir	0.85
L-Cysteine HCl	0.85
Decitabine (NSC127716, 5AZA-CdR)	0.86
VRT752271	0.86
Sodium Phenylbutyrate	0.86
Acetamide	0.86
Palmitic Acid methyl ester	0.86
Venlafaxine	0.86
Cediranib (AZD217)	0.86
GM 6001	0.86
Mexiletine HCl	0.86
Vitamin D3	0.86
Perflubron	0.86
GLPG0634	0.86
Sulfamethoxazole sodium	0.86
4-Aminosalicylic acid	0.86
Anagrelide HCl	0.86
Chlorhexidine digluconate	0.86
Gestodene	0.86
Chlorcyclizine (hydrochloride)	0.86
Posaconazole	0.86
Eslicarbazepine acetate	0.86
CP21R7	0.86
Cefoxitin (sodium salt)	0.86
Ozagrel HCl	0.86
Glibenclamide	0.86
Allopregnanolone	0.86
Metaxalone	0.86
cytosine	0.86
Amidopyrine	0.86
Prasugrel hydrochloride	0.86
Hexachlorophene	0.86
Prednisolone Acetate	0.86
Aniracetam	0.86
Tobramycin	0.86
Sodium 4-amiropparaty Hyalrate	0.86
Andrographolide	0.86
Gabapentin HCl	0.86
Levonorgestrel	0.86
Fluorouracil (Adrucil)	0.86
Pentylenetetrazole	0.86
Ouabain	0.86
Phenindione	0.86
Dehydroacetic acid	0.86
Trandolapril	0.86
Succinylcholine Chloride Dihydrate	0.86
Etomidate hydrochloride	0.86
Uracil	0.86
Penciclovir	0.86
Gentamycin Sulfate	0.86
Ingenol	0.86
Pemetrexed disodium hemipenta hydrate	0.86
Gabapentin	0.86
Ethacrynic Acid	0.86
Indapamide	0.86
Letrozole	0.86
Taxifolin	0.86
Benazepril HCl	0.86
Dibutyryl-cAMP, sodium salt	0.86
Laurocapram	0.86
Cortisone acetate	0.86
Deferasirox	0.86
Scopolamine hydrobromide	0.86
2-Methoxyestradiol (2-MeOE2)	0.86
Octreotide acetate	0.86
Guaiacol	0.86
mannose	0.86
1,2-Dioleoyl-3-trimethylammoniumpropane (chloride)	0.86
Cisapride	0.86
Diammonium Glycyrrhizinate	0.86
Dextrose (D-glucose)	0.86
Amsacrine hydrochloride	0.86
Verbascoside	0.86
Oxiracetam	0.86
Plerixafor 8HCl (AMD3100 8HCl)	0.86
Cholic acid sodium	0.86
Eltrombopag	0.86
Methyldopa	0.86
Leuprolide Acetate	0.86
Triclosan	0.86
Cabozantinib (XL184, BMS-907351)	0.86
Florfenicol	0.86
L-Threonine	0.86
Atovaquone	0.86
Tropine	0.86
Hydroxylammonium chloride	0.86
Atropine	0.86
Baicalein	0.86
Corticosterone	0.86
(S)-(-)-Propranolol hydrochloride	0.86
Cefazolin (sodium salt)	0.86
Miconazole Nitrate	0.86
Artemether (SM-224)	0.86
alpha-tocopherol	0.86
Acetylcysteine	0.86
Ciclopirox ethanolamine	0.86
Dehydroacetic acid	0.86
Ampicillin	0.86
Oxeladin Citrate	0.86
Argatroban	0.86
Vanillin	0.86
Dehydrocholic acid	0.86
Apronal	0.86
Eicosapentaenoic Acid	0.86
Minoxidil	0.86
2-Thiouracil	0.86
Axitinib (AG 013736)	0.86
Citicoline	0.86
Cyromazine	0.86
Homoharringtonine	0.86
Domiphen Bromide	0.86
Boceprevir	0.86
Ziprasidone	0.86
Bromocriptine mesylate	0.86
Ifosfamide	0.86
Aspirin (Acetylsalicylic acid)	0.86
Sulfaphenazole	0.86
sn-Glycero-3-phosphocholine	0.86
Terfenadine	0.86
Succinylsulfathiazole	0.86
Nabumetone	0.86
L-(−)-Fucose	0.86
Sulfaquinoxaline sodium	0.86
Motolimod (VTX-2337)	0.86
Sertraline HCl	0.86
Oxaliplatin	0.86
Fosfomycin Tromethamine	0.86
Clonidine HCl	0.86
Dexpanthenol	0.86
Entecavir Hydrate	0.86
Luteolin	0.86
Methyldopa	0.86
Thiabendazole	0.86
Pridinol Methanesulfonate	0.86
Pentadecanoic Acid	0.86
Doxorubicin (Adriamycin) HCl	0.86
4-Methylumbelliferone (4-MU)	0.86
AICAR	0.86
Dabigatran etexilate mesylate	0.86
RG7388	0.86
VX-745	0.86
Polymyxin B (sulfate)	0.86
Tianeptine	0.86
Flopropione	0.86
Sotalol	0.86
γ-Linolenic Acid	0.86
Florfenicol	0.86
Tamoxifen Citrate	0.86
4-Aminophenol	0.86
Ciprofloxacin (hydrochloride)	0.86
INCB-024360	0.86
Mafenide hydrochloride	0.86
Mitiglinide Calcium	0.86
Paromomycin Sulfate	0.86
Rosmarinic acid	0.86
Edoxaban	0.86
Levodopa	0.86
Glycine	0.86
Procainamide HCl	0.86
LEE011	0.87
MLN8237 (Alisertib)	0.87
Indigo carmine	0.87
Pregnenolone	0.87
Voglibose	0.87
Amitraz	0.87
Cesium chloride	0.87
Tasisulam	0.87
Diaveridine	0.87
Dithranol	0.87
Pilocarpine HCl	0.87
MK3102	0.87
Dabrafenib Mesylate (GSK-2118436)	0.87
Cefprozil	0.87
Phenindione	0.87
Latanoprost	0.87
Sodium phosphate dibasic	0.87
Malonic acid	0.87
Quercetin	0.87
Bromhexine HCl	0.87
Undecanoic Acid	0.87
Cisapride	0.87
DCA	0.87
Topiroxostat	0.87
Dibutyryl-cAMP, sodium salt	0.87
Zalcitabine	0.87
Pimecrolimus	0.87
Sodium Tauroursodeoxycholate (TUDC)	0.87
Sulfaquinoxaline sodium	0.87
VX-809	0.87
Licofelone	0.87
Pyrogallol	0.87
Econazole	0.87
Disopyramide	0.87
Theophylline	0.87
FG-4592 (ASP1517)	0.87
AG-120	0.87
Efinaconazole	0.87
Epalrestat	0.87
Dipyridamole	0.87
Hypoxanthine	0.87
Ethionamide	0.87
Lomustine	0.87
Risedronate Sodium	0.87
Citalopram hydrobromide	0.87
Tauroursodeoxycholic Acid	0.87
Clindamycin HCl	0.87
Phenylephrine HCl	0.87
Tedizolid HCl	0.87
L-Hydroxyproline	0.87
Methylcobalamin	0.87
Ritodrine HCl	0.87
Cariprazine	0.87
DL-Arginine	0.87
Daclatasvir (BMS-790052)	0.87
Geranyl acetate	0.87
Quinestrol	0.87
Etomidate	0.87
Misoprostol	0.87
Betahistine mesylate	0.87
Temozolomide	0.87
Terbinafine HCl	0.87
Etomidate hydrochloride	0.87
Lomefloxacin HCl	0.87
5-hydroxymethyl-2-furaldehyde	0.87
Pempidine	0.87
Isosorbide Dinitrate	0.87
Pikamilone	0.87
Undecanoic Acid	0.87
Pantoprazole	0.87
Ouabain	0.87
Iron sucrose	0.87
Bergenin	0.87
Allylthiourea	0.87
Fudosteine	0.87
cytosine	0.87
Tobramycin	0.87
Deferoxamine mesylate	0.87
Alfuzosin HCl	0.87
Epiandrosterone	0.87
Beclomethasone dipropionate	0.87
(-)-Fenchone	0.87
Argatroban	0.87
Aspartame	0.87
Ciclesonide	0.87
Benzyl benzoate	0.87
Genistein	0.87
Ibudilast	0.87
Fidaxomicin	0.87
Pheniramine Maleate	0.87
Maltotriose	0.87
Elacridar	0.87
Idebenone	0.87
Cyclosporin A	0.87
NAD+	0.87
Minoxidil sulphate	0.87
Flavin adenine dinucleotide disodium	0.87
VX-809	0.87
Vinpocetine	0.87
PCI-24781 (CRA-024781)	0.87
Vidarabine monohydrate	0.87
Niclosamide	0.87
Liothyronine Sodium	0.87
Orcinol	0.87
Risedronate Sodium	0.87
Clodronate Disodium	0.87
Etidronate disodium	0.87
Allylthiourea	0.87
Plerixafor 8HCl (AMD3100 8HCl)	0.87
L-Glutathione Reduced	0.87
Puerarin	0.87
oxalate	0.87
Triamcinolone Acetonide	0.87
Cefepime Dihydrochloride Monohydrate	0.87
Sotalol	0.87
Triapine	0.87
Terbinafine HCl	0.87
Cyclo(RGDyK)	0.87
Terazosin HCl	0.87
Methacycline HCl	0.87
(S)-Naproxen	0.87
Sulfanilamide	0.87
Camphor	0.87
Loganin	0.87
Epirubicin HCl	0.87
Tolfenamic Acid	0.87
Imipramine (hydrochloride)	0.87
Pneumocandin B0	0.87
Pneumocandin B0	0.87
Ribavirin	0.87
Furaltadone HCl	0.87
6-Hydroxydopamine hydrobromide	0.87
Saxagliptin	0.87
Latanoprost	0.87
Amidopyrine	0.87
H-Cit-OH	0.87
Stearic Acid methyl ester	0.87
Oseltamivir phosphate	0.87
Metaxalone	0.87
Sulconazole Nitrate	0.87
Menadione	0.87
Nicaraven	0.87
Doxercalciferol	0.87
Diphenidol HCl	0.87
Dehydroepiandrosterone (DHEA)	0.87
Sodium salicylate	0.88
Febantel	0.88
Alfacalcidol	0.88
Plerixafor (AMD3100)	0.88
Flumequine	0.88
Calcitonin (salmon)	0.88
Sulfaguanidine	0.88
Apramycin Sulfate	0.88
Nortriptyline (hydrochloride)	0.88
γ-Linolenic Acid	0.88
Cloxacillin Sodium	0.88
Nitrendipine	0.88
(1S)-(-)-α-Pinene	0.88
R-(−)-Mandelic Acid	0.88
Anidulafungin	0.88
Ospemifene	0.88
(2S,3S)-2-Amino-3-methylpentanoic acid	0.88
Fosaprepitant dimeglumine salt	0.88
LCZ696	0.88
Canrenone	0.88
Daptomycin	0.88
Diphenhydramine HCl	0.88
Coenzyme Q10	0.88
Cefprozil	0.88
Hesperidin	0.88
Almotriptan Malate	0.88
Noradrenaline bitartrate monohydrate	0.88
Thiamphenicol	0.88
Theophylline-7-acetic acid	0.88
Astemizole	0.88
Maltotriose	0.88
Arbidol HCl	0.88
L-Alanine	0.88
Penicillin V potassium salt	0.88
Osthole	0.88
Lidocaine	0.88
Ixabepilone	0.88
Loperamide HCl	0.88
Vitamin D3	0.88
Cefazolin (sodium salt)	0.88
Amitraz	0.88
Misoprostol	0.88
Torcetrapib	0.88
Meropenem trihydrate	0.88
Roflumilast	0.88
Tranexamic Acid	0.88
Cefprozil hydrate	0.88
Prednisolone Acetate	0.88
Cetrorelix	0.88
Harpagoside	0.88
Dexpanthenol	0.88
Azlocillin sodium salt	0.88
L-Arginine (hydrochloride)	0.88
Triamcinolone	0.88
Enoxacin Sesquihydrate	0.88
Valaciclovir HCl	0.88
Gabapentin HCl	0.88
Sodium Aescinate	0.88
L-Theanine	0.88
Vitamin B12	0.88
Taxifolin	0.88
Mefloquine hydrochloride	0.88
Pitavastatin	0.88
Lapatinib	0.88
Gadodiamide	0.88
Valnemulin HCl	0.88
Midodrine (hydrochloride)	0.88
BIRB 796 (Doramapimod)	0.88
Miglitol	0.88
Ambroxol HCl	0.88
Meticrane	0.88
Anastrozole	0.88
LY2835219 free base	0.88
Ezetimibe	0.88
Piroxicam	0.88
Metolazone	0.88
Trehalose (hydrate)	0.88
Diphemanil Methylsulfate	0.88
Tolazoline HCl	0.88
Octanoic acid	0.88
Sulfanilamide	0.88
Dapagliflozin ((2S)-1,2-propanediol, hydrate)	0.88
Chlorothiazide	0.88
Pranoprofen	0.88
Roquinimex	0.88
Levothyroxine sodium	0.88
Amorolfine HCl	0.88
Zoledronic Acid	0.88
Azacyclonol	0.88
Quinine HCl Dihydrate	0.88
Asiaticoside	0.88
Lesinurad	0.88
H-D-Ser-OH	0.88
Loxapine Succinate	0.88
m-Hydroxybenzoic acid	0.88
Mesalamine	0.88
Acetylcholine Chloride	0.88
LY2157299	0.88
MLN8237 (Alisertib)	0.88
Anisole Methoxybenzene	0.88
Sulfaphenazole	0.88
Fenticonazole Nitrate	0.88
Haloperidol hydrochloride	0.88
Fluocinonide	0.88
L-Selenomethionine	0.88
Vincamine	0.88
Gonadorelin Acetate	0.88
Mevastatin	0.88
Nafamostat Mesylate(FUT-175)	0.88
Acesulfame Potassium	0.88
Troxerutin	0.88
Tramiprosate	0.88
PTC124 (Ataluren)	0.88
H-Cit-OH	0.88
Spermine	0.88
Nordihydroguaiaretic acid	0.88
Isoxsuprine (hydrochloride)	0.88
Diosmetin	0.88
Broxyquinoline	0.88
Topotecan HCl	0.88
Spermine tetrahydrochloride	0.88
Flurbiprofen	0.88
Nitrofurantoin	0.88
Sinomenine	0.88
Amoxicillin trihydrate	0.88
Morin	0.88
Thioridazine HCl	0.88
Carvedilol	0.88
Mercaptopurine (6-MP)	0.88
Fluconazole	0.88
Benidipine HCl	0.88
Nicotinic Acid	0.88
2-Deoxyuridine	0.88
Nafcillin Sodium	0.88
Roquinimex	0.88
Doripenem	0.88
Pyrimethamine	0.88
Amiodarone HCl	0.88
EX 527 (SEN0014196)	0.88
Citric acid	0.88
Nifuroxazide	0.88
1,2-Dioleoyl-3-trimethylammoniumpropane (chloride)	0.88
Acetaminophen	0.88
Cisapride	0.88
Cefepime Dihydrochloride Monohydrate	0.88
Napabucasin	0.88
Miltefosine	0.88
Sennoside A	0.88
Idebenone	0.88
Ceftiofur HCl	0.88
Dapagliflozin ((2S)-1,2-propanediol, hydrate)	0.88
Acyclovir	0.88
Rosuvastatin	0.88
Galanthamine	0.88
Cytarabine	0.88
Tiagabine hydrochloride	0.88
Menadiol Diacetate	0.88
Methylparaben	0.88
Betaine	0.88
Pidotimod	0.88
ACP-196	0.88
Mevastatin	0.88
Hydroxyurea	0.88
Etidronate disodium	0.89
Hydrochlorothiazide	0.89
Midostaurin (PKC412)	0.89
Ranolazine 2HCl	0.89
Eugenol	0.89
Mesalamine	0.89
Berberine hydrochloride	0.89
Benzyl alcohol	0.89
Prednisolone	0.89
GDC-0449 (Vismodegib)	0.89
Dehydroepiandrosterone (DHEA)	0.89
Methicillin (sodium salt)	0.89
2-Phenylacetamide	0.89
Rilmenidine Phosphate	0.89
Regorafenib monohydrate	0.89
Succinylcholine Chloride Dihydrate	0.89
Lonidamine	0.89
ABT-199	0.89
Fluphenazine dihydrochloride	0.89
Tizanidine	0.89
Amprenavir (agenerase)	0.89
Phytol	0.89
Chlorhexidine diacetate	0.89
Sulfadoxin	0.89
Malonic acid	0.89
3-Phenoxybenzoic acid	0.89
Salbutamol Sulfate	0.89
Valproic acid	0.89
(+)-Ketoconazole	0.89
Vanillin	0.89
Bufexamac	0.89
(S)-(-)-Propranolol hydrochloride	0.89
Aloin	0.89
Pimozide	0.89
Rolipram	0.89
Clenbuterol (hydrochloride)	0.89
Minocycline HCl	0.89
Sulfameter	0.89
Midodrine (hydrochloride)	0.89
Lapatinib ditosylate	0.89
Dabrafenib (GSK2118436)	0.89
Calcipotriol	0.89
Meclizine 2HCl	0.89
2-Hydroxybenzyl alcohol	0.89
Ginkgolide C	0.89
Brimonidine Tartrate	0.89
Guaifensin	0.89
Meloxicam (Mobic)	0.89
Methicillin (sodium salt)	0.89
AZD6244 (Selumetinib)	0.89
Ginkgolide A	0.89
[truncated: 4,745 more rows]

## Sheet: Fig.1d NHEJ
Small molecule	NHEJ [RU]
M3814	0.1
Doxorubicin	0.12
MLN2238	0.18
Ixabepilone	0.19
Zinc Pyrithione	0.19
CEP-18770	0.2
MLN9708	0.2
Triptonide	0.2
RG7388	0.23
Vinblastine sulfate	0.24
Triptolide	0.25
Ixabepilone	0.26
Nilotinib monohydrochloride monohydrate	0.27
Vinorelbine ditartrate	0.28
Homatropine Methylbromide	0.29
Niclosamide	0.3
Nelfinavir Mesylate	0.31
Fluvastatin	0.35
AT13387	0.36
Trimebutine	0.37
CUDC-101	0.38
Pancuronium dibromide	0.4
Dasatinib Monohydrate	0.41
Dasatinib Monohydrate	0.41
Pirarubicin	0.42
Creatinine	0.42
17-AAG (KOS953)	0.43
Vilazodone Hydrochloride	0.45
Cyclandelate	0.45
VX-680 (MK-0457,Tozasertib)	0.46
Bemegride	0.46
Fosbretabulin (Combretastatin A4 Phosphate (CA4P)) Disodium	0.46
Homoharringtonine	0.47
BMN 673	0.47
Trametinib DMSO solvate	0.49
Homoharringtonine	0.49
Fostamatinib (R788)	0.49
Topotecan HCl	0.5
Topotecan	0.5
Naltrexone HCl	0.5
Carfilzomib (PR-171)	0.5
Daunorubicin HCl	0.5
Vortioxetine	0.51
Climbazole	0.51
Amoxicillin	0.51
Ouabain	0.51
BMN 673	0.52
PCI-24781 (CRA-024781)	0.52
Amfenac Sodium Monohydrate	0.52
Barasertib (AZD1152-HQPA)	0.53
17-AAG (KOS953)	0.53
Camptothecin	0.54
Mitomycin C	0.54
Clindamycin Phosphate	0.55
Bosentan	0.55
Erlotinib Hydrochloride	0.56
Zotarolimus(ABT-578)	0.56
Idarubicin HCl	0.57
Paclitaxel (Taxol)	0.57
Ouabain	0.57
Docetaxel	0.58
Benzethonium Chloride	0.58
MLN8237 (Alisertib)	0.58
1-Hexadecanol	0.59
Podophyllotoxin	0.59
Irinotecan HCl Trihydrate	0.6
Epirubicin HCl	0.6
Otilonium Bromide	0.6
Barasertib (AZD1152-HQPA)	0.61
Manidipine 2HCl	0.61
Romidepsin (FK228, depsipeptide)	0.61
Choline Chloride	0.62
Amprolium HCl	0.62
MPEP	0.63
Thonzonium Bromide	0.63
Floxuridine	0.63
Carprofen	0.63
Thio-TEPA	0.63
Manidipine	0.64
PCI-32765 (Ibrutinib)	0.65
Dinaciclib (SCH727965)	0.65
Chlortetracycline HCl	0.65
Fumagillin	0.65
Gemcitabine HCl	0.65
Benzoic Acid	0.66
Aminothiazole	0.66
Betamipron	0.66
Romidepsin (FK228, depsipeptide)	0.67
Evacetrapib (LY2484595)	0.67
Doramectin	0.68
Tropicamide	0.68
Sodium 4-Aminosalicylate	0.68
Azithromycin Dihydrate	0.68
Vincristine	0.69
Podophyllotoxin	0.69
5-Azacytidine	0.7
Telaprevir (VX-950)	0.7
Ledipasvir	0.7
Sorafenib	0.7
MK-5172	0.71
Chlorquinaldol	0.71
Mechlorethamine HCl	0.72
Ifenprodil Tartrate	0.72
Olaparib (AZD2281, Ku-0059436)	0.72
Flubendazole	0.72
Bosutinib (SKI-606)	0.73
Ispinesib (SB-715992)	0.73
Artesunate	0.73
Penfluridol	0.74
Carboplatin	0.74
Temsirolimus	0.74
Fludarabine	0.74
Saracatinib (AZD0530)	0.75
Cidofovir	0.75
Costunolide	0.75
Cabozantinib (XL184, BMS-907351)	0.76
Tetrandrine	0.76
Regorafenib hydrochloride	0.76
Ouabain Octahydrate	0.76
Doxorubicin (Adriamycin) HCl	0.76
Quinacrine 2HCl	0.76
Rigosertib (ON-01910,Estybon)	0.76
Amikacin disulfate	0.76
Rapamycin (Sirolimus)	0.76
Clofarabine	0.76
Idarubicin HCl	0.77
5-Azacytidine	0.77
Erdafitinib	0.77
Trametinib DMSO solvate	0.77
Brimonidine Tartrate	0.77
Idarubicin HCl	0.77
Lenvatinib (E7080)	0.78
Epirubicin HCl	0.78
Cobimetinib	0.78
Tivozanib (AV-951)	0.78
Decitabine (NSC127716, 5AZA-CdR)	0.78
Fostamatinib (R788)	0.78
Carfilzomib (PR-171)	0.78
Vincristine	0.78
Antazoline HCl	0.79
Apramycin Sulfate	0.79
Fludarabine Phosphate (Fludara)	0.79
Etoposide	0.79
Homoharringtonine	0.8
Dutasteride	0.8
Mitomycin C	0.8
Benzbromarone	0.8
Salinomycin	0.8
Tetracycline Hydrochloride	0.8
Fulvestrant	0.8
Ridaforolimus (Deforolimus, MK-8669)	0.8
ABT-888 (Veliparib)	0.8
Cetylpyridinium Chloride	0.8
Azelnidipine	0.8
Epothilone B (EPO906, Patupilone)	0.8
Paclitaxel (Taxol)	0.81
Artemether (SM-224)	0.81
Tolterodine tartrate	0.81
Doramectin	0.81
Ridaforolimus (Deforolimus, MK-8669)	0.81
Fumagillin	0.81
Cetylpyridinium Chloride	0.81
Ispinesib (SB-715992)	0.81
Pelitinib (EKB-569)	0.81
Vinpocetine	0.82
Rigosertib (ON-01910,Estybon)	0.82
Artemether (SM-224)	0.82
Irinotecan HCl Trihydrate	0.82
ABT-199	0.82
Bromocriptine mesylate	0.82
Ethacridine lactate monohydrate	0.82
Rucaparib (AG-014699,PF-01367338)	0.82
Pimecrolimus	0.82
Itraconazole	0.82
Anagrelide HCl	0.82
Altrenogest	0.82
Tofacitinib (CP-690550,Tasocitinib)	0.83
Fruquintinib(HMPL-013)	0.83
Vemurafenib (PLX4032, RG7204)	0.83
Posaconazole	0.83
vinblastine	0.83
Dabrafenib (GSK2118436)	0.83
Econazole nitrate	0.83
Estriol	0.83
Carmofur	0.83
Medroxyprogesterone acetate	0.83
Ascomycin(FK 520)	0.84
Mubritinib (TAK 165)	0.84
CAL-101 (Idelalisib, GS-1101)	0.84
Linsitinib	0.84
Dronedarone	0.84
Gemcitabine HCl	0.84
Racecadotril	0.84
Linagliptin (BI-1356)	0.84
Telmisattan	0.84
Prasugrel	0.84
Darifenacin HBr	0.84
Flupirtine maleate	0.84
Raltitrexed	0.85
Pergolide mesylate	0.85
Uridine	0.85
Busulfan	0.85
Idoxuridine	0.85
Entinostat (MS-275,SNDX-275)	0.85
Clofarabine	0.85
Mifepristone	0.85
Triflusal	0.85
KPT-330	0.85
Vinorelbine	0.85
(S)-10-Hydroxycamptothecin	0.85
Asunaprevir (BMS-650032)	0.85
Cimetidine	0.85
Batimastat (BB-94)	0.85
R788 disodium	0.85
Toremifene Citrate	0.85
Tipifarnib (Zarnestra)	0.85
Estriol	0.85
Pazopanib (GW-786034)	0.86
Temsirolimus	0.86
Cetilistat	0.86
Ranitidine	0.86
Melphalan	0.86
Ziprasidone hydrochloride monohydrate	0.86
Idoxuridine	0.86
ABT-888 (Veliparib)	0.86
Tideglusib	0.86
Lafutidine	0.86
Methylene Blue	0.86
Gestodene	0.86
Ranitidine	0.86
Irsogladine	0.86
Gefitinib hydrochloride	0.86
(-)-Huperzine A	0.87
Cladribine	0.87
Bepotastine Besilate	0.87
Homoharringtonine	0.87
Medroxyprogesterone acetate	0.87
Andrographolide	0.87
PCI-24781 (CRA-024781)	0.87
MK-4827	0.87
Pralatrexate	0.87
Neostigmine Bromide	0.87
Pitavastatin Calcium	0.87
Cyclosporin A	0.87
Belinostat (PXD101)	0.87
Famotidine	0.87
Rupatadine Fumarate	0.87
Rocilinostat (ACY-1215)	0.87
Zaltoprofen	0.87
Vortioxetine (Lu AA21004) HBr	0.87
Epirubicin HCl	0.87
Lumiracoxib	0.87
4-Aminophenol	0.88
Nitroxoline	0.88
Bendamustine HCl	0.88
Azelastine HCl	0.88
Lumiracoxib	0.88
Niflumic acid	0.88
Benzocaine	0.88
Brompheniramine hydrogen maleate	0.88
Amantadine HCl	0.88
Doxycycline hyclate	0.88
Rucaparib (free base)	0.88
Rucaparib (AG-014699,PF-01367338)	0.88
Podophyllotoxin	0.88
LY2784544	0.88
Nefiracetam	0.88
Adenine HCl	0.88
Oxaliplatin	0.88
Ketotifen Fumarate	0.88
Regorafenib monohydrate	0.88
Mizolastine	0.88
Levosulpiride	0.88
Triflurdine (Viroptic)	0.88
Chlorpromazine HCl	0.88
Amonafide	0.88
Lenalidomide (CC-5013)	0.88
Rupatadine Fumarate	0.88
Pregnenolone	0.89
Amisulpride	0.89
Irsogladine	0.89
Zaltoprofen	0.89
Bosentan Hydrate	0.89
Ethynodiol diacetate	0.89
Pomalidomide (CC-4047)	0.89
Decamethonium Bromide	0.89
Clemastine Fumarate	0.89
Olopatadine HCl	0.89
Bepotastine Besilate	0.89
Adenine HCl	0.89
Hexestrol	0.89
Saquinavir mesylate	0.89
Decamethonium Bromide	0.89
Estradiol valerate	0.89
Valdecoxib	0.89
Pergolide mesylate	0.89
vinblastine	0.89
Icotinib	0.89
Zotarolimus(ABT-578)	0.89
Biperiden HCl	0.89
Dovitinib (TKI258) Lactate	0.89
Rigosertib (ON-01910,Estybon)	0.89
Dacomitinib (PF299804, PF299)	0.89
Lenvatinib (E7080)	0.89
Anagrelide HCl	0.89
Decitabine (NSC127716, 5AZA-CdR)	0.89
Neostigmine Bromide	0.89
KPT-330	0.89
Amisulpride	0.89
Altrenogest	0.89
Levosulpiride	0.9
Everolimus (RAD001)	0.9
Desloratadine	0.9
FT-207 (NSC 148958)	0.9
Mifepristone	0.9
Uridine	0.9
Famotidine	0.9
Pramipexole 2HCl Monohydrate	0.9
Ranitidine	0.9
Adenine	0.9
Domperidone	0.9
Zotarolimus(ABT-578)	0.9
Dienogest	0.9
Valdecoxib	0.9
Domperidone	0.9
Fexofenadine HCl	0.9
Mubritinib (TAK 165)	0.9
Raloxifene HCl	0.9
Biperiden HCl	0.9
Altrenogest	0.9
Bosentan Hydrate	0.9
Mifepristone	0.9
Metronidazole Benzoate	0.9
AICAR	0.9
Dopamine HCl	0.9
Methotrexate	0.9
Rilpivirine	0.9
Raloxifene HCl	0.9
Toremifene Citrate	0.9
Nizatidine	0.9
Hexestrol	0.9
Estradiol Cypionate	0.9
Estradiol Cypionate	0.9
Amantadine HCl	0.9
Vortioxetine (Lu AA21004) HBr	0.9
Chlorpheniramine Maleate	0.9
Fruquintinib(HMPL-013)	0.9
Ethynodiol diacetate	0.9
Latrepirdine	0.9
BMN 673	0.9
Chlorpromazine HCl	0.9
Drospirenone	0.9
Everolimus (RAD001)	0.91
Granisetron HCl	0.91
Boceprevir	0.91
Biperiden HCl	0.91
Domiphen Bromide	0.91
Valdecoxib	0.91
Curcumin	0.91
Fexofenadine HCl	0.91
Zaltoprofen	0.91
Roxatidine Acetate HCl	0.91
Adefovir Dipivoxil	0.91
Gestodene	0.91
Betahistine 2HCl	0.91
Tinidazole	0.91
Mizolastine	0.91
Nizatidine	0.91
Clomiphene citrate	0.91
Ketotifen Fumarate	0.91
Ketotifen Fumarate	0.91
PF-06463922	0.91
Regorafenib monohydrate	0.91
Clemastine Fumarate	0.91
Pracinostat (SB939)	0.91
Fenretinide	0.91
Drospirenone	0.91
Fenoldopam	0.91
Vortioxetine	0.91
Carbadox	0.91
Raloxifene HCl	0.91
Icotinib	0.91
Ivermectin	0.91
Econazole nitrate	0.91
Enzastaurin (LY317615)	0.91
ETC-1002	0.91
Estradiol valerate	0.91
AN-2690	0.91
Puromycin aminonucleoside	0.91
Cetirizine DiHCl	0.91
Zotarolimus(ABT-578)	0.91
Malotilate	0.91
Estradiol valerate	0.91
Drospirenone	0.91
Ingenol	0.91
Afatinib dimaleate	0.91
Levosulpiride	0.91
Pramipexole	0.91
Roxatidine Acetate HCl	0.91
Cetirizine DiHCl	0.91
Lafutidine	0.91
Meisoindigo	0.91
LDK378	0.91
Histamine 2HCl	0.91
Olopatadine HCl	0.91
Irinotecan hydrochloride	0.91
Dopamine HCl	0.91
Equol	0.92
Lurasidone HCl	0.92
Neostigmine Bromide	0.92
Flupirtine maleate	0.92
Masitinib (AB1010)	0.92
Dibenzothiophene	0.92
Pramipexole 2HCl Monohydrate	0.92
CX-4945 (Silmitasertib)	0.92
Latrepirdine	0.92
Irinotecan	0.92
Quetiapine Fumarate	0.92
Pyridostigmine Bromide	0.92
Plerixafor (AMD3100)	0.92
Nintedanib (BIBF 1120)	0.92
Quetiapine Fumarate	0.92
Alogliptin Benzoate	0.92
Gestodene	0.92
Hexamethonium Bromide	0.92
LY2835219	0.92
Aprepitant	0.92
Teneligliptin hydrobromide	0.92
Canagliflozin	0.92
Pralatrexate	0.92
Regorafenib	0.92
Pramipexole	0.92
Triflusal	0.92
Sulfisoxazole Acetyl	0.92
Darifenacin HBr	0.92
CX-4945 (Silmitasertib)	0.92
Cobicistat (GS-9350)	0.92
Mechlorethamine HCl	0.92
Sorafenib	0.92
Bosentan Hydrate	0.92
Equol	0.92
Ethynodiol diacetate	0.92
Pregnenolone	0.92
Nefiracetam	0.92
Alvimopan	0.92
Pramipexole	0.92
Anagrelide HCl	0.92
Nilotinib monohydrochloride monohydrate	0.92
Benserazide HCl	0.92
Plerixafor (AMD3100)	0.92
Hydroxyzine 2HCl	0.92
Capreomycin Sulfate	0.92
PCI-32765 (Ibrutinib)	0.92
Terephthalic acid	0.92
Omeprazole	0.92
Mupirocin	0.92
Tenofovir Disoproxil Fumarate	0.92
Clindamycin Phosphate	0.93
Panobinostat (LBH589)	0.93
Benztropine mesylate	0.93
Abacavir	0.93
EMD-1214063	0.93
Carmofur	0.93
Nordihydroguaiaretic acid	0.93
Fidaxomicin	0.93
Sodium Monensin	0.93
Motolimod (VTX-2337)	0.93
Evodiamine	0.93
Niflumic acid	0.93
Tamoxifen	0.93
Mevastatin	0.93
Disopyramide	0.93
Flumazenil	0.93
Estriol	0.93
Tanshinone I	0.93
Nelfinavir Mesylate	0.93
Ritonavir	0.93
Estradiol Cypionate	0.93
Darifenacin HBr	0.93
Gefitinib (ZD1839)	0.93
Bromocriptine mesylate	0.93
Azelastine HCl	0.93
Dabigatran etexilate mesylate	0.93
Histamine 2HCl	0.93
Econazole	0.93
Niflumic acid	0.93
Benserazide HCl	0.93
Sophoricoside	0.93
Clindamycin	0.93
ACP-196	0.93
Vemurafenib (PLX4032, RG7204)	0.93
Mubritinib (TAK 165)	0.93
FT-207 (NSC 148958)	0.93
Lacidipine	0.93
Thalidomide	0.93
Baricitinib phosphate	0.93
Pazopanib Hydrochloride	0.93
Equol	0.93
Adenine	0.93
Desloratadine	0.93
AT13387	0.93
Lathyrol	0.93
MK-5172	0.93
Barasertib (AZD1152-HQPA)	0.93
Pralatrexate	0.93
Clodronate (sodium salt hydrate)	0.93
Dexamethasone (DHAP)	0.93
Nitroxoline	0.93
Cefetamet pivoxil hydrochloride	0.93
AN-2690	0.93
Pergolide mesylate	0.93
Dabrafenib (GSK2118436)	0.93
Fexofenadine HCl	0.93
Tetraethylammonium chloride	0.93
Sildenafil mesylate	0.93
Simvastatin (Zocor)	0.93
PF-06463922	0.93
Micafungin sodium	0.93
Sanguinarine	0.93
Cetirizine DiHCl	0.93
(R)-baclofen	0.93
Atorvastatin Calcium	0.93
Hexamethonium Bromide	0.93
Tivantinib (ARQ 197)	0.93
Tirofiban hydrochloride monohydrate	0.93
Cisplatin	0.94
Neratinib (HKI-272)	0.94
Betahistine 2HCl	0.94
Metoclopramide	0.94
Desloratadine	0.94
Olaparib (AZD2281, Ku-0059436)	0.94
Palmitoleic Acid	0.94
Masitinib (AB1010)	0.94
(S)-Crizotinib	0.94
Hydroxyzine 2HCl	0.94
Pazopanib Hydrochloride	0.94
Acetamide	0.94
Amlodipine maleate	0.94
Fluphenazine dihydrochloride	0.94
Flunixin Meglumin	0.94
Levomefolate calcium	0.94
Berberine Sulfate	0.94
Cimetidine	0.94
Radotinib(IY-5511)	0.94
Benztropine mesylate	0.94
Rupatadine Fumarate	0.94
BYL-719	0.94
BYL-719	0.94
Pyrocatechol	0.94
Defactinib	0.94
Bepotastine Besilate	0.94
Gefitinib hydrochloride	0.94
Bufexamac	0.94
Brucine	0.94
Nizatidine	0.94
Hydroquinone	0.94
Decamethonium Bromide	0.94
Gentamycin Sulfate	0.94
Dabigatran etexilate mesylate	0.94
Sorafenib Tosylate	0.94
Elacridar	0.94
Cetrorelix	0.94
Semagacestat (LY450139)	0.94
Lenalidomide (CC-5013)	0.94
Roscovitine (Seliciclib,CYC202)	0.94
Aminoguanidine hydrochloride	0.94
Lesinurad	0.94
Loratadine	0.94
Birinapant (TL32711)	0.94
Temozolomide	0.94
Capsaicin	0.94
Lenalidomide (CC-5013)	0.94
Vatalanib (PTK787) 2HCl	0.94
Medroxyprogesterone acetate	0.94
Doxycycline HCl	0.94
Sultamicillin	0.94
Rapamycin (Sirolimus)	0.94
Loratadine	0.94
Betahistine 2HCl	0.94
Ezetimibe	0.94
Sertaconazole nitrate	0.94
Pomalidomide (CC-4047)	0.94
Dasatinib (BMS-354825)	0.94
AZD6244 (Selumetinib)	0.94
γ-Linolenic Acid	0.94
Irinotecan	0.94
Edoxaban tosylate monohydrate	0.94
Latrepirdine	0.94
PMSF	0.94
Cyproterone Acetate	0.94
Sulfisoxazole	0.94
Valbenazine tosylate	0.94
(+)-Camphor	0.94
Trametinib (GSK1120212)	0.94
Primaquine Diphosphate	0.94
BMS-708163 (Avagacestat)	0.94
Irinotecan	0.94
Cabozantinib (XL184, BMS-907351)	0.94
PSI-7977	0.94
D-Cycloserine	0.94
YM155	0.94
Sildenafil mesylate	0.94
Alarelin Acetate	0.94
Doxazosin Mesylate	0.94
AZD-9291	0.94
Spiramycin	0.94
Bazedoxifene acetate	0.94
Fenretinide	0.94
Fluoxetine HCl	0.94
Eriodictyol	0.94
Gefitinib hydrochloride	0.94
Fenbendazole	0.94
Lapatinib	0.94
Alosetron Hydrochloride	0.94
Brompheniramine hydrogen maleate	0.94
AZD7545	0.94
Proflavine Hemisulfate	0.94
Everolimus (RAD001)	0.94
Lenvatinib (E7080)	0.94
Dipyridamole	0.94
Saxagliptin hydrate	0.94
Ticagrelor	0.94
Edoxaban	0.94
Cisplatin	0.95
Betamethasone Valerate	0.95
Cetrorelix	0.95
Quinacrine 2HCl	0.95
Tipifarnib (Zarnestra)	0.95
Birinapant (TL32711)	0.95
Afuresertib	0.95
Bacitracin	0.95
VX-661	0.95
Tofacitinib (CP-690550) Citrate	0.95
R788 disodium	0.95
Chlorpheniramine Maleate	0.95
Choline Fenofibrate	0.95
Pralidoxime Iodide	0.95
Elvitegravir (GS-9137)	0.95
Cimetidine	0.95
Sotalol	0.95
Ademetionine disulfate tosylate	0.95
Dienogest	0.95
Fosamprenavir Calcium Salt	0.95
Lurasidone HCl	0.95
Perphenazine	0.95
Azelaic Acid	0.95
Dacomitinib (PF299804, PF299)	0.95
ABT-199	0.95
Erlotinib	0.95
Roxatidine Acetate HCl	0.95
Embelin	0.95
CP-945598 HCl	0.95
Berberine	0.95
Ziprasidone	0.95
Protoporphyrin IX	0.95
Blonanserin	0.95
Edoxaban	0.95
Alogliptin Benzoate	0.95
Fenoldopam	0.95
Chlorpromazine HCl	0.95
Methylprednisolone Sodium Succinate	0.95
4-Methylumbelliferone (4-MU)	0.95
Lurasidone HCl	0.95
4-Aminophenol	0.95
Atropine sulfate	0.95
Dextrose (D-glucose)	0.95
Regorafenib	0.95
Dorzolamide HCl	0.95
Gefitinib (ZD1839)	0.95
Pentoxyverine Citrate	0.95
FT-207 (NSC 148958)	0.95
Saxagliptin hydrate	0.95
Oxybenzone	0.95
Berberine	0.95
Bestatin	0.95
Obeticholic Acid	0.95
Olmutinib (HM61713, BI 1482694)	0.95
Flucytosine	0.95
Kojic acid	0.95
Cladribine	0.95
Amlodipine Besylate	0.95
Nicergoline	0.95
Aminoguanidine hydrochloride	0.95
Floxuridine	0.95
Gonadorelin Acetate	0.95
Brompheniramine hydrogen maleate	0.95
Chlorpheniramine Maleate	0.95
Desogestrel	0.95
Rosuvastatin Calcium	0.95
Panobinostat (LBH589)	0.95
Phenylbutazone	0.95
Difloxacin HCl	0.95
Fidaxomicin	0.95
Cytidine	0.95
Menbutone	0.95
Lornoxicam	0.95
Chlorothiazide	0.95
Clomiphene citrate	0.95
Peramivir	0.95
Darunavir	0.95
Trelagliptin	0.95
Propyphenazone (4-Isopropylantipyrine)	0.95
Tadalafil	0.95
Molidustat (BAY85-3934)	0.95
Sorbitol	0.95
Cefoselis Sulfate	0.95
2-Naphthol	0.95
Quetiapine Fumarate	0.95
Tedizolid	0.95
Pacritinib (SB1518)	0.95
Hyodeoxycholic acid	0.95
Testosterone Enanthate	0.95
Orcinol	0.95
Flavone	0.95
PMSF	0.95
Flupirtine maleate	0.95
Tetraethylammonium chloride	0.95
Calcipotriol	0.95
Irinotecan HCl Trihydrate	0.95
Tacrine hydrochloride	0.95
Mosapride	0.95
Memantine hydrochloride	0.95
Urethane	0.95
Carbamoylcholine chloride	0.95
Mitomycin C	0.95
glucuronate	0.95
Fluorouracil (Adrucil)	0.95
Nilotinib(AMN-107)	0.95
Argatroban	0.95
Sotalol	0.95
Regorafenib hydrochloride	0.95
Pikamilone	0.95
Pravastatin sodium	0.95
Histamine 2HCl	0.95
Isoproterenol sulfate dihydrate	0.95
Rasagiline	0.95
Doxylamine Succinate	0.95
Tamoxifen	0.95
Cediranib (AZD217)	0.95
Nafarelin Acetate	0.95
(+)-Camphor	0.95
Amphotericin B	0.95
Quetiapine	0.95
Nabumetone	0.95
Dovitinib (TKI-258, CHIR-258)	0.95
Erlotinib Hydrochloride	0.95
Famotidine	0.95
Eugenol	0.95
Kaempferol	0.95
Atazanavir	0.95
Fluvoxamine maleate	0.95
Fluvastatin	0.95
GM 6001	0.96
Pregnenolone	0.96
Nafamostat Mesylate(FUT-175)	0.96
ARN-509	0.96
Pimasertib (AS-703026)	0.96
Temsirolimus	0.96
Palbociclib (PD0332991) Isethionate	0.96
Tivantinib (ARQ 197)	0.96
Thio-TEPA	0.96
Cetirizine	0.96
L-Carnitine inner salt	0.96
Acetylcysteine	0.96
Carbidopa	0.96
Manidipine	0.96
Lansoprazole	0.96
RG7388	0.96
Sodium salicylate	0.96
Wedelolactone	0.96
Bifonazole	0.96
GHRP-2	0.96
LOXO-101	0.96
(S)-10-Hydroxycamptothecin	0.96
Daptomycin	0.96
LY2835219	0.96
Manganese chloride	0.96
Sulfisoxazole Acetyl	0.96
Spiramycin	0.96
Cilnidipine	0.96
Pexmetinib (ARRY-614)	0.96
Edoxaban	0.96
Dithranol	0.96
Herniarin	0.96
Glimepiride	0.96
Leucovorin Calcium	0.96
cytosine	0.96
Raltitrexed	0.96
Olopatadine HCl	0.96
Embelin	0.96
Ospemifene	0.96
Diminazene Aceturate	0.96
Maleimide	0.96
Aripiprazole	0.96
Puromycin dihydrochloride	0.96
Prucalopride	0.96
Cyclamic acid	0.96
Nebivolol	0.96
Alfacalcidol	0.96
Metoclopramide	0.96
Azelastine HCl	0.96
Ibuprofen	0.96
o-Phenanthroline	0.96
Amantadine HCl	0.96
ABT-888 (Veliparib)	0.96
Betahistine mesylate	0.96
Taurolidine	0.96
Ledipasvir	0.96
Indacaterol Maleate	0.96
Sorbitol	0.96
AZD6244 (Selumetinib)	0.96
Everolimus (RAD001)	0.96
Regadenoson	0.96
hippurate	0.96
Chloramphenicol	0.96
Oltipraz	0.96
Ponatinib (AP24534)	0.96
Exemestane	0.96
Cefdinir	0.96
Tylosin tartrate	0.96
Icatibant Acetate	0.96
Clindamycin alcoholate	0.96
Ascomycin(FK 520)	0.96
Vortioxetine (Lu AA21004) HBr	0.96
17-Hydroxyprogesterone	0.96
Mefenamic Acid	0.96
Etofenamate	0.96
Methylcobalamin	0.96
Lauric Acid	0.96
α-Asarone	0.96
(2S,3R,4S,5R)-2-Amino-3,4,5,6-tetrahydroxyhexanal hydrochloride	0.96
Econazole	0.96
Desonide	0.96
Creatine monohydrate	0.96
Doxofylline	0.96
LY2157299	0.96
Vildagliptin (LAF-237)	0.96
Nicardipine HCl	0.96
Sulindac	0.96
Didanosine	0.96
Phenoxybenzamine HCl	0.96
Celecoxib	0.96
Erlotinib	0.96
Poziotinib	0.96
(-)-epicatechin	0.96
VX-661	0.96
Orotic acid	0.96
D-(+)-Raffinose (hydrate)	0.96
Acarbose	0.96
L(+)-Ornithine hydrochloride	0.96
Biotin	0.96
Terazosin HCl	0.96
Trametinib (GSK1120212)	0.96
Minocycline HCl	0.96
Linifanib (ABT-869)	0.96
PA-824	0.96
Carboplatin	0.96
Sodium sulfadiazine	0.96
Verteporfin	0.96
Dehydrocholic acid	0.96
Masitinib (AB1010)	0.96
Lisinopril dihydrate	0.96
galactose	0.96
Midostaurin (PKC412)	0.96
Ampicillin	0.96
17-AAG (KOS953)	0.96
Ganetespib (STA-9090)	0.96
Succinylcholine Chloride Dihydrate	0.96
Erlotinib Hydrochloride	0.96
Nitroxoline	0.96
Dropropizine	0.96
DAPT (GSI-IX)	0.96
ABT-263 (Navitoclax)	0.96
Elacridar	0.96
Mizolastine	0.96
Plerixafor 8HCl (AMD3100 8HCl)	0.96
Scopolamine HBr trihydrate	0.96
Geraniol	0.96
Atropine	0.96
Apronal	0.96
Gefitinib (ZD1839)	0.96
Hydroxylammonium chloride	0.96
PD 0332991 (Palbociclib) HCl	0.96
Nicotine Difartrate	0.96
Regorafenib	0.96
ODM-201	0.96
Etravirine (TMC125)	0.96
Dicyclomine HCl	0.96
Lafutidine	0.96
Betaxolol HCl	0.96
L-Pyroglutamic acid	0.96
Epinephrine Bitartrate	0.96
Dabrafenib (GSK2118436)	0.96
Vidofludimus	0.96
Gentamycin Sulfate	0.96
Dienogest	0.96
5-Methoxypsoralen	0.96
Fenoldopam	0.96
Pentostatin	0.96
Dopamine HCl	0.96
myo-Inositol	0.96
Clozapine N-oxide (CNO)	0.96
Dichlorphenamide	0.96
Levocetirizine Dihydrochloride	0.96
4-Aminohippuric Acid	0.96
Magnolol	0.96
Proflavine Hemisulfate	0.96
Phenformin HCl	0.96
Phenytoin	0.96
Geniposide	0.96
Cyproterone Acetate	0.96
o-Toluic acid	0.96
Fingolimod (FTY720)	0.96
Isosorbide Dinitrate	0.96
Rofecoxib	0.96
Phenacetin	0.96
8-Hydroxyquinoline	0.96
Amisulpride	0.96
Hydrocortisone	0.96
Lapatinib ditosylate	0.96
LY2157299	0.96
lactose	0.96
Bortezomib (PS-341)	0.96
Cinnarizine	0.96
Podophyllotoxin	0.96
Lapatinib Ditosylate	0.96
MK3102	0.96
Fluvastatin	0.96
Mezlocillin Sodium	0.96
Sulfamerazine	0.96
Flutamide	0.96
Maraviroc	0.96
Alcaftadine	0.96
Pefloxacin Mesylate Dihydrate	0.96
D-Tartaric acid	0.96
Epleremone	0.96
IPI-145 (INK1197)	0.96
Danazol	0.96
Stavudine (d4T)	0.96
Acamprosate calcium	0.96
Methionine	0.96
Evans Blue tetrasodium salt	0.96
Quinacrine 2HCl	0.96
Cinacalcet	0.96
Camptothecin	0.96
4-(Aminomethyl)benzoic acid	0.96
Levomefolate calcium	0.96
Arbidol HCl	0.96
Oxybuprocaine HCl	0.96
Methotrexate	0.96
Catharanthine	0.96
Pravastatin sodium	0.96
Rifamycin sodium salt	0.96
Mizoribine	0.96
Droperidol	0.96
Methacycline HCl	0.96
Carbadox	0.96
Penicillin V potassium salt	0.96
Edoxaban tosylate monohydrate	0.96
ABT-263 (Navitoclax)	0.96
Mepyramine maleate	0.96
Levonorgestrel	0.96
Chlorothiazide	0.96
Daminozide	0.96
Fenofibric acid	0.96
guanosine	0.96
Anastrozole	0.96
Simeprevir	0.96
Betamethasone Dipropionate	0.96
Geniposidic acid	0.96
Desmopressin	0.96
Vitamin D3	0.96
Dichlorphenamide	0.96
Erythritol	0.96
Milrinone	0.96
Atazanavir sulfate (BMS-232632-05)	0.96
Entinostat (MS-275,SNDX-275)	0.96
Tideglusib	0.96
Digoxin	0.96
Magnolol	0.96
Nedaplatin	0.96
Nefopam HCl	0.96
Irsogladine	0.96
2-Naphthol	0.96
MLN8237 (Alisertib)	0.96
Mezlocillin Sodium	0.96
Tianeptine	0.96
Nicaraven	0.96
Catharanthine	0.96
Darunavir Ethanolate	0.96
Ademetionine disulfate tosylate	0.96
Vadadustat	0.96
Dasatinib Monohydrate	0.97
Amiloride HCl	0.97
Diclofenac Sodium	0.97
γ-Linolenic Acid	0.97
Amiodarone HCl	0.97
Carmofur	0.97
Flunixin Meglumin	0.97
Daptomycin	0.97
Sivelestat (ONO-5046)	0.97
Clonixin	0.97
Thymol	0.97
Betamethasone Valerate	0.97
Xylazine HCl	0.97
Canagliflozin (hemihydrate)	0.97
Cefoperazone	0.97
Flecainide acetate	0.97
Prochlorperazine	0.97
Cortisone acetate	0.97
Azilsartan Medoxomil	0.97
Fruquintinib(HMPL-013)	0.97
DL-Panthenol	0.97
Cefetamet pivoxil hydrochloride	0.97
Loteprednol etabonate	0.97
GDC-0449 (Vismodegib)	0.97
Sodium butyrate	0.97
Fenoprofen Calcium	0.97
Dorzolamide HCl	0.97
Adenine	0.97
alpha-tocopherol	0.97
Licofelone	0.97
Orlistat	0.97
Methylparaben	0.97
Tivozanib (AV-951)	0.97
beta-Alanine	0.97
Methylparaben	0.97
Rilmenidine Phosphate	0.97
Prostaglandin E2	0.97
Axitinib (AG 013736)	0.97
Furosemide	0.97
Imidazole	0.97
Clindamycin HCl	0.97
Safinamide Mesylate	0.97
Ticagrelor	0.97
Sanguinarine	0.97
Nimesulide	0.97
Telaprevir (VX-950)	0.97
caprate (10:0)	0.97
Luliconazole	0.97
17-Hydroxyprogesterone	0.97
Isorhamnetin	0.97
UTP, Trisodium Salt	0.97
PCI-24781 (CRA-024781)	0.97
Bendazol	0.97
N-Carbamyl-L-glutamic acid	0.97
Radotinib(IY-5511)	0.97
Midostaurin (PKC412)	0.97
Loteprednol etabonate	0.97
Maltitol	0.97
Protoporphyrin IX	0.97
Atazanavir	0.97
Benactyzine hydrochloride	0.97
Fludarabine Phosphate (Fludara)	0.97
Chlorzoxazone	0.97
Veratric acid	0.97
Deferiprone	0.97
Lapatinib ditosylate	0.97
Triflusal	0.97
2-Deoxyuridine	0.97
PF-04449913	0.97
Diatrizoate sodium	0.97
TAK-700 (Orteronel)	0.97
Clobetasol propionate	0.97
Cisplatin	0.97
Temozolomide	0.97
Stevioside	0.97
Terconazole	0.97
Ketorolac tromethamine salt	0.97
Bambuterol (hydrochloride)	0.97
Ruxolitinib phosphate	0.97
Betaxolol	0.97
Verteporfin	0.97
Primaquine Diphosphate	0.97
Mitotane (Lsodren)	0.97
Leflunomide	0.97
Chlorothiazide	0.97
Pemetrexed	0.97
Methyldopa	0.97
Dyclonine HCl	0.97
Sitagliptin	0.97
Halobetasol Propionate	0.97
Riociguat	0.97
Diphenhydramine HCl	0.97
Potassium Iodide	0.97
Brinzolamide	0.97
Busulfan	0.97
Benazepril HCl	0.97
Flumazenil	0.97
Nelfinavir Mesylate	0.97
Oxaliplatin	0.97
Tucidinostat	0.97
Cisatracurium Besylate	0.97
hippurate	0.97
Triamcinolone	0.97
Dexamethasone phosphate disodium	0.97
Nilvadipine	0.97
Difluprednate	0.97
(-)-Epigallocatechin gallate (EGCG)	0.97
Proxyphylline	0.97
Diosimin	0.97
Tolcapone	0.97
Methotrexate disodium	0.97
Betrixaban	0.97
MLN8237 (Alisertib)	0.97
Ribostamycin Sulfate	0.97
Thiabendazole	0.97
Propylparaben	0.97
Sulfapyridine	0.97
Azelaic Acid	0.97
Daminozide	0.97
Quinapril HCl	0.97
Mefenamic Acid	0.97
Carbenicillin, Disodium Salt	0.97
Deferoxamine mesylate	0.97
Butylparaben	0.97
Epinastine HCl	0.97
Fenofibrate	0.97
L-Arginine	0.97
Triiodothyronine	0.97
Sulfamerazine	0.97
Artemisinine	0.97
Bisoprolol fumarate	0.97
Sodium Nitrite	0.97
Albendazole Oxide	0.97
Ozagrel	0.97
Cyclic somatostatin	0.97
Clodronate Disodium	0.97
Artemether (SM-224)	0.97
CAL-101 (Idelalisib, GS-1101)	0.97
Oltipraz	0.97
Bupivacaine HCl	0.97
Chlortalidone	0.97
Purine	0.97
Sasapyrine	0.97
Trelagliptin	0.97
DL-Serine	0.97
Pimecrolimus	0.97
Dantrolene, sodium salt	0.97
8-Hydroxyquinoline	0.97
Pimecrolimus	0.97
Adenine sulfate	0.97
Pasiniazid	0.97
Pirfenidone	0.97
Cefuroxime axetil	0.97
Rufinamide	0.97
Udenafil	0.97
Otilonium Bromide	0.97
Adenine HCl	0.97
Aminoguanidine hydrochloride	0.97
(+)-Camphor	0.97
Fenofibrate	0.97
Prostaglandin F2α	0.97
Esomeprazole Sodium	0.97
Etofenamate	0.97
edetate calcium disodium	0.97
Fumagillin	0.97
Ceftriaxone Sodium Trihydrate	0.97
Hexestrol	0.97
Mafenide hydrochloride	0.97
Timolol Maleate	0.97
Eugenol	0.97
Pyridoxal 5 phosphate	0.97
Delavirdine mesylate	0.97
Zidovudine	0.97
Loganin	0.97
Tetraethylammonium chloride	0.97
Abacavir	0.97
Proparacaine HCl	0.97
Capsaicin	0.97
Palmitoleic Acid	0.97
Ticagrelor	0.97
Biotin	0.97
Anastrozole	0.97
Quinine	0.97
Laquinimod (ABR-215062)	0.97
Omeprazole	0.97
Amifampridine	0.97
Melibiose	0.97
Febuxostat	0.97
Milrinone	0.97
Vindoline	0.97
p-Cresol	0.97
Miconazole	0.97
Cilnidipine	0.97
Harmine hydrochloride	0.97
Procarbazine HCl	0.97
Verapamil HCl	0.97
mannose	0.97
Hexamethonium Bromide	0.97
Florfenicol	0.97
Homoharringtonine	0.97
Tizanidine HCl	0.97
Budesonide	0.97
Bergenin	0.97
cis-Anethol	0.97
Phenoxybenzamine HCl	0.97
Atipamezole hydrochloride	0.97
Rilpivirine	0.97
Roquinimex	0.97
Nilotinib(AMN-107)	0.97
Yohimbine Hydrochloride	0.97
Triapine	0.97
Furaltadone HCl	0.97
Methylene Blue	0.97
Secnidazole	0.97
Clenbuterol (hydrochloride)	0.97
BIBR-1048	0.97
Hyperoside	0.97
Tofacitinib (CP-690550,Tasocitinib)	0.97
Doxycycline hyclate	0.97
Evans Blue tetrasodium salt	0.97
Tacrolimus (FK506)	0.97
Busulfan	0.97
Tilmicosin	0.97
Atropine	0.97
Morin	0.97
Napabucasin	0.97
Penfluridol	0.97
Desipramine hydrochloride	0.97
Azithromycin	0.97
Oltipraz	0.97
Isosorbide	0.97
EMD-1214063	0.97
Oxaceprol	0.97
Manidipine 2HCl	0.97
Triiodothyronine	0.97
Icotinib	0.97
Diclofenac Sodium	0.97
Indigo carmine	0.97
Methotrexate disodium	0.97
Tetracycline Hydrochloride	0.97
Cyclosporine	0.97
Germacrone	0.97
Phenylephrine HCl	0.97
Benzyl benzoate	0.97
GDC-0941	0.97
Cetilistat	0.97
L-Methionine	0.97
Ibandronate sodium	0.97
Amphotericin B	0.97
Trilostane	0.97
Bazedoxifene acetate	0.97
Rimantadine Hydrochloride	0.97
Idramantone	0.97
Duloxetine HCl	0.97
17-AAG (KOS953)	0.97
Melatonin	0.97
Atipamezole hydrochloride	0.97
Loxoprofen Sodium	0.97
Salicylic acid	0.97
Sulfadiazine	0.97
Norethindrone	0.97
Vitamin K1	0.97
Timolol Maleate	0.97
Calcium Gluceptate	0.97
γ-Linolenic Acid	0.97
Lapatinib Ditosylate	0.97
Methyl salicylate	0.97
Pitavastatin Calcium	0.97
Phenoxybenzamine HCl	0.97
Olmutinib (HM61713, BI 1482694)	0.97
Imatinib Mesylate (STI571)	0.97
Pamidronate	0.97
Trospium chloride	0.97
Afatinib (BIBW2992)	0.97
Erythromycin Ethylsuccinate	0.97
Folinic Acid (calcium salt)	0.97
Fructose	0.97
Oxiracetam	0.97
Iron sucrose	0.97
Etretinate	0.97
Triamcinolone Acetonide	0.97
Mupirocin	0.97
Terazosin HCl	0.97
Lopinavir	0.97
VX-222 (VCH-222, Lomibuvir)	0.97
CUDC-101	0.97
Casanthranol	0.97
Halcinonide	0.97
L-Theanine	0.97
Evodiamine	0.97
Rufinamide	0.97
Octanoic acid	0.97
Sulfisoxazole	0.97
Thioguanine	0.97
Halcinonide	0.97
Laurocapram	0.97
Adrenalone HCl	0.97
Baicalin	0.97
Pazufloxacin mesylate	0.97
Pentoxyverine Citrate	0.97
Casanthranol	0.97
Amlodipine	0.97
Triflurdine (Viroptic)	0.97
Deoxycholic acid sodium salt	0.97
Desvenlafaxine Succinate	0.97
Daidzein	0.97
Mechlorethamine HCl	0.97
AHU-377 hemicalcium salt	0.97
Ginsenoside Rg1	0.97
Benactyzine hydrochloride	0.97
L-Cysteine HCl	0.97
Betrixaban	0.97
ARN-509	0.97
Teriflunomide	0.97
Dehydroandrographolide	0.97
Luteolin	0.97
CP-945598 HCl	0.97
Disopyramide	0.97
Alarelin Acetate	0.97
Etoricoxib	0.97
4-Hydroxybenzoic acid	0.97
ARN-509	0.97
GDC-0449 (Vismodegib)	0.97
Gatifloxacin hydrochloride	0.97
Saracatinib (AZD0530)	0.97
Pyrimethamine	0.97
Scopolamine hydrobromide	0.97
(R)-(+)-1,2-Dithiolane-3-pentanoic acid	0.97
Pazopanib Hydrochloride	0.97
Indomethacin	0.97
Doxorubicin	0.97
Trehalose (hydrate)	0.97
Betamethasone Dipropionate	0.97
Ingenol	0.97
Cinacalcet	0.97
Sulconazole Nitrate	0.97
Triamcinolone Acetonide	0.97
Vinorelbine	0.97
Atropine	0.97
MDV3100 (Enzalutamide)	0.97
Perindopril Erbumine	0.97
Gabexate mesylate	0.97
MK-5172	0.97
Salmeterol xinafoate	0.97
Diclofenac Potassium	0.97
CUDC-101	0.97
Desonide	0.97
Iloperidone	0.97
Canagliflozin	0.97
Hydroquinidine	0.97
Carvedilol	0.97
oxalate	0.97
Metoprolol Succinate	0.97
Fluvastatin Sodium	0.97
Clemizole hydrochloride	0.97
Prasugrel hydrochloride	0.97
Sodium 4-amiropparaty Hyalrate	0.97
Dirithromycin	0.97
Sunitinib malate	0.97
Allopurinol	0.97
Ziprasidone	0.97
Clorsulon	0.97
Isonicotinic acid	0.97
Eletriptan HBr	0.97
5-Methoxypsoralen	0.97
Clomiphene citrate	0.97
Citiolone	0.97
BIBR-1048	0.97
VX-809	0.97
Pentoxyverine Citrate	0.97
Ademetionine disulfate tosylate	0.97
Carvacrol	0.97
Toremifene Citrate	0.97
Gabexate mesylate	0.97
Sulfanilamide	0.97
Colchicine	0.97
Harmine	0.97
Cefuroxime axetil	0.97
Nefopam HCl	0.97
Pheniramine Maleate	0.97
Donepezil HCl	0.97
Amiodarone HCl	0.97
Ascomycin(FK 520)	0.97
Rivastigmine	0.97
Ceftiofur HCl	0.97
Metformin HCl	0.97
Chlorprothixene (hydrochloride)	0.97
Lithium carbonate	0.97
Argatroban	0.97
delta-Gluconolactone	0.98
Bicalutamide	0.98
Montelukast Sodium	0.98
xanthine	0.98
D-(+)-Raffinose (hydrate)	0.98
Chloroxine	0.98
Calcium dobesilate	0.98
Ipragliflozin	0.98
Cinchonine(LA40221)	0.98
Acemetacin	0.98
Pexidartinib (PLX3397)	0.98
Afatinib (BIBW2992)	0.98
Dapagliflozin ((2S)-1,2-propanediol, hydrate)	0.98
Terephthalic acid	0.98
R-(−)-Mandelic Acid	0.98
Diazoxide	0.98
Tripelennamine HCl	0.98
Sorafenib Tosylate	0.98
Vardenafil HCl Trihydrate	0.98
Clemizole hydrochloride	0.98
Acebutolol HCl	0.98
Cyproterone Acetate	0.98
Cefoperazone	0.98
Tacrolimus (FK506)	0.98
Linsitinib	0.98
Temocapril HCl	0.98
Amlexanox	0.98
Bendazol	0.98
Iron sucrose	0.98
Conivaptan HCl	0.98
Betaxolol HCl	0.98
Divalproex Sodium	0.98
Lacidipine	0.98
Rasagiline Mesylate	0.98
Quinine	0.98
Lapatinib	0.98
Ofloxacin	0.98
Arsonic acid	0.98
Pilocarpine HCl	0.98
L-Pyroglutamic acid	0.98
Bethanechol chloride	0.98
Obeticholic Acid	0.98
Palbociclib (PD0332991) Isethionate	0.98
Salicylanilide	0.98
Erythromycin	0.98
Fluocinonide	0.98
Oxaceprol	0.98
Safinamide Mesylate	0.98
Alvimopan	0.98
(-)-Lobeline hydrochloride	0.98
Hexachlorophene	0.98
Berberine hydrochloride	0.98
Xylazine HCl	0.98
Guaifensin	0.98
Phenazopyridine HCl	0.98
BIRB 796 (Doramapimod)	0.98
Deoxycholic acid	0.98
(-)-epicatechin gallate	0.98
L-Menthol	0.98
Acebutolol HCl	0.98
Cinepazide maleate	0.98
Spironolactone	0.98
Calcifediol	0.98
Indacaterol	0.98
Leuprolide Acetate	0.98
Naphazoline HCl	0.98
Desvenlafaxine	0.98
Sinomenine	0.98
Niclosamide	0.98
AICAR	0.98
Dorzolamide HCl	0.98
Aripiprazole	0.98
Terpin hydrate	0.98
Halobetasol Propionate	0.98
(R)-(+)-1,2-Dithiolane-3-pentanoic acid	0.98
Aliskiren	0.98
Sultamicillin Tosylate	0.98
Methimazole	0.98
3-n-Butylphathlide	0.98
Doxofylline	0.98
Idoxuridine	0.98
Difloxacin HCl	0.98
Cinacalcet HCl	0.98
Leflunomide	0.98
Chenodeoxycholic Acid	0.98
Tolvaptan	0.98
Folic acid	0.98
Diphenhydramine HCl	0.98
INCB-024360	0.98
Paroxetine HCl	0.98
Diethylcarbamazine citrate	0.98
Salvianolic acid B	0.98
Domiphen Bromide	0.98
Ginsenoside Rg1	0.98
Vardenafil HCl Trihydrate	0.98
Enzastaurin (LY317615)	0.98
Altretamine	0.98
Lathyrol	0.98
Tauroursodeoxycholic Acid	0.98
Sodium Monofluorophosphate	0.98
Asiatic acid	0.98
α-santonin	0.98
Ethidium bromide	0.98
Baloxavir marboxil	0.98
Enalapril Maleate	0.98
Metoclopramide HCl	0.98
Tobramycin	0.98
Fluticasone propionate	0.98
Ellagic acid	0.98
(RS)-(±)-Sulpiride	0.98
Torcetrapib	0.98
Diethylcarbamazine citrate	0.98
Vitamin K1	0.98
Atropine	0.98
caprate (10:0)	0.98
Maleimide	0.98
Cefoperazone	0.98
Fluorouracil (Adrucil)	0.98
Sulfabenzamide	0.98
Esmolol HCl	0.98
Cyclobenzaprine HCl	0.98
Rhynchophylline	0.98
Acesulfame Potassium	0.98
Dexamethasone acetate	0.98
Propofol	0.98
Vorapaxar	0.98
Melamine	0.98
Sitagliptin	0.98
Benazepril HCl	0.98
Loxoprofen Sodium	0.98
(1S)-(-)-α-Pinene	0.98
Prucalopride	0.98
Arsonic acid	0.98
Geniposide	0.98
Gimeracil	0.98
Linalool	0.98
Furfural	0.98
Maraviroc	0.98
AN-2728	0.98
Acotiamide hydrochloride	0.98
KPT-330	0.98
Moclobemide (Ro 111163)	0.98
Miconazole	0.98
Cinepazide maleate	0.98
Manidipine 2HCl	0.98
Cephalexin	0.98
Rufinamide	0.98
Rofecoxib	0.98
Darunavir	0.98
Phenformin HCl	0.98
Isovaleramide	0.98
Sodium butyrate	0.98
Nabumetone	0.98
Terpin hydrate	0.98
Acetazolamide	0.98
Bendazol	0.98
Diphemanil Methylsulfate	0.98
VX-222 (VCH-222, Lomibuvir)	0.98
Urethane	0.98
Azilsartan	0.98
Sitafloxacin Hydrate	0.98
Azithromycin	0.98
Trigonelline	0.98
Entecavir Hydrate	0.98
Phosphocreatine disodium salt	0.98
Cilastatin	0.98
Buflomedil HCl	0.98
Aristolochic Acid A	0.98
Esmolol HCl	0.98
Cefprozil	0.98
Prostaglandin E2	0.98
Psoralen	0.98
Ozagrel	0.98
Carteolol HCl	0.98
Imatinib Mesylate (STI571)	0.98
Balofloxacin Dihydrate	0.98
Dihydrotestosterone(DHT)	0.98
8-Methoxypsoralen	0.98
Eprosartan Mesylate	0.98
Batimastat (BB-94)	0.98
Azlocillin sodium salt	0.98
Ivabradine HCl	0.98
Azilsartan	0.98
DL-α-Difluoromethylornithine (hydrochloride hydrate)	0.98
Sodium ascorbate	0.98
Triclabendazole	0.98
Pemetrexed disodium hemipenta hydrate	0.98
Veratric acid	0.98
Hydroxyfasudil hydrochloride	0.98
Wedelolactone	0.98
(S)-Ketoprofen	0.98
Cisatracurium Besylate	0.98
Cloxiquine	0.98
Cyclo(RGDyK)	0.98
Dimenhydrinate	0.98
Alogliptin (SYR-322)	0.98
Plerixafor (AMD3100)	0.98
Difluprednate	0.98
Aspirin (Acetylsalicylic acid)	0.98
Crotamiton	0.98
Eugenol	0.98
Clindamycin alcoholate	0.98
Semagacestat (LY450139)	0.98
Articaine HCl	0.98
Maprotiline HCl	0.98
Tizanidine HCl	0.98
Brinzolamide	0.98
Carbetocin	0.98
Deferasirox	0.98
Methyl salicylate	0.98
Rivaroxaban	0.98
10-Hydroxycamptothecin	0.98
Diflunisal	0.98
Sennoside A	0.98
Losartan Potassium (DuP 753)	0.98
VX-809	0.98
Semagacestat (LY450139)	0.98
DAPT (GSI-IX)	0.98
Didanosine	0.98
Sorbic acid	0.98
Butoconazole nitrate	0.98
Potassium Iodide	0.98
Ethisterone	0.98
Nicardipine HCl	0.98
Lonafarnib	0.98
Proxyphylline	0.98
Rivastigmine	0.98
Ribostamycin Sulfate	0.98
Levodopa	0.98
Ropivacaine Mesilate	0.98
Psoralen	0.98
Paclitaxel (Taxol)	0.98
Fluconazole hydrate	0.98
Lopinavir	0.98
Tilmicosin	0.98
NAD+	0.98
Noscapine HCl	0.98
4-Aminobenzoic acid	0.98
Dehydroepiandrosterone (DHEA)	0.98
Calcipotriol	0.98
Amlodipine	0.98
VX-661	0.98
Pemetrexed	0.98
Sorbic acid	0.98
Leucovorin Calcium	0.98
Bivalirudin Trifluoroacetate	0.98
Quercetin dihydrate	0.98
Nicotinic Acid	0.98
Sodium Monensin	0.98
Enrofloxacin	0.98
Casanthranol	0.98
Epiandrosterone	0.98
Trifluoperazine 2HCl	0.98
Methenamine	0.98
Venlafaxine	0.98
Spectinomycin dihydrochloride	0.98
Aminophylline	0.98
Alogliptin (SYR-322)	0.98
Nicotine	0.98
Carteolol HCl	0.98
Cilomilast	0.98
Nicotine Difartrate	0.98
Heparin sodium	0.98
MLN2238	0.98
Amsacrine hydrochloride	0.98
Risperidone	0.98
Zinc Pyrithione	0.98
Ketoprofen	0.98
Nilotinib(AMN-107)	0.98
Etretinate	0.98
Ethambutol HCl	0.98
Indapamide	0.98
Licofelone	0.98
Bevantolol hydrochloride	0.98
Bergenin	0.98
Suramin hexasodium salt	0.98
Clevidipine Butyrate	0.98
2-Deoxy-D-ribose	0.98
Canrenone	0.98
Chloroxylenol	0.98
Phenindione	0.98
Propranolol HCl	0.98
Fumagillin	0.98
Dichlorphenamide	0.98
Dehydroandrographolide	0.98
Quinidine	0.98
Isoniazid	0.98
Octreotide acetate	0.98
Retigabine	0.98
Progesterone	0.98
Aminoglutethimide	0.98
Hydroquinone	0.98
Roflumilast	0.98
Erythromycin Ethylsuccinate	0.98
Almotriptan Malate	0.98
Fidaxomicin	0.98
Nitrendipine	0.98
PMSF	0.98
MDV3100 (Enzalutamide)	0.98
Boceprevir	0.98
Daclatasvir (BMS-790052)	0.98
Enrofloxacin	0.98
PSI-7977	0.98
Hygromycin B	0.98
Norethindrone	0.98
Azelnidipine	0.98
Asiaticoside	0.98
Aminoglutethimide	0.98
Amodiaquine dihydrochloride dihydrate	0.98
Isatin	0.98
Sildenafil mesylate	0.98
Fosamprenavir Calcium Salt	0.98
Phthalic acid	0.98
Pioglitazone HCl	0.98
Zalcitabine	0.98
Marimastat	0.98
6-Methoxy-2-naphthoic acid	0.98
Lamotrigine	0.98
Isoniazid	0.98
Domperidone	0.98
Linoleic Acid	0.98
Tasisulam	0.98
Vitamin A Acetate	0.98
Dapagliflozin ((2S)-1,2-propanediol, hydrate)	0.98
Geneticin, G-418 Sulfate	0.98
Estrone	0.98
Zalcitabine	0.98
Acetamide	0.98
GDC-0941	0.98
Allopurinol	0.98
Sinomenine	0.98
Danoprevir (RG7227)	0.98
Natamycin	0.98
Nafamostat Mesylate(FUT-175)	0.98
Pimasertib (AS-703026)	0.98
4-Nitrophenol	0.98
2'-Deoxyadenosine monohydrate	0.98
Isoconazole nitrate	0.98
Maraviroc	0.98
Arsonic acid	0.98
Azilsartan Medoxomil	0.98
Diltiazem HCl	0.98
Taurolidine	0.98
Enoxolone	0.98
Naproxen Sodium	0.98
Apixaban	0.98
D-Tartaric acid	0.98
Sucralose	0.98
Sulfamethoxazole	0.98
MDV3100 (Enzalutamide)	0.98
Pramoxine HCl	0.98
Lynestrenol	0.98
Linifanib (ABT-869)	0.98
Didanosine	0.98
Tetracaine HCl	0.98
Isoprenaline HCl	0.98
Folinic Acid (calcium salt)	0.98
Carvacrol	0.98
Calcium Gluceptate	0.98
Naratriptan	0.98
L-Threonine	0.98
AG-120	0.98
Repaglinide	0.98
Rifampin	0.98
Dehydroepiandrosterone acetate	0.98
Diclofenac Sodium	0.98
Tyrosol	0.98
Atorvastatin Calcium	0.98
Trometamol	0.98
Carbidopa	0.98
Bivalirudin Trifluoroacetate	0.98
(6-)ε-​Aminocaproic acid	0.98
Dasatinib (BMS-354825)	0.98
Ciclopirox	0.98
Bisoprolol fumarate	0.98
Bisacodyl	0.98
Amitriptyline HCl	0.98
Glibenclamide	0.98
Retigabine	0.98
(+,-)-Octopamine HCl	0.98
Pheniramine Maleate	0.98
Naringin Dihydrochalcone	0.98
Terbinafine HCl	0.98
Cinacalcet HCl	0.98
Doxylamine Succinate	0.98
Carbidopa	0.98
Vitamin A Acetate	0.98
Lesinurad	0.98
Isoproterenol sulfate dihydrate	0.98
Phthalic acid	0.98
Oxiconazole (nitrate)	0.98
Betamethasone Valerate	0.98
Batimastat (BB-94)	0.98
Carbetocin	0.98
Ketorolac tromethamine salt	0.98
Amlexanox	0.98
Tamoxifen Citrate	0.98
Pralidoxime Iodide	0.98
Acetazolamide	0.98
Dexpanthenol	0.98
Pamidronate Disodium	0.98
DAPT (GSI-IX)	0.98
Methazolamide	0.98
Carazolol	0.98
1,2-Dioleoyl-3-trimethylammoniumpropane (chloride)	0.98
Squalene	0.98
Salicylamide	0.98
Guanidine HCl	0.98
Epiandrosterone	0.98
Cediranib (AZD217)	0.98
Ivermectin	0.98
Nebivolol	0.98
Epleremone	0.98
L-Hydroxyproline	0.98
Harpagoside	0.98
Brucine	0.98
Sulconazole Nitrate	0.98
DCA	0.98
Doxycycline HCl	0.98
Carsalam	0.98
Acarbose	0.98
Docosanol (Abreua)	0.98
Levosimendan	0.98
Minoxidil	0.98
Esculin	0.98
Geranyl acetate	0.98
H-Cit-OH	0.98
INCB-024360	0.98
Sulfisoxazole	0.98
Difloxacin HCl	0.98
Promestriene	0.98
Levofloxacin	0.98
10-DAB (10-Deacetylbaccatin)	0.98
Pasiniazid	0.98
MK-4827	0.98
Prucalopride	0.98
Lamotrigine	0.98
Geranyl acetate	0.98
Terephthalic acid	0.98
Moclobemide (Ro 111163)	0.98
PCI-32765 (Ibrutinib)	0.98
Metronidazole	0.98
Berberine Sulfate	0.98
Carbenoxolone disodium	0.98
Eptifibatide Acetate	0.98
Doxazosin Mesylate	0.98
Citiolone	0.98
Melphalan	0.98
Acemetacin	0.98
Flopropione	0.98
Pentadecanoic Acid	0.98
Dabigatran etexilate mesylate	0.98
Testosterone Enanthate	0.98
Indapamide	0.98
Difluprednate	0.98
LY2784544	0.98
Aliskiren	0.98
Lawsone	0.98
Penicillamine	0.98
Amiloride HCl dihydrate	0.98
Nifuroxazide	0.98
Thiamphenicol	0.98
Resorcinol	0.98
Piromidic Acid	0.98
Nicotine	0.98
Ethamsylate	0.98
Nicaraven	0.98
Cisapride	0.98
Mitiglinide Calcium	0.98
Thalidomide	0.98
Luliconazole	0.98
Docosanol (Abreua)	0.98
Prostaglandin E2	0.98
Diltiazem HCl	0.98
Erdosteine	0.98
Taurine	0.98
Procaine	0.98
Clotrimazole	0.98
Chlorcyclizine (hydrochloride)	0.98
Aminoglutethimide	0.98
Zalcitabine	0.98
ABT-199	0.98
Bephenium Hydroxynaphthoate	0.98
Ivabradine HCl	0.98
H-Ser-OH	0.98
GLPG0634	0.98
Rivastigmine Tartrate	0.98
Mafenide hydrochloride	0.98
Voglibose	0.98
Benactyzine hydrochloride	0.98
Pemetrexed	0.98
Vorapaxar	0.98
Nelfinavir	0.98
Vitexicarpin	0.98
Ruxolitinib (INCB018424)	0.98
Obeticholic Acid	0.98
Nimodipine	0.98
Brinzolamide	0.98
Wedelolactone	0.98
Alfacalcidol	0.98
Secnidazole	0.98
Amlodipine	0.98
(-)-Lobeline hydrochloride	0.98
Mecamylamine hydrochloride	0.98
Risperidone	0.98
Ospemifene	0.98
Protionamide	0.98
Umeclidinium bromide	0.98
Diiodohydroxyquinoline	0.98
Pyridoxal hydrochloride	0.98
Lovastatin	0.98
Pyridoxal 5 phosphate	0.98
Dehydroepiandrosterone (DHEA)	0.98
Chloroxine	0.98
Memantine hydrochloride	0.98
Alibendol	0.98
Bardoxolone methyl	0.98
Cinnarizine	0.98
ATP disodium salt	0.98
Canrenone	0.98
Nifuroxazide	0.98
Dithranol	0.98
Acetylcholine iodide	0.98
DL-Menthol	0.98
Manidipine	0.98
Dibucaine (Cinchocaine) HCl	0.98
Amuvatinib (MP-470, HPK 56)	0.98
Yohimbine Hydrochloride	0.98
L-Arginine (hydrochloride)	0.98
Nimesulide	0.98
Isoprenaline HCl	0.98
Nepafenac	0.98
Flubendazole	0.98
Naphazoline HCl	0.98
Sodium Tauroursodeoxycholate (TUDC)	0.98
Helicid	0.98
Amprenavir (agenerase)	0.98
Oxybuprocaine HCl	0.98
Tetrahydrozoline HCl	0.98
(+,-)-Octopamine HCl	0.98
(-)-Borneol	0.98
Flecainide acetate	0.98
Nitrofurazone	0.98
Ramipril	0.98
Marimastat	0.98
Sumatriptan Succinate	0.98
adipate	0.98
Rabeprazole sodium	0.98
Mepenzolate Bromide	0.98
Cholic acid	0.98
2-Deoxy-D-glucose	0.98
Acetylcholine Chloride	0.98
Sodium Monofluorophosphate	0.98
Enoxacin (Penetrex)	0.98
Dehydrocostus Lactone	0.98
xanthine	0.98
Fenoldopam (mesylate)	0.98
Ridaforolimus (Deforolimus, MK-8669)	0.98
Ganetespib (STA-9090)	0.98
Ethisterone	0.98
Vitamin A	0.98
Abscisic Acid (Dormin)	0.98
Tolfenamic Acid	0.98
Lovastatin	0.98
Vitamin E Acetate	0.98
Amidopyrine	0.98
Andrographolide	0.98
Naftopidil	0.98
Terbinafine	0.98
Oxeladin Citrate	0.98
Irisflorentin	0.98
Etofylline	0.98
Aniracetam	0.98
Galanthamine HBr	0.98
Cefdinir	0.98
Panaxtriol	0.98
D-Ribose	0.98
Estradiol	0.98
(S)-Crizotinib	0.98
Terconazole	0.98
VX-680 (MK-0457,Tozasertib)	0.98
Letermovir	0.98
Iniparib (BSI-201)	0.98
Acetamide	0.98
Inulin	0.98
Amlodipine Besylate	0.98
Levobupivacaine HCl	0.98
Avibactam sodium	0.98
Guanethidine (sulfate)	0.99
L-Asparagine	0.99
Alendronate sodium	0.99
D-Pantothenate sodium	0.99
Crotaline	0.99
Delavirdine mesylate	0.99
Resazurin sodium salt	0.99
Sunitinib malate	0.99
4-Hydroxybenzoic acid	0.99
Cisatracurium Besylate	0.99
Vitamin D3	0.99
Dantrolene (sodium hemiheptahydrate)	0.99
Tropisetron	0.99
Naringin	0.99
Diosmetin	0.99
Orphenadrine Citrate	0.99
Edaravone	0.99
Rimantadine Hydrochloride	0.99
Alosetron Hydrochloride	0.99
Axitinib (AG 013736)	0.99
Flunisolide	0.99
Cefprozil	0.99
Carbenicillin, Disodium Salt	0.99
D-(−)-Fructose	0.99
Thiostrepton	0.99
Pentoxifylline	0.99
Lynestrenol	0.99
Cinnamaldehyde	0.99
Gimeracil	0.99
Oxybutynin	0.99
[truncated: 4,745 more rows]

## Sheet: Fig.1e Deletions
Small molecule_ID	Deletions [RU]	MMEJ [RU]
25_C4313_0.1uM	1	0.92
17_B3436_10uM	2.92	6.03
05_A4407_0.1uM	1.38	2.77
16_B2270_10uM	1.9	2.31
10_B1476_1.0uM	1.16	2.11
04_A4056_0.1uM	1.12	2.06
07_A8504_10uM	1.07	1.97
06_A8325_1.0uM	1.38	1.92
03_A3921_0.01uM	1.76	1.88
10_B1507_0.1uM	0.94	1.81
07_A8421_10uM	1.52	1.75
16_B2279_10uM	1.31	1.74
10_B1504_10uM	1.02	1.69
23-24-29_N1600_10uM	1.57	1.66
04_A4341_0.1uM	1	1.65
01_A1796_1.0uM	1.14	1.65
10_B1484_10uM	0.99	1.61
16_B2270_1.0uM	1.51	1.61
10_B1561_1.0uM	0.88	1.6
09_B1414_10uM	0.84	1.6
21_C6129_1.0uM	1.11	1.58
16_B2166_10uM	1.1	1.57
04_A4187_0.1uM	1.02	1.57
18_B6176_0.1uM	1.14	1.57
10_B1560_1.0uM	0.89	1.57
10_B1458_1.0uM	0.91	1.57
18_B5954_0.01uM	1.08	1.56
03_A3412_1.0uM	1.1	1.56
04_A4080_0.1uM	1.07	1.55
16_B2280_0.1uM	1.11	1.55
10_B1598_1.0uM	0.97	1.55
10_B1483_0.1uM	1	1.55
10_B1571_1.0uM	0.94	1.54
16_B3283_10uM	1.11	1.54
10_B1487_10uM	1.09	1.54
10_B1532_10uM	1	1.53
21_C6210_0.1uM	1.24	1.53
10_B1514_1.0uM	0.93	1.53
21_C6137_1.0uM	1.1	1.52
10_B1508_10uM	0.96	1.52
10_B1474_10uM	1	1.52
10_B1565_10uM	0.92	1.52
04_A4319_1.0uM	1.04	1.51
10_B1490_10uM	0.89	1.51
10_B1506_1.0uM	0.91	1.5
02_A3381_0.1uM	1.02	1.5
28_M1199_1.0uM	1.05	1.5
10_B1573_10uM	0.87	1.5
10_B1461_0.1uM	0.86	1.49
21_C6136_1.0uM	1.3	1.49
10_B1558_1.0uM	0.92	1.49
04_A4240_10uM	1.01	1.49
04_A4324_0.1uM	1.03	1.49
28_M1201_10uM	1.04	1.48
01_A1267_1.0uM	1.19	1.48
15_B2150_1.0uM	1.04	1.48
18_B6073_10uM	1.09	1.47
10_B1485_1.0uM	0.97	1.47
10_B1598_0.1uM	0.95	1.46
21_N1338_1.0uM	1.28	1.46
10_B1555_0.1uM	0.93	1.46
10_B1575_0.1uM	0.96	1.46
21_C6225_0.1uM	1.19	1.46
15_B2072_10uM	1.04	1.46
10_B1517_10uM	0.78	1.46
04_A4350_0.1uM	1	1.46
15_B2070_0.1uM	1.12	1.45
04_A4347_10uM	0.94	1.45
02_A3151_0.1uM	1.02	1.45
10_B1562_10uM	0.98	1.45
16_B3290_1.0uM	1.02	1.45
03_A3664_1.0uM	1.11	1.44
10_B1521_1.0uM	0.86	1.44
21_M1301_0.1uM	1.19	1.44
16_B2249_10uM	1.07	1.44
04_A4327_0.1uM	1	1.44
16_B2264_0.1uM	1.06	1.44
01_A1267_10uM	0.99	1.44
16_B2231_10uM	1.17	1.43
10_B1485_0.1uM	0.92	1.43
10_B1516_0.1uM	0.85	1.43
18_B6157_10uM	1.16	1.43
10_B1476_0.1uM	0.95	1.43
10_B1575_10uM	0.95	1.43
10_B1482_10uM	0.98	1.43
16_B2213_10uM	1.02	1.42
04_A4237_10uM	0.98	1.42
01_A1745_0.1uM	1.15	1.42
04_A4306_0.1uM	1.03	1.42
10_B1568_1.0uM	0.94	1.42
04_A4302_0.1uM	1.1	1.42
18_B6032_0.1uM	1.18	1.41
10_B1564_10uM	0.83	1.41
17_B3525_10uM	1.29	1.41
09_B1411_10uM	1.32	1.41
03_A3496_0.1uM	1.16	1.41
04_A4326_0.1uM	1.05	1.41
10_B1593_0.1uM	0.85	1.41
27_C6496_0.1uM	1.16	1.41
10_B1474_1.0uM	0.91	1.41
01_A1778_0.1uM	1.14	1.41
03_A3709_0.1uM	1.08	1.4
03_A3744_1.0uM	1.03	1.4
01_A2415_10uM	1.28	1.4
16_B2252_0.1uM	1.06	1.4
21_C6283_0.1uM	1.09	1.4
10_B1594_10uM	0.87	1.4
04_A4216_1.0uM	0.92	1.4
10_B1600_10uM	0.87	1.4
16_B2210_10uM	0.99	1.39
05_A5275_0.1uM	1.16	1.39
10_B1543_0.1uM	0.85	1.39
09_B1453_10uM	1.24	1.39
18_B6526_1.0uM	1.01	1.39
10_B1460_1.0uM	0.92	1.39
21_C6133_10uM	1.01	1.39
03_A3856_0.1uM	1.24	1.39
16_B2207_0.1uM	1.06	1.38
10_B1564_0.1uM	0.9	1.38
18_B6736_0.1uM	1	1.38
10_B1477_1.0uM	0.85	1.38
03_A3875_10uM	1.14	1.38
10_B1496_0.1uM	0.81	1.38
10_B1504_1.0uM	0.88	1.38
10_B1515_10uM	0.96	1.37
04_A4323_0.1uM	1	1.37
22_N1840_10uM	1.1	1.37
04_A4098_1.0uM	0.56	1.37
01_A2415_0.1uM	1.15	1.37
10_B1554_1.0uM	1	1.37
16_B3290_10uM	1.01	1.37
28_C7161_1.0uM	0.88	1.37
10_B1512_10uM	0.94	1.37
11_B1655_10uM	1.21	1.37
16_B2241_0.1uM	1.14	1.37
16_B2268_1.0uM	1.11	1.37
10_B1483_1.0uM	0.9	1.37
15_B2087_0.1uM	1.09	1.37
10_B1508_0.1uM	0.9	1.37
04_A4233_0.1uM	1.04	1.37
20_C3278_10uM	1.02	1.36
10_B1576_1.0uM	0.85	1.36
01_A1736_1.0uM	1.07	1.36
26_C6429_10uM	1.03	1.36
18_B4981_0.1uM	1.03	1.36
04_A4330_10uM	1.11	1.36
22_N1846_10uM	1.16	1.35
10_B1496_10uM	0.81	1.35
27_C6757_10uM	1.15	1.35
04_A4099_1.0uM	0.98	1.35
01_A2197_1.0uM	1.11	1.35
21_N1369_10uM	1.01	1.35
10_B1485_10uM	0.92	1.35
05_A4369_0.1uM	1.11	1.35
18_B4954_0.1uM	1	1.35
02_A3162_10uM	1.1	1.35
09_B1392_10uM	1.46	1.35
15_B2075_0.1uM	1.1	1.35
01_A2431_1.0uM	1.05	1.35
27_C6494_10uM	1.23	1.35
18_B5954_0.001uM	0.97	1.34
03_A3926_1.0uM	0.97	1.34
11_B1670_10uM	1.1	1.34
10_B1556_1.0uM	0.96	1.34
11_B1620_10uM	1.26	1.34
05_A4393_0.001uM	1.07	1.34
04_A4320_10uM	1	1.34
10_B1482_0.1uM	0.88	1.34
10_B1475_0.1uM	0.8	1.34
05_A5059_0.1uM	1.08	1.34
11_B1721_10uM	1.13	1.34
23-24-29_N1482_10uM	1.29	1.34
07_A8529_1.0uM	1.05	1.34
10_B1484_1.0uM	0.86	1.34
16_B2223_10uM	1.02	1.34
02_A3177_0.1uM	1.04	1.34
10_B1481_10uM	0.99	1.34
03_A3758_1.0uM	1.12	1.34
04_A4181_1.0uM	1	1.34
10_B1503_0.1uM	0.81	1.34
10_B1484_0.1uM	0.92	1.34
10_B1601_10uM	0.95	1.33
10_B1510_0.1uM	0.79	1.33
16_B2264_1.0uM	1.11	1.33
02_A3009_10uM	0.76	1.33
17_B3488_1.0uM	1.06	1.33
04_A4070_1.0uM	1.01	1.33
04_A4073_0.1uM	1.02	1.33
16_B2213_0.1uM	0.98	1.33
11_B1671_1.0uM	1.09	1.33
04_A4074_1.0uM	1.02	1.33
16_B2196_10uM	1.07	1.32
10_B1482_1.0uM	0.89	1.32
01_A1334_10uM	1.09	1.32
18_B6153_0.1uM	0.96	1.32
03_A3451_0.1uM	1.16	1.32
16_B2271_1.0uM	1.1	1.32
21_C6313_0.1uM	1	1.32
10_B1488_0.1uM	0.94	1.32
02_A3320_0.1uM	1.05	1.32
10_B1561_0.1uM	1.02	1.32
21_C6180_1.0uM	1.1	1.32
15_B2134_0.1uM	1.07	1.32
07_A8446_0.1uM	1.05	1.32
02_A2664_0.1uM	1.04	1.32
10_B1549_0.1uM	0.93	1.32
10_B1547_1.0uM	0.94	1.32
02_A3001_0.1uM	1	1.31
21_C6192_0.1uM	1.09	1.31
17_B4784_1.0uM	1.06	1.31
10_B1489_0.1uM	0.84	1.31
10_B1573_0.1uM	0.92	1.31
05_A5854_10uM	1.12	1.31
10_B1508_1.0uM	0.83	1.31
21_N1359_0.1uM	1.13	1.31
18_B5854_0.1uM	0.96	1.31
04_A4038_1.0uM	0.96	1.31
07_A8497_10uM	1.05	1.31
02_A2547_0.1uM	1.12	1.31
10_B1562_0.1uM	0.85	1.31
16_B3300_10uM	1.04	1.31
07_A8495_0.1uM	1.09	1.31
11_B1666_10uM	1.26	1.31
27_C6858_1.0uM	1.08	1.31
15_B2141_10uM	1.01	1.31
25_B7813_0.1uM	1.09	1.31
02_A2782_1.0uM	0.96	1.31
01_A1670_10uM	1.1	1.3
11_B1660_10uM	1.27	1.3
17_B3309_10uM	1.1	1.3
11_B1725_1.0uM	1.16	1.3
18_B6139_0.1uM	0.93	1.3
10_B1461_1.0uM	0.92	1.3
18_B6452_1.0uM	0.87	1.3
09_B1389_0.1uM	1.16	1.3
04_A4221_0.01uM	1.18	1.3
25_B6098_0.1uM	1.04	1.3
21_M1301_1.0uM	1.05	1.3
11_B1643_10uM	1.16	1.3
05_A5489_1.0uM	1.12	1.3
02_A2852_0.1uM	0.98	1.3
02_A3316_1.0uM	1.05	1.3
16_B2276_10uM	1.05	1.3
02_A2842_10uM	0.98	1.3
10_B1481_0.1uM	0.9	1.3
01_A1932_1.0uM	0.96	1.3
10_B1569_1.0uM	0.87	1.3
11_B1613_10uM	1.21	1.3
04_A4176_1.0uM	1.04	1.3
01_A1307_10uM	1.13	1.3
01_A1720_1.0uM	1.06	1.3
02_A2610_0.1uM	1.05	1.29
01_A1947_0.1uM	1	1.29
23-24-29_N2258_1.0uM	1.18	1.29
18_B5990_1.0uM	1.06	1.29
26_C6469_1.0uM	0.98	1.29
04_A4302_10uM	1.01	1.29
05_A5183_0.1uM	1.09	1.29
10_B1532_1.0uM	1.01	1.29
21_C6298_0.1uM	1.09	1.29
03_A3920_0.01uM	1.78	1.29
04_A4341_1.0uM	0.97	1.29
16_B2242_0.1uM	1.01	1.29
16_B2224_10uM	1.1	1.29
16_B2274_1.0uM	1.07	1.29
16_B2231_0.1uM	1.02	1.29
02_A2516_1.0uM	1.05	1.29
27_C6705_10uM	0.97	1.29
11_B1673_10uM	1.19	1.29
07_A8428_10uM	1.12	1.29
05_A4368_10uM	1.02	1.29
27_C6488_1.0uM	1.13	1.29
21_C6315_0.1uM	1.1	1.28
02_A3383_0.1uM	1.1	1.28
23-24-29_N1847_1.0uM	1.07	1.28
03_A3606_0.1uM	1.09	1.28
10_B1471_0.1uM	0.93	1.28
02_A2842_0.1uM	1.02	1.28
10_B1473_1.0uM	0.83	1.28
02_A2587_0.1uM	0.93	1.28
19_B7341_1.0uM	1.04	1.28
16_B2246_10uM	1.14	1.28
16_B2214_10uM	1.17	1.28
21_C6137_10uM	1	1.28
11_B1671_10uM	1.18	1.28
11_B1727_1.0uM	1.11	1.28
14_B1959_1.0uM	1.16	1.28
10_B1552_0.1uM	0.9	1.28
15_B2149_1.0uM	0.95	1.28
01_A1796_10uM	1.02	1.28
04_A4135_0.1uM	1	1.28
10_B1558_0.1uM	0.9	1.28
05_A4360_10uM	1.11	1.28
15_B2063_10uM	1	1.28
18_B6396_0.1uM	1.11	1.28
10_B1506_0.1uM	1.02	1.28
04_A4324_1.0uM	1.02	1.28
10_B1520_10uM	0.87	1.28
05_A5346_1.0uM	1.07	1.28
16_B2266_1.0uM	1.09	1.28
06_A8219_0.1uM	1.07	1.28
10_B1496_1.0uM	0.87	1.28
21_C6149_0.1uM	1.11	1.28
22_N1826_10uM	1.17	1.28
22_N1704_10uM	1.09	1.27
04_A4327_1.0uM	0.97	1.27
16_B2203_10uM	1.03	1.27
02_A2845_1.0uM	0.94	1.27
10_B1501_10uM	0.97	1.27
05_A5786_0.1uM	1.25	1.27
03_A4014_0.1uM	1.04	1.27
16_B2284_0.1uM	0.99	1.27
16_B3225_1.0uM	1.1	1.27
10_B1566_0.1uM	0.93	1.27
16_B2197_1.0uM	1.15	1.27
27_C6484_0.1uM	1.13	1.27
22_N1625_1.0uM	1.11	1.27
04_A4036_10uM	0.92	1.27
03_A3892_0.01uM	1.22	1.27
16_B2275_0.1uM	0.96	1.27
18_B4888_10uM	0.98	1.27
27_C6703_0.1uM	1.06	1.27
03_A3653_0.1uM	1.01	1.27
16_B2195_0.1uM	0.97	1.27
16_B3234_0.1uM	0.96	1.27
04_A4350_10uM	0.96	1.27
03_A4022_0.1uM	1.01	1.27
22_N1677_0.1uM	1.11	1.27
16_B2251_0.1uM	0.93	1.27
07_A8529_10uM	1.13	1.27
15_B2113_10uM	1.11	1.27
09_B1336_10uM	1.09	1.27
11_B1716_10uM	1.11	1.26
10_B1503_1.0uM	0.83	1.26
03_A3708_10uM	1.02	1.26
16_B2257_1.0uM	0.97	1.26
18_B6189_0.1uM	1.08	1.26
15_B2148_10uM	1.12	1.26
11_B1670_0.1uM	1	1.26
10_B1486_1.0uM	0.91	1.26
16_B2205_0.1uM	1	1.26
04_A4337_10uM	1.02	1.26
10_B1506_10uM	1.08	1.26
04_A4334_1.0uM	1.04	1.26
01_A1602_0.1uM	0.98	1.26
21_C6114_1.0uM	0.91	1.26
26_C6478_0.1uM	0.98	1.26
02_A2917_0.1uM	0.95	1.26
06_A8322_0.001uM	1.43	1.26
11_B1677_10uM	1.19	1.26
23-24-29_N2333_1.0uM	1.19	1.26
02_A3021_0.1uM	0.95	1.26
07_A8458_0.1uM	1.03	1.26
02_A3298_1.0uM	1.06	1.26
21_C6115_0.1uM	0.98	1.26
28_M1407_0.1uM	0.98	1.26
04_A4330_1.0uM	1.26	1.26
16_B2300_0.1uM	1.1	1.26
15_B2059_1.0uM	1.09	1.26
16_B2196_0.1uM	1	1.26
11_B1672_10uM	1.2	1.26
02_A3153_0.1uM	1.07	1.25
18_B5986_10uM	0.98	1.25
01_A1450_10uM	0.97	1.25
04_A4138_0.1uM	1.04	1.25
16_B3283_0.1uM	0.97	1.25
11_B1611_10uM	1.21	1.25
15_B2153_0.1uM	0.96	1.25
04_A4082_0.1uM	1	1.25
19_B7005_10uM	1.03	1.25
02_A3021_10uM	1.06	1.25
23-24-29_B7347_1.0uM	1.02	1.25
28_C6963_10uM	1.08	1.25
03_A3865_0.1uM	0.98	1.25
10_B1458_10uM	0.83	1.25
18_B6586_0.1uM	1.08	1.25
11_B1710_0.1uM	1.08	1.25
16_B2271_0.1uM	1.03	1.25
04_A4040_0.1uM	1.1	1.25
05_A5854_1.0uM	1.11	1.25
15_B2056_1.0uM	1.06	1.25
04_A4317_0.1uM	0.98	1.25
10_B1464_0.001uM	1.05	1.25
14_B1945_1.0uM	1.04	1.25
16_B2207_1.0uM	1.01	1.25
21_N1315_1.0uM	1.08	1.25
05_A5710_10uM	1.14	1.25
11_B1704_10uM	1.15	1.25
10_B1555_10uM	0.85	1.25
21_C6160_1.0uM	1.02	1.25
10_B1520_1.0uM	0.82	1.25
07_A8442_0.1uM	1.03	1.24
28_C7157_10uM	1.02	1.24
01_A1447_1.0uM	1.17	1.24
18_B6148_0.1uM	1.06	1.24
10_B1464_0.1uM	0.92	1.24
22_N2075_0.1uM	1.04	1.24
07_A8482_1.0uM	0.99	1.24
03_A3631_0.0001uM	1.19	1.24
28_C7097_1.0uM	1.02	1.24
23-24-29_N2275_10uM	1.15	1.24
15_B2104_1.0uM	0.98	1.24
04_A4237_1.0uM	1.07	1.24
15_B2131_0.1uM	1.03	1.24
16_B2257_0.1uM	1.03	1.24
22_N1828_10uM	1.02	1.24
02_A2515_1.0uM	1.09	1.24
10_B1473_0.1uM	1.01	1.24
10_B1490_0.1uM	0.86	1.24
18_B6068_0.1uM	1.03	1.24
03_A3865_1.0uM	1.07	1.24
21_N1305_0.1uM	1.11	1.24
04_A4337_1.0uM	0.98	1.24
09_B1457_1.0uM	1.08	1.24
02_A3244_0.1uM	0.98	1.24
16_B3267_0.1uM	1.1	1.24
18_B5996_10uM	0.89	1.24
04_A4343_0.1uM	0.98	1.24
04_A4334_0.1uM	0.99	1.24
10_B1514_10uM	0.94	1.24
02_A3004_0.1uM	1.02	1.24
04_A4348_0.1uM	0.98	1.23
07_A8513_0.1uM	1.06	1.23
17_B3676_0.1uM	1	1.23
21_N1360_10uM	1.1	1.23
18_B6128_0.1uM	1.03	1.23
13_B1935_1.0uM	1.18	1.23
16_B2210_0.1uM	0.92	1.23
23-24-29_N2309_1.0uM	1.21	1.23
03_A3599_0.1uM	0.93	1.23
15_B2071_0.1uM	1.03	1.23
16_B2281_10uM	1.16	1.23
07_A8422_0.1uM	1.08	1.23
10_B1486_10uM	0.92	1.23
07_A8453_10uM	1.15	1.23
02_A2575_0.1uM	1.19	1.23
19_B8711_10uM	1.07	1.23
15_B2144_10uM	1.03	1.23
15_B2051_0.1uM	1.05	1.23
03_A3618_1.0uM	0.96	1.23
05_A4383_10uM	1.11	1.23
09_B1369_1.0uM	1.18	1.23
13_B1931_10uM	1.23	1.23
05_A5226_1.0uM	1.12	1.23
05_A5710_1.0uM	1.1	1.23
02_A2949_0.1uM	0.94	1.23
21_N1305_1.0uM	1.07	1.23
04_A4344_10uM	0.94	1.23
09_B1358_10uM	1.13	1.23
07_A8433_1.0uM	1.1	1.23
05_A5173_1.0uM	1.08	1.23
18_B4982_0.001uM	1.03	1.23
21_C6223_1.0uM	0.92	1.23
07_A8484_10uM	1.08	1.23
15_B2093_1.0uM	1.03	1.23
11_B1628_10uM	1.1	1.23
01_A1652_0.1uM	1.06	1.23
17_B3677_0.1uM	0.98	1.23
26_C6399_10uM	1.18	1.23
18_B6134_1.0uM	1.04	1.23
22_N1615_10uM	0.99	1.23
03_A3606_1.0uM	0.97	1.23
21_C6115_1.0uM	0.99	1.23
03_A3918_1.0uM	1.09	1.22
02_A2917_10uM	1.01	1.22
06_A8234_10uM	0.67	1.22
18_B5994_10uM	1.01	1.22
25_C3253_10uM	1.13	1.22
10_B1568_10uM	0.91	1.22
23-24-29_A3543_1.0uM	1.06	1.22
02_A3139_10uM	0.99	1.22
09_B1429_10uM	1.06	1.22
10_B1560_0.1uM	0.87	1.22
04_A4322_10uM	1.01	1.22
23-24-29_N1766_0.1uM	1.07	1.22
04_A4168_10uM	1.01	1.22
18_B6149_0.1uM	0.98	1.22
04_A4349_0.1uM	1.06	1.22
23-24-29_N2371_10uM	1.12	1.22
10_B1564_1.0uM	0.85	1.22
22_N1900_10uM	0.99	1.22
09_B1341_10uM	1.11	1.22
18_B4871_1.0uM	1.05	1.22
03_A3405_0.1uM	1.17	1.22
19_B7590_1.0uM	0.97	1.22
11_B1663_10uM	1.12	1.22
19_B7174_10uM	0.96	1.22
06_A8408_1.0uM	0.92	1.22
06_A8377_10uM	0.97	1.22
11_B1723_10uM	1.08	1.22
03_A3683_1.0uM	0.99	1.22
17_B3436_0.001uM	0.94	1.22
10_B1516_1.0uM	0.9	1.22
02_A3178_0.1uM	1.05	1.22
02_A2813_0.1uM	0.93	1.22
05_A5059_1.0uM	1.03	1.22
04_A4083_1.0uM	1.12	1.22
16_B2280_10uM	0.93	1.22
18_B6022_1.0uM	0.87	1.22
09_B1373_1.0uM	1.1	1.22
03_A3966_0.01uM	0.89	1.22
25_B8352_10uM	1.14	1.21
10_B1511_0.1uM	0.87	1.21
05_A5323_1.0uM	1.03	1.21
03_A3653_1.0uM	1.1	1.21
10_B1489_10uM	0.9	1.21
10_B1481_1.0uM	0.78	1.21
10_B1488_1.0uM	0.86	1.21
10_B1507_1.0uM	0.84	1.21
17_B3465_1.0uM	1.05	1.21
16_B2240_0.1uM	0.96	1.21
05_A5573_0.1uM	1.03	1.21
17_B4809_1.0uM	0.97	1.21
10_B1593_10uM	0.83	1.21
07_A8516_0.1uM	1.06	1.21
01_A1720_0.1uM	0.93	1.21
18_B4872_0.1uM	0.88	1.21
08_A8539_10uM	1.17	1.21
01_A2025_1.0uM	1.01	1.21
11_B1726_10uM	1.21	1.21
23-24-29_N2408_10uM	1.14	1.21
07_A8423_10uM	1.04	1.21
26_C4559_1.0uM	1.04	1.21
03_A3709_1.0uM	1.08	1.21
15_B2154_0.1uM	1.05	1.21
22_N1778_10uM	1.04	1.21
05_A5294_0.1uM	1.03	1.21
02_A3004_1.0uM	0.95	1.21
03_A3433_0.1uM	1.02	1.21
03_A3920_0.001uM	1.17	1.21
01_A1334_0.1uM	0.97	1.21
01_A2036_10uM	1.15	1.21
17_B4795_1.0uM	1.05	1.21
11_B1666_0.1uM	1.11	1.21
05_A5010_1.0uM	1.13	1.21
18_B5904_1.0uM	1.05	1.21
09_B1449_0.1uM	1.04	1.21
03_A3727_0.1uM	0.98	1.21
04_A4336_0.1uM	1	1.21
23-24-29_N2189_1.0uM	1.05	1.21
23_N2256_0.001uM	1.02	1.21
28_M1324_0.1uM	1.11	1.21
27_C6494_0.1uM	1.07	1.21
01_A1903_10uM	1.1	1.21
10_B1468_10uM	0.86	1.21
01_A1295_10uM	1.09	1.21
13_B1899_10uM	1.11	1.21
09_B1353_0.1uM	1.09	1.21
22_N1699_0.1uM	1.1	1.21
09_B1338_10uM	1.18	1.21
21_C6177_1.0uM	1.03	1.21
21_C6298_1.0uM	1	1.21
16_B2291_10uM	0.95	1.21
15_B2133_0.1uM	0.92	1.21
18_B6012_0.1uM	0.96	1.21
04_A4099_0.1uM	0.97	1.21
05_A4370_0.1uM	1.01	1.21
26_C6400_10uM	0.99	1.2
03_A3733_0.1uM	1.05	1.2
11_B1683_1.0uM	1.1	1.2
16_B2216_1.0uM	1.09	1.2
11_B1604_1.0uM	1.08	1.2
09_B1441_1.0uM	1.06	1.2
06_A8384_10uM	1.06	1.2
26_C6479_10uM	1.07	1.2
01_A1412_0.1uM	0.99	1.2
06_A8333_1.0uM	0.98	1.2
11_B1603_10uM	1.09	1.2
09_B1377_10uM	1.02	1.2
18_B6176_10uM	1.09	1.2
11_B1673_1.0uM	1.19	1.2
02_A2548_0.1uM	1	1.2
28_C6883_1.0uM	1.05	1.2
23-24-29_N2182_1.0uM	1.13	1.2
18_B6396_1.0uM	0.95	1.2
01_A1855_0.1uM	1.11	1.2
02_A3316_10uM	0.96	1.2
16_B2243_0.1uM	1.03	1.2
09_B1377_1.0uM	1	1.2
02_A3392_1.0uM	1	1.2
02_A2547_1.0uM	0.96	1.2
11_B1659_10uM	1.12	1.2
23-24-29_N2307_1.0uM	1.1	1.2
16_B2288_1.0uM	1.09	1.2
10_B1483_10uM	1	1.2
15_B2078_1.0uM	1.02	1.2
09_B1347_10uM	1.08	1.2
22_N1862_10uM	0.98	1.2
03_A3919_1.0uM	1.08	1.2
23-24-29_N2334_1.0uM	1.11	1.2
10_B1480_1.0uM	0.79	1.2
15_B2143_0.1uM	1.05	1.2
09_B1443_10uM	0.96	1.2
09_B1454_0.1uM	1.13	1.2
16_B2242_1.0uM	1.08	1.2
15_B2117_10uM	1.13	1.2
11_B1683_10uM	1.12	1.2
02_A3009_0.1uM	1.02	1.2
15_B2092_10uM	1.02	1.2
02_A3145_1.0uM	0.95	1.2
18_B5965_10uM	0.95	1.2
01_A1765_0.0001uM	1.13	1.2
22_N1877_0.1uM	1.01	1.2
25_B3255_1.0uM	0.97	1.2
16_B2249_1.0uM	0.97	1.2
09_B1394_10uM	0.99	1.2
09_B1369_10uM	1.11	1.2
09_B1407_1.0uM	0.77	1.2
12_B1785_1.0uM	0.9	1.2
01_A1903_0.1uM	1	1.2
07_A8426_0.1uM	0.99	1.2
02_A3335_0.1uM	0.94	1.2
09_B1353_1.0uM	1.1	1.2
15_B2061_0.1uM	1.14	1.2
03_A3660_1.0uM	1.02	1.2
11_B1668_10uM	1.16	1.19
07_A8429_0.1uM	1.08	1.19
10_B1547_0.1uM	0.94	1.19
23-24-29_N2282_0.1uM	1.03	1.19
16_B2278_10uM	1.03	1.19
03_A3856_1.0uM	1.19	1.19
15_B2134_1.0uM	1.01	1.19
15_B2139_10uM	1.05	1.19
18_B4968_1.0uM	1.05	1.19
19_B7174_0.1uM	0.97	1.19
10_B1511_1.0uM	0.9	1.19
11_B1606_1.0uM	1.11	1.19
22_N1719_10uM	1.03	1.19
27_C6504_0.1uM	1.05	1.19
05_A4364_10uM	1.06	1.19
01_A2355_0.1uM	1.13	1.19
01_A1684_10uM	0.95	1.19
21_C6244_0.1uM	1	1.19
19_B7781_0.1uM	1.01	1.19
02_A3345_10uM	1	1.19
22_N1826_1.0uM	1.08	1.19
05_A5226_10uM	1.03	1.19
05_A5970_10uM	1.1	1.19
11_B1604_10uM	1.15	1.19
10_B1510_1.0uM	0.81	1.19
04_A4219_10uM	0.89	1.19
07_A8522_10uM	1	1.19
10_B1598_10uM	0.81	1.19
04_A4237_0.1uM	0.94	1.19
04_A4322_0.1uM	1.06	1.19
23-24-29_N2456_10uM	1.05	1.19
23-24-29_N2471_10uM	1.14	1.19
10_B1573_1.0uM	0.92	1.19
11_B1709_10uM	1.05	1.19
20_C5167_0.1uM	0.95	1.19
17_B3488_10uM	0.99	1.19
15_B2056_0.1uM	0.95	1.19
09_B1445_10uM	1.12	1.19
01_A1267_0.1uM	1.25	1.19
16_B2292_1.0uM	1	1.19
22_N1582_1.0uM	1.06	1.19
11_B1724_0.1uM	1.06	1.19
05_A4362_0.1uM	1.05	1.19
07_A8496_1.0uM	1.07	1.19
21_N1327_0.1uM	0.96	1.19
10_B1501_1.0uM	0.87	1.19
02_A3003_1.0uM	1.06	1.19
02_A3018_0.1uM	1.02	1.19
11_B1692_10uM	1.06	1.19
02_A3159_0.1uM	0.98	1.19
11_B1616_10uM	1.12	1.19
23-24-29_N2577_0.1uM	1.14	1.18
10_B1545_0.1uM	0.81	1.18
11_B1664_10uM	1.14	1.18
16_B2232_0.1uM	1	1.18
10_B1568_0.1uM	0.9	1.18
21_M1226_10uM	1.08	1.18
27_C6634_10uM	1.07	1.18
04_A4141_0.1uM	0.97	1.18
27_C6577_0.1uM	1.08	1.18
01_A2489_0.1uM	1.01	1.18
23-24-29_N2535_10uM	1.11	1.18
05_A5375_1.0uM	1.01	1.18
11_B1623_10uM	1.17	1.18
05_A5322_10uM	0.97	1.18
27_C6858_10uM	1.2	1.18
16_B2235_10uM	0.96	1.18
22_N1650_0.1uM	1.08	1.18
06_A8393_1.0uM	1.05	1.18
05_A5183_1.0uM	1.04	1.18
27_C6504_1.0uM	1	1.18
01_A2324_0.1uM	0.94	1.18
10_B1487_1.0uM	0.9	1.18
07_A8428_1.0uM	0.97	1.18
07_A8449_10uM	1.03	1.18
01_A1425_0.1uM	0.96	1.18
27_C6716_10uM	1.03	1.18
02_A3233_0.1uM	1.01	1.18
03_A3877_0.1uM	1	1.18
11_B1726_0.1uM	1.03	1.18
03_A3791_0.1uM	1.02	1.18
17_B3411_0.1uM	0.99	1.18
22_N1949_0.1uM	1.02	1.18
11_B1699_10uM	1.08	1.18
07_A8423_0.1uM	1.11	1.18
21_M1200_0.1uM	1.02	1.18
09_B1452_10uM	1.11	1.18
12_B1755_10uM	1.04	1.18
03_A3919_0.1uM	1.1	1.18
27_C6634_1.0uM	1.08	1.18
10_B1468_0.1uM	0.9	1.18
26_C6471_1.0uM	1.02	1.18
19_B7907_10uM	0.97	1.18
04_A4326_10uM	0.88	1.18
27_C6659_0.1uM	1.05	1.18
10_B1571_10uM	0.85	1.18
04_A4074_0.1uM	1.02	1.18
04_A4350_1.0uM	0.93	1.18
18_B6135_0.1uM	0.97	1.18
15_B2090_0.1uM	1.07	1.18
23-24-29_N2702_1.0uM	1.07	1.18
10_B1520_0.1uM	0.9	1.18
11_B1693_0.1uM	1.07	1.18
03_A3707_1.0uM	0.97	1.18
21_C6293_0.1uM	0.99	1.18
15_B2099_0.1uM	1.02	1.18
09_B1361_10uM	1.09	1.18
27_C6493_0.1uM	1.1	1.18
01_A2436_10uM	1.06	1.18
27_C6744_10uM	1.04	1.18
18_B4888_0.1uM	0.91	1.18
11_B1696_10uM	1.12	1.18
11_B1612_1.0uM	1.18	1.18
09_B1341_1.0uM	1.03	1.18
21_N1382_10uM	0.96	1.18
16_B2246_1.0uM	0.98	1.18
23-24-29_N1856_0.1uM	1.12	1.18
22_N1845_0.1uM	1.12	1.18
10_B1554_0.1uM	0.89	1.17
04_A4316_1.0uM	1.06	1.17
04_A4078_10uM	0.95	1.17
21_C6278_1.0uM	1.03	1.17
28_M1391_10uM	1.07	1.17
22_N1496_1.0uM	0.98	1.17
27_C6499_10uM	1.07	1.17
01_A2511_10uM	0.99	1.17
09_B1441_10uM	1.02	1.17
10_B1486_0.1uM	0.78	1.17
18_B6137_1.0uM	0.99	1.17
27_C6716_0.1uM	0.97	1.17
04_A4304_1.0uM	1.07	1.17
10_B1468_1.0uM	0.83	1.17
04_A4141_1.0uM	1.02	1.17
02_A2884_10uM	1.01	1.17
23-24-29_N2282_1.0uM	1.01	1.17
27_C6716_1.0uM	1.03	1.17
17_B3431_0.1uM	1.03	1.17
16_B2236_0.1uM	0.98	1.17
10_B1477_10uM	0.93	1.17
13_B1870_10uM	1.02	1.17
19_C3106_10uM	0.98	1.17
16_B2275_1.0uM	0.98	1.17
11_B1708_10uM	1.05	1.17
10_B1576_0.1uM	0.97	1.17
27_C6589_0.1uM	1.08	1.17
15_B2091_1.0uM	0.96	1.17
27_C6485_10uM	0.97	1.17
07_A8416_1.0uM	0.99	1.17
12_B1821_1.0uM	1.13	1.17
10_B1543_10uM	0.88	1.17
03_A3863_1.0uM	1.05	1.17
01_A1664_0.1uM	0.95	1.17
04_A4157_1.0uM	0.96	1.17
09_B1393_10uM	0.99	1.17
04_A4176_0.1uM	0.93	1.17
05_A4457_10uM	0.97	1.17
28_C7122_0.1uM	1.09	1.17
21_N1486_0.1uM	1.1	1.17
04_A4078_1.0uM	0.98	1.17
16_B2244_0.1uM	1.03	1.17
03_A3689_1.0uM	1.04	1.17
23-24-29_N2282_10uM	1.08	1.17
11_B1723_0.1uM	0.91	1.17
14_B1993_0.1uM	1.01	1.17
07_A8502_0.1uM	1.07	1.17
16_B2232_1.0uM	0.97	1.17
18_B6156_10uM	0.99	1.17
23-24-29_N2189_10uM	1.13	1.17
02_A2552_1.0uM	1.02	1.17
26_C6376_1.0uM	0.95	1.17
11_B1608_10uM	1.19	1.17
04_A4233_1.0uM	0.99	1.17
01_A1313_10uM	1.03	1.17
04_A4084_0.1uM	1.07	1.17
27_C6660_0.1uM	0.95	1.17
18_B5965_0.1uM	0.96	1.17
21_M1376_0.1uM	1.03	1.17
11_B1655_0.1uM	1.08	1.17
04_A4037_0.1uM	1.07	1.17
02_A3348_1.0uM	0.94	1.17
06_A8204_0.1uM	0.91	1.17
04_A4319_0.1uM	0.99	1.17
22_N1678_0.1uM	1.03	1.17
11_B1666_1.0uM	1.17	1.17
01_A1684_1.0uM	1.05	1.17
03_A3789_0.1uM	1.06	1.16
15_B2115_1.0uM	0.93	1.16
09_B1346_0.1uM	1.05	1.16
04_A4227_0.1uM	0.91	1.16
06_A8235_1.0uM	1.08	1.16
09_B1446_1.0uM	1.05	1.16
09_B1343_10uM	1.21	1.16
10_B1480_0.1uM	0.76	1.16
02_A2845_10uM	1.03	1.16
09_B1369_0.1uM	1.11	1.16
23-24-29_N2333_0.1uM	1.09	1.16
07_A8424_10uM	1.02	1.16
18_B6038_10uM	1.07	1.16
10_B1515_0.1uM	0.88	1.16
15_B2126_1.0uM	1.05	1.16
15_B2083_10uM	0.95	1.16
04_A4328_0.1uM	0.99	1.16
16_B2229_10uM	1.19	1.16
04_A4334_10uM	0.99	1.16
02_A3209_0.1uM	1.03	1.16
15_B2083_0.1uM	1.04	1.16
09_B1355_10uM	1.15	1.16
04_A4317_1.0uM	0.92	1.16
10_B1594_0.1uM	0.84	1.16
07_A8435_10uM	1.03	1.16
21_C6124_1.0uM	1.14	1.16
07_A8530_10uM	0.9	1.16
05_A5354_10uM	0.99	1.16
16_B2230_10uM	1.07	1.16
28_C6949_1.0uM	1.19	1.16
21_N1358_1.0uM	1.09	1.16
21_N1486_1.0uM	1.04	1.16
21_C6298_10uM	1.03	1.16
18_B6134_10uM	1.02	1.16
10_B1460_10uM	0.82	1.16
23-24-29_N2771_1.0uM	1.13	1.16
07_A8421_0.1uM	1	1.16
05_A5047_10uM	1.2	1.16
16_B2162_1.0uM	0.97	1.16
05_A4368_1.0uM	1.02	1.16
16_B2224_0.1uM	0.94	1.16
10_B1593_1.0uM	0.81	1.16
10_B1513_0.1uM	0.87	1.16
26_C6391_1.0uM	1.09	1.16
20_C5468_0.1uM	1.05	1.16
01_A1855_10uM	1.06	1.16
27_C6712_10uM	0.97	1.16
05_A5010_10uM	1.07	1.16
22_N1778_0.1uM	1.11	1.16
12_B1825_10uM	1.07	1.16
07_A8422_10uM	1.06	1.16
16_B2197_0.1uM	0.96	1.16
03_A3564_1.0uM	1.09	1.16
23-24-29_N2418_0.1uM	1.06	1.16
28_C6905_0.1uM	1.03	1.16
04_A4074_10uM	1.03	1.16
05_A4394_0.00001uM	1.09	1.16
26_C5802_10uM	1.06	1.16
16_B2272_1.0uM	1.08	1.16
18_B4964_1.0uM	0.96	1.16
22_N1615_0.1uM	1.05	1.15
11_B1651_10uM	1.14	1.15
01_A2513_10uM	0.99	1.15
03_A3688_0.1uM	1.13	1.15
21_N1490_0.1uM	1.1	1.15
11_B1727_10uM	1.19	1.15
16_B3300_1.0uM	0.99	1.15
15_B2126_0.1uM	1.02	1.15
01_A2036_1.0uM	0.98	1.15
22_N1708_10uM	1.03	1.15
16_B2166_0.1uM	0.93	1.15
16_B2262_1.0uM	1.03	1.15
19_B7587_0.1uM	0.96	1.15
03_A3918_0.1uM	0.98	1.15
11_B1684_10uM	1.14	1.15
09_B1365_1.0uM	1.02	1.15
11_B1706_10uM	1.06	1.15
03_A3875_0.1uM	1.06	1.15
05_A5220_1.0uM	1.02	1.15
12_B1783_10uM	1.12	1.15
23-24-29_N1807_1.0uM	1.07	1.15
21_C6320_1.0uM	0.88	1.15
11_B1678_10uM	1.15	1.15
03_A3546_1.0uM	1.02	1.15
03_A4033_0.1uM	1.03	1.15
19_B8631_1.0uM	0.96	1.15
02_A3403_0.1uM	1.04	1.15
16_B2229_1.0uM	1.02	1.15
15_B2156_10uM	1.02	1.15
28_C6948_0.001uM	1.01	1.15
01_A1805_1.0uM	0.99	1.15
03_A3893_0.1uM	1.03	1.15
05_A4395_0.1uM	1	1.15
16_B2158_1.0uM	0.98	1.15
09_B1368_1.0uM	1.18	1.15
10_B1554_10uM	1	1.15
04_A4187_1.0uM	0.98	1.15
11_B1647_10uM	1.14	1.15
10_B1515_1.0uM	0.78	1.15
22_N1768_10uM	0.98	1.15
06_A8392_1.0uM	0.94	1.15
16_B2194_10uM	1.07	1.15
03_A3528_1.0uM	1.1	1.15
20_C4188_10uM	1.08	1.15
23-24-29_N2159_1.0uM	1.04	1.15
03_A3551_1.0uM	1.06	1.15
11_B1648_10uM	1.11	1.15
03_A4032_0.1uM	1.09	1.15
16_B2225_1.0uM	1.02	1.15
14_B1946_10uM	1.08	1.15
22_N1833_0.1uM	0.98	1.15
01_A2415_1.0uM	1.12	1.15
16_B2158_0.1uM	1.04	1.15
22_N1722_10uM	0.97	1.15
16_B2158_10uM	1.05	1.15
04_A4107_0.1uM	0.97	1.15
05_A5489_0.1uM	1.08	1.15
14_B1970_10uM	1.07	1.15
03_A3768_1.0uM	1.01	1.15
07_A8446_10uM	1.01	1.15
22_N1680_10uM	1.06	1.15
07_A8468_0.1uM	1.03	1.15
09_B1386_10uM	1.12	1.15
20_C3560_1.0uM	1.02	1.15
15_B2108_10uM	1.01	1.15
22_N1867_10uM	1.05	1.15
02_A3261_10uM	0.95	1.15
10_B1551_0.1uM	0.89	1.15
15_B2090_1.0uM	1.11	1.15
05_A5710_0.1uM	1.01	1.15
28_C7054_0.1uM	1.12	1.15
26_C6475_0.1uM	0.99	1.15
16_B2196_1.0uM	1.02	1.15
21_N1490_1.0uM	1.11	1.15
10_B1549_1.0uM	0.86	1.15
10_B1521_10uM	0.81	1.15
04_A4346_0.1uM	0.95	1.15
23-24-29_N1492_0.1uM	1.01	1.15
21_N1358_0.1uM	1.09	1.15
15_B2068_1.0uM	1.01	1.15
23-24-29_N2706_10uM	1.1	1.15
02_A2548_1.0uM	0.92	1.15
09_B1453_1.0uM	1.01	1.15
08_A8542_1.0uM	1.1	1.14
02_A2515_10uM	0.97	1.14
15_B2120_0.1uM	1	1.14
12_B1830_0.1uM	1.05	1.14
14_B1982_1.0uM	1.01	1.14
15_B2106_10uM	0.89	1.14
07_A8472_0.1uM	0.99	1.14
22_N1804_0.1uM	1.03	1.14
04_A4211_0.1uM	0.83	1.14
16_B2223_0.1uM	0.97	1.14
05_A4367_0.1uM	1.11	1.14
10_B1471_10uM	0.82	1.14
08_A8686_1.0uM	1.01	1.14
22_N1768_0.1uM	1.07	1.14
03_A4034_10uM	1.04	1.14
15_B2073_1.0uM	1.07	1.14
07_A8420_0.1uM	1.01	1.14
15_B2150_0.1uM	1	1.14
23-24-29_N2703_10uM	1.07	1.14
10_B1509_1.0uM	0.86	1.14
28_C7015_0.1uM	0.89	1.14
13_B1932_10uM	1.04	1.14
18_B4976_0.1uM	1.06	1.14
16_B2237_1.0uM	1.09	1.14
14_B1947_0.1uM	0.98	1.14
09_B1418_1.0uM	1.02	1.14
17_B3341_1.0uM	0.99	1.14
17_B3474_1.0uM	1.04	1.14
23-24-29_N2131_10uM	1.05	1.14
05_A4377_0.1uM	0.99	1.14
11_B1685_10uM	1.11	1.14
21_C6320_0.1uM	0.96	1.14
22_N1719_0.1uM	1.05	1.14
03_A3599_10uM	1.01	1.14
26_C6131_10uM	1.03	1.14
15_B2106_0.1uM	1	1.14
04_A4099_10uM	1.01	1.14
19_B7205_0.1uM	1.02	1.14
15_B2102_10uM	0.99	1.14
04_A4340_10uM	1.05	1.14
11_B1716_0.1uM	0.98	1.14
02_A2577_0.1uM	0.95	1.14
05_A5618_10uM	1.08	1.14
14_B1967_10uM	1.06	1.14
27_C6659_1.0uM	1.03	1.14
16_B2235_1.0uM	1	1.14
16_B2200_1.0uM	1.06	1.14
23-24-29_N2788_10uM	1.09	1.14
27_C6864_0.1uM	0.93	1.14
03_A3708_0.1uM	1.05	1.14
05_A5932_0.1uM	1	1.14
16_B3283_1.0uM	1.01	1.14
22_N1949_1.0uM	0.97	1.14
12_B1839_0.1uM	1.11	1.14
05_A5511_10uM	1.02	1.14
23-24-29_N1356_0.1uM	0.99	1.14
11_B1605_10uM	1.11	1.14
03_A3722_1.0uM	0.97	1.14
07_A8420_1.0uM	0.98	1.14
25_B1962_10uM	1.08	1.14
06_A8309_10uM	1.02	1.14
25_B7813_1.0uM	1.05	1.14
02_A3392_10uM	1.03	1.14
10_B1471_1.0uM	0.8	1.14
16_B2246_0.1uM	1.05	1.14
18_B6148_1.0uM	0.94	1.14
02_A3313_0.1uM	0.86	1.14
12_B1755_0.1uM	1.03	1.14
02_A2884_0.1uM	0.97	1.14
05_A4394_0.1uM	0.59	1.13
11_B1717_1.0uM	0.95	1.13
15_B2076_10uM	1.1	1.13
04_A4232_0.1uM	1.03	1.13
01_A1366_0.1uM	1.1	1.13
25_B8453_0.1uM	1.14	1.13
01_A1313_0.1uM	0.97	1.13
04_A4141_10uM	0.97	1.13
04_A4182_0.1uM	0.99	1.13
03_A3681_0.1uM	1.07	1.13
03_A3552_1.0uM	0.95	1.13
01_A2456_1.0uM	1.02	1.13
01_A2510_10uM	1	1.13
04_A4304_0.1uM	1.04	1.13
11_B1665_10uM	1.06	1.13
17_B3373_10uM	1.08	1.13
28_C7080_10uM	0.86	1.13
01_A1755_0.1uM	1.11	1.13
23-24-29_N1831_0.1uM	1.07	1.13
21_C6249_0.1uM	0.95	1.13
21_C6180_10uM	1.09	1.13
06_A8398_1.0uM	0.97	1.13
07_A8447_0.1uM	1.03	1.13
25_B1875_1.0uM	1.07	1.13
03_A4024_10uM	1.04	1.13
10_B1539_1.0uM	0.82	1.13
02_A3009_1.0uM	0.96	1.13
21_C6225_10uM	1.04	1.13
06_A8335_10uM	1.63	1.13
10_B1459_1.0uM	0.83	1.13
16_B2248_0.1uM	0.93	1.13
07_A8424_1.0uM	0.92	1.13
11_B1675_10uM	1.21	1.13
11_B1669_10uM	1.16	1.13
22_N1708_0.1uM	0.93	1.13
22_N1941_10uM	1	1.13
11_B1612_10uM	1.14	1.13
13_B1904_1.0uM	1.01	1.13
27_C6864_1.0uM	1.02	1.13
02_A3142_0.1uM	0.98	1.13
10_B1501_0.1uM	0.83	1.13
17_B3460_0.1uM	1.1	1.13
26_C5222_0.1uM	1	1.13
06_A8311_10uM	0.93	1.13
23-24-29_N1875_0.1uM	1.05	1.13
11_B1725_10uM	1.19	1.13
15_B2088_10uM	1	1.13
02_A3388_0.1uM	0.94	1.13
02_A3159_1.0uM	0.88	1.13
27_C6632_0.1uM	1.01	1.13
23-24-29_B7347_0.1uM	1.03	1.13
27_C6722_10uM	0.99	1.13
06_A8321_10uM	0.83	1.13
15_B2136_10uM	1.01	1.13
22_N1935_10uM	1.06	1.13
03_A3952_0.1uM	0.96	1.13
05_A4364_1.0uM	0.99	1.13
10_B1513_10uM	0.77	1.13
02_A3191_1.0uM	0.93	1.13
18_B4953_1.0uM	0.94	1.13
22_N1613_10uM	1.06	1.13
07_A8458_1.0uM	1.09	1.13
05_A4362_1.0uM	1.07	1.13
17_B3404_1.0uM	1.05	1.13
10_B1553_10uM	0.92	1.13
16_B2274_0.1uM	0.97	1.13
09_B1429_0.1uM	1.01	1.13
01_A1929_1.0uM	1.02	1.13
13_B1913_10uM	1.01	1.13
16_B2236_1.0uM	0.96	1.13
01_A1307_0.1uM	1.04	1.13
13_B1936_1.0uM	1.01	1.13
04_A4340_0.1uM	1.03	1.13
21_N1338_0.1uM	1.03	1.13
05_A5226_0.1uM	1.09	1.13
11_B1675_0.1uM	0.94	1.13
05_A5065_10uM	1.04	1.13
15_B2064_10uM	0.96	1.13
23-24-29_N2758_1.0uM	1.03	1.13
18_B6153_1.0uM	0.98	1.13
21_N1442_10uM	0.98	1.13
26_C6131_0.1uM	1.02	1.13
07_A8470_1.0uM	0.99	1.13
15_B2104_0.1uM	0.78	1.13
27_C6667_1.0uM	1.03	1.12
06_A8356_1.0uM	0.97	1.12
02_A2942_0.1uM	0.97	1.12
14_B2039_1.0uM	0.99	1.12
11_B1725_0.1uM	1.03	1.12
12_B1820_10uM	1.02	1.12
27_C6485_1.0uM	1.05	1.12
27_C6594_1.0uM	1.01	1.12
02_A3327_1.0uM	0.95	1.12
02_A3020_10uM	0.96	1.12
07_A8496_0.1uM	1.11	1.12
11_B1667_1.0uM	1.13	1.12
03_A3631_0.00001uM	1	1.12
01_A1296_0.1uM	1.07	1.12
28_C7193_1.0uM	0.94	1.12
22_N1901_10uM	1.1	1.12
23-24-29_N1806_10uM	1.04	1.12
22_N1625_10uM	1.07	1.12
08_B1092_10uM	1	1.12
25_B1050_10uM	1.24	1.12
05_A4366_1.0uM	1.03	1.12
07_A8452_1.0uM	1.02	1.12
14_B2037_10uM	0.99	1.12
09_B1412_1.0uM	1.06	1.12
10_B1552_10uM	0.77	1.12
19_B7846_10uM	0.97	1.12
21_N1272_1.0uM	1.04	1.12
09_B1418_0.1uM	1.11	1.12
27_C6588_1.0uM	0.94	1.12
16_B2218_1.0uM	0.9	1.12
25_B8389_10uM	1.04	1.12
12_B1783_1.0uM	1.02	1.12
28_C7104_1.0uM	0.93	1.12
13_B1840_10uM	1.08	1.12
17_B3465_0.1uM	1.09	1.12
11_B1691_10uM	1.1	1.12
04_A4306_1.0uM	1.07	1.12
15_B2088_0.1uM	0.99	1.12
06_A8247_1.0uM	1.05	1.12
03_A3727_1.0uM	0.95	1.12
16_B2171_10uM	0.95	1.12
22_N1713_1.0uM	1.05	1.12
05_A5384_0.1uM	0.96	1.12
03_A3738_0.1uM	0.89	1.12
20_C3278_0.1uM	1.03	1.12
11_B1610_10uM	1.16	1.12
16_B2234_1.0uM	1.01	1.12
07_A8482_10uM	1.03	1.12
04_A4327_10uM	0.97	1.12
05_A4366_10uM	1	1.12
02_A3308_1.0uM	0.93	1.12
10_B1530_0.1uM	0.91	1.12
19_B7617_10uM	1.02	1.12
14_B1989_10uM	1.1	1.12
05_A5059_10uM	1.02	1.12
28_C7106_0.1uM	0.99	1.12
15_B2094_0.1uM	1.06	1.12
10_B1479_10uM	0.87	1.12
18_B6135_10uM	0.83	1.12
15_B2066_10uM	0.96	1.12
04_A4070_0.1uM	0.99	1.12
06_A8348_10uM	0.96	1.12
06_A8190_1.0uM	0.88	1.12
18_B6329_0.1uM	1	1.12
25_A8710_10uM	0.93	1.12
03_A3967_1.0uM	0.93	1.12
27_C6791_10uM	1.05	1.12
05_A5183_10uM	1.01	1.12
16_B2253_10uM	1.04	1.12
28_C7059_10uM	1.06	1.12
04_A4096_0.1uM	0.99	1.12
17_B4806_0.1uM	1.03	1.12
15_B2125_0.1uM	0.97	1.12
05_A5181_10uM	1.06	1.12
14_B1979_10uM	1.05	1.12
08_A8553_1.0uM	0.98	1.12
03_A3887_0.1uM	1.08	1.12
05_A5786_1.0uM	1.08	1.12
06_A8380_10uM	1.02	1.12
07_A8525_10uM	1.11	1.12
02_A2553_0.1uM	0.95	1.12
14_B1951_1.0uM	0.95	1.12
25_B3439_10uM	1.08	1.12
02_A3308_10uM	0.95	1.12
01_A2489_1.0uM	1	1.12
26_C6403_0.1uM	0.95	1.12
10_B1480_10uM	0.89	1.12
28_M1278_1.0uM	1.1	1.12
11_B1689_10uM	1.1	1.12
16_B2237_10uM	0.99	1.12
21_C6278_10uM	0.88	1.12
07_A8447_1.0uM	1.01	1.11
25_A3421_1.0uM	1.1	1.11
27_C6517_0.1uM	1.01	1.11
18_B5864_1.0uM	0.89	1.11
14_B1972_10uM	1.02	1.11
05_A5065_1.0uM	1	1.11
23-24-29_N2758_10uM	1.08	1.11
26_C6386_10uM	1.05	1.11
25_A8221_1.0uM	1.05	1.11
17_B3466_0.1uM	1	1.11
22_N1825_10uM	1.06	1.11
15_B2127_1.0uM	0.95	1.11
10_B1532_0.1uM	0.76	1.11
07_A8504_1.0uM	0.98	1.11
08_B1045_1.0uM	1.06	1.11
19_B7201_10uM	0.95	1.11
14_B1949_10uM	1.1	1.11
07_A8485_0.1uM	0.99	1.11
20_C5183_0.1uM	0.94	1.11
06_A8391_10uM	0.9	1.11
20_C4902_0.1uM	1.06	1.11
17_B3542_0.1uM	1.06	1.11
27_C6773_0.1uM	1.11	1.11
23-24-29_M1425_1.0uM	1.04	1.11
27_C6492_1.0uM	1.04	1.11
04_A4082_1.0uM	0.95	1.11
16_B3225_0.1uM	0.99	1.11
16_B2261_1.0uM	0.94	1.11
25_B5462_1.0uM	1.07	1.11
05_A5424_10uM	0.98	1.11
02_A2974_0.1uM	0.94	1.11
09_B1420_1.0uM	1	1.11
27_C6493_10uM	1.03	1.11
26_C6471_0.1uM	0.96	1.11
07_A8521_1.0uM	1.06	1.11
22_N1901_1.0uM	1.05	1.11
21_N1289_0.1uM	1.16	1.11
05_A5318_1.0uM	1.03	1.11
13_B1889_10uM	1	1.11
01_A1670_0.1uM	0.91	1.11
10_B1545_1.0uM	0.88	1.11
09_B1455_10uM	1.08	1.11
15_B2111_0.1uM	0.97	1.11
25_C3253_0.1uM	1.07	1.11
27_C6498_0.1uM	1.07	1.11
15_B2093_0.1uM	1	1.11
28_C6974_0.1uM	0.99	1.11
07_A8512_0.1uM	1.02	1.11
18_B6036_0.1uM	1.06	1.11
09_B1331_1.0uM	1.07	1.11
02_A2575_10uM	1	1.11
23-24-29_N2117_1.0uM	1.08	1.11
11_B1690_10uM	1.13	1.11
23-24-29_N2702_10uM	1.09	1.11
07_A8463_1.0uM	1.09	1.11
25_B2030_10uM	1.01	1.11
16_B2272_10uM	1.01	1.11
17_B4784_10uM	0.94	1.11
18_B4885_0.1uM	0.97	1.11
03_A3618_0.1uM	1.03	1.11
28_M1199_0.1uM	0.99	1.11
22_N1880_1.0uM	1.07	1.11
23-24-29_N1600_0.1uM	0.97	1.11
09_B1415_10uM	1.04	1.11
15_B2091_0.1uM	1.11	1.11
23-24-29_N2131_0.1uM	1	1.11
16_B2238_1.0uM	0.99	1.11
14_B2050_1.0uM	1	1.11
05_A4368_0.1uM	0.96	1.11
08_B1277_1.0uM	1.1	1.11
10_B1477_0.1uM	0.88	1.11
27_C6789_1.0uM	1.07	1.11
13_B1846_10uM	0.95	1.11
05_A5399_0.1uM	1	1.11
15_B2057_1.0uM	0.95	1.11
21_C6305_0.1uM	1.01	1.11
22_N1823_1.0uM	1.02	1.11
05_A5294_10uM	1.03	1.11
23-24-29_N2558_0.1uM	1.06	1.11
26_C6473_1.0uM	1.07	1.11
09_B1365_0.1uM	1.1	1.11
22_N1855_1.0uM	1.08	1.11
07_A8492_0.1uM	0.95	1.11
16_B2224_1.0uM	1	1.11
02_A3278_1.0uM	0.88	1.11
16_B2241_1.0uM	1	1.11
11_B1605_0.1uM	1.09	1.11
02_A3313_10uM	0.99	1.11
21_M1202_1.0uM	1.03	1.11
15_B2055_1.0uM	0.98	1.11
27_C6522_0.1uM	1.08	1.11
15_B2101_1.0uM	1.02	1.11
15_B2086_1.0uM	1	1.11
16_B3267_10uM	0.98	1.11
07_A8429_10uM	0.98	1.11
02_A3384_10uM	1.02	1.11
09_B1351_0.1uM	0.96	1.11
11_B1609_10uM	1.11	1.11
13_B1903_10uM	0.98	1.11
15_B2089_1.0uM	0.98	1.11
19_B7903_10uM	0.97	1.11
15_B2127_0.1uM	0.93	1.11
11_B1671_0.1uM	1.02	1.1
03_A3967_10uM	1.06	1.1
17_B3449_10uM	1.02	1.1
06_A8392_10uM	0.95	1.1
07_A8469_0.1uM	0.96	1.1
15_B2113_0.1uM	1.03	1.1
27_C6669_1.0uM	1	1.1
02_A2852_10uM	0.88	1.1
15_B2150_10uM	0.95	1.1
22_N1833_1.0uM	1	1.1
04_A4040_1.0uM	1.05	1.1
05_A5793_0.1uM	1.1	1.1
02_A3001_1.0uM	0.91	1.1
09_B1356_0.1uM	1.11	1.1
05_A5790_10uM	0.74	1.1
22_N2032_0.1uM	1.04	1.1
07_A8432_10uM	0.99	1.1
11_B1668_1.0uM	1.17	1.1
21_N1359_1.0uM	1.07	1.1
19_B7456_10uM	0.94	1.1
25_B8600_0.1uM	1.02	1.1
19_B7845_10uM	0.97	1.1
05_A5634_10uM	1.01	1.1
09_B1447_1.0uM	1.06	1.1
01_A2097_10uM	1.01	1.1
11_B1649_10uM	1.08	1.1
10_B1566_1.0uM	0.8	1.1
05_A4367_1.0uM	1.11	1.1
22_N2076_0.1uM	1.01	1.1
16_B2240_10uM	0.98	1.1
07_A8427_10uM	1.05	1.1
11_B1658_10uM	1.03	1.1
16_B2198_0.1uM	0.91	1.1
09_B1444_1.0uM	1.05	1.1
09_B1420_0.1uM	1.01	1.1
09_B1354_1.0uM	1.06	1.1
05_A4601_10uM	0.91	1.1
16_B3300_0.1uM	0.9	1.1
01_A1765_0.00001uM	1.05	1.1
22_N1838_1.0uM	0.97	1.1
21_C6215_0.1uM	0.93	1.1
07_A8433_10uM	1.06	1.1
09_B1334_10uM	0.97	1.1
27_C6769_0.1uM	1.04	1.1
19_B7005_0.1uM	1.07	1.1
04_A4316_10uM	0.9	1.1
27_C6495_10uM	1	1.1
11_B1677_1.0uM	1.08	1.1
02_A2586_10uM	0.98	1.1
09_B1423_10uM	0.99	1.1
15_B2112_0.1uM	1.06	1.1
03_A3856_10uM	1.05	1.1
01_A1684_0.1uM	1.05	1.1
21_C6293_10uM	0.93	1.1
07_A8486_10uM	0.98	1.1
20_C5503_1.0uM	1	1.1
11_B1614_10uM	1.08	1.1
04_A4338_0.1uM	1.02	1.1
10_B1509_0.1uM	0.79	1.1
23-24-29_N2473_10uM	0.96	1.1
04_A4302_1.0uM	1.07	1.1
11_B1726_1.0uM	1.18	1.1
16_B3308_1.0uM	0.98	1.1
02_A3156_0.1uM	0.93	1.1
13_B1905_10uM	1.03	1.1
04_A4156_0.1uM	0.9	1.1
23-24-29_N2301_1.0uM	1.05	1.1
15_B2127_10uM	1.07	1.1
23-24-29_N2095_1.0uM	1.12	1.1
26_C6269_1.0uM	0.88	1.1
07_A8492_10uM	0.88	1.1
10_B1490_1.0uM	0.87	1.1
27_C6759_1.0uM	1.02	1.1
05_A4369_10uM	0.89	1.1
06_A8411_1.0uM	0.97	1.1
18_B6125_0.1uM	0.99	1.1
27_C6493_1.0uM	0.97	1.1
23-24-29_N1700_10uM	1.05	1.1
17_B3490_1.0uM	1.07	1.1
16_B2272_0.1uM	1	1.1
01_A2512_0.1uM	0.96	1.1
03_A3419_0.1uM	0.96	1.1
27_C6744_0.1uM	1.05	1.1
16_B2257_10uM	1.3	1.1
02_A3156_10uM	0.86	1.09
19_B7903_1.0uM	0.96	1.09
05_A5932_1.0uM	0.97	1.09
01_A2198_1.0uM	0.98	1.09
04_A4322_1.0uM	0.95	1.09
09_B1411_0.1uM	1.1	1.09
03_A3789_10uM	1.02	1.09
04_A4049_10uM	0.99	1.09
10_B1470_10uM	1.07	1.09
09_B1419_10uM	1.13	1.09
02_A3002_1.0uM	0.89	1.09
15_B2133_10uM	0.92	1.09
22_N1630_10uM	1.03	1.09
10_B1557_10uM	0.87	1.09
17_B3377_1.0uM	1.02	1.09
27_C6723_1.0uM	1.04	1.09
26_C6478_1.0uM	1.04	1.09
26_C6467_10uM	1.01	1.09
15_B2102_0.1uM	0.98	1.09
23-24-29_N2456_1.0uM	1	1.09
10_B1521_0.1uM	0.8	1.09
26_C6119_0.1uM	1.08	1.09
07_A8515_10uM	0.96	1.09
03_A3479_1.0uM	1.01	1.09
26_C6439_10uM	0.95	1.09
15_B2115_10uM	0.91	1.09
09_B1349_10uM	1.11	1.09
28_C7040_1.0uM	1.05	1.09
07_A8484_1.0uM	0.99	1.09
10_B1459_0.1uM	0.8	1.09
07_A8421_1.0uM	1.13	1.09
21_C6160_10uM	1.04	1.09
14_B2008_10uM	0.99	1.09
16_B2205_10uM	1.02	1.09
16_B2253_1.0uM	1	1.09
20_C3816_10uM	0.95	1.09
11_B1662_10uM	1.09	1.09
05_A5143_10uM	0.99	1.09
26_C6447_1.0uM	1.04	1.09
18_B6128_10uM	0.98	1.09
09_B1452_0.1uM	1.07	1.09
15_B2053_10uM	1.05	1.09
22_N1496_10uM	1.09	1.09
25_A8221_0.1uM	1.1	1.09
23-24-29_N1856_10uM	0.99	1.09
02_A3002_10uM	0.8	1.09
16_B2225_0.1uM	0.98	1.09
28_C7022_0.001uM	1.01	1.09
11_B1609_1.0uM	1.09	1.09
01_A2251_1.0uM	0.97	1.09
22_N1940_1.0uM	0.99	1.09
03_A4034_1.0uM	0.99	1.09
17_B3530_0.1uM	1	1.09
15_B2119_0.1uM	1.02	1.09
05_A5634_0.1uM	1.04	1.09
07_A8516_1.0uM	1	1.09
19_B8632_0.1uM	0.97	1.09
27_C6831_1.0uM	1.03	1.09
26_C6373_10uM	0.97	1.09
06_A8406_1.0uM	0.96	1.09
11_B1711_10uM	1.07	1.09
02_A3370_0.0001uM	1.02	1.09
21_C6215_1.0uM	0.94	1.09
02_A3178_1.0uM	1.02	1.09
16_B2300_1.0uM	1.01	1.09
02_A2553_10uM	1.03	1.09
02_A2516_10uM	1.05	1.09
05_A4457_0.1uM	0.95	1.09
03_A3479_0.1uM	0.97	1.09
09_B1440_0.1uM	1.04	1.09
05_A4601_1.0uM	0.95	1.09
22_N1830_0.1uM	1.08	1.09
07_A8495_10uM	1.01	1.09
19_B8702_1.0uM	1.04	1.09
04_A4324_10uM	0.91	1.09
05_A5323_0.1uM	1.04	1.09
26_C6132_0.1uM	0.99	1.09
03_A3751_1.0uM	0.89	1.09
26_C6481_1.0uM	1	1.09
16_B2208_0.1uM	0.93	1.09
18_B5888_0.1uM	0.98	1.09
06_A8206_1.0uM	0.99	1.09
19_B8702_0.1uM	1	1.09
03_A3405_10uM	0.97	1.09
27_C6483_10uM	1.04	1.09
25_B1550_0.1uM	1.09	1.09
05_A4393_0.0001uM	1.07	1.09
09_B1353_10uM	1.12	1.09
25_B7960_1.0uM	1.07	1.09
11_B1661_10uM	1.13	1.09
01_A1295_0.1uM	0.91	1.09
10_B1530_10uM	0.71	1.09
22_N1651_0.1uM	1.11	1.09
19_B7514_1.0uM	0.98	1.09
07_A8459_0.1uM	0.99	1.09
10_B1513_1.0uM	0.81	1.09
16_B3225_10uM	1.04	1.09
18_B5827_0.1uM	1.07	1.09
21_C6118_10uM	1	1.09
22_N1678_1.0uM	1	1.09
18_B6015_10uM	0.97	1.09
05_A5350_1.0uM	1.04	1.09
02_A3282_0.1uM	0.98	1.09
14_B2049_1.0uM	1.06	1.09
07_A8414_10uM	0.98	1.09
16_B2236_10uM	0.92	1.09
21_M1200_10uM	0.99	1.09
16_B2214_1.0uM	1.02	1.09
23-24-29_N2095_10uM	1.12	1.09
11_B1701_1.0uM	1.1	1.09
15_B2108_0.1uM	1.01	1.09
26_C6440_0.1uM	0.98	1.09
05_A4360_0.1uM	1.03	1.09
22_N1792_1.0uM	1.03	1.09
05_A5566_0.1uM	1.07	1.09
03_A3767_10uM	1.04	1.09
12_B1810_1.0uM	1.06	1.09
25_A8802_1.0uM	0.95	1.09
05_A4359_1.0uM	1	1.09
21_C6358_1.0uM	1.06	1.09
09_B1422_1.0uM	1.03	1.09
27_C6701_10uM	1.04	1.09
16_B2293_0.1uM	1.02	1.09
27_C6790_10uM	1.1	1.09
15_B2068_0.1uM	0.96	1.09
04_A4344_0.1uM	1.12	1.09
15_B2101_0.1uM	1.01	1.09
21_N1360_0.1uM	1.11	1.09
26_C6442_1.0uM	0.9	1.08
21_N1382_0.1uM	1.01	1.08
05_A4363_0.1uM	1.06	1.08
13_B1878_1.0uM	1	1.08
15_B2135_10uM	1.06	1.08
23-24-29_N2355_10uM	1.09	1.08
14_B1984_0.1uM	1.08	1.08
22_N1846_1.0uM	1.07	1.08
09_B1332_0.1uM	1	1.08
13_B1931_1.0uM	1.01	1.08
10_B1572_1.0uM	0.84	1.08
08_B1327_0.1uM	1.04	1.08
27_C6577_1.0uM	0.98	1.08
02_A3156_1.0uM	0.92	1.08
16_B2261_10uM	0.99	1.08
17_B4620_0.1uM	0.96	1.08
22_N1709_10uM	0.98	1.08
04_A4135_1.0uM	0.94	1.08
18_B5859_0.1uM	0.96	1.08
27_C6831_10uM	0.97	1.08
21_C6258_1.0uM	0.93	1.08
22_N1827_0.1uM	1	1.08
20_C4137_0.1uM	1.01	1.08
03_A3683_0.1uM	1.02	1.08
09_B1350_10uM	1.08	1.08
27_C6536_10uM	1.06	1.08
22_N1672_0.1uM	1.07	1.08
27_C6667_0.1uM	1	1.08
17_B4796_1.0uM	0.9	1.08
25_B7854_1.0uM	1.05	1.08
14_B2035_1.0uM	1.02	1.08
20_C4185_0.1uM	0.98	1.08
26_C6421_0.1uM	0.98	1.08
11_B1609_0.1uM	1.07	1.08
17_B3342_10uM	1.05	1.08
15_B2128_0.1uM	1.02	1.08
17_B3344_10uM	1	1.08
18_B6019_0.1uM	0.98	1.08
01_A1929_0.1uM	0.98	1.08
18_B5994_0.1uM	0.96	1.08
03_A4024_1.0uM	0.96	1.08
15_B2114_0.01uM	1.23	1.08
20_C3816_0.1uM	0.96	1.08
03_A3722_10uM	1.09	1.08
21_C6137_0.1uM	1.04	1.08
23-24-29_N2408_1.0uM	0.97	1.08
03_A3418_1.0uM	1	1.08
02_A3159_10uM	1.03	1.08
22_N1885_10uM	1	1.08
10_B1503_10uM	0.8	1.08
06_A8245_10uM	0.92	1.08
13_B1897_1.0uM	1.09	1.08
15_B2121_10uM	0.98	1.08
23-24-29_N1700_1.0uM	1.06	1.08
19_B7456_0.1uM	0.94	1.08
28_C7101_1.0uM	0.93	1.08
10_B1507_10uM	0.76	1.08
27_C6536_0.1uM	0.98	1.08
06_A8379_1.0uM	0.97	1.08
07_A8509_0.1uM	1.01	1.08
07_A8503_10uM	1	1.08
26_C6368_1.0uM	0.95	1.08
26_C6373_1.0uM	1	1.08
14_B2015_1.0uM	1.02	1.08
17_B4784_0.1uM	1.04	1.08
17_B4809_0.1uM	1	1.08
22_N1941_1.0uM	1.02	1.08
25_B8600_10uM	1.05	1.08
11_B1705_0.1uM	1.04	1.08
21_N1357_1.0uM	0.95	1.08
21_C6171_0.1uM	1	1.08
11_B1713_0.1uM	0.96	1.08
05_A4359_0.1uM	0.96	1.08
27_C6547_1.0uM	0.91	1.08
17_B4737_1.0uM	0.94	1.08
04_A4107_10uM	1.01	1.08
11_B1616_1.0uM	1.17	1.08
05_A4601_0.1uM	1.1	1.08
06_A8398_0.1uM	0.95	1.08
10_B1556_0.1uM	0.8	1.08
16_B2258_0.1uM	1.05	1.08
26_C4559_0.1uM	0.94	1.08
16_B3290_0.1uM	1	1.08
12_B1829_10uM	1.11	1.08
18_B5984_0.1uM	0.98	1.08
25_B1619_1.0uM	0.95	1.08
16_B2261_0.1uM	0.98	1.08
23-24-29_N2189_0.1uM	1.06	1.08
22_N1833_10uM	0.99	1.08
23-24-29_N2473_0.1uM	1.04	1.08
22_N1809_0.1uM	1.05	1.08
21_C6133_0.1uM	0.94	1.08
16_B3308_0.1uM	0.92	1.08
15_B2149_0.1uM	0.9	1.08
05_A5181_1.0uM	1.05	1.08
13_B1941_1.0uM	1.09	1.08
13_B1887_10uM	1	1.08
28_C7157_0.1uM	0.96	1.08
27_C6511_1.0uM	1.04	1.08
22_N1783_1.0uM	1.01	1.08
01_A1428_0.1uM	1.03	1.08
22_N1823_0.1uM	0.99	1.08
19_B7910_10uM	1.01	1.08
13_B1919_10uM	1.07	1.08
10_B1547_10uM	0.84	1.08
21_C6285_0.1uM	1.25	1.08
23-24-29_P10002_10uM	1.03	1.08
07_A8497_1.0uM	1.03	1.08
15_B2095_1.0uM	0.95	1.08
27_C6752_1.0uM	1.07	1.08
17_B3377_0.1uM	0.89	1.08
06_A8316_10uM	1.21	1.08
10_B1514_0.1uM	0.84	1.08
10_B1531_1.0uM	1	1.08
01_A1736_10uM	0.9	1.08
27_C6718_1.0uM	0.99	1.08
19_B8668_10uM	1.04	1.08
23-24-29_N2301_0.1uM	1.05	1.08
27_C6510_1.0uM	1.06	1.08
14_B1949_1.0uM	1.02	1.08
13_B1907_10uM	1.04	1.08
09_B1452_1.0uM	1.04	1.08
01_A1796_0.1uM	1.01	1.08
07_A8449_0.1uM	1.03	1.08
04_A4336_1.0uM	0.9	1.08
22_N1711_0.1uM	1.03	1.08
05_A4359_10uM	1.04	1.07
14_B1954_1.0uM	0.99	1.07
07_A8454_10uM	1.05	1.07
08_B1248_1.0uM	0.9	1.07
09_B1360_10uM	1.07	1.07
15_B2142_10uM	1.03	1.07
05_A4385_0.01uM	1.04	1.07
01_A1402_1.0uM	0.59	1.07
10_B1509_10uM	0.81	1.07
19_B8681_10uM	0.96	1.07
27_C6596_0.1uM	1.07	1.07
27_C6772_10uM	1.05	1.07
05_A5793_10uM	1.16	1.07
10_B1475_1.0uM	0.83	1.07
19_B8697_0.1uM	1.02	1.07
13_B1935_0.1uM	1.01	1.07
16_B2249_0.1uM	0.97	1.07
19_B8660_10uM	1.03	1.07
22_N2032_1.0uM	1.02	1.07
07_A8437_0.001uM	1.03	1.07
27_C6511_10uM	1.06	1.07
26_C6453_10uM	1.04	1.07
12_B1744_0.1uM	1.04	1.07
10_B1504_0.1uM	0.85	1.07
10_B1565_1.0uM	0.95	1.07
23-24-29_N1492_10uM	1.11	1.07
20_C4157_1.0uM	0.97	1.07
23-24-29_N1600_1.0uM	1.04	1.07
27_C6486_10uM	0.98	1.07
25_C4417_10uM	1.1	1.07
01_A2402_0.1uM	0.98	1.07
23-24-29_N2134_1.0uM	1.01	1.07
23-24-29_N1875_10uM	1.05	1.07
09_B1399_10uM	1.09	1.07
01_A1723_10uM	0.94	1.07
23-24-29_M1425_0.1uM	1.04	1.07
25_B6154_0.1uM	1.05	1.07
28_C6962_1.0uM	0.99	1.07
03_A3785_0.1uM	0.99	1.07
15_B2124_1.0uM	1.04	1.07
06_A8358_0.1uM	0.88	1.07
19_C3108_1.0uM	1.04	1.07
17_B4669_0.1uM	1.05	1.07
17_B3538_0.1uM	1.05	1.07
22_N1711_1.0uM	1.01	1.07
09_B1375_1.0uM	1.03	1.07
09_B1410_10uM	1.13	1.07
25_A3179_0.1uM	0.99	1.07
23-24-29_N2131_1.0uM	1.01	1.07
12_B1728_10uM	1.04	1.07
15_B2054_1.0uM	1.06	1.07
15_B2149_10uM	0.96	1.07
12_B1746_0.1uM	0.98	1.07
15_B2063_0.1uM	0.96	1.07
11_B1719_10uM	1.17	1.07
13_B1867_10uM	1.05	1.07
22_N1620_0.1uM	0.98	1.07
12_B1748_0.1uM	0.94	1.07
25_C3929_1.0uM	1.07	1.07
27_C6489_0.1uM	1.04	1.07
15_B2062_10uM	1.04	1.07
02_A3327_10uM	0.75	1.07
05_A5384_10uM	1	1.07
20_C3436_10uM	1.02	1.07
15_B2131_1.0uM	0.95	1.07
27_C6712_1.0uM	0.99	1.07
05_A5931_0.1uM	0.94	1.07
02_A3278_0.1uM	0.98	1.07
27_C6864_10uM	0.92	1.07
02_A2587_10uM	0.9	1.07
11_B1701_0.1uM	0.97	1.07
14_B1977_0.1uM	1.02	1.07
22_N1783_0.1uM	1.01	1.07
05_A4385_0.001uM	0.99	1.07
06_A8391_1.0uM	0.89	1.07
26_C6465_0.1uM	1.05	1.07
12_B1830_10uM	1.04	1.07
22_N1904_1.0uM	0.99	1.07
16_B2271_10uM	1.07	1.07
22_N1605_1.0uM	0.99	1.07
03_A3418_0.1uM	0.95	1.07
18_B5904_0.1uM	1.02	1.07
11_B1715_10uM	1.1	1.07
09_B1413_10uM	1.05	1.07
11_B1684_0.1uM	1.01	1.07
28_C7081_1.0uM	1.09	1.07
09_B1352_10uM	1.08	1.07
11_B1658_1.0uM	0.97	1.07
03_A3817_10uM	1.02	1.07
17_B3677_1.0uM	0.98	1.07
27_C6668_0.1uM	1.05	1.07
12_B1761_1.0uM	1.02	1.07
18_B6298_1.0uM	0.96	1.07
15_B2117_1.0uM	0.92	1.07
12_B1804_10uM	1	1.07
01_A1794_0.1uM	0.9	1.07
22_N1725_1.0uM	0.93	1.07
27_C6759_0.1uM	1.09	1.07
25_B1962_0.1uM	1.03	1.07
11_B1709_1.0uM	0.96	1.07
11_B1679_10uM	1.11	1.07
02_A3139_0.1uM	0.96	1.07
12_B1798_1.0uM	1	1.07
05_A5275_10uM	1.08	1.07
11_B1692_1.0uM	1.02	1.07
07_A8430_1.0uM	1.13	1.07
13_B1925_1.0uM	0.98	1.07
18_B6155_1.0uM	1.01	1.07
06_A8219_1.0uM	1.01	1.07
23-24-29_N2491_0.1uM	1.02	1.07
16_B2221_1.0uM	1.02	1.07
06_A8386_1.0uM	0.86	1.07
20_C3418_10uM	0.98	1.07
12_B1742_1.0uM	1.04	1.07
23-24-29_N2706_0.1uM	1	1.07
28_C6949_0.1uM	1.03	1.07
11_B1611_0.1uM	0.98	1.07
05_A4364_0.1uM	1.05	1.07
19_B7261_1.0uM	1.03	1.07
28_C7022_10uM	0.97	1.07
28_C7044_1.0uM	1	1.07
22_N1900_1.0uM	1.04	1.07
08_A8536_1.0uM	0.92	1.07
27_C6557_1.0uM	1.01	1.07
10_B1479_1.0uM	0.9	1.07
16_B3304_0.1uM	0.97	1.06
18_B5904_10uM	0.94	1.06
23-24-29_A1042_1.0uM	0.99	1.06
27_C6634_0.1uM	1	1.06
21_C6244_1.0uM	1.04	1.06
03_A4022_1.0uM	1.02	1.06
15_B2070_10uM	1.02	1.06
23-24-29_A1042_0.1uM	1.03	1.06
22_N1500_10uM	1.02	1.06
01_A1366_10uM	0.95	1.06
22_N1735_10uM	0.98	1.06
17_B4809_10uM	0.96	1.06
15_B2139_1.0uM	0.97	1.06
16_B3234_10uM	1	1.06
27_C6781_10uM	1	1.06
17_B3668_0.1uM	0.96	1.06
22_N1613_1.0uM	0.96	1.06
15_B2053_1.0uM	0.98	1.06
23-24-29_N2535_0.1uM	1.05	1.06
26_C6476_0.1uM	1	1.06
14_B1974_10uM	0.99	1.06
09_B1351_1.0uM	1.13	1.06
28_C6931_0.1uM	1.03	1.06
02_A3195_0.1uM	1.07	1.06
06_A8232_1.0uM	0.99	1.06
22_N1704_0.1uM	1	1.06
05_A5511_1.0uM	1.04	1.06
11_B1606_10uM	1.1	1.06
17_B3407_0.1uM	1.11	1.06
23-24-29_N2159_10uM	1.03	1.06
15_B2109_1.0uM	1.04	1.06
11_B1650_10uM	1.02	1.06
25_C3253_1.0uM	0.94	1.06
11_B1714_10uM	1.09	1.06
11_B1697_10uM	1.05	1.06
06_A8378_0.1uM	0.91	1.06
26_C6470_1.0uM	0.95	1.06
09_B1352_1.0uM	1.04	1.06
07_A8525_0.1uM	0.98	1.06
18_B5856_10uM	0.99	1.06
13_B1944_1.0uM	0.94	1.06
13_B1883_1.0uM	1.01	1.06
13_B1840_0.1uM	1.06	1.06
17_B3309_1.0uM	1.02	1.06
23-24-29_A2574_0.1uM	1.03	1.06
15_B2092_1.0uM	1.04	1.06
03_A3433_1.0uM	0.93	1.06
09_B1358_0.1uM	1	1.06
06_A8201_1.0uM	0.94	1.06
14_B1945_0.1uM	1.02	1.06
07_A8427_1.0uM	0.98	1.06
27_C6756_1.0uM	1.05	1.06
27_C6483_1.0uM	0.98	1.06
10_B1562_1.0uM	0.8	1.06
26_C6440_10uM	1.04	1.06
15_B2121_0.1uM	0.96	1.06
18_B6019_10uM	0.96	1.06
21_C6177_0.1uM	0.97	1.06
01_A1198_10uM	1.07	1.06
18_B4980_1.0uM	0.96	1.06
15_B2055_10uM	0.98	1.06
02_A3316_0.1uM	0.86	1.06
02_A3005_1.0uM	0.92	1.06
27_C6487_1.0uM	1	1.06
04_A4054_0.01uM	0.96	1.06
04_A4306_10uM	0.96	1.06
08_B1192_10uM	1.08	1.06
19_B8604_10uM	0.93	1.06
21_N1305_10uM	0.97	1.06
27_C6494_1.0uM	0.99	1.06
04_A4071_0.1uM	1	1.06
25_B1875_0.1uM	0.99	1.06
23-24-29_N2355_0.1uM	1.02	1.06
07_A8417_0.1uM	0.99	1.06
21_N1368_0.1uM	1.11	1.06
26_C5443_0.1uM	0.99	1.06
16_B2253_0.1uM	0.96	1.06
20_C5108_0.1uM	1.03	1.06
10_B1560_10uM	0.91	1.06
23-24-29_P10019_0.1uM	0.98	1.06
18_B5861_0.1uM	1.02	1.06
03_A3496_10uM	0.97	1.06
05_A5734_0.1uM	0.98	1.06
07_A8481_0.1uM	1.01	1.06
11_B1701_10uM	1.09	1.06
22_N1663_1.0uM	1.03	1.06
18_B4871_0.1uM	0.93	1.06
10_B1558_10uM	1.01	1.06
25_B7960_10uM	1.11	1.06
14_B2036_10uM	1.01	1.06
13_B1936_0.1uM	0.95	1.06
01_A1229_1.0uM	0.93	1.06
16_B2240_1.0uM	1.02	1.06
06_A8377_1.0uM	0.96	1.06
12_B1827_10uM	1.01	1.06
10_B1510_10uM	0.83	1.06
01_A1447_10uM	0.98	1.06
27_C6563_1.0uM	0.97	1.06
23-24-29_B2164_1.0uM	1.03	1.06
14_B2043_10uM	1.02	1.06
14_B2007_1.0uM	1.02	1.06
01_A2187_0.1uM	0.95	1.06
26_C6468_0.1uM	1.02	1.06
09_B1455_1.0uM	1.13	1.06
12_B1811_10uM	1.01	1.06
07_A8514_1.0uM	0.98	1.06
05_A5318_10uM	0.98	1.06
03_A4015_1.0uM	1.02	1.06
11_B1707_1.0uM	0.99	1.06
19_B7590_0.1uM	0.93	1.06
16_B2166_1.0uM	1.05	1.06
07_A8523_10uM	0.99	1.06
09_B1337_0.1uM	1	1.06
27_C6550_10uM	1	1.06
07_A8468_10uM	1.01	1.06
22_N1858_0.1uM	1.06	1.06
23-24-29_N2730_0.1uM	1.07	1.06
15_B2066_1.0uM	0.83	1.06
07_A8514_10uM	0.98	1.06
10_B1479_0.1uM	0.77	1.06
06_A8327_0.1uM	0.89	1.06
03_A3967_0.1uM	1.02	1.06
10_B1575_1.0uM	0.94	1.06
21_C6160_0.1uM	0.99	1.06
08_B1277_0.1uM	1.09	1.06
18_B4883_10uM	0.98	1.06
08_A8555_0.1uM	1	1.06
15_B2076_1.0uM	1.08	1.06
12_B1731_1.0uM	0.99	1.06
03_A3750_1.0uM	0.91	1.06
09_B1354_10uM	1.04	1.06
05_A5173_10uM	1.02	1.06
09_B1331_0.1uM	1	1.06
17_B3342_1.0uM	0.97	1.06
09_B1401_10uM	1.03	1.06
11_B1719_1.0uM	1.08	1.05
05_A5931_1.0uM	0.99	1.05
02_A3381_10uM	0.93	1.05
18_B5958_10uM	0.97	1.05
15_B2108_1.0uM	0.97	1.05
02_A3007_0.01uM	1	1.05
04_A4313_10uM	0.87	1.05
22_N1935_0.1uM	1.01	1.05
04_A4080_1.0uM	1	1.05
02_A3348_10uM	1.07	1.05
23-24-29_N2309_10uM	1.28	1.05
22_N1620_10uM	1.08	1.05
06_A8019_1.0uM	0.93	1.05
18_B5996_1.0uM	0.87	1.05
13_B1888_10uM	0.98	1.05
22_N1651_1.0uM	1	1.05
14_B2041_1.0uM	0.97	1.05
03_A3681_1.0uM	0.94	1.05
15_B2057_0.1uM	1.13	1.05
27_C6486_0.1uM	1.02	1.05
12_B1759_0.1uM	0.93	1.05
04_A4182_1.0uM	1.01	1.05
12_B1737_1.0uM	1.06	1.05
09_B1358_1.0uM	1.09	1.05
23-24-29_N2355_1.0uM	1.03	1.05
15_B2088_1.0uM	0.96	1.05
14_B2043_1.0uM	0.98	1.05
02_A3162_0.1uM	1.05	1.05
12_B1834_10uM	1.03	1.05
14_B2042_1.0uM	0.96	1.05
21_N1357_0.1uM	1.01	1.05
22_N1630_0.1uM	1.13	1.05
26_C6470_0.1uM	0.94	1.05
01_A2324_1.0uM	1.02	1.05
17_B3519_10uM	1	1.05
23-24-29_N2337_0.1uM	1.02	1.05
15_B2062_1.0uM	1.07	1.05
12_B1775_0.1uM	1	1.05
18_B4972_10uM	0.96	1.05
16_B2280_1.0uM	0.98	1.05
07_A8455_10uM	1.11	1.05
22_N1669_10uM	1.04	1.05
14_B2050_0.1uM	0.91	1.05
13_B1938_10uM	1.03	1.05
08_B1092_0.1uM	1.05	1.05
22_N1504_10uM	0.97	1.05
22_N1842_0.1uM	1.02	1.05
22_N1710_10uM	1.08	1.05
07_A8513_10uM	1.06	1.05
04_A4240_1.0uM	1.05	1.05
19_B7870_10uM	0.95	1.05
10_B1561_10uM	0.91	1.05
15_B2087_1.0uM	0.89	1.05
21_M1301_10uM	1.01	1.05
15_B2067_1.0uM	1	1.05
20_C4153_10uM	0.97	1.05
03_A3758_0.1uM	1.08	1.05
14_B2029_1.0uM	0.97	1.05
15_B2062_0.1uM	1	1.05
23-24-29_N1114_0.1uM	1.07	1.05
05_A5559_0.1uM	0.95	1.05
19_B7687_0.1uM	1.01	1.05
06_A8401_1.0uM	1.05	1.05
14_B2011_0.1uM	1.02	1.05
01_A2486_1.0uM	0.86	1.05
06_A8398_10uM	1.02	1.05
04_A4089_0.1uM	1.05	1.05
03_A3789_1.0uM	0.99	1.05
02_A3003_0.1uM	0.98	1.05
22_N1940_0.1uM	0.98	1.05
02_A3321_1.0uM	1.02	1.05
10_B1592_0.1uM	0.96	1.05
08_A8541_1.0uM	0.96	1.05
26_C6450_1.0uM	0.99	1.05
11_B1715_1.0uM	1.06	1.05
15_B2096_1.0uM	1.03	1.05
27_C6557_0.1uM	1.04	1.05
23-24-29_M1425_10uM	1.02	1.05
26_C6446_1.0uM	0.98	1.05
06_A8309_1.0uM	0.94	1.05
09_B1349_0.1uM	1.01	1.05
16_B2279_1.0uM	0.91	1.05
10_B1474_0.1uM	0.88	1.05
27_C6709_0.1uM	1.02	1.05
26_C6392_1.0uM	1.09	1.05
03_A3496_1.0uM	0.92	1.05
09_B1364_1.0uM	1.05	1.05
09_B1457_0.1uM	0.9	1.05
11_B1676_1.0uM	1.07	1.05
01_A2197_0.1uM	0.98	1.05
05_A4357_0.1uM	0.99	1.05
18_B6140_1.0uM	1.01	1.05
09_B1333_0.1uM	1.08	1.05
17_B3505_1.0uM	0.99	1.05
23-24-29_N1835_0.1uM	1.04	1.05
08_A8623_0.1uM	1.02	1.05
05_A5323_10uM	0.99	1.05
14_B1996_10uM	0.97	1.05
15_B2094_10uM	1	1.05
19_B7910_0.1uM	0.95	1.05
11_B1613_0.1uM	0.97	1.05
03_A3606_10uM	1.09	1.05
22_N1651_10uM	1.02	1.05
26_C6465_10uM	1.02	1.05
07_A8530_0.1uM	1.07	1.05
22_N1692_10uM	1.07	1.05
10_B1469_10uM	0.9	1.05
04_A4328_1.0uM	0.95	1.05
27_C6522_1.0uM	1.02	1.05
28_C6948_0.1uM	0.99	1.05
05_A5143_1.0uM	0.88	1.05
10_B1576_10uM	0.88	1.05
[truncated: 4,744 more rows]

## Sheet: Fig.1e Insertions
Small molecule_ID	Insertions [RU]	NHEJ [RU]
25_C4313_0.1uM	0.99	1
06_A8322_0.001uM	1.36	1.39
03_A3921_0.01uM	1.31	1.38
03_A3920_0.01uM	1.22	1.37
04_A4221_0.01uM	1.35	1.31
03_A3920_0.001uM	1.27	1.25
15_B2114_0.01uM	1.22	1.24
11_B1710_1.0uM	1.29	1.23
11_B1620_10uM	1.23	1.23
06_A8335_10uM	1.13	1.22
09_B1377_1.0uM	1.26	1.22
11_B1660_10uM	1.21	1.21
09_B1377_10uM	1.25	1.21
09_B1377_0.1uM	1.23	1.2
01_A1267_0.1uM	1.18	1.2
11_B1695_1.0uM	1.21	1.2
01_A1906_0.01uM	1.1	1.18
11_B1707_1.0uM	1.21	1.18
03_A3856_1.0uM	1.18	1.18
11_B1606_10uM	1.19	1.18
11_B1669_10uM	1.17	1.17
03_A3631_0.0001uM	1.17	1.17
11_B1677_10uM	1.17	1.17
11_B1725_10uM	1.16	1.17
11_B1684_1.0uM	1.16	1.17
11_B1687_10uM	1.18	1.16
11_B1628_1.0uM	1.18	1.16
11_B1679_1.0uM	1.17	1.16
11_B1656_1.0uM	1.17	1.16
11_B1675_10uM	1.15	1.16
11_B1668_1.0uM	1.15	1.16
11_B1684_10uM	1.16	1.16
01_A2197_1.0uM	1.19	1.16
11_B1664_10uM	1.16	1.16
11_B1661_1.0uM	1.16	1.16
11_B1620_1.0uM	1.15	1.16
11_B1682_1.0uM	1.18	1.16
11_B1683_10uM	1.17	1.16
11_B1614_1.0uM	1.15	1.15
11_B1655_10uM	1.16	1.15
11_B1605_1.0uM	1.16	1.15
11_B1701_1.0uM	1.16	1.15
11_B1609_1.0uM	1.16	1.15
11_B1711_10uM	1.16	1.15
11_B1693_1.0uM	1.17	1.15
11_B1655_1.0uM	1.16	1.15
11_B1719_1.0uM	1.16	1.15
11_B1701_10uM	1.16	1.15
11_B1714_1.0uM	1.15	1.15
11_B1671_1.0uM	1.17	1.15
11_B1697_10uM	1.16	1.15
11_B1705_1.0uM	1.16	1.15
08_B1130_10uM	1.16	1.15
11_B1704_1.0uM	1.16	1.15
11_B1667_1.0uM	1.14	1.14
11_B1703_1.0uM	1.15	1.14
11_B1672_1.0uM	1.12	1.14
11_B1714_10uM	1.15	1.14
11_B1687_1.0uM	1.14	1.14
11_B1669_1.0uM	1.16	1.14
11_B1673_10uM	1.14	1.14
17_B4795_10uM	1.14	1.14
11_B1727_10uM	1.13	1.14
11_B1676_1.0uM	1.15	1.14
11_B1685_1.0uM	1.14	1.14
11_B1623_10uM	1.14	1.14
11_B1661_10uM	1.14	1.14
11_B1672_10uM	1.13	1.14
11_B1704_10uM	1.14	1.14
11_B1677_1.0uM	1.15	1.14
11_B1678_10uM	1.14	1.14
11_B1608_1.0uM	1.14	1.14
11_B1616_1.0uM	1.13	1.14
11_B1650_1.0uM	1.14	1.14
11_B1683_1.0uM	1.15	1.14
11_B1718_1.0uM	1.13	1.14
11_B1680_1.0uM	1.17	1.14
11_B1612_10uM	1.14	1.14
11_B1713_10uM	1.13	1.14
11_B1606_1.0uM	1.14	1.14
11_B1679_10uM	1.14	1.14
11_B1666_1.0uM	1.13	1.14
11_B1680_10uM	1.14	1.14
11_B1707_10uM	1.14	1.14
11_B1647_10uM	1.13	1.14
11_B1691_10uM	1.14	1.13
11_B1671_10uM	1.13	1.13
11_B1651_1.0uM	1.14	1.13
11_B1659_1.0uM	1.14	1.13
11_B1605_10uM	1.14	1.13
11_B1726_1.0uM	1.12	1.13
11_B1628_10uM	1.14	1.13
11_B1678_1.0uM	1.13	1.13
11_B1706_1.0uM	1.14	1.13
11_B1682_10uM	1.13	1.13
11_B1719_10uM	1.12	1.13
11_B1616_10uM	1.13	1.13
11_B1611_10uM	1.12	1.13
11_B1659_10uM	1.13	1.13
11_B1668_10uM	1.13	1.13
11_B1724_10uM	1.13	1.13
11_B1705_10uM	1.14	1.13
11_B1696_1.0uM	1.13	1.13
11_B1656_10uM	1.13	1.13
08_B1106_10uM	1.14	1.13
11_B1648_1.0uM	1.14	1.13
11_B1614_10uM	1.14	1.13
11_B1648_10uM	1.13	1.13
11_B1643_10uM	1.13	1.12
11_B1715_1.0uM	1.13	1.12
11_B1662_10uM	1.13	1.12
11_B1660_1.0uM	1.14	1.12
11_B1690_10uM	1.12	1.12
11_B1610_10uM	1.11	1.12
11_B1699_10uM	1.13	1.12
01_A1267_1.0uM	1.13	1.12
17_B3525_10uM	1.09	1.12
11_B1726_10uM	1.11	1.12
11_B1643_1.0uM	1.12	1.12
11_B1666_10uM	1.1	1.12
25_B6466_1.0uM	1.16	1.12
11_B1724_1.0uM	1.12	1.12
11_B1611_1.0uM	1.14	1.12
11_B1651_10uM	1.12	1.12
11_B1715_10uM	1.12	1.12
01_A2415_10uM	1.1	1.12
17_B3436_0.01uM	1.2	1.12
03_A3856_10uM	1.14	1.12
11_B1613_10uM	1.11	1.12
11_B1612_1.0uM	1.11	1.12
01_A2415_1.0uM	1.12	1.12
11_B1639_0.01uM	1.13	1.12
03_A3892_0.01uM	1.1	1.12
11_B1609_10uM	1.12	1.12
11_B1690_1.0uM	1.12	1.12
11_B1713_1.0uM	1.12	1.12
11_B1604_10uM	1.11	1.12
11_B1685_10uM	1.12	1.11
11_B1623_1.0uM	1.11	1.11
11_B1676_10uM	1.13	1.11
11_B1718_10uM	1.12	1.11
11_B1696_10uM	1.11	1.11
11_B1716_10uM	1.12	1.11
01_A1748_10uM	1.13	1.11
16_B2235_0.001uM	1.15	1.11
11_B1706_10uM	1.12	1.11
18_B6329_10uM	1.13	1.11
11_B1650_10uM	1.12	1.11
11_B1608_10uM	1.09	1.11
08_A8539_10uM	1.1	1.11
03_A3758_10uM	1.13	1.11
08_B1100_0.1uM	1.11	1.11
08_B1277_10uM	1.14	1.11
16_B2224_0.001uM	1.14	1.11
11_B1703_10uM	1.12	1.11
11_B1705_0.1uM	1.12	1.11
16_B2275_0.01uM	1.14	1.1
07_A8454_10uM	1.11	1.1
11_B1603_1.0uM	1.1	1.1
01_A1903_10uM	1.12	1.1
01_A1855_10uM	1.12	1.1
01_A1903_0.1uM	1.13	1.1
11_B1697_1.0uM	1.11	1.1
01_A1903_1.0uM	1.1	1.1
01_A1745_0.1uM	1.11	1.1
11_B1698_1.0uM	1.11	1.1
11_B1725_1.0uM	1.1	1.1
01_A1932_1.0uM	1.15	1.1
16_B2236_0.001uM	1.15	1.1
11_B1603_10uM	1.11	1.1
26_C6377_10uM	1.14	1.1
07_A8478_10uM	1.09	1.1
11_B1693_0.1uM	1.11	1.1
01_A2324_10uM	1.11	1.1
02_A3320_10uM	1.11	1.1
17_B3309_10uM	1.1	1.1
16_B2236_0.01uM	1.13	1.1
11_B1607_1.0uM	1.09	1.1
08_B1206_10uM	1.11	1.09
16_B2272_0.01uM	1.15	1.09
11_B1639_0.001uM	1.13	1.09
01_A2512_10uM	1.1	1.09
16_B2237_0.01uM	1.14	1.09
15_B2115_10uM	1.13	1.09
11_B1613_1.0uM	1.09	1.09
15_B2117_10uM	1.09	1.09
11_B1692_1.0uM	1.1	1.09
25_A3900_1.0uM	1.09	1.09
01_A1755_0.1uM	1.08	1.09
01_A1334_10uM	1.1	1.09
08_B1327_10uM	1.11	1.09
11_B1710_0.1uM	1.1	1.09
16_B2275_0.001uM	1.13	1.09
04_A4330_1.0uM	1.04	1.09
01_A1450_1.0uM	1.11	1.09
11_B1689_10uM	1.08	1.09
11_B1711_1.0uM	1.09	1.08
11_B1673_1.0uM	1.07	1.08
16_B2272_0.001uM	1.13	1.08
03_A3606_10uM	1.08	1.08
16_B2257_0.01uM	1.11	1.08
16_B2225_0.001uM	1.12	1.08
03_A3856_0.1uM	1.07	1.08
08_A8537_10uM	1.1	1.08
01_A1450_0.1uM	1.1	1.08
11_B1699_1.0uM	1.1	1.08
21_C6322_0.1uM	1.1	1.08
01_A1425_0.1uM	1.12	1.08
11_B1727_1.0uM	1.09	1.08
16_B2270_0.01uM	1.12	1.08
11_B1723_1.0uM	1.11	1.08
16_B2224_0.01uM	1.1	1.08
11_B1647_1.0uM	1.07	1.08
09_B1392_10uM	1.03	1.08
08_B1063_10uM	1.11	1.08
15_B2062_10uM	1.09	1.08
11_B1717_1.0uM	1.11	1.08
15_B2116_10uM	1.11	1.08
03_A3887_0.1uM	1.08	1.08
01_A2343_10uM	1.12	1.08
16_B2225_0.01uM	1.1	1.08
11_B1663_10uM	1.08	1.08
25_A5413_0.1uM	1.03	1.08
11_B1610_1.0uM	1.07	1.08
11_B1698_0.1uM	1.08	1.08
11_B1658_1.0uM	1.1	1.08
25_C3310_1.0uM	1.07	1.08
16_B2257_0.001uM	1.12	1.08
25_A3179_10uM	1.07	1.08
16_B2284_0.01uM	1.12	1.08
08_B1102_10uM	1.1	1.08
11_B1670_10uM	1.09	1.08
06_A8316_10uM	1.05	1.08
03_A3817_10uM	1.09	1.08
03_A3722_0.1uM	1.07	1.08
08_B1122_10uM	1.1	1.08
01_A1778_0.1uM	1.08	1.08
11_B1675_1.0uM	1.07	1.08
11_B1664_1.0uM	1.08	1.08
05_A5010_10uM	1.08	1.08
08_B1303_0.001uM	1.13	1.08
11_B1658_10uM	1.09	1.08
08_B1204_10uM	1.1	1.08
01_A1366_0.1uM	1.07	1.08
03_A3688_0.1uM	1.06	1.07
02_A3374_10uM	1.1	1.07
25_A8710_0.1uM	1.06	1.07
17_B3465_0.1uM	1.07	1.07
03_A3921_0.001uM	1.08	1.07
25_B1794_1.0uM	1.06	1.07
01_A1929_10uM	1.09	1.07
25_B6154_10uM	1.06	1.07
25_B1873_1.0uM	1.09	1.07
13_B1935_1.0uM	1.06	1.07
17_B3407_10uM	1.08	1.07
11_B1689_1.0uM	1.08	1.07
15_B2114_0.001uM	1.11	1.07
11_B1723_10uM	1.08	1.07
11_B1721_10uM	1.07	1.07
15_B2135_1.0uM	1.05	1.07
10_B1470_10uM	1.07	1.07
11_B1609_0.1uM	1.07	1.07
25_C3310_10uM	1.06	1.07
04_A4182_10uM	1.09	1.07
08_B1242_10uM	1.08	1.07
15_B2124_10uM	1.08	1.07
11_B1667_0.1uM	1.08	1.07
26_C6116_0.01uM	1.03	1.07
15_B2113_10uM	1.07	1.07
01_A2197_10uM	1.04	1.07
03_A3722_10uM	1.06	1.07
08_A8541_1.0uM	1.08	1.07
16_B2235_0.01uM	1.1	1.07
25_B3379_1.0uM	1.09	1.07
03_A3733_0.1uM	1.08	1.07
08_A8623_10uM	1.09	1.07
03_A3781_10uM	1.07	1.07
01_A2036_10uM	1.06	1.07
01_A1796_10uM	1.1	1.07
15_B2128_1.0uM	1.06	1.07
11_B1665_10uM	1.07	1.07
02_A3347_0.1uM	1.09	1.07
11_B1670_1.0uM	1.07	1.07
06_A8370_10uM	1.11	1.06
17_B3465_10uM	1.07	1.06
25_B1550_10uM	1.06	1.06
25_B6643_0.1uM	1.12	1.06
08_A8539_1.0uM	1.06	1.06
20_C5734_10uM	1.05	1.06
10_B1602_1.0uM	1.05	1.06
06_A8405_0.1uM	1.09	1.06
08_A8549_10uM	1.08	1.06
20_C5675_10uM	1.05	1.06
16_B2270_0.001uM	1.09	1.06
11_B1708_10uM	1.07	1.06
11_B1604_1.0uM	1.07	1.06
15_B2054_0.1uM	1.07	1.06
25_B6154_1.0uM	1.07	1.06
11_B1677_0.1uM	1.07	1.06
05_A5710_0.1uM	1.08	1.06
11_B1724_0.1uM	1.07	1.06
18_B6396_10uM	1.05	1.06
08_B1206_1.0uM	1.08	1.06
02_A2845_0.1uM	1.09	1.06
08_B1251_10uM	1.08	1.06
11_B1709_10uM	1.07	1.06
17_B3608_1.0uM	1.1	1.06
16_B2262_10uM	1.06	1.06
25_C3862_0.1uM	1.05	1.06
25_B3399_0.1uM	1.09	1.06
04_A4330_0.1uM	1.06	1.06
17_B4783_10uM	1.07	1.06
01_A2097_10uM	1.08	1.06
11_B1692_10uM	1.07	1.06
01_A2355_1.0uM	1.09	1.06
03_A3874_0.1uM	1.06	1.06
15_B2128_10uM	1.06	1.06
25_B1278_1.0uM	1.02	1.06
11_B1709_1.0uM	1.08	1.06
25_C3055_1.0uM	1.05	1.06
11_B1665_1.0uM	1.07	1.06
01_A1198_10uM	1.06	1.06
25_B3255_0.1uM	1.08	1.06
10_B1469_0.1uM	1.05	1.06
07_A8426_0.1uM	1.08	1.06
08_B1049_10uM	1.07	1.06
11_B1717_10uM	1.07	1.06
15_B2125_10uM	1.08	1.06
16_B2266_10uM	1.05	1.06
01_A1379_10uM	1.08	1.06
16_B2240_10uM	1.07	1.06
06_A8202_10uM	1.08	1.06
08_B1119_10uM	1.08	1.06
03_A3681_0.1uM	1.06	1.06
16_B2285_0.001uM	1.1	1.06
28_M1280_1.0uM	1.08	1.06
25_B7409_0.1uM	1.05	1.06
28_C7119_0.1uM	1.06	1.06
28_M1324_1.0uM	1.08	1.06
08_B1092_1.0uM	1.05	1.06
16_B2276_10uM	1.07	1.06
25_A3740_0.1uM	1.08	1.06
15_B2124_1.0uM	1.06	1.06
16_B2284_0.001uM	1.09	1.06
17_B3326_10uM	1.04	1.06
08_A8553_10uM	1.08	1.06
26_C6444_10uM	1.06	1.06
01_A2486_1.0uM	1.11	1.06
25_B1502_0.1uM	1.11	1.06
12_B1740_1.0uM	1.07	1.06
26_C6424_10uM	1.05	1.06
01_A2097_0.1uM	1.1	1.06
07_A8522_1.0uM	1.07	1.05
08_B1063_1.0uM	1.06	1.05
15_B2110_1.0uM	1.07	1.05
06_A8384_10uM	1.06	1.05
01_A1428_0.1uM	1.06	1.05
05_A5065_0.1uM	1.07	1.05
17_B4796_0.1uM	1.07	1.05
25_B4869_0.1uM	1.05	1.05
03_A3709_10uM	1.05	1.05
01_A1932_0.1uM	1.07	1.05
01_A1684_0.1uM	1.06	1.05
17_B3709_10uM	1.07	1.05
08_B1106_1.0uM	1.06	1.05
02_A3018_1.0uM	1.07	1.05
06_A8406_10uM	1.1	1.05
17_B3538_0.1uM	1.06	1.05
05_A5566_10uM	1.06	1.05
07_A8437_0.001uM	1.06	1.05
15_B2154_1.0uM	1.08	1.05
06_A8307_1.0uM	1.09	1.05
03_A3733_10uM	1.09	1.05
19_B8021_1.0uM	1.09	1.05
01_A2510_10uM	1.07	1.05
01_A1607_0.1uM	1.07	1.05
15_B2110_10uM	1.08	1.05
03_A3863_0.1uM	1.04	1.05
15_B2121_0.1uM	1.07	1.05
17_B3674_0.1uM	1.07	1.05
25_A8184_1.0uM	1.08	1.05
15_B2066_10uM	1.08	1.05
04_A4349_10uM	1.08	1.05
08_B1277_1.0uM	1.05	1.05
01_A1796_0.1uM	1.07	1.05
17_B3525_0.1uM	1.06	1.05
16_B2237_0.001uM	1.09	1.05
01_A1929_0.1uM	1.07	1.05
25_B2030_0.1uM	1.03	1.05
13_B1877_10uM	1.06	1.05
16_B2238_0.01uM	1.08	1.05
17_B3680_0.1uM	1.05	1.05
07_A8454_1.0uM	1.06	1.05
18_B4976_1.0uM	1.07	1.05
25_B7864_1.0uM	1.07	1.05
25_B8374_1.0uM	1.04	1.05
11_B1655_0.1uM	1.05	1.05
22_N1674_10uM	1.06	1.05
25_A3315_1.0uM	1.08	1.05
26_C4497_10uM	1.09	1.05
15_B2093_10uM	1.05	1.05
15_B2086_10uM	1.04	1.05
17_B3677_10uM	1.05	1.05
25_B3399_1.0uM	1.01	1.05
17_B3539_1.0uM	1.06	1.05
11_B1662_1.0uM	1.07	1.05
15_B2115_1.0uM	1.08	1.05
16_B2238_0.001uM	1.1	1.05
19_B7805_10uM	1.07	1.05
17_B3680_1.0uM	1.07	1.05
07_A8427_0.1uM	1.05	1.05
15_B2150_10uM	1.07	1.05
15_B2103_10uM	1.06	1.05
08_B1114_1.0uM	1.06	1.05
17_B3407_0.1uM	1.03	1.05
01_A1198_1.0uM	1.06	1.05
14_B2038_1.0uM	1.08	1.05
25_B1550_1.0uM	1.02	1.05
03_A3689_0.1uM	1.06	1.05
15_B2113_1.0uM	1.06	1.05
28_C7082_0.1uM	1.07	1.05
17_B3525_1.0uM	1.05	1.05
08_A8701_10uM	1.08	1.05
17_B3484_10uM	1.06	1.05
17_B3489_10uM	1.06	1.05
17_B4720_0.1uM	1.06	1.05
25_C3338_0.1uM	1.05	1.05
16_B2257_10uM	1	1.05
15_B2106_1.0uM	1.04	1.05
11_B1725_0.1uM	1.06	1.05
05_A5350_0.1uM	1.04	1.05
04_A4336_1.0uM	1.08	1.05
14_B1963_1.0uM	1.07	1.05
04_A4080_10uM	1.07	1.05
02_A3195_1.0uM	1.03	1.05
08_B1049_1.0uM	1.06	1.05
26_C6446_10uM	1.05	1.05
28_C6892_0.1uM	1.08	1.05
14_B2007_10uM	1.04	1.05
07_A8473_1.0uM	1.05	1.05
14_B1993_10uM	1.04	1.05
25_B3379_10uM	1.05	1.05
25_B1757_1.0uM	1.05	1.05
25_B3409_1.0uM	1.05	1.05
15_B2157_0.001uM	1.08	1.05
22_N1678_10uM	1.07	1.05
02_A3359_1.0uM	1.04	1.05
15_B2099_10uM	1.04	1.05
10_B1531_0.1uM	1.06	1.05
17_B4721_1.0uM	1.07	1.05
19_B8660_10uM	1.05	1.05
25_C3338_10uM	1.05	1.05
08_B1199_10uM	1.07	1.05
11_B1684_0.1uM	1.06	1.05
08_A8543_0.1uM	1.04	1.05
11_B1697_0.1uM	1.07	1.05
07_A8486_0.1uM	1.05	1.05
08_B1277_0.1uM	1.04	1.05
25_B8389_1.0uM	1.07	1.05
14_B1966_1.0uM	1.06	1.05
28_C7083_0.1uM	1.09	1.05
02_A3022_0.1uM	1.08	1.05
15_B2089_1.0uM	1.07	1.05
17_B3681_1.0uM	1.07	1.05
25_B6049_0.1uM	1.05	1.05
10_B1595_10uM	1.03	1.05
01_A2355_0.1uM	1.03	1.05
19_B8682_1.0uM	1.06	1.05
25_B8389_0.1uM	1.01	1.05
22_N1878_10uM	1.05	1.05
03_A3707_10uM	1.05	1.05
17_B3487_10uM	1.05	1.05
19_C3106_1.0uM	1.06	1.05
01_A2456_0.1uM	1.03	1.05
01_A1720_1.0uM	1.06	1.05
26_C6452_10uM	1.05	1.05
17_B3542_0.1uM	1.04	1.05
07_A8521_0.1uM	1.07	1.05
11_B1610_0.1uM	1.05	1.05
01_A2512_1.0uM	1.06	1.05
15_B2097_1.0uM	1.05	1.05
03_A3683_10uM	1.06	1.05
02_A3004_0.1uM	1.06	1.05
17_B3676_1.0uM	1.05	1.05
19_B7872_10uM	1.07	1.05
15_B2148_10uM	1.04	1.05
19_B7936_10uM	1.09	1.04
08_A8539_0.1uM	1.04	1.04
20_C3347_10uM	1.01	1.04
03_A3789_0.1uM	1.05	1.04
08_A8537_1.0uM	1.07	1.04
05_A5566_0.1uM	1.04	1.04
07_A8496_0.1uM	1.04	1.04
27_C6759_0.1uM	1.03	1.04
25_B1215_10uM	1.03	1.04
26_C6448_1.0uM	1.09	1.04
16_B2261_10uM	1.05	1.04
13_B1901_1.0uM	1.04	1.04
16_B2295_0.001uM	1.08	1.04
08_B1198_10uM	1.06	1.04
15_B2131_0.1uM	1.06	1.04
16_B2203_0.001uM	1.08	1.04
12_B1795_1.0uM	1.05	1.04
17_B3433_0.1uM	1.05	1.04
19_B7705_10uM	1.05	1.04
23_N2250_0.01uM	1.03	1.04
15_B2112_10uM	1.07	1.04
04_A4176_0.1uM	1.07	1.04
27_C6557_1.0uM	1.05	1.04
04_A4330_10uM	1.03	1.04
28_C7117_0.1uM	1.04	1.04
03_A4031_0.1uM	1.06	1.04
07_A8473_0.1uM	1.04	1.04
06_A8362_10uM	1.08	1.04
03_A3918_10uM	1.04	1.04
19_C3238_10uM	1.04	1.04
15_B2123_10uM	1.05	1.04
28_C6885_1.0uM	1.05	1.04
20_C4042_0.1uM	1.07	1.04
19_B7174_1.0uM	1.06	1.04
04_A4337_10uM	1.05	1.04
25_B1278_0.1uM	1.05	1.04
25_B7864_10uM	1.06	1.04
12_B1739_10uM	1.03	1.04
08_A8660_10uM	1.07	1.04
17_B3467_0.1uM	1.05	1.04
25_B7902_0.1uM	1.04	1.04
25_B3480_10uM	1.06	1.04
22_N1768_1.0uM	1.04	1.04
28_C7165_0.1uM	1.05	1.04
09_B1395_10uM	1.05	1.04
05_A5938_0.1uM	1.03	1.04
28_C7116_0.1uM	1.06	1.04
11_B1663_1.0uM	1.05	1.04
15_B2119_1.0uM	1.04	1.04
01_A2431_10uM	1.08	1.04
01_A1307_10uM	1.04	1.04
15_B2109_10uM	1.07	1.04
16_B2261_0.1uM	1.06	1.04
04_A4074_0.1uM	1.05	1.04
03_A3727_10uM	1.05	1.04
14_B2018_1.0uM	1.05	1.04
07_A8474_0.1uM	1.04	1.04
15_B2092_0.1uM	1.05	1.04
18_B5994_10uM	1.05	1.04
15_B2061_0.1uM	1.03	1.04
20_C4117_10uM	1.06	1.04
15_B2107_1.0uM	1.05	1.04
15_B2157_0.01uM	1.05	1.04
15_B2090_10uM	1.07	1.04
17_B3518_0.1uM	1.04	1.04
13_B1891_1.0uM	1.03	1.04
25_B3439_1.0uM	1.08	1.04
26_C6439_1.0uM	1.04	1.04
03_A3744_0.1uM	1.07	1.04
17_B3466_1.0uM	1.05	1.04
25_B7099_0.1uM	1.06	1.04
07_A8507_0.1uM	1.05	1.04
08_B1027_10uM	1.06	1.04
16_B2225_1.0uM	1.05	1.04
18_B6038_0.1uM	1.03	1.04
17_B3443_10uM	1.03	1.04
25_A3242_0.1uM	1.05	1.04
19_B8668_10uM	1.04	1.04
17_B3716_10uM	1.05	1.04
28_C7040_0.1uM	1.06	1.04
06_A8409_10uM	1.06	1.04
17_B3465_1.0uM	1.04	1.04
04_A4346_10uM	1.05	1.04
21_C6142_10uM	1.07	1.04
16_B2223_0.001uM	1.08	1.04
25_B1730_1.0uM	1.08	1.04
25_B8374_0.1uM	1.04	1.04
15_B2107_10uM	1.04	1.04
17_B4783_1.0uM	1.04	1.04
01_A1767_1.0uM	1.07	1.04
05_A5734_1.0uM	1.06	1.04
08_A8538_10uM	1.06	1.04
28_C7098_1.0uM	1.07	1.04
28_C7157_1.0uM	1.05	1.04
08_A8533_10uM	1.05	1.04
28_C7152_1.0uM	1.07	1.04
05_A5318_0.1uM	1.05	1.04
16_B2252_10uM	1.06	1.04
16_B2231_10uM	1.04	1.04
14_B1979_1.0uM	1.04	1.04
12_B1813_10uM	1.06	1.04
02_A3327_0.1uM	1.08	1.04
15_B2122_1.0uM	1.06	1.04
25_A8164_1.0uM	1.09	1.04
05_A5391_1.0uM	1.03	1.04
11_B1714_0.1uM	1.03	1.04
03_A3528_0.1uM	1.04	1.04
08_B1327_1.0uM	1.05	1.04
18_B6140_10uM	1.07	1.04
17_B3540_0.1uM	1.06	1.04
11_B1649_10uM	1.04	1.04
15_B2083_1.0uM	1.05	1.04
21_C6142_1.0uM	1.05	1.04
22_N1876_10uM	1.03	1.04
17_B3539_0.1uM	1.06	1.04
16_B3301_10uM	1.05	1.04
08_A8628_10uM	1.04	1.04
15_B2139_1.0uM	1.05	1.04
26_C6434_10uM	1.08	1.04
21_C6118_0.1uM	1.04	1.04
13_B1891_10uM	1.04	1.04
09_B1395_0.1uM	1.05	1.04
25_B8352_0.1uM	1.03	1.04
08_A8650_10uM	1.05	1.04
17_B4784_0.1uM	1.04	1.04
26_C6440_1.0uM	1.04	1.04
17_B4834_1.0uM	1.04	1.04
18_B4972_0.1uM	1.07	1.04
12_B1789_1.0uM	1.04	1.04
17_B3542_10uM	1.04	1.04
03_A3758_1.0uM	1.04	1.04
08_B1210_10uM	1.06	1.04
15_B2082_10uM	1.05	1.04
15_B2097_10uM	1.07	1.04
08_A8704_10uM	1.05	1.04
08_B1246_10uM	1.05	1.04
15_B2095_0.1uM	1.05	1.04
03_A3865_1.0uM	1.04	1.04
15_B2125_1.0uM	1.07	1.04
03_A3785_0.1uM	1.05	1.04
26_C6401_10uM	1.03	1.04
01_A1765_0.0001uM	1.02	1.04
03_A3918_0.1uM	1.06	1.04
28_M1199_0.1uM	1.05	1.04
14_B2003_1.0uM	1.06	1.04
17_B3716_0.1uM	1.05	1.04
27_C6494_10uM	1.01	1.04
01_A2036_1.0uM	1.06	1.04
17_B3662_0.1uM	1.02	1.04
17_B3505_0.1uM	1.03	1.04
01_A1684_1.0uM	1.04	1.04
14_B2017_10uM	1.05	1.04
17_B3680_10uM	1.06	1.04
08_B1296_10uM	1.05	1.04
16_B2292_10uM	1.06	1.04
08_B1329_1.0uM	1.06	1.04
08_A8534_1.0uM	1.02	1.04
15_B2154_10uM	1.06	1.04
15_B2091_1.0uM	1.06	1.04
15_B2068_1.0uM	1.05	1.04
17_B3532_1.0uM	1.06	1.04
07_A8525_10uM	1.03	1.04
07_A8422_1.0uM	1.04	1.04
11_B1713_0.1uM	1.06	1.04
17_B4834_0.1uM	1.04	1.04
01_A1295_10uM	1.04	1.04
15_B2132_1.0uM	1.05	1.04
17_B3540_1.0uM	1.05	1.04
17_B3435_0.1uM	1.02	1.04
07_A8495_1.0uM	1.04	1.04
01_A1352_0.1uM	1.04	1.04
03_A3893_10uM	1.03	1.04
02_A3383_0.1uM	1.04	1.04
25_B7409_1.0uM	1.01	1.04
25_B8398_1.0uM	1.02	1.04
14_B2040_1.0uM	1.04	1.04
21_M1376_0.1uM	1.05	1.04
17_B3716_1.0uM	1.04	1.04
17_B4721_0.1uM	1.03	1.04
13_B1925_10uM	1.01	1.04
05_A5346_0.1uM	1.04	1.04
15_B2083_0.1uM	1.04	1.04
09_B1334_1.0uM	1.03	1.04
20_C4341_10uM	1.05	1.04
25_B6643_1.0uM	1.01	1.04
04_A4306_1.0uM	1.03	1.04
17_B3326_0.1uM	1.04	1.04
13_B1877_0.1uM	1.07	1.04
11_B1614_0.1uM	1.04	1.04
25_B6132_0.1uM	1.01	1.04
22_N1714_10uM	1.03	1.04
05_A5391_0.1uM	1.04	1.04
20_C5264_1.0uM	1.05	1.04
03_A3758_0.1uM	1.03	1.04
03_A4032_1.0uM	1.05	1.04
05_A7048_1.0uM	1.05	1.04
26_C6281_0.1uM	1.07	1.04
25_B1059_1.0uM	1.04	1.04
12_B1765_1.0uM	1.05	1.04
28_C7153_10uM	1.03	1.04
04_A4306_0.1uM	1.04	1.04
14_B1990_1.0uM	1.06	1.04
08_B1119_1.0uM	1.06	1.04
14_B1965_1.0uM	1.07	1.04
01_A1755_1.0uM	1.06	1.04
08_B1204_1.0uM	1.04	1.04
28_C7178_10uM	1	1.04
15_B2132_10uM	1.03	1.04
14_B1968_10uM	1.03	1.04
25_A3399_0.1uM	1.07	1.04
03_A3919_0.1uM	1.03	1.04
01_A1670_10uM	1.04	1.04
15_B2133_10uM	1.06	1.04
08_B1076_10uM	1.06	1.04
05_A5793_1.0uM	1.04	1.04
25_B6049_10uM	1.04	1.04
17_B3491_1.0uM	1.04	1.04
21_N1335_1.0uM	1.05	1.04
25_B7152_10uM	1.02	1.04
07_A8422_0.1uM	1.04	1.04
17_B3471_1.0uM	1.05	1.04
09_B1394_10uM	1.05	1.04
01_A1373_0.1uM	1.02	1.04
15_B2107_0.1uM	1.04	1.04
26_C6400_1.0uM	1.06	1.04
18_B6032_0.1uM	1.01	1.04
14_B1963_10uM	1.04	1.04
26_C6439_10uM	1.08	1.04
20_C3989_10uM	1.05	1.04
14_B2001_1.0uM	1.08	1.04
03_A3874_10uM	1.05	1.04
26_C6453_10uM	1.04	1.04
25_B1011_10uM	1.15	1.04
04_A4334_0.1uM	1.05	1.04
03_A3744_10uM	1.05	1.04
01_A1366_10uM	1.06	1.04
15_B2136_1.0uM	1.06	1.04
11_B1715_0.1uM	1.03	1.04
16_B2215_0.1uM	1.05	1.04
03_A3564_1.0uM	1.03	1.04
03_A3768_0.1uM	1.04	1.04
07_A8504_0.1uM	1.04	1.04
19_B8660_1.0uM	1.05	1.04
25_C3055_0.1uM	1.04	1.04
05_A5047_0.1uM	1.04	1.04
25_B8675_0.1uM	1.03	1.04
05_A5970_1.0uM	1.05	1.04
05_A5399_10uM	1.06	1.04
19_B8682_10uM	1.06	1.04
20_C4195_10uM	1.04	1.04
17_B4723_1.0uM	1.06	1.04
26_C6454_0.1uM	1.05	1.04
21_M1226_0.1uM	1.04	1.04
28_C7118_0.1uM	1.05	1.04
03_A3877_0.1uM	1.05	1.04
28_C7112_1.0uM	1.04	1.03
19_B8692_10uM	1.05	1.03
15_B2079_1.0uM	1.04	1.03
16_B2285_0.01uM	1.07	1.03
18_B5954_0.01uM	1.09	1.03
16_B3304_10uM	1.05	1.03
04_A4107_1.0uM	1.04	1.03
04_A4040_1.0uM	1.03	1.03
17_B3467_10uM	1.05	1.03
16_B2238_10uM	1.04	1.03
17_B3664_0.1uM	1.03	1.03
25_A8221_10uM	1.05	1.03
04_A4233_0.1uM	1.04	1.03
06_A8398_10uM	1.04	1.03
07_A8431_1.0uM	1.05	1.03
17_B3443_1.0uM	1.05	1.03
03_A3918_1.0uM	1.03	1.03
19_B7903_10uM	1.06	1.03
19_B8694_10uM	1.04	1.03
07_A8434_0.1uM	1.04	1.03
22_N1837_10uM	1.04	1.03
17_B3538_1.0uM	1.05	1.03
17_B3513_0.1uM	1.03	1.03
13_B1901_10uM	1.05	1.03
01_A2197_0.1uM	1.05	1.03
17_B3505_1.0uM	1.05	1.03
17_B3677_0.1uM	1.05	1.03
18_B5859_0.1uM	1.05	1.03
01_A1206_1.0uM	1.05	1.03
28_M1162_10uM	0.99	1.03
22_N1796_10uM	1.06	1.03
22_N1710_10uM	1.02	1.03
01_A1652_0.1uM	1.04	1.03
16_B3290_1.0uM	1.05	1.03
28_C6933_10uM	1.07	1.03
19_B8690_1.0uM	1.04	1.03
13_B1863_10uM	1.04	1.03
25_B1875_1.0uM	1.03	1.03
05_A5970_0.1uM	1.04	1.03
22_N1833_10uM	1.05	1.03
19_B7876_10uM	1.08	1.03
28_C6933_1.0uM	1.03	1.03
11_B1726_0.1uM	1.04	1.03
26_C6448_10uM	1.04	1.03
16_B2195_0.1uM	1.06	1.03
08_B1192_0.1uM	1.03	1.03
01_A2198_10uM	1.05	1.03
25_B3480_0.1uM	1.02	1.03
16_B3225_10uM	1.03	1.03
08_B1192_10uM	1.03	1.03
07_A8493_0.1uM	1.04	1.03
02_A2884_1.0uM	1.07	1.03
05_A5354_0.1uM	1.04	1.03
16_B2274_0.1uM	1.05	1.03
22_N1867_1.0uM	1.05	1.03
17_B3610_10uM	1.03	1.03
23-24-29_N1600_1.0uM	1.04	1.03
25_B1847_1.0uM	1.04	1.03
15_B2112_1.0uM	1.05	1.03
15_B2095_10uM	1.05	1.03
22_N1845_1.0uM	1.03	1.03
16_B2288_10uM	1.06	1.03
17_B3674_1.0uM	1.05	1.03
03_A3874_1.0uM	1.04	1.03
15_B2120_10uM	1.04	1.03
04_A4240_10uM	1.04	1.03
21_C6258_10uM	1.04	1.03
13_B1908_1.0uM	1.02	1.03
04_A4302_0.1uM	1.02	1.03
25_B3209_1.0uM	1.04	1.03
21_M1376_10uM	1.05	1.03
27_C6831_0.1uM	1.05	1.03
08_B1210_1.0uM	1.03	1.03
17_B3471_10uM	1.04	1.03
04_A4080_1.0uM	1.04	1.03
08_B1114_10uM	1.07	1.03
13_B1891_0.1uM	1.05	1.03
03_A3888_10uM	1.05	1.03
28_C6968_1.0uM	1.02	1.03
03_A3820_0.1uM	1.03	1.03
19_B7456_1.0uM	1.06	1.03
15_B2156_0.1uM	1.04	1.03
09_B1398_0.1uM	1.02	1.03
16_B2283_1.0uM	1.02	1.03
03_A3593_0.1uM	1.03	1.03
01_A1805_1.0uM	1.05	1.03
12_B1752_10uM	1.02	1.03
08_B1302_0.001uM	1.07	1.03
21_M1202_0.1uM	1.01	1.03
19_B9001_1.0uM	1.05	1.03
07_A8433_1.0uM	1.03	1.03
21_C6203_0.1uM	1.04	1.03
15_B2102_1.0uM	1.04	1.03
22_N1877_1.0uM	1.03	1.03
25_B1757_10uM	1.02	1.03
10_B1465_1.0uM	1.06	1.03
09_B1348_0.1uM	1.05	1.03
09_B1348_1.0uM	1.05	1.03
04_A4340_1.0uM	1.05	1.03
28_M1396_1.0uM	1.06	1.03
21_N1470_0.1uM	1	1.03
25_B1381_0.1uM	1.06	1.03
02_A2842_0.1uM	1.06	1.03
28_M1354_1.0uM	1.04	1.03
17_B3455_10uM	1.03	1.03
02_A3403_0.1uM	1.04	1.03
15_B2066_0.1uM	1.04	1.03
14_B1978_0.1uM	1.03	1.03
09_B1348_10uM	1.04	1.03
07_A8454_0.1uM	1.04	1.03
08_A8650_1.0uM	1.04	1.03
14_B1990_10uM	1.03	1.03
14_B1963_0.1uM	1.05	1.03
20_C6111_1.0uM	1.05	1.03
20_C5419_1.0uM	1.05	1.03
28_C7045_0.1uM	1.05	1.03
23-24-29_M1425_10uM	1.04	1.03
28_M1184_1.0uM	1.06	1.03
03_A4033_0.1uM	1.04	1.03
07_A8453_1.0uM	1.04	1.03
14_B2042_0.1uM	1.04	1.03
15_B2103_0.1uM	1.06	1.03
12_B1770_1.0uM	1.04	1.03
17_B3470_0.1uM	1.04	1.03
25_B1050_0.1uM	1.02	1.03
27_C6769_1.0uM	1.04	1.03
16_B2271_10uM	1.02	1.03
17_B3466_0.1uM	1.04	1.03
03_A3877_10uM	1.04	1.03
21_C6223_10uM	1.03	1.03
07_A8425_0.1uM	1.04	1.03
16_B2229_0.1uM	1.04	1.03
25_C4417_1.0uM	1.03	1.03
22_N1840_1.0uM	1.03	1.03
05_A5793_0.1uM	1.02	1.03
08_B1266_0.1uM	1.05	1.03
28_C6892_1.0uM	1.02	1.03
22_N1941_1.0uM	1.04	1.03
15_B2096_10uM	1.05	1.03
01_A1958_1.0uM	1.05	1.03
14_B2023_0.1uM	1.05	1.03
14_B2011_10uM	1.04	1.03
03_A4007_0.001uM	1.05	1.03
02_A3321_1.0uM	1.04	1.03
07_A8434_10uM	1.02	1.03
01_A1958_0.1uM	1.07	1.03
28_C7098_0.1uM	1.04	1.03
25_B1011_0.1uM	1	1.03
08_B1199_1.0uM	1.02	1.03
26_C4996_10uM	1.01	1.03
06_A8358_0.1uM	1.07	1.03
17_B3344_0.1uM	1.05	1.03
03_A3513_0.001uM	1.03	1.03
17_B4834_10uM	1.04	1.03
26_C6472_1.0uM	1.03	1.03
02_A3020_10uM	1.06	1.03
18_B4979_10uM	1.05	1.03
28_C7137_0.1uM	1.05	1.03
05_A5059_1.0uM	1.04	1.03
28_C6976_0.1uM	1.07	1.03
28_C7083_1.0uM	1.03	1.03
13_B1860_0.1uM	1.03	1.03
23-24-29_N2505_10uM	1.02	1.03
07_A8458_1.0uM	1.02	1.03
22_N1669_1.0uM	1.02	1.03
12_B1752_1.0uM	1.04	1.03
14_B2022_1.0uM	1.02	1.03
02_A3374_0.1uM	1.06	1.03
22_N1707_1.0uM	1.02	1.03
17_B3519_1.0uM	1.04	1.03
27_C6493_10uM	1.04	1.03
16_B2288_0.1uM	1.04	1.03
22_N1644_10uM	1.03	1.03
03_A3767_10uM	1.03	1.03
05_A5173_1.0uM	1.03	1.03
17_B3494_1.0uM	1.05	1.03
08_A8549_0.1uM	1.03	1.03
19_B7901_10uM	1.05	1.03
10_B1599_10uM	1.04	1.03
05_A5618_1.0uM	1.04	1.03
28_C6963_0.1uM	1.03	1.03
27_C6547_0.1uM	1.02	1.03
28_C6952_10uM	1.03	1.03
19_B7910_10uM	1.04	1.03
25_B7960_1.0uM	1.02	1.03
04_A4322_0.1uM	1.02	1.03
20_C5734_1.0uM	1.04	1.03
02_A3313_1.0uM	1.03	1.03
05_A4364_1.0uM	1.04	1.03
25_B4724_1.0uM	1.02	1.03
20_C5242_0.1uM	1.05	1.03
14_B2000_1.0uM	1.06	1.03
15_B2063_0.1uM	1.05	1.03
23-24-29_N2771_1.0uM	1.02	1.03
17_B3467_1.0uM	1.05	1.03
08_A8536_10uM	1.05	1.03
28_C7161_0.1uM	1.05	1.03
20_C3486_0.1uM	1.04	1.03
19_B8671_1.0uM	1.04	1.03
22_N1798_1.0uM	1.01	1.03
12_B1818_1.0uM	1.01	1.03
15_B2057_10uM	1.05	1.03
17_B4720_10uM	1.05	1.03
22_N1789_10uM	1.04	1.03
25_B1873_10uM	1.03	1.03
15_B2062_0.1uM	1.04	1.03
19_B7705_1.0uM	1.05	1.03
14_B2005_10uM	1.02	1.03
12_B1739_1.0uM	1.03	1.03
15_B2094_0.1uM	1.03	1.03
25_A3176_10uM	1.02	1.03
19_B7805_1.0uM	1.04	1.03
27_C6508_0.1uM	1.05	1.03
18_B5984_0.1uM	1.04	1.03
26_C6437_1.0uM	0.99	1.03
17_B3435_1.0uM	1.04	1.03
20_C5675_1.0uM	1.05	1.03
11_B1719_0.1uM	1.04	1.03
14_B1978_10uM	1.02	1.03
18_B6038_1.0uM	1.04	1.03
17_B4806_0.1uM	1.03	1.03
22_N1838_0.1uM	1.04	1.03
17_B4798_1.0uM	1.05	1.03
17_B3448_10uM	1.03	1.03
02_A2517_0.1uM	1.07	1.03
21_C6207_10uM	1.05	1.03
16_B2237_10uM	1.04	1.03
26_C6438_1.0uM	1.03	1.03
04_A4334_1.0uM	1.03	1.03
18_B6022_0.1uM	1.07	1.03
25_A3740_1.0uM	1.03	1.03
19_B8669_10uM	1.06	1.03
15_B2122_0.1uM	1.05	1.03
17_B3489_0.1uM	1.03	1.03
22_N1725_10uM	1.03	1.03
17_B3411_10uM	1.02	1.03
08_A8647_10uM	1.04	1.03
08_B1134_0.1uM	1.02	1.03
08_A8809_1.0uM	1.05	1.03
07_A8522_0.1uM	1.05	1.03
08_B1217_10uM	1.04	1.03
08_B1266_10uM	1.05	1.03
08_B1063_0.1uM	1.02	1.03
27_C6511_0.1uM	1.03	1.03
25_B7900_10uM	1	1.03
25_B1619_0.1uM	1.04	1.03
05_A5511_0.1uM	1.03	1.03
04_A4099_10uM	1.03	1.03
17_B3464_0.1uM	1.03	1.03
25_B3480_1.0uM	1.04	1.03
01_A2149_0.1uM	1.06	1.03
16_B2264_1.0uM	1.03	1.03
16_B2203_10uM	1.04	1.03
17_B4737_0.1uM	1.04	1.03
17_B3487_1.0uM	1.04	1.03
28_C7081_1.0uM	1.02	1.03
28_M1407_10uM	1.04	1.03
01_A1723_0.1uM	0.97	1.03
07_A8516_1.0uM	1.04	1.03
15_B2139_10uM	1.03	1.03
16_B2235_10uM	1.05	1.03
17_B3532_0.1uM	1.04	1.03
15_B2119_10uM	1.04	1.03
08_B1134_1.0uM	1.05	1.03
02_A2842_1.0uM	1.06	1.03
13_B1942_10uM	1.03	1.03
12_B1750_1.0uM	1.03	1.03
03_A3817_1.0uM	1.06	1.03
16_B2281_10uM	1.02	1.03
15_B2145_10uM	1.04	1.03
28_M1355_10uM	1.03	1.03
13_B1858_1.0uM	1.05	1.03
17_B4723_10uM	1.03	1.03
28_C7083_10uM	1.03	1.03
08_B1054_10uM	1.05	1.03
19_B8632_1.0uM	1.05	1.03
28_C7191_0.1uM	1.06	1.03
15_B2111_0.1uM	1.05	1.03
15_B2145_0.1uM	1.03	1.03
17_B3518_1.0uM	1.04	1.03
22_N1769_10uM	1.02	1.03
17_B4748_1.0uM	1.03	1.03
17_B3681_10uM	1.03	1.03
28_C7123_0.1uM	1.05	1.03
17_B3679_10uM	1.03	1.03
14_B2021_0.1uM	1.02	1.03
15_B2092_1.0uM	1.03	1.03
07_A8495_0.1uM	1.03	1.03
27_C6741_1.0uM	1.03	1.03
02_A3142_1.0uM	1.04	1.03
21_C6315_0.1uM	1.03	1.03
20_C6104_1.0uM	1.04	1.03
15_B2121_10uM	1.04	1.03
25_A2600_10uM	1	1.03
28_C7119_1.0uM	1.04	1.03
05_A5181_0.1uM	1.03	1.03
25_B3263_0.1uM	1.05	1.03
06_A8218_10uM	1.07	1.03
09_B1371_10uM	1.05	1.03
17_B4720_1.0uM	1.05	1.03
08_A8541_0.1uM	1.05	1.03
05_A5710_1.0uM	1.03	1.03
21_N1289_10uM	1.04	1.03
08_B1122_1.0uM	1.03	1.03
01_A1607_1.0uM	1.06	1.03
25_C3338_1.0uM	1.03	1.03
14_B1976_0.1uM	1.04	1.03
27_C6757_10uM	1.02	1.03
23-24-29_P10002_1.0uM	1.03	1.03
14_B1985_1.0uM	1.06	1.03
26_C6442_10uM	1.04	1.03
20_C6104_0.1uM	1.05	1.03
27_C6773_0.1uM	1.01	1.03
05_A5926_1.0uM	1.01	1.03
13_B1896_10uM	1.03	1.03
03_A3593_1.0uM	1.03	1.03
04_A4240_1.0uM	1.02	1.03
15_B2094_10uM	1.03	1.03
15_B2131_1.0uM	1.05	1.03
13_B1867_0.1uM	1.04	1.03
22_N1830_10uM	1.05	1.03
08_B1198_1.0uM	1.04	1.03
17_B4784_1.0uM	1.03	1.03
17_B3679_0.1uM	1.04	1.03
18_B6522_1.0uM	1.04	1.03
04_A4187_10uM	1.03	1.03
02_A3327_1.0uM	1.05	1.03
08_B1246_1.0uM	1.01	1.03
07_A8503_0.1uM	1.05	1.03
05_A4366_1.0uM	1.03	1.03
15_B2054_1.0uM	1.02	1.03
04_A4181_1.0uM	1.04	1.03
07_A8490_1.0uM	1.02	1.03
21_C6149_10uM	1.03	1.03
17_B3519_10uM	1.03	1.03
07_A8413_0.1uM	1.04	1.03
01_A1958_10uM	1.02	1.03
17_B3539_10uM	1.03	1.03
14_B2035_1.0uM	1.03	1.03
17_B3491_0.1uM	1.04	1.03
15_B2072_1.0uM	1.04	1.03
15_B2123_0.1uM	1.03	1.03
14_B2026_1.0uM	1.04	1.03
20_C4588_0.1uM	1.04	1.03
15_B2078_0.1uM	1.04	1.03
07_A8530_1.0uM	1.02	1.03
22_N1828_1.0uM	1	1.03
15_B2103_1.0uM	1.05	1.03
07_A8512_1.0uM	1	1.03
08_A8639_1.0uM	1.06	1.03
22_N1578_0.1uM	1.01	1.03
11_B1605_0.1uM	1.02	1.03
08_B1006_10uM	1.03	1.03
25_B3409_0.1uM	1.01	1.03
17_B3470_10uM	1.01	1.03
26_C6389_1.0uM	1.02	1.03
21_C6215_0.1uM	1.05	1.03
15_B2095_1.0uM	1.05	1.03
04_A4082_10uM	1.04	1.03
08_B1124_0.1uM	1.02	1.03
23-24-29_A3543_10uM	1.02	1.03
14_B1996_10uM	1.05	1.03
22_N1578_10uM	1.03	1.03
25_B7152_0.1uM	0.95	1.03
27_C6603_1.0uM	1.03	1.03
08_A8541_10uM	1.05	1.03
20_C5273_10uM	1.03	1.03
27_C6766_1.0uM	1.05	1.03
17_B3370_1.0uM	1.03	1.03
16_B2194_10uM	1.02	1.03
01_A1425_10uM	1.01	1.03
22_N1880_10uM	1.01	1.03
01_A2436_10uM	1.03	1.03
21_N1390_10uM	1.04	1.03
20_C5675_0.1uM	1.04	1.03
15_B2093_1.0uM	1.04	1.03
02_A3282_0.1uM	1.04	1.03
22_N1825_1.0uM	1.04	1.03
14_B1946_10uM	1.02	1.03
08_B1328_1.0uM	1.02	1.03
05_A5318_10uM	1.04	1.03
07_A8436_10uM	1.02	1.03
25_A3242_10uM	1.04	1.03
25_B7294_1.0uM	1.03	1.03
20_C5621_0.1uM	1.04	1.03
13_B1864_10uM	1.02	1.03
23-24-29_N1356_1.0uM	1.04	1.03
20_C5580_0.1uM	1.04	1.03
09_B1358_10uM	1.02	1.03
16_B2279_0.1uM	1.02	1.03
17_B3538_10uM	1.04	1.03
17_B3532_10uM	1.04	1.03
08_A8533_1.0uM	1.05	1.03
16_B2200_0.1uM	1.03	1.03
19_B7804_0.1uM	1.04	1.03
13_B1924_0.1uM	1.04	1.03
18_B6736_10uM	1.04	1.03
15_B2063_10uM	1.05	1.03
15_B2051_1.0uM	1.03	1.03
27_C6712_0.1uM	1.04	1.03
07_A8461_1.0uM	1.03	1.03
20_C4117_1.0uM	1.06	1.03
07_A8423_1.0uM	1.02	1.03
20_C5286_1.0uM	1.04	1.03
15_B2073_0.1uM	1.03	1.03
27_C6741_0.1uM	1.02	1.03
07_A8443_1.0uM	1.04	1.03
15_B2067_10uM	1.05	1.03
05_A5010_1.0uM	1.01	1.03
22_N1719_1.0uM	1.02	1.03
15_B2136_10uM	1.04	1.03
25_A8164_10uM	0.97	1.03
13_B1841_1.0uM	1.02	1.03
19_B7879_1.0uM	1.03	1.03
22_N1742_1.0uM	1.05	1.03
05_A5489_0.1uM	1.02	1.03
15_B2079_10uM	1.05	1.03
17_B3474_10uM	1.04	1.03
07_A8429_10uM	1.04	1.03
22_N1855_1.0uM	1.02	1.03
05_A5124_0.1uM	1.05	1.03
23-24-29_N2491_10uM	1.02	1.03
05_A5124_1.0uM	1.04	1.03
16_B2196_0.1uM	1.04	1.03
16_B2242_0.1uM	1.05	1.03
20_C5264_0.1uM	1.02	1.03
18_B6189_1.0uM	1.04	1.03
04_A4340_0.1uM	1.03	1.03
17_B3471_0.1uM	1.01	1.03
05_A4360_10uM	1.02	1.03
18_B6185_0.1uM	1.04	1.03
07_A8425_1.0uM	1.04	1.03
25_A3315_0.1uM	1.04	1.03
19_B7196_10uM	1.02	1.03
27_C6841_0.1uM	1.02	1.03
12_B1763_10uM	1.03	1.03
14_B2011_1.0uM	1.07	1.03
25_B7854_0.1uM	1.07	1.03
07_A8471_1.0uM	1.03	1.03
20_C4125_1.0uM	1.03	1.03
21_C6285_10uM	1.03	1.03
20_C4159_0.1uM	1.04	1.03
14_B2024_0.1uM	1.01	1.03
20_C5378_10uM	1.04	1.02
21_C6278_0.1uM	1.03	1.02
08_B1217_1.0uM	1.05	1.02
16_B2257_0.1uM	1.04	1.02
28_C6958_0.1uM	1.04	1.02
01_A1947_1.0uM	1.03	1.02
16_B2231_1.0uM	1.03	1.02
25_B1847_0.1uM	1.05	1.02
20_C3479_10uM	1.02	1.02
17_B3477_1.0uM	1.04	1.02
23-24-29_N1831_1.0uM	1.02	1.02
08_B1266_1.0uM	1.02	1.02
03_A3551_1.0uM	1.03	1.02
07_A8508_10uM	1.03	1.02
19_B8684_1.0uM	1.04	1.02
25_A3176_0.1uM	1.04	1.02
08_B1072_10uM	1.05	1.02
07_A8449_0.1uM	1.02	1.02
13_B1842_10uM	1.01	1.02
20_C5621_1.0uM	1.06	1.02
09_B1384_0.1uM	1.04	1.02
14_B1968_1.0uM	1.03	1.02
16_B2243_10uM	1.03	1.02
05_A5573_1.0uM	1.04	1.02
26_C6373_0.1uM	1.03	1.02
28_C7118_1.0uM	1.01	1.02
22_N1738_0.1uM	1.03	1.02
18_B5965_0.1uM	1.04	1.02
20_C4087_0.1uM	1.05	1.02
05_A5489_1.0uM	1.02	1.02
15_B2111_1.0uM	1.05	1.02
15_B2092_10uM	1.04	1.02
28_C7040_10uM	1.03	1.02
10_B1563_10uM	1.05	1.02
18_B6155_0.1uM	1.03	1.02
14_B1979_10uM	1.03	1.02
25_C3862_1.0uM	1.02	1.02
14_B1988_1.0uM	1.05	1.02
07_A8466_1.0uM	1.03	1.02
15_B2133_1.0uM	1.03	1.02
25_B8453_0.1uM	0.99	1.02
13_B1861_0.1uM	1.04	1.02
18_B4972_10uM	1.04	1.02
07_A8436_0.1uM	1.01	1.02
14_B1997_1.0uM	1.05	1.02
17_B3530_0.1uM	1.03	1.02
12_B1745_1.0uM	1.02	1.02
14_B1975_0.1uM	1.04	1.02
26_C6367_10uM	1.02	1.02
16_B2262_1.0uM	1.03	1.02
04_A4340_10uM	1.02	1.02
20_C4051_0.1uM	1.04	1.02
17_B3490_10uM	1.03	1.02
19_B7866_10uM	1.03	1.02
07_A8462_0.1uM	1.02	1.02
13_B1858_10uM	1.03	1.02
21_C6322_10uM	1.04	1.02
15_B2112_0.1uM	1.02	1.02
26_C6383_0.1uM	0.99	1.02
17_B3431_10uM	1.03	1.02
19_B7901_1.0uM	1.03	1.02
22_N1663_10uM	1.04	1.02
19_B7293_1.0uM	1.03	1.02
05_A5639_0.1uM	1.04	1.02
07_A8478_1.0uM	1.04	1.02
08_B1125_1.0uM	1.03	1.02
28_C7119_10uM	1.03	1.02
13_B1909_10uM	1.03	1.02
25_B8600_0.1uM	1.04	1.02
06_A8205_10uM	1.01	1.02
28_C7012_0.1uM	1.05	1.02
04_A4232_0.1uM	1.02	1.02
03_A3528_10uM	1.01	1.02
08_B1289_10uM	1.03	1.02
13_B1849_1.0uM	1.05	1.02
23-24-29_N2275_1.0uM	1.03	1.02
17_B4798_0.1uM	1.03	1.02
25_B8675_10uM	1.02	1.02
27_C6603_10uM	1.03	1.02
23-24-29_N1114_1.0uM	1.04	1.02
28_C7122_0.1uM	1.02	1.02
04_A4073_0.1uM	1.03	1.02
08_B1251_1.0uM	1.02	1.02
09_B1349_1.0uM	1.01	1.02
27_C6701_1.0uM	1.03	1.02
26_C6427_1.0uM	1.04	1.02
20_C5107_1.0uM	1.03	1.02
14_B2012_1.0uM	1.03	1.02
27_C6769_0.1uM	1.03	1.02
13_B1850_1.0uM	1.03	1.02
08_B1157_10uM	1.04	1.02
20_C4140_0.1uM	1.03	1.02
02_A3178_0.1uM	1.03	1.02
28_C7095_1.0uM	1.05	1.02
09_B1356_1.0uM	1.02	1.02
22_N1789_1.0uM	1.04	1.02
14_B2041_0.1uM	1.02	1.02
10_B1599_1.0uM	1.07	1.02
28_C7022_0.001uM	1.01	1.02
13_B1853_1.0uM	1.03	1.02
22_N1707_10uM	1.04	1.02
05_A5634_1.0uM	1.02	1.02
01_A1602_1.0uM	1.05	1.02
15_B2153_1.0uM	1.04	1.02
19_B7648_1.0uM	1.03	1.02
17_B4815_1.0uM	1.02	1.02
23-24-29_A2574_1.0uM	1.03	1.02
22_N1769_1.0uM	1.03	1.02
03_A3875_0.1uM	1.02	1.02
27_C6507_0.1uM	1.03	1.02
01_A2486_0.1uM	1.04	1.02
15_B2079_0.1uM	1.03	1.02
09_B1361_0.1uM	1.02	1.02
28_C6934_0.1uM	1.04	1.02
15_B2109_0.1uM	1.04	1.02
08_B1240_0.1uM	1.03	1.02
04_A4304_0.1uM	1.02	1.02
17_B3440_1.0uM	1.03	1.02
15_B2054_10uM	1.03	1.02
15_B2057_1.0uM	1.04	1.02
15_B2056_10uM	1.05	1.02
11_B1649_1.0uM	1.03	1.02
13_B1884_10uM	1.03	1.02
05_A5220_0.1uM	1.03	1.02
21_C6210_1.0uM	1.02	1.02
16_B2205_0.1uM	1.05	1.02
07_A8484_0.1uM	1.02	1.02
20_C5755_0.1uM	1.03	1.02
26_C6281_10uM	1.04	1.02
25_B8486_1.0uM	1.01	1.02
15_B2127_0.1uM	1.05	1.02
19_B9001_0.1uM	1.05	1.02
07_A8451_0.1uM	1.03	1.02
28_M1361_10uM	1.03	1.02
20_C6104_10uM	1.04	1.02
27_C6603_0.1uM	1.04	1.02
08_B1130_1.0uM	1.03	1.02
28_C6948_0.001uM	1.01	1.02
18_B6038_10uM	1.01	1.02
23-24-29_N1766_10uM	1	1.02
14_B1998_1.0uM	1.04	1.02
28_C7150_1.0uM	1.05	1.02
28_C7101_10uM	1.01	1.02
28_C7047_0.1uM	1.03	1.02
17_B3474_0.1uM	1.03	1.02
26_C6371_1.0uM	1.04	1.02
06_A8019_1.0uM	1.04	1.02
05_A5424_1.0uM	1.03	1.02
02_A3308_1.0uM	1.05	1.02
04_A4343_10uM	1.04	1.02
22_N1725_1.0uM	1.05	1.02
03_A3688_10uM	1.05	1.02
18_B6124_0.1uM	1.04	1.02
15_B2101_10uM	1.02	1.02
15_B2116_1.0uM	1.05	1.02
15_B2068_10uM	1.04	1.02
08_B1329_10uM	1.05	1.02
18_B5868_1.0uM	1.04	1.02
13_B1842_0.1uM	1.02	1.02
20_C4125_0.1uM	1.04	1.02
17_B3519_0.1uM	1.04	1.02
05_A5566_1.0uM	1.01	1.02
07_A8509_1.0uM	1.03	1.02
22_N1904_10uM	1.02	1.02
28_C7178_1.0uM	1.02	1.02
01_A1379_0.1uM	1.02	1.02
15_B2078_1.0uM	1.04	1.02
22_N1783_1.0uM	1.03	1.02
22_N1729_10uM	1.01	1.02
02_A3387_0.1uM	1.02	1.02
19_B7775_0.1uM	1.04	1.02
15_B2073_10uM	1.03	1.02
25_A3583_10uM	1.01	1.02
10_B1554_10uM	1.03	1.02
26_C6391_10uM	1.05	1.02
16_B2291_0.1uM	1.03	1.02
02_A3142_10uM	1.01	1.02
26_C6455_1.0uM	1.02	1.02
08_B1270_1.0uM	1.03	1.02
17_B3530_10uM	1.02	1.02
27_C6756_0.1uM	1.05	1.02
16_B2242_10uM	1.01	1.02
09_B1395_1.0uM	1.03	1.02
23-24-29_A3575_1.0uM	1.04	1.02
03_A3767_0.1uM	1.03	1.02
15_B2148_1.0uM	1.04	1.02
20_C4201_10uM	1.04	1.02
04_A4319_0.1uM	1.03	1.02
08_B1076_1.0uM	1.03	1.02
28_C7095_10uM	1.04	1.02
04_A4188_0.1uM	1.03	1.02
07_A8452_10uM	1.01	1.02
09_B1361_10uM	1.02	1.02
12_B1787_1.0uM	1.02	1.02
05_A4362_10uM	1.02	1.02
14_B2026_0.1uM	1.03	1.02
17_B4826_1.0uM	1.04	1.02
15_B2122_10uM	1.04	1.02
07_A8462_1.0uM	1.04	1.02
20_C5621_10uM	1.02	1.02
26_C6281_1.0uM	1.05	1.02
15_B2088_0.1uM	1.03	1.02
14_B1950_1.0uM	1.03	1.02
27_C6669_0.1uM	1.05	1.02
20_C4185_10uM	1.02	1.02
17_B4723_0.1uM	1.03	1.02
28_C7152_0.1uM	1.04	1.02
09_B1423_10uM	1.03	1.02
28_C7137_1.0uM	1.05	1.02
22_N1935_10uM	1.02	1.02
13_B1918_1.0uM	1.03	1.02
02_A3005_0.1uM	1.03	1.02
04_A4182_1.0uM	1.03	1.02
17_B3542_1.0uM	1.03	1.02
16_B2278_10uM	1.03	1.02
07_A8472_1.0uM	1.03	1.02
01_A2097_1.0uM	1.04	1.02
27_C6766_0.1uM	1.04	1.02
14_B2038_0.1uM	1.03	1.02
07_A8432_10uM	1.03	1.02
28_M1201_0.1uM	1.02	1.02
15_B2099_1.0uM	1.05	1.02
28_C7195_0.1uM	1.03	1.02
07_A8525_0.1uM	1.03	1.02
28_C7047_1.0uM	1.03	1.02
27_C6705_1.0uM	1.02	1.02
05_A5323_1.0uM	1.03	1.02
01_A1313_1.0uM	1.06	1.02
20_C4188_1.0uM	1.05	1.02
17_B3344_1.0uM	1.01	1.02
07_A8458_10uM	1.02	1.02
01_A1736_0.1uM	0.99	1.02
21_C6171_10uM	1.05	1.02
17_B3676_0.1uM	1.03	1.02
23-24-29_N2471_1.0uM	1.02	1.02
28_C7095_0.1uM	1.04	1.02
03_A4015_0.1uM	1.02	1.02
15_B2147_0.1uM	1.03	1.02
07_A8475_0.1uM	1.01	1.02
03_A3789_1.0uM	1.03	1.02
23_N2250_0.001uM	1.04	1.02
22_N1650_10uM	1.05	1.02
20_C6101_0.1uM	1.02	1.02
26_C6378_1.0uM	1.06	1.02
13_B1862_1.0uM	1.02	1.02
25_B5462_0.1uM	0.96	1.02
03_A3551_10uM	1.05	1.02
27_C6511_10uM	1.01	1.02
19_B7648_10uM	1.02	1.02
22_N1713_1.0uM	1.02	1.02
14_B1971_0.1uM	1	1.02
22_N1680_1.0uM	1.02	1.02
07_A8483_10uM	1.03	1.02
17_B4809_0.1uM	1.03	1.02
17_B3407_1.0uM	1.02	1.02
19_B7446_10uM	1.04	1.02
08_B1280_10uM	1.02	1.02
08_B1242_0.1uM	1.04	1.02
14_B2007_1.0uM	1.03	1.02
15_B2142_10uM	1.02	1.02
14_B1990_0.1uM	1.02	1.02
19_B7866_1.0uM	1.02	1.02
26_C6399_1.0uM	1.06	1.02
27_C6741_10uM	1.05	1.02
14_B1964_10uM	1.04	1.02
07_A8415_1.0uM	1.01	1.02
07_A8509_0.1uM	1.03	1.02
17_B4826_0.1uM	1.02	1.02
12_B1810_1.0uM	1.01	1.02
26_C6452_0.1uM	1.03	1.02
14_B1956_10uM	1.02	1.02
04_A4313_0.1uM	1.05	1.02
17_B3309_0.1uM	1.01	1.02
03_A3689_1.0uM	1.03	1.02
09_B1392_0.1uM	1.02	1.02
01_A1296_10uM	1.04	1.02
15_B2093_0.1uM	1.03	1.02
20_C5242_1.0uM	1.03	1.02
28_C7191_10uM	1.03	1.02
25_C3862_10uM	1.01	1.02
20_C5286_10uM	1.04	1.02
21_N1426_0.1uM	1	1.02
20_C4849_10uM	1.03	1.02
20_C4183_10uM	1.02	1.02
16_B2275_1.0uM	1.04	1.02
25_B2030_1.0uM	1.05	1.02
17_B3370_10uM	1.03	1.02
07_A8451_10uM	1.01	1.02
04_A4037_0.1uM	1.01	1.02
07_A8485_1.0uM	1.03	1.02
04_A4135_0.1uM	1.03	1.02
09_B1351_10uM	1.03	1.02
17_B3464_10uM	1.04	1.02
05_A4457_1.0uM	1.02	1.02
06_A8309_0.1uM	1.03	1.02
26_C6435_1.0uM	1.02	1.02
17_B3484_1.0uM	1.01	1.02
16_B2261_1.0uM	1.04	1.02
06_A8380_1.0uM	1.03	1.02
26_C6479_10uM	1.03	1.02
22_N2075_10uM	1.02	1.02
05_A5355_1.0uM	1.02	1.02
14_B2050_10uM	1.02	1.02
10_B1472_0.1uM	1.04	1.02
14_B1974_1.0uM	1.02	1.02
15_B2141_0.1uM	1.03	1.02
07_A8427_10uM	1.02	1.02
07_A8452_0.1uM	1.02	1.02
07_A8529_10uM	1.01	1.02
22_N1804_1.0uM	1.03	1.02
16_B2238_0.1uM	1.01	1.02
22_N1651_10uM	1.02	1.02
14_B1959_0.1uM	1.02	1.02
28_C7117_1.0uM	1.04	1.02
23-24-29_N1766_1.0uM	1.04	1.02
01_A1229_1.0uM	1.05	1.02
27_C6498_10uM	1.01	1.02
26_C5518_10uM	1	1.02
21_C6133_1.0uM	1.01	1.02
17_B4620_0.1uM	1.04	1.02
04_A4136_0.1uM	1.04	1.02
19_B8671_10uM	1.02	1.02
14_B2011_0.1uM	1.02	1.02
15_B2127_10uM	1.01	1.02
17_B3370_0.1uM	1.03	1.02
15_B2073_1.0uM	1.02	1.02
17_B3513_1.0uM	1.03	1.02
12_B1793_1.0uM	1.04	1.02
17_B4806_10uM	1.03	1.02
20_C6111_0.1uM	1.05	1.02
03_A3727_1.0uM	1.04	1.02
15_B2119_0.1uM	1.03	1.02
19_B8692_1.0uM	1.03	1.02
05_A5294_1.0uM	1.01	1.02
17_B3490_0.1uM	1.03	1.02
09_B1376_10uM	1.02	1.02
06_A8376_1.0uM	1.03	1.02
12_B1807_1.0uM	1.02	1.02
26_C6464_1.0uM	1.05	1.02
20_C6108_0.1uM	1.03	1.02
26_C6460_0.1uM	1.02	1.02
08_A8639_10uM	1.03	1.02
13_B1911_0.1uM	1.03	1.02
13_B1924_1.0uM	1.02	1.02
28_C6969_1.0uM	1.04	1.02
28_M1162_1.0uM	1.05	1.02
23-24-29_N2258_10uM	1	1.02
12_B1745_10uM	1.03	1.02
16_B2230_0.1uM	1.03	1.02
20_C5167_1.0uM	1.03	1.02
14_B2034_1.0uM	1.03	1.02
18_B6176_0.1uM	1.01	1.02
01_A2415_0.1uM	1.01	1.02
27_C6589_10uM	1.05	1.02
02_A3308_0.1uM	1.06	1.02
23-24-29_N2535_1.0uM	1.02	1.02
05_A5300_1.0uM	1.03	1.02
07_A8510_1.0uM	1.02	1.02
12_B1831_0.1uM	1.02	1.02
19_B7894_1.0uM	1.07	1.02
17_B4815_0.1uM	1.03	1.02
21_M1482_1.0uM	0.99	1.02
04_A4342_10uM	1.03	1.02
23-24-29_N1115_10uM	1	1.02
02_A3244_10uM	1.02	1.02
15_B2140_10uM	1.02	1.02
14_B2009_0.1uM	1.01	1.02
16_B2222_0.001uM	1.06	1.02
05_A5166_0.1uM	1.03	1.02
15_B2118_0.1uM	1.04	1.02
04_A4328_1.0uM	1.04	1.02
27_C6866_10uM	1.04	1.02
07_A8466_0.1uM	1.02	1.02
16_B2275_0.1uM	1.04	1.02
19_B7201_10uM	1.04	1.02
15_B2109_1.0uM	1.02	1.02
07_A8486_1.0uM	1.03	1.02
01_A1723_1.0uM	1.04	1.02
14_B2007_0.1uM	1.04	1.02
13_B1923_10uM	1.03	1.02
22_N1672_0.1uM	1.01	1.02
17_B3431_0.1uM	1.02	1.02
18_B6126_0.1uM	1.04	1.02
14_B1999_0.1uM	1.03	1.02
20_C3969_1.0uM	1.03	1.02
17_B3448_1.0uM	1.05	1.02
04_A4078_0.1uM	1.03	1.02
08_A8532_0.01uM	1.03	1.02
16_B2232_10uM	1.03	1.02
22_N1605_10uM	1.03	1.02
09_B1384_1.0uM	1.02	1.02
19_B7905_10uM	1.04	1.02
25_A3550_1.0uM	0.98	1.02
26_C6465_1.0uM	1.02	1.02
07_A8515_0.1uM	1.01	1.02
03_A3689_10uM	1.04	1.02
13_B1841_10uM	1.03	1.02
08_A8651_1.0uM	1.01	1.02
27_C6577_0.1uM	1.02	1.02
27_C6596_1.0uM	1.02	1.02
03_A3817_0.1uM	1.03	1.02
01_A1379_1.0uM	1.02	1.02
12_B1763_1.0uM	1.03	1.02
14_B2015_1.0uM	1.03	1.02
01_A1984_0.1uM	1.02	1.02
22_N1630_1.0uM	1.03	1.02
04_A4240_0.1uM	1.01	1.02
07_A8432_0.1uM	1.02	1.02
22_N1825_10uM	1.01	1.02
21_M1202_10uM	1.02	1.02
04_A4319_10uM	1.04	1.02
26_C6443_1.0uM	1.03	1.02
23-24-29_N2333_1.0uM	0.99	1.02
07_A8432_1.0uM	1.02	1.02
20_C4910_10uM	1.04	1.02
26_C6419_1.0uM	1.03	1.02
16_B2275_10uM	1.02	1.02
01_A1748_1.0uM	1.02	1.02
21_M1375_10uM	1.02	1.02
17_B3373_0.1uM	1.03	1.02
28_M1407_1.0uM	1.02	1.02
16_B2248_0.1uM	1.04	1.02
06_A8201_0.1uM	1.02	1.02
12_B1789_0.1uM	1.04	1.02
06_A8389_1.0uM	1.03	1.02
26_C6478_1.0uM	1.02	1.02
17_B3448_0.1uM	1.02	1.02
05_A5926_0.1uM	1.03	1.02
03_A3451_10uM	1.02	1.02
08_B1123_1.0uM	1.03	1.02
02_A3298_0.1uM	1.04	1.02
22_N1809_10uM	1.02	1.02
15_B2129_10uM	1.02	1.02
28_C7112_0.1uM	1.01	1.02
22_N1620_10uM	1.01	1.02
17_B3373_10uM	1.01	1.02
07_A8414_1.0uM	1.02	1.02
28_C7153_1.0uM	1.05	1.02
28_C7093_10uM	1.03	1.02
22_N2032_0.1uM	1.02	1.02
28_C7104_10uM	1.03	1.02
09_B1335_10uM	1.02	1.02
09_B1371_1.0uM	1.03	1.02
25_B6132_1.0uM	1.01	1.02
28_M1180_10uM	1.03	1.02
07_A8506_1.0uM	1.02	1.02
17_B3492_0.1uM	1.03	1.02
12_B1809_10uM	1.02	1.02
27_C6493_0.1uM	1.01	1.02
27_C6550_0.1uM	1.03	1.02
15_B2126_0.1uM	1.03	1.02
18_B6522_0.1uM	1.04	1.02
18_B5827_0.1uM	1.01	1.02
05_A5323_10uM	1.02	1.02
26_C6387_1.0uM	1.01	1.02
17_B3611_0.1uM	1.02	1.02
13_B1872_0.1uM	1.02	1.02
07_A8516_0.1uM	1.02	1.02
04_A4078_1.0uM	1.03	1.02
28_C7047_10uM	1.03	1.02
08_A8549_1.0uM	1.03	1.02
18_B6736_0.1uM	1.03	1.02
12_B1782_1.0uM	1.02	1.02
16_B2243_1.0uM	1.01	1.02
22_N1796_0.1uM	1.03	1.02
28_C6934_10uM	1.01	1.02
19_C3119_1.0uM	1.04	1.02
05_A5331_1.0uM	1.02	1.02
13_B1865_1.0uM	1.02	1.02
22_N1742_0.1uM	1.04	1.02
17_B3488_10uM	1.03	1.02
05_A5318_1.0uM	1.02	1.02
20_C4131_10uM	1.03	1.02
07_A8530_10uM	1.05	1.02
09_B1334_10uM	1.03	1.02
17_B3679_1.0uM	1.03	1.02
08_B1006_1.0uM	1.02	1.02
17_B3411_1.0uM	1.03	1.02
08_B1217_0.1uM	1.02	1.02
26_C6119_1.0uM	1.01	1.02
09_B1358_1.0uM	1.01	1.02
15_B2143_0.1uM	1.03	1.02
04_A4317_10uM	1.03	1.02
04_A4176_1.0uM	1.01	1.02
12_B1777_10uM	1.02	1.02
13_B1934_0.1uM	1	1.02
04_A4302_1.0uM	1.01	1.02
17_B3484_0.1uM	1.01	1.02
05_A5010_0.1uM	1.02	1.02
28_M1396_10uM	1.03	1.02
02_A2516_0.1uM	1	1.02
15_B2053_10uM	1.02	1.02
15_B2102_0.1uM	1.03	1.02
19_B7196_1.0uM	1.03	1.02
22_N1840_0.1uM	1	1.02
25_B3409_10uM	1.03	1.02
17_B3610_1.0uM	1.02	1.02
19_B8667_1.0uM	1.04	1.02
20_C5468_1.0uM	1.02	1.02
17_B3490_1.0uM	1.01	1.02
25_B3263_10uM	1.01	1.02
28_C7152_10uM	1.02	1.02
01_A1855_1.0uM	1.05	1.02
12_B1796_10uM	1.04	1.02
22_N1837_0.1uM	1.02	1.02
13_B1933_1.0uM	1.02	1.02
20_C6108_1.0uM	1.04	1.02
27_C6510_0.1uM	1.01	1.02
04_A4107_0.1uM	1.03	1.02
22_N1842_10uM	1.02	1.02
05_A5793_10uM	0.99	1.02
14_B1982_1.0uM	1.03	1.02
20_C4607_1.0uM	1.04	1.02
23-24-29_N1723_1.0uM	1.02	1.02
26_C6480_10uM	1.02	1.02
15_B2055_10uM	1.03	1.02
22_N1846_1.0uM	1.01	1.02
14_B1996_1.0uM	1.05	1.02
28_M1184_0.1uM	1.04	1.02
26_C6392_1.0uM	0.99	1.02
28_M1391_0.1uM	1.03	1.02
26_C6383_10uM	1.03	1.02
18_B4973_0.1uM	1.02	1.02
03_A3953_0.1uM	1.03	1.02
27_C6765_10uM	1.03	1.02
28_C7101_0.1uM	1.02	1.02
04_A4321_0.1uM	1.05	1.02
14_B1976_10uM	1.02	1.02
01_A1748_0.1uM	1.01	1.02
28_C7193_0.1uM	1.03	1.02
22_N1753_0.1uM	1.03	1.02
08_B1242_1.0uM	1.01	1.02
07_A8479_1.0uM	1.04	1.02
21_C6203_1.0uM	1.04	1.02
20_C6112_10uM	1.03	1.02
22_N1764_10uM	1.01	1.02
28_C7099_10uM	1.03	1.02
20_C4341_0.1uM	1.03	1.02
10_B1558_10uM	1.02	1.02
09_B1412_1.0uM	1.01	1.02
01_A1313_10uM	1.03	1.02
19_B8684_10uM	1.04	1.02
19_B7936_1.0uM	1.02	1.02
27_C6557_10uM	1.06	1.02
20_C5755_1.0uM	1.03	1.02
15_B2144_1.0uM	1.04	1.02
13_B1928_0.1uM	1.02	1.02
20_C4188_10uM	1.01	1.02
28_C7137_10uM	1.05	1.02
04_A4168_0.1uM	1.03	1.02
03_A3791_0.1uM	1.03	1.02
07_A8518_0.1uM	1.05	1.02
22_N1738_1.0uM	1.02	1.02
26_C6446_1.0uM	1.04	1.02
03_A3423_10uM	1	1.02
21_C6285_0.1uM	0.97	1.02
07_A8430_1.0uM	1	1.02
22_N1823_10uM	1.04	1.02
15_B2135_0.1uM	1.03	1.02
03_A3451_1.0uM	1	1.02
14_B2040_0.1uM	1	1.02
08_B1125_10uM	1.04	1.02
25_B5462_1.0uM	1.01	1.02
20_C5616_1.0uM	1.03	1.02
17_B3343_10uM	1.03	1.02
16_B2235_1.0uM	1.03	1.02
28_M1280_10uM	1.03	1.02
20_C5580_1.0uM	1.03	1.02
26_C6376_10uM	1.02	1.02
25_B7900_0.1uM	0.99	1.02
16_B2201_0.1uM	1.03	1.02
26_C6437_10uM	1.04	1.02
08_B1224_10uM	1.03	1.02
28_C6931_10uM	1.01	1.02
12_B1745_0.1uM	1.02	1.02
21_N1332_0.1uM	1.01	1.02
02_A3392_1.0uM	1.04	1.02
05_A5384_10uM	1.02	1.02
19_B7590_10uM	1.02	1.02
17_B3681_0.1uM	1.04	1.02
13_B1871_10uM	1.02	1.02
04_A4321_1.0uM	1.02	1.02
16_B2195_1.0uM	1.02	1.02
26_C6480_0.1uM	1.01	1.02
07_A8417_0.1uM	1.03	1.02
16_B2268_10uM	1.03	1.02
17_B3460_1.0uM	1.01	1.02
27_C6632_0.1uM	1.03	1.02
01_A1307_0.1uM	1.02	1.02
05_A5791_0.1uM	1.03	1.02
07_A8451_1.0uM	1.01	1.02
17_B3610_0.1uM	1.01	1.02
28_M1355_0.1uM	0.98	1.02
15_B2053_0.1uM	1.04	1.02
07_A8463_0.1uM	1.02	1.02
20_C5378_1.0uM	1.03	1.02
21_M1375_1.0uM	1.02	1.02
04_A4321_10uM	1.06	1.02
22_N1809_0.1uM	1.01	1.02
21_C6249_10uM	1.01	1.02
17_B3344_10uM	1.02	1.02
14_B1980_10uM	1.03	1.02
15_B2101_1.0uM	1.02	1.02
25_B1550_0.1uM	1	1.02
08_A8641_1.0uM	1.03	1.02
01_A2308_10uM	1.04	1.02
03_A3496_0.1uM	1.01	1.02
07_A8417_1.0uM	1.03	1.02
05_A4379_0.1uM	1.02	1.02
01_A1307_1.0uM	1.01	1.02
04_A4341_10uM	1.04	1.02
27_C6694_10uM	1.02	1.02
08_B1224_1.0uM	1.01	1.02
20_C4183_0.1uM	1.02	1.02
01_A1428_1.0uM	1.04	1.02
12_B1766_1.0uM	1.01	1.02
03_A3688_1.0uM	1.02	1.02
17_B3742_0.1uM	1.02	1.02
26_C6467_0.1uM	1	1.02
21_C6265_10uM	1.01	1.02
15_B2063_1.0uM	1.04	1.02
18_B5846_0.1uM	1.04	1.02
26_C6377_0.1uM	1.02	1.02
13_B1900_1.0uM	1.02	1.02
28_M1184_10uM	1.03	1.02
17_B3674_10uM	1.03	1.02
22_N1630_10uM	1.02	1.02
28_C7129_1.0uM	1.07	1.02
13_B1927_1.0uM	1.02	1.02
15_B2083_10uM	1.04	1.02
20_C4588_1.0uM	1.03	1.02
14_B2018_0.1uM	1	1.02
16_B2159_10uM	0.99	1.02
18_B5856_1.0uM	1.03	1.02
13_B1921_1.0uM	1.02	1.02
08_B1070_10uM	1.03	1.02
26_C5802_0.1uM	1.03	1.02
04_A4073_10uM	1.02	1.02
20_C5273_0.1uM	1.02	1.02
13_B1928_10uM	1.02	1.02
19_C3233_10uM	1.03	1.02
27_C6718_10uM	1.02	1.02
13_B1860_1.0uM	1	1.02
13_B1920_0.1uM	1.04	1.02
25_B3439_0.1uM	1.01	1.02
28_C6983_1.0uM	0.98	1.02
02_A3320_0.1uM	1.03	1.02
14_B1979_0.1uM	1.02	1.02
22_N1711_1.0uM	1.02	1.02
15_B2068_0.1uM	1.03	1.02
19_B8606_1.0uM	1.04	1.02
15_B2116_0.1uM	1.03	1.02
22_N1878_0.1uM	1.02	1.02
03_A3606_0.1uM	1.02	1.02
04_A4326_10uM	1.05	1.02
18_B6736_1.0uM	1.02	1.02
08_B1224_0.1uM	1.02	1.02
05_A5220_1.0uM	1.02	1.02
08_A8623_0.1uM	1.02	1.02
09_B1341_10uM	1.01	1.02
16_B3300_0.1uM	1.04	1.02
16_B2196_10uM	1.02	1.02
07_A8527_0.1uM	1.02	1.02
12_B1809_1.0uM	1.03	1.02
07_A8469_10uM	1.02	1.02
04_A4074_10uM	1.01	1.02
15_B2136_0.1uM	1.01	1.02
28_C6969_0.1uM	1.01	1.02
03_A3952_0.1uM	1.04	1.02
05_A5931_0.1uM	1.03	1.02
19_B8214_10uM	1.04	1.02
13_B1852_10uM	1.03	1.02
13_B1852_0.1uM	1.04	1.02
19_B7438_10uM	1.05	1.02
20_C5580_10uM	1.02	1.02
27_C6831_1.0uM	1.02	1.02
15_B2129_0.1uM	1.02	1.02
19_B8664_1.0uM	1.02	1.02
17_B3488_0.1uM	1.02	1.02
25_B1381_10uM	1.03	1.02
26_C6403_1.0uM	1.02	1.02
07_A8527_1.0uM	1.03	1.02
19_B7912_1.0uM	1.03	1.02
28_C7074_1.0uM	1.04	1.02
17_B3433_10uM	1.01	1.02
23-24-29_N1482_10uM	0.98	1.02
18_B6134_0.1uM	1.02	1.02
20_C6106_10uM	1.02	1.02
14_B1998_0.1uM	1.02	1.02
14_B2027_1.0uM	1.03	1.02
19_B7469_10uM	1.03	1.02
20_C3560_0.1uM	1.04	1.02
21_C6135_10uM	1.03	1.02
23-24-29_P10019_1.0uM	1.03	1.02
21_C6244_10uM	1.01	1.02
14_B2014_10uM	1.04	1.02
13_B1855_1.0uM	1.01	1.02
12_B1786_1.0uM	1.03	1.02
27_C6773_1.0uM	1.02	1.02
16_B2203_0.01uM	1.05	1.02
06_A8377_1.0uM	1.03	1.02
18_B5736_1.0uM	1.05	1.02
28_C7153_0.1uM	1.04	1.02
22_N1714_1.0uM	1.02	1.02
15_B2104_1.0uM	1.04	1.02
23-24-29_N2301_1.0uM	1.01	1.02
13_B1919_1.0uM	1.03	1.02
06_A8377_10uM	1.03	1.02
14_B2005_1.0uM	1.01	1.02
03_A3496_10uM	1.03	1.02
11_B1674_0.1uM	1.02	1.02
09_B1357_0.1uM	1.02	1.02
17_B4669_1.0uM	1.03	1.02
17_B3433_1.0uM	1.01	1.02
28_C7049_0.1uM	0.98	1.02
07_A8424_1.0uM	1.04	1.02
15_B2142_1.0uM	1.02	1.02
13_B1864_0.1uM	1.01	1.02
22_N1725_0.1uM	1.03	1.02
06_A8407_10uM	1.05	1.02
07_A8442_1.0uM	1.03	1.02
14_B1997_0.1uM	1.03	1.02
17_B3361_1.0uM	1	1.02
15_B2071_1.0uM	1.02	1.02
06_A8380_10uM	1.02	1.02
27_C6557_0.1uM	1.01	1.02
20_C6103_0.1uM	1.03	1.02
20_C4902_10uM	1.03	1.02
07_A8423_0.1uM	1.01	1.02
20_C5183_1.0uM	1.01	1.02
05_A5059_0.1uM	1.02	1.02
05_A6743_0.1uM	1.04	1.02
22_N1711_10uM	1.02	1.02
01_A1718_0.1uM	1.02	1.02
27_C6765_0.1uM	1.01	1.02
07_A8458_0.1uM	1.03	1.02
16_B2197_10uM	1.04	1.02
19_B7876_1.0uM	1.04	1.02
28_C6964_10uM	1.04	1.02
14_B1969_0.1uM	1.03	1.02
28_C7044_0.1uM	1.02	1.02
22_N1578_1.0uM	1.01	1.02
08_B1072_0.1uM	1.01	1.02
25_A3550_10uM	1.02	1.02
27_C6765_1.0uM	1.01	1.02
20_C3479_0.1uM	1.02	1.02
28_C7191_1.0uM	1.02	1.02
01_A2510_0.1uM	1.03	1.02
23-24-29_N2134_0.1uM	1.02	1.02
19_B6752_10uM	1.01	1.02
17_B3489_1.0uM	1.03	1.02
28_C6934_1.0uM	1.04	1.02
22_N1858_10uM	1.03	1.02
26_C6466_1.0uM	1.02	1.02
27_C6524_10uM	1.01	1.02
27_C6709_1.0uM	1.03	1.02
15_B2076_0.1uM	0.99	1.02
08_A8628_1.0uM	1	1.02
06_A8398_0.1uM	1.03	1.02
09_B1357_1.0uM	1	1.02
20_C5679_10uM	1.02	1.02
27_C6685_0.1uM	1.04	1.02
06_A8398_1.0uM	1.03	1.02
19_B7587_1.0uM	1.04	1.02
05_A4394_0.00001uM	1	1.02
27_C6594_1.0uM	1.03	1.02
20_C6103_10uM	1.04	1.02
07_A8502_0.1uM	1.01	1.02
08_B1070_1.0uM	1.02	1.02
15_B2057_0.1uM	0.99	1.02
22_N2076_1.0uM	1.01	1.02
23-24-29_B8359_10uM	1.02	1.02
05_A5710_10uM	1	1.02
20_C6108_10uM	1.02	1.02
12_B1791_1.0uM	1.02	1.01
05_A5066_0.1uM	1.02	1.01
17_B3342_0.1uM	1	1.01
15_B2053_1.0uM	1.03	1.01
28_C7178_0.1uM	1.03	1.01
08_B1248_10uM	1.03	1.01
07_A8463_10uM	1.01	1.01
28_C7080_1.0uM	1	1.01
17_B3464_1.0uM	1.04	1.01
12_B1808_10uM	1.02	1.01
17_B3527_0.1uM	1.01	1.01
22_N1735_1.0uM	1.01	1.01
27_C6550_1.0uM	1.03	1.01
21_M1200_1.0uM	1.01	1.01
07_A8470_10uM	1	1.01
14_B1984_1.0uM	1.01	1.01
20_C4910_0.1uM	1.04	1.01
21_C6215_10uM	1.02	1.01
15_B2064_0.1uM	1.03	1.01
15_B2123_1.0uM	1.04	1.01
27_C6759_10uM	1.02	1.01
18_B6128_10uM	1.03	1.01
12_B1744_10uM	1.02	1.01
02_A3145_0.1uM	1.03	1.01
02_A3153_0.1uM	1.02	1.01
19_B7845_1.0uM	1.04	1.01
27_C6841_1.0uM	1.02	1.01
25_C3310_0.1uM	0.99	1.01
13_B1935_0.1uM	1.02	1.01
20_C6105_0.1uM	1.02	1.01
07_A8461_0.1uM	1.02	1.01
21_C6305_1.0uM	1.02	1.01
28_C7012_1.0uM	1.03	1.01
20_C3999_1.0uM	1.01	1.01
28_M1214_0.1uM	1.01	1.01
23-24-29_N2558_10uM	1	1.01
07_A8507_1.0uM	1.03	1.01
22_N1841_1.0uM	1.01	1.01
17_B3662_1.0uM	1.03	1.01
28_M1278_10uM	1.02	1.01
09_B1352_10uM	1.01	1.01
[truncated: 4,744 more rows]

## Sheet: Fig.1g Survival
Small molecule_ID	Survival [RU]	PC1	PC2
01_A1402_10uM	0	-4.30671	-0.554222
01_A1602_10uM	0	-3.11213	-1.12184
01_A1630_1.0uM	0	-4.27572	0.0920961
01_A1652_10uM	0	-3.18877	-0.377554
01_A1659_10uM	0	-4.53718	1.19375
01_A1720_10uM	0	-3.43074	0.121074
01_A1765_10uM	0	-4.47225	-0.115636
01_A1794_10uM	0	-4.70045	-0.18084
01_A1832_1.0uM	0	-3.89975	0.247251
01_A1835_1.0uM	0	-3.14182	-0.84695
01_A1882_10uM	0	-2.57513	0.184156
01_A1933_1.0uM	0	-4.49634	-1.09389
01_A1971_1.0uM	0	-3.51436	-0.032285
01_A1971_10uM	0	-4.38134	-1.30876
01_A2133_10uM	0	-4.14621	-0.806073
01_A2149_10uM	0	-3.58975	0.543958
02_A2610_10uM	0	-3.99594	0.326602
02_A2614_1.0uM	0	-4.28283	0.19502
02_A2614_10uM	0	-4.01116	0.85939
02_A2782_10uM	0	-2.9525	1.25223
02_A2813_10uM	0	-4.66635	0.783798
02_A2877_0.1uM	0	-3.02334	0.370388
02_A2877_1.0uM	0	-4.11449	-0.746369
02_A2877_10uM	0	-3.14108	-0.0184546
02_A2974_1.0uM	0	-4.09975	1.24875
02_A2974_10uM	0	-5.33173	-1.16102
02_A3007_0.1uM	0	-3.09687	0.804961
02_A3007_1.0uM	0	-3.3652	1.53648
02_A3007_10uM	0	-5.04054	1.27267
02_A3017_0.1uM	0	-4.70181	-1.05911
02_A3017_1.0uM	0	-3.4664	0.552515
02_A3017_10uM	0	-4.41419	0.113611
02_A3020_1.0uM	0	-4.38692	-0.0349489
02_A3022_10uM	0	-2.45862	1.10656
02_A3145_10uM	0	-3.88647	-0.467717
02_A3209_1.0uM	0	-3.56712	0.243766
02_A3209_10uM	0	-4.43149	-0.613609
02_A3221_1.0uM	0	-3.70232	1.69932
02_A3221_10uM	0	-4.54018	-0.442756
02_A3233_10uM	0	-3.38969	1.09588
02_A3320_1.0uM	0	-3.96028	0.285824
02_A3324_0.1uM	0	-2.93969	0.744342
02_A3324_1.0uM	0	-3.21363	1.02247
02_A3335_10uM	0	-3.89985	0.424411
02_A3347_1.0uM	0	-4.18824	0.510528
02_A3347_10uM	0	-3.70275	-0.184857
02_A3370_0.1uM	0	-4.44161	-1.45267
02_A3370_1.0uM	0	-3.48931	0.899341
02_A3370_10uM	0	-3.48383	1.30515
02_A3371_1.0uM	0	-3.90271	0.718396
02_A3388_10uM	0	-4.05014	-0.086413
02_A3397_10uM	0	-3.46954	0.307407
03_A3412_10uM	0	-8.25548	0.286243
03_A3513_10uM	0	-7.70052	-0.869277
03_A3593_10uM	0	-7.86316	0.626624
03_A3617_1.0uM	0	-5.47639	1.04296
03_A3617_10uM	0	-7.75626	-1.24061
03_A3631_0.1uM	0	-8.15411	-0.532744
03_A3631_1.0uM	0	-7.28134	0.669749
03_A3631_10uM	0	-7.52022	0.77704
03_A3664_10uM	0	-8.02502	0.31929
03_A3763_1.0uM	0	-8.18111	-0.633219
03_A3763_10uM	0	-7.60626	1.19738
03_A3785_10uM	0	-8.65938	-0.637876
03_A3820_10uM	0	-6.72956	-0.051824
03_A3872_1.0uM	0	-6.56075	0.436023
03_A3872_10uM	0	-7.12701	-0.0314237
03_A3891_1.0uM	0	-7.64872	0.1231
03_A3891_10uM	0	-8.02094	-0.300596
03_A3892_0.1uM	0	-7.9292	-0.560771
03_A3892_10uM	0	-8.35665	-0.734366
03_A3920_0.1uM	0	-8.13007	-0.206475
03_A3920_10uM	0	-8.36869	-0.276628
03_A3921_0.1uM	0	-7.22549	1.16181
03_A3966_0.1uM	0	-8.18225	-0.187838
03_A3966_1.0uM	0	-8.68813	-0.552015
03_A4007_1.0uM	0	-8.36296	-0.553089
03_A4007_10uM	0	-8.07921	-0.288679
03_A4008_0.1uM	0	-8.52153	-0.130202
03_A4008_10uM	0	-7.6928	0.355833
03_A4009_1.0uM	0	-7.7411	-0.211672
03_A4009_10uM	0	-8.51596	-0.324903
04_A4036_0.1uM	0	-0.118645	2.1519
04_A4054_10uM	0	-7.01063	0.610584
04_A4056_10uM	0	-6.8064	0.123389
04_A4071_10uM	0	-6.10635	-0.307783
04_A4083_10uM	0	-6.65041	0.45526
04_A4084_1.0uM	0	-4.66596	1.00604
04_A4084_10uM	0	-6.93191	0.0999699
04_A4089_1.0uM	0	-5.91435	1.86063
04_A4089_10uM	0	-6.30041	-0.277598
04_A4092_1.0uM	0	-7.46152	-0.499185
04_A4095_1.0uM	0	-7.27034	-0.769088
04_A4095_10uM	0	-6.02614	-2.06903
04_A4096_1.0uM	0	-7.06346	-1.21599
04_A4096_10uM	0	-6.33795	-0.665942
04_A4098_10uM	0	-7.3966	-1.82997
04_A4110_1.0uM	0	-7.05251	-1.89909
04_A4110_10uM	0	-7.04432	-0.41872
04_A4111_1.0uM	0	-6.89027	-0.698638
04_A4111_10uM	0	-6.63831	1.33672
04_A4136_1.0uM	0	-6.35861	-0.1121
04_A4136_10uM	0	-7.41354	-1.7809
04_A4147_10uM	0	-6.98831	-1.88286
04_A4153_1.0uM	0	-6.59685	0.275532
04_A4153_10uM	0	-5.14513	0.135464
04_A4154_10uM	0	-6.05178	-2.12343
04_A4156_10uM	0	-5.74036	-0.0208232
04_A4188_10uM	0	-4.90768	1.25805
04_A4212_10uM	0	-5.49102	-0.989273
04_A4221_0.1uM	0	-7.77502	-0.3463
04_A4221_1.0uM	0	-8.59284	-1.08306
04_A4221_10uM	0	-9.18211	-1.46584
04_A4227_10uM	0	-5.8677	-0.283825
04_A4336_10uM	0	-6.3976	-0.0318
05_A4385_1.0uM	0	-6.74545	0.123132
05_A4393_1.0uM	0	-6.54765	-1.13369
05_A4393_10uM	0	-5.55833	0.694152
05_A4394_1.0uM	0	-4.7303	-0.244961
05_A4394_10uM	0	-4.2561	0.522387
05_A4395_10uM	0	-5.14516	1.07172
05_A4407_1.0uM	0	-2.05824	0.713139
05_A4448_0.1uM	0	-7.74534	-0.251726
05_A4448_1.0uM	0	-7.4342	0.0128592
05_A4448_10uM	0	-8.62803	1.30704
05_A4452_1.0uM	0	-6.88992	-0.762733
05_A4452_10uM	0	-7.71725	-1.65222
05_A4473_10uM	0	-4.69341	2.20435
05_A5133_1.0uM	0	-5.39995	2.29692
05_A5133_10uM	0	-7.10821	0.497809
05_A5343_10uM	0	-7.85731	-1.02813
05_A5467_10uM	0	-7.80666	-0.796755
05_A5938_10uM	0	-5.19879	1.83011
06_A8171_10uM	0	-3.82822	1.29914
06_A8173_10uM	0	-6.02386	-1.06188
06_A8178_0.1uM	0	-2.76695	0.604865
06_A8178_10uM	0	-4.31941	0.655107
06_A8210_1.0uM	0	-4.2148	-0.178749
06_A8210_10uM	0	-4.15874	1.78146
06_A8247_10uM	0	-4.98961	0.594705
06_A8252_10uM	0	-5.2243	-0.0274806
06_A8255_10uM	0	-4.25817	0.197196
06_A8307_10uM	0	-4.81625	1.14115
06_A8319_10uM	0	-5.59189	-0.101109
06_A8322_1.0uM	0	-2.59523	1.68609
06_A8322_10uM	0	-4.14475	0.836426
06_A8327_10uM	0	-2.31298	0.795048
06_A8328_1.0uM	0	-3.76323	0.297895
06_A8328_10uM	0	-7.70629	-1.00701
06_A8330_10uM	0	-4.94401	-0.101146
06_A8331_0.1uM	0	-2.37705	1.57674
06_A8331_1.0uM	0	-3.76806	0.841346
06_A8331_10uM	0	-2.37034	1.44052
06_A8332_10uM	0	-4.83865	-1.30555
06_A8334_10uM	0	-3.76584	0.445915
06_A8346_10uM	0	-6.28205	-0.294422
06_A8358_10uM	0	-2.78462	0.77136
06_A8405_10uM	0	-4.44553	0.647204
07_A8418_1.0uM	0	-3.51965	1.39464
07_A8418_10uM	0	-3.88517	1.17594
07_A8437_0.1uM	0	-4.56069	0.553152
07_A8437_1.0uM	0	-3.64087	1.68677
07_A8437_10uM	0	-4.62801	0.931815
08_A8532_0.1uM	0	-6.08065	0.909139
08_A8532_1.0uM	0	-8.09204	-1.04511
08_A8532_10uM	0	-7.71678	-0.515801
08_A8534_10uM	0	-7.18463	-0.723144
08_A8542_10uM	0	-4.78967	1.32608
08_A8543_1.0uM	0	-5.11653	0.425723
08_A8543_10uM	0	-8.4839	-0.318671
08_A8548_10uM	0	-7.18914	-0.151554
08_A8555_10uM	0	-4.1142	-2.06521
08_A8556_0.1uM	0	-7.06827	-0.396984
08_A8556_1.0uM	0	-6.97858	0.056976
08_A8556_10uM	0	-7.5383	-0.467199
08_A8558_0.1uM	0	-5.25774	-0.349992
08_A8558_1.0uM	0	-4.60147	-0.0485644
08_A8558_10uM	0	-6.93879	-0.837104
08_A8644_10uM	0	-3.64627	1.55512
08_A8648_10uM	0	-4.96639	0.762022
08_B1045_10uM	0	-7.0746	0.589385
08_B1100_1.0uM	0	-4.70442	0.937285
08_B1100_10uM	0	-6.66102	-0.372269
08_B1104_10uM	0	-6.37291	0.410292
08_B1286_10uM	0	-4.3517	1.52349
08_B1302_0.1uM	0	-5.35191	-0.102018
08_B1302_1.0uM	0	-4.16335	-0.156195
08_B1302_10uM	0	-6.35731	-0.539838
08_B1303_0.1uM	0	-5.13681	-0.137897
08_B1303_1.0uM	0	-6.33662	0.00251016
08_B1303_10uM	0	-7.05893	-1.24578
09_B1384_10uM	0	-7.73002	-0.789763
11_B1634_10uM	0	-5.37846	0.591448
11_B1667_10uM	0	-3.60282	0.802464
11_B1674_10uM	0	-8.04687	-0.39627
11_B1693_10uM	0	-5.75826	-0.235344
11_B1694_10uM	0	-6.77181	-0.48757
11_B1695_10uM	0	-5.91109	0.0233584
11_B1710_10uM	0	-8.91032	-1.20875
12_B1729_10uM	0	-3.34332	1.24892
12_B1733_10uM	0	-3.98175	-0.865735
12_B1749_10uM	0	-2.90578	0.198959
12_B1759_10uM	0	-2.0791	-0.54051
12_B1821_10uM	0	-2.94262	0.717172
13_B1920_1.0uM	0	-7.66521	-0.860765
13_B1920_10uM	0	-6.55507	0.381487
13_B1922_10uM	0	-2.65996	1.4839
13_B1935_10uM	0	-5.3046	0.524445
13_B1941_10uM	0	-5.58844	0.342148
14_B1966_10uM	0	-5.49682	-0.615974
14_B1981_1.0uM	0	-3.59522	-0.312325
14_B1981_10uM	0	-6.83418	0.00211986
14_B1986_1.0uM	0	-5.58906	0.370348
14_B1986_10uM	0	-4.09547	0.703799
14_B1999_1.0uM	0	-6.43355	0.0860517
14_B1999_10uM	0	-6.0382	-0.494611
15_B2087_10uM	0	-6.09359	-1.32945
15_B2104_10uM	0	-1.30559	1.5344
15_B2114_0.1uM	0	-7.14097	-0.944358
15_B2114_1.0uM	0	-6.92617	0.357625
15_B2157_0.1uM	0	-3.12711	1.23098
15_B2157_10uM	0	-4.45913	-0.140027
16_B2222_10uM	0	-5.76677	-0.367722
16_B2295_0.1uM	0	-2.68632	1.48944
16_B2295_10uM	0	-7.54668	1.28195
17_B3436_0.1uM	0	-6.79553	0.982845
17_B3477_10uM	0	-7.90048	-0.388318
17_B3491_10uM	0	-4.06122	2.17182
17_B3513_10uM	0	-6.48062	-0.958517
17_B3608_10uM	0	-8.33048	-0.425578
17_B3611_10uM	0	-8.19329	2.03805
17_B3668_10uM	0	-8.15741	-0.336713
17_B3709_0.1uM	0	-7.46693	-0.749055
17_B3709_1.0uM	0	-7.02693	0.400711
17_B4737_10uM	0	-8.08391	-0.971325
17_B4745_0.1uM	0	-8.06556	-0.321547
17_B4745_1.0uM	0	-8.56515	-1.16549
17_B4745_10uM	0	-8.23701	-0.255033
17_B4800_10uM	0	-8.00107	-0.464216
17_B4811_1.0uM	0	-7.60798	-1.30839
17_B4811_10uM	0	-8.30157	-0.542957
18_B4885_10uM	0	-7.93971	1.02249
18_B4962_10uM	0	-8.1761	-0.15003
18_B4980_10uM	0	-5.57262	0.493487
18_B4982_1.0uM	0	-6.9542	1.17182
18_B4982_10uM	0	-8.4607	-1.17837
18_B5827_10uM	0	-7.52569	-1.36315
18_B5859_10uM	0	-8.43633	-0.212061
18_B5953_10uM	0	-7.93035	-0.560808
18_B5954_10uM	0	-7.99082	-0.593328
18_B5970_10uM	0	-9.32299	-0.910984
18_B6029_1.0uM	0	-6.76876	-1.28904
18_B6029_10uM	0	-9.47451	-0.926748
18_B6032_1.0uM	0	-3.46313	-0.351937
18_B6032_10uM	0	-7.50488	2.01633
19_B7336_10uM	0	-2.42213	-0.162751
19_B7587_10uM	0	-2.38698	-0.304695
19_B7684_0.1uM	0	-1.92073	-0.321162
19_B7684_1.0uM	0	-1.96328	0.0453674
19_B7684_10uM	0	-1.76229	0.504858
19_B7687_1.0uM	0	-1.64333	-0.219322
19_B7687_10uM	0	-1.77978	0.388837
19_B8021_10uM	0	-1.7833	1.30144
19_B8623_1.0uM	0	-2.15985	-0.206195
19_B8623_10uM	0	-2.08785	-0.0960104
20_C4087_1.0uM	0	-2.07194	0.0280922
20_C4087_10uM	0	-2.57765	-0.413204
23-24-29_N1723_10uM	0	-1.15194	-0.562946
23-24-29_N2135_10uM	0	-1.55414	0.407146
23-24-29_N2334_10uM	0	-1.16672	1.08592
23-24-29_N2591_0.1uM	0	-0.987062	-0.748539
23-24-29_N2591_1.0uM	0	-1.7132	0.346
25_B1589_10uM	0	-2.78208	0.160556
27_C6568_10uM	0	-2.56761	1.8608
02_A2614_0.01uM	0	-0.308368	1.41398
06_A8328_0.01uM	0	-0.648932	1.05976
06_A8412_0.01uM	0	-1.71891	0.266175
23_N2256_0.01uM	0	-0.871717	-1.41846
25_B7262_0.001uM	0	-0.859253	-1.99415
06_A8173_0.1uM	0	-0.912757	1.85464
19_B8019_10uM	0	-0.599078	2.03084
22_N1699_10uM	0	-0.969457	0.631904
23-24-29_N2134_10uM	0	0.0978621	4.20073
23-24-29_N2250_1.0uM	0	-0.718948	0.650743
23-24-29_N2333_10uM	0	-0.924753	1.29769
23-24-29_N2591_10uM	0	-0.151154	1.68905
23-24-29_N2771_10uM	0	-0.819803	1.62636
03_A3631_0.001uM	0	-0.563705	1.04219
05_A4448_0.001uM	0	-1.11301	0.789351
06_A8331_0.01uM	0	-1.26122	0.805219
18_B4982_0.01uM	0	0.347595	2.96644
26_C5518_0.001uM	0	2.88116	8.31383
19_B7341_10uM	0	-1.58994	-0.394466
25_B7262_0.01uM	0	-0.484002	-0.659872
01_A2431_0.1uM	0	-0.90318	0.170219
01_A1832_10uM	0	-2.35196	2.23528
01_A2436_1.0uM	0	-0.729855	1.8056
04_A4092_10uM	0	-5.19442	3.91238
04_A4112_10uM	0	-4.81582	2.36858
05_A4385_10uM	0	-4.50103	3.4872
05_A4395_1.0uM	0	0.214753	10.6938
06_A8325_10uM	0	-3.21594	2.17914
15_B2114_10uM	0	-4.43677	5.9203
17_B3436_1.0uM	0	-2.4173	9.2051
17_B3492_10uM	0	-3.52499	3.16055
18_B5859_1.0uM	0	-1.41073	2.04647
01_A1832_0.01uM	0	-1.04965	2.85285
23-24-29_A3575_10uM	0	-0.998269	4.32571
06_A8252_1.0uM	0.000265	-3.97846	-0.265531
05_A4473_1.0uM	0.00064	-5.87275	0.0998577
06_A8412_0.1uM	0.001133	-3.04335	0.718721
05_A4385_0.1uM	0.001169	-6.53425	0.791046
03_A3921_10uM	0.001179	-7.82182	0.525239
05_A5467_1.0uM	0.001301	-7.08152	1.69881
06_A8314_10uM	0.001447	-3.85911	-0.344108
06_A8178_1.0uM	0.001704	-3.41132	0.354288
23-24-29_N2256_1.0uM	0.002726	-1.2067	1.94424
27_C6567_10uM	0.003017	-0.728027	0.902949
15_B2157_1.0uM	0.003312	-3.82774	0.354664
06_A8412_1.0uM	0.00342	-1.85092	0.435131
05_A5343_1.0uM	0.003561	-6.20721	-0.778478
18_B5970_1.0uM	0.004015	-1.71211	4.06229
16_B2222_1.0uM	0.0045	-6.85117	-0.89937
06_A8405_1.0uM	0.00453	-2.98618	1.09871
12_B1740_10uM	0.004638	-1.81091	3.27009
03_A4015_10uM	0.004652	-7.38126	0.899755
16_B2285_10uM	0.00494	-6.73214	3.44419
22_N1504_10uM	0.005108	-1.41819	1.44122
18_B5954_1.0uM	0.005144	-7.06518	0.486773
02_A3371_10uM	0.005232	-3.76236	0.79731
06_A8412_10uM	0.005316	-3.88227	-0.219669
05_A4452_0.1uM	0.005808	-6.01834	-1.14596
05_A4393_0.1uM	0.005817	-4.60312	1.07089
06_A8173_1.0uM	0.00602	-3.79287	1.85435
05_A5343_0.1uM	0.006045	-5.18322	-0.845171
22_N1798_10uM	0.00625	-2.31338	0.568334
05_A4394_0.1uM	0.006293	-4.17	2.51337
06_A8332_1.0uM	0.006942	-2.7104	-0.342164
11_B1639_10uM	0.006982	-3.25484	0.564049
22_N1504_1.0uM	0.006983	-5.11509	0.0377062
04_A4054_1.0uM	0.007163	-6.56765	0.69801
06_A8325_1.0uM	0.007333	-0.858066	5.36299
03_A3419_10uM	0.007535	-6.53161	0.413058
04_A4098_1.0uM	0.007706	-4.29158	3.60832
05_A4407_10uM	0.007795	-4.55443	1.08258
16_B2270_10uM	0.008048	-3.1927	7.58618
04_A4112_1.0uM	0.008264	-6.31719	-2.0215
17_B3742_10uM	0.008307	-4.99332	-0.63888
05_A4377_10uM	0.008318	-4.50148	0.286086
22_N1855_10uM	0.009888	-1.79285	-1.02383
03_A3921_0.01uM	0.010035	1.85538	4.64528
03_A3513_0.1uM	0.010309	-8.15058	-0.54634
16_B2295_1.0uM	0.010974	-7.21491	-0.282637
11_B1634_1.0uM	0.011086	-5.84229	1.1811
03_A3763_0.1uM	0.011696	-7.14598	1.33644
01_A1755_10uM	0.011706	-2.91861	-0.544748
16_B2283_10uM	0.011776	-8.1375	-1.54589
04_A4221_0.01uM	0.011809	1.10356	2.17149
04_A4092_0.1uM	0.011993	-7.19543	-1.04609
06_A8234_10uM	0.012753	-3.36952	2.65859
12_B1759_1.0uM	0.012943	-3.20745	-0.217244
05_A4407_0.1uM	0.013032	-0.463368	9.03707
03_A3891_0.1uM	0.013143	-6.90043	2.36837
02_A2548_10uM	0.01336	-3.32979	-0.736962
12_B1810_10uM	0.014009	-3.98161	-0.493641
04_A4056_1.0uM	0.014297	-7.86975	-1.14283
03_A3513_1.0uM	0.015255	-7.4457	-0.261517
03_A4009_0.1uM	0.015828	-8.09999	0.0576011
18_B5954_0.1uM	0.015917	-7.28446	-0.705459
01_A1404_10uM	0.016078	-3.56093	0.483275
05_A5424_10uM	0.016233	-3.97747	2.45839
18_B6298_10uM	0.016372	-2.37104	0.870754
16_B2285_1.0uM	0.016592	-5.94863	1.35375
17_B3436_0.01uM	0.016884	-1.51263	1.40138
06_A8334_1.0uM	0.018011	-3.26174	1.02451
23-24-29_N1600_10uM	0.018306	-1.30872	4.27311
03_A3920_0.01uM	0.018396	1.29457	2.09121
13_B1937_10uM	0.018743	-2.3428	0.216612
06_A8171_1.0uM	0.018932	-2.42469	0.41814
01_A1765_1.0uM	0.018986	-4.25837	-1.16506
23-24-29_N2250_0.1uM	0.019303	-1.1494	0.258747
04_A4110_0.1uM	0.019568	-5.75305	-0.655082
06_A8194_10uM	0.019868	-1.55797	-0.113575
03_A3653_10uM	0.01994	-7.18984	0.171109
16_B2201_10uM	0.020527	-7.63108	0.925178
04_A4112_0.1uM	0.02062	-5.28391	0.527622
16_B2293_10uM	0.02067	-5.80748	-0.251684
03_A4008_1.0uM	0.020716	-8.15451	0.129995
08_A8531_10uM	0.020914	-4.3033	-1.13006
16_B2284_10uM	0.020921	-5.65193	1.94534
01_A1402_0.01uM	0.021308	-1.05614	0.926814
06_A8169_10uM	0.022199	-2.48788	0.878547
11_B1607_10uM	0.02232	-1.5237	0.54894
04_A4111_0.1uM	0.022876	-6.37681	-1.18752
03_A3966_0.01uM	0.02296	-0.911718	2.16564
03_A3966_10uM	0.023674	-8.46124	0.0891179
23-24-29_N2570_10uM	0.023818	-1.06779	0.230259
17_B4786_10uM	0.024281	-4.87721	0.737238
03_A3920_1.0uM	0.024732	-7.99813	-0.26369
17_B3662_10uM	0.026126	-2.62631	-0.0819407
10_B1464_0.01uM	0.026346	-1.49545	-0.0497248
16_B2270_1.0uM	0.026551	-4.26788	4.64388
17_B4800_1.0uM	0.028964	-2.19569	-0.780083
12_B1749_1.0uM	0.028989	-2.14124	1.09471
23-24-29_N2256_10uM	0.029331	-1.92153	-1.27595
04_A4153_0.1uM	0.02941	-6.53111	-0.969846
06_A8328_0.1uM	0.029862	-1.78565	0.885855
12_B1785_10uM	0.031304	-2.33388	0.707356
01_A1906_0.01uM	0.03174	0.609196	0.782384
06_A8167_10uM	0.031747	-3.48374	-0.64528
22_N1504_0.1uM	0.032319	-5.15355	0.036447
06_A8370_10uM	0.032349	-2.94806	1.66669
03_A3921_1.0uM	0.032561	-7.79974	-0.424771
06_A8358_1.0uM	0.03274	-3.27335	-1.05308
22_N1790_0.1uM	0.033433	-3.40494	0.686795
23-24-29_N2256_0.1uM	0.033489	-0.372219	0.955739
01_A1402_1.0uM	0.034369	-3.67061	2.11598
06_A8335_10uM	0.035766	-1.69175	2.16404
08_A8548_1.0uM	0.036207	-3.69112	-1.43727
04_A4054_0.1uM	0.036739	-5.792	0.585522
22_N1845_10uM	0.036813	-1.22293	0.122126
06_A8314_1.0uM	0.036968	-2.79301	0.221588
22_N1790_1.0uM	0.038403	-3.59707	-0.0441885
02_A2877_0.01uM	0.038745	-3.17653	-0.861414
11_B1674_1.0uM	0.038914	-5.62021	-0.968017
02_A3327_10uM	0.040424	-3.07076	1.97628
01_A1906_1.0uM	0.040506	-3.27125	-0.141475
09_B1419_10uM	0.041104	-4.03349	2.27881
01_A1906_0.1uM	0.042069	-3.45455	1.12319
03_A3750_10uM	0.042391	-3.07519	0.962755
18_B4962_1.0uM	0.042421	-4.6812	0.54611
27_C6646_10uM	0.046349	-1.2108	-0.0544996
18_B4982_0.1uM	0.048144	-6.23905	0.346695
09_B1418_10uM	0.048899	-6.05571	-0.621872
19_B7336_1.0uM	0.04968	-2.00358	0.375598
01_A1933_10uM	0.051315	-6.13534	-0.475774
01_A1907_1.0uM	0.052988	-4.91898	-2.36992
17_B4786_0.1uM	0.053117	-1.46026	0.483463
22_N2076_10uM	0.054649	-2.05392	-0.833975
07_A8504_10uM	0.054867	0.520968	5.087
11_B1694_1.0uM	0.055737	-3.20554	-0.295181
01_A2476_10uM	0.058004	-3.37301	0.419323
17_B3436_10uM	0.058034	4.44265	22.4264
04_A4153_0.01uM	0.058396	-3.88569	-0.605905
12_B1823_10uM	0.058625	-2.64851	0.219883
01_A2187_1.0uM	0.059675	-3.13231	-1.43729
17_B3668_1.0uM	0.060606	-2.11092	-0.134489
01_A1412_1.0uM	0.061226	-3.52436	0.808879
05_A4393_0.001uM	0.061248	-2.75969	3.15533
03_A4007_0.1uM	0.061822	-8.24294	-0.446453
09_B1414_10uM	0.063408	-0.226912	3.56161
02_A3001_10uM	0.064462	-3.62012	-0.777335
01_A2451_10uM	0.06627	-4.12162	1.27038
23-24-29_N2250_10uM	0.066941	-0.831501	1.19094
16_B2296_1.0uM	0.067298	-6.54172	-0.40509
03_A3546_10uM	0.06873	-4.00197	-0.948795
01_A1404_1.0uM	0.069076	-2.68983	0.145788
12_B1785_1.0uM	0.070754	-1.37036	1.98749
11_B1698_10uM	0.072156	-2.56039	1.5882
06_A8346_1.0uM	0.074492	-2.97727	-1.31016
06_A8210_0.1uM	0.074802	-1.87144	-1.45771
06_A8322_0.1uM	0.078591	-1.54895	-1.52198
23-24-29_N2570_1.0uM	0.079379	-0.855308	0.478812
25_B1011_10uM	0.079955	-2.31683	-0.593865
08_A8648_1.0uM	0.080743	-1.10836	-0.52446
04_A4138_10uM	0.085814	-2.63023	-0.597235
11_B1639_1.0uM	0.087549	-1.71504	0.323656
05_A5790_10uM	0.088012	-1.21934	1.52374
06_A8327_1.0uM	0.089789	-1.5982	0.0466268
05_A5467_0.1uM	0.092167	-0.874543	-0.35201
09_B1407_1.0uM	0.092479	-0.676218	1.83779
03_A3892_1.0uM	0.092686	-8.28561	-0.944574
16_B2222_0.1uM	0.094964	-3.13993	0.476562
04_A4098_0.1uM	0.095372	-1.38374	1.16893
06_A8314_0.1uM	0.09611	-2.23994	-0.8099
06_A8386_10uM	0.097822	-3.37608	-0.372179
06_A8347_10uM	0.098797	-1.15401	-1.21125
16_B2293_1.0uM	0.098904	0.830261	-0.627448
22_N1713_10uM	0.098982	-0.995264	0.469853
01_A2251_10uM	0.099931	-3.8072	-0.342251
23-24-29_N2309_10uM	0.104484	-0.47232	1.19329
06_A8317_10uM	0.106766	-2.16661	-1.48285
04_A4147_1.0uM	0.110233	-0.877155	1.0208
02_A3374_1.0uM	0.110663	-2.8059	0.713898
06_A8219_10uM	0.112474	-1.87233	-1.08885
12_B1773_10uM	0.116735	-1.89957	-0.00990492
03_A3926_10uM	0.122172	-5.58412	0.763386
17_B3525_10uM	0.124296	-0.65699	2.99859
04_A4154_1.0uM	0.124859	-1.07279	0.814133
06_A8169_0.1uM	0.126753	-1.70332	-0.206166
01_A2174_10uM	0.129506	-3.56759	0.191826
06_A8169_1.0uM	0.129597	-1.9543	-0.123462
18_B5864_10uM	0.131078	-1.65635	0.713096
01_A1765_0.1uM	0.131568	-4.52542	-0.894258
06_A8321_10uM	0.135126	-0.0844538	1.38709
03_A3660_10uM	0.13604	-6.90746	-0.109176
16_B2284_1.0uM	0.136307	-1.97178	-0.644159
03_A4031_10uM	0.136455	-3.78519	0.764181
05_A4365_10uM	0.138425	-0.767452	-0.494643
05_A4473_0.1uM	0.140996	0.0942283	0.325672
20_C4157_10uM	0.146237	-1.61901	0.276893
01_A1718_10uM	0.146898	-2.53243	0.953519
11_B1639_0.1uM	0.146987	-2.96674	0.101634
02_A3005_10uM	0.147252	-1.71884	0.488059
05_A4367_10uM	0.152418	-1.06835	-0.445757
27_C6705_10uM	0.153502	-1.69539	2.5963
06_A8377_10uM	0.154334	-0.426126	1.94948
23_N2250_0.01uM	0.155016	-0.801623	0.602945
06_A8218_10uM	0.156331	-1.48781	0.397008
04_A4352_10uM	0.156777	-2.50301	0.782615
20_C5297_10uM	0.157761	-0.679001	0.447981
15_B2156_10uM	0.159127	-0.422963	1.61461
06_A8245_10uM	0.159436	-0.352843	1.23415
06_A8167_0.1uM	0.159955	-1.70897	0.0553513
06_A8190_10uM	0.16428	-1.07007	0.351581
18_B5996_10uM	0.168019	-1.10595	2.16442
07_A8492_10uM	0.168181	-1.20919	1.58149
12_B1817_10uM	0.168704	-2.45693	0.811049
01_A1832_0.1uM	0.169105	-4.01507	-1.11918
06_A8319_1.0uM	0.169658	-0.794085	-0.424396
02_A3009_10uM	0.171767	-2.62254	2.91393
23-24-29_N2471_10uM	0.172876	-0.595176	1.83974
06_A8203_10uM	0.174068	-1.285	0.193572
01_A1428_10uM	0.174658	-2.88867	0.0568971
04_A4083_1.0uM	0.176329	-1.29183	2.08153
09_B1407_10uM	0.176599	-1.18647	0.588363
03_A3617_0.1uM	0.177202	-1.63169	-0.372246
08_B1130_10uM	0.177892	-1.1623	1.35741
17_B4786_1.0uM	0.178303	-2.44096	-0.867577
05_A5133_0.1uM	0.178765	0.0141004	0.323432
25_B5462_1.0uM	0.179905	-0.732827	1.53431
01_A2402_1.0uM	0.180621	-3.2189	0.559718
01_A1723_10uM	0.180678	-0.351895	1.17833
09_B1392_10uM	0.182167	-0.685716	2.65437
23-24-29_A3575_1.0uM	0.18271	-1.36614	0.660953
06_A8316_10uM	0.185838	-1.47448	1.63421
07_A8494_10uM	0.186218	-1.2971	1.36005
06_A8167_1.0uM	0.186293	-1.08269	1.09517
05_A4379_10uM	0.188171	-0.765649	0.299671
19_B8679_10uM	0.191875	-1.54123	0.398261
08_B1124_10uM	0.193167	-0.977444	0.522817
05_A5350_10uM	0.19618	-0.683565	0.478739
02_A3002_10uM	0.196874	-0.752812	1.28354
13_B1922_1.0uM	0.200516	-1.36844	0.593169
08_B1277_10uM	0.203203	-0.937213	-0.415246
18_B5953_1.0uM	0.20446	-1.48384	-0.365785
01_A1933_0.1uM	0.20627	-3.2082	0.479403
01_A1630_0.1uM	0.208629	-3.98354	-1.25933
05_A4378_10uM	0.209248	-0.921226	-0.4386
09_B1389_10uM	0.210792	-1.06738	0.548373
08_A8543_0.1uM	0.212059	-0.92033	0.144608
01_A1971_0.1uM	0.21372	-4.36084	-2.08029
27_C6757_10uM	0.214559	-0.260602	2.48357
02_A3191_10uM	0.220369	-1.41762	0.0514959
25_A3317_0.1uM	0.220893	-1.33873	0.188021
12_B1755_10uM	0.22137	-1.65169	2.03117
12_B1821_1.0uM	0.222297	-0.763298	1.72827
05_A5010_10uM	0.222516	-0.684723	1.7354
06_A8330_1.0uM	0.223615	-0.741689	-0.23054
19_B8623_0.1uM	0.224444	-0.377731	-0.436613
17_B3518_10uM	0.228129	-0.0319935	0.623861
21_C6129_10uM	0.228335	-2.24013	0.376567
23-24-29_N2473_10uM	0.230336	-1.14224	1.53906
21_C6133_10uM	0.236174	-1.28534	2.82638
19_B8225_10uM	0.237389	-0.731525	0.554389
01_A2476_1.0uM	0.241003	-3.34245	1.4567
05_A4363_10uM	0.244115	-0.246767	0.542928
05_A5566_10uM	0.246893	-0.762085	0.706979
19_B7201_10uM	0.247748	-0.539324	1.43249
01_A2171_1.0uM	0.252162	-2.3302	-0.363082
01_A1267_10uM	0.25218	0.40578	2.60804
02_A3022_1.0uM	0.257209	-0.637609	0.517001
06_A8330_0.1uM	0.257998	-0.793021	-0.184855
06_A8236_10uM	0.258384	-0.181692	0.629384
01_A2476_0.1uM	0.259721	-4.04985	1.29874
03_A3785_1.0uM	0.264623	-1.78431	0.282956
08_B1100_0.1uM	0.265094	-1.72043	0.949821
17_B3608_1.0uM	0.265892	-1.16371	0.399052
01_A1907_0.1uM	0.266529	-3.31069	-0.544458
14_B1961_10uM	0.267469	-0.789458	0.872998
03_A3918_0.1uM	0.267533	-0.168471	1.4979
04_A4336_1.0uM	0.267589	-0.601861	1.28131
26_C6401_10uM	0.267698	-1.03378	-0.725561
25_B3255_1.0uM	0.267849	-0.655876	1.76288
01_A2133_1.0uM	0.272518	-3.53954	0.127458
14_B1989_10uM	0.279232	-1.24119	1.63379
12_B1733_1.0uM	0.27994	-0.997028	0.705504
01_A1659_1.0uM	0.280391	-3.03923	-0.076828
18_B4882_10uM	0.286803	-1.63305	-0.288044
06_A8335_1.0uM	0.286949	-0.982407	-0.535198
01_A2149_1.0uM	0.289496	-3.71214	-0.471042
12_B1782_10uM	0.290054	-1.1769	0.215632
25_B8398_1.0uM	0.290977	-1.40549	-0.706887
02_A3371_0.1uM	0.291012	-2.96346	-0.0877612
28_C7022_1.0uM	0.291491	-0.694185	-0.434194
19_B7261_0.1uM	0.291634	-0.505325	0.487415
02_A3004_10uM	0.292201	-2.16993	-0.216301
13_B1904_10uM	0.293177	-0.563816	-0.304145
06_A8232_10uM	0.293748	-0.445975	0.0926084
03_A3412_1.0uM	0.295971	-0.246104	3.26527
01_A1607_10uM	0.29683	-2.59212	0.0381049
07_A8522_10uM	0.297357	0.16599	1.46498
08_B1286_0.1uM	0.297412	-0.406545	-0.0793211
17_B3742_1.0uM	0.299653	-0.386614	-0.184859
02_A3020_0.1uM	0.299778	-0.643787	0.174478
09_B1417_10uM	0.300565	-0.968072	0.850621
27_C6485_10uM	0.301037	-0.549775	1.59744
03_A3751_10uM	0.305451	-0.960011	-0.229063
18_B5954_0.01uM	0.305763	0.144777	3.24211
15_B2065_1.0uM	0.308449	-0.393091	0.120629
04_A4096_0.1uM	0.308628	-1.13712	1.48638
05_A4367_1.0uM	0.30928	-0.0277682	1.15975
05_A5047_10uM	0.312697	-0.0994001	1.44029
17_B4745_0.01uM	0.31415	-0.374293	0.487266
25_B8387_0.1uM	0.317535	-0.944869	-0.430281
05_A4379_1.0uM	0.318759	-0.449293	0.0622895
25_B7262_0.1uM	0.320085	-0.657125	-0.421483
17_B4786_0.01uM	0.320574	-0.466328	0.342811
21_C6271_1.0uM	0.321603	-1.40749	-0.478953
25_B7813_1.0uM	0.322142	-0.550448	1.45199
02_A2577_10uM	0.323182	-1.56078	1.01936
08_B1045_1.0uM	0.329877	0.0976722	1.16711
25_B7262_1.0uM	0.331459	-0.756466	-0.784818
03_A3952_10uM	0.331484	-2.08958	0.6413
03_A3892_0.01uM	0.331951	1.45803	1.54897
27_C6568_1.0uM	0.333073	-0.902234	0.905737
16_B2295_0.001uM	0.334604	-0.237077	-0.363455
05_A5566_0.1uM	0.335737	-0.194631	1.15307
19_B7336_0.1uM	0.337562	-0.684335	0.912158
08_B1049_10uM	0.341311	-1.0427	1.11625
15_B2051_10uM	0.350089	-0.517701	0.843903
07_A8425_10uM	0.350373	-0.536259	0.124971
17_B3668_0.1uM	0.350378	-0.223898	1.0028
05_A4367_0.1uM	0.350414	-0.328157	1.40338
05_A5790_1.0uM	0.351235	-0.784645	-0.82663
02_A3221_0.1uM	0.35183	-0.567666	0.8042
05_A5399_10uM	0.352476	-0.599424	-0.297007
02_A2977_10uM	0.352517	-1.59641	0.763428
05_A5938_1.0uM	0.353175	-0.620852	-0.891121
22_N1838_10uM	0.356161	-0.855066	-0.13368
06_A8370_1.0uM	0.358374	-0.536703	0.170976
22_N1504_0.01uM	0.358765	-0.323667	0.514922
05_A7486_10uM	0.362372	-0.528608	-0.0741994
07_A8518_10uM	0.362789	-0.964479	-0.0362735
20_C3837_10uM	0.364325	-0.943703	-0.28103
08_A8555_1.0uM	0.366291	-1.04325	-0.877616
05_A5511_0.1uM	0.366826	-0.0862843	0.743256
17_B4811_0.1uM	0.367217	-1.00956	-0.500641
05_A5559_10uM	0.369207	-0.33111	-0.0499497
01_A1602_1.0uM	0.374638	-1.23198	0.198404
03_A3919_10uM	0.376387	-5.49567	-0.157415
01_A1778_10uM	0.37913	-1.06264	0.75909
05_A4395_0.1uM	0.379164	-0.0316992	1.32524
03_A3765_0.1uM	0.379705	-0.634386	-0.245032
05_A5275_0.1uM	0.380433	0.413792	2.31361
18_B6012_1.0uM	0.381746	-0.63971	0.651928
05_A5346_0.1uM	0.383317	-0.238091	0.879951
09_B1394_10uM	0.383509	-0.360156	1.67102
06_A8333_10uM	0.383541	-0.509496	-0.261629
01_A1794_1.0uM	0.383973	-0.965235	0.131294
13_B1931_10uM	0.385938	-0.605693	1.86177
05_A5790_0.1uM	0.386774	-0.0492384	0.660981
05_A5424_0.1uM	0.387063	-0.398717	0.504417
05_A4365_1.0uM	0.387261	-1.13513	-0.682406
05_A5354_0.1uM	0.38844	-0.596231	0.486554
04_A4154_0.1uM	0.388477	-0.338487	0.392911
05_A5791_10uM	0.389356	-0.365784	0.321091
05_A5854_1.0uM	0.389681	-0.087034	1.80162
20_C5675_10uM	0.389989	-1.32648	0.27959
01_A1835_0.1uM	0.39046	-3.32863	-1.04379
06_A8322_0.01uM	0.390701	0.0812502	-0.509822
07_A8420_10uM	0.391648	-0.275399	-0.792836
05_A5059_0.1uM	0.392672	0.190168	2.14155
18_B6135_10uM	0.392981	-0.069496	1.10523
07_A8509_10uM	0.394012	-0.670301	-0.233215
02_A2517_10uM	0.394044	-1.70722	0.498676
15_B2156_1.0uM	0.399648	-0.0740319	0.814903
04_A4227_1.0uM	0.400083	-1.80595	-1.31095
07_A8504_1.0uM	0.400282	0.0698885	1.10067
05_A5226_0.1uM	0.400581	-0.036053	1.2201
25_B7262_10uM	0.401464	-0.126614	0.456638
26_C5518_0.01uM	0.406904	-0.42581	0.155318
26_C6402_10uM	0.40795	-0.798428	0.0474658
04_A4156_1.0uM	0.40839	0.0643698	0.258715
01_A1882_1.0uM	0.40937	-1.71323	0.442429
08_A8537_10uM	0.41034	-1.06185	0.457391
04_A4352_0.1uM	0.411645	-1.22814	0.58925
03_A3863_0.1uM	0.412675	-0.128704	0.502329
15_B2153_10uM	0.413525	-0.514856	0.91853
01_A1755_1.0uM	0.413592	-1.63331	-0.865836
03_A3953_10uM	0.413929	-1.43463	0.491308
05_A4378_1.0uM	0.418117	-0.399031	0.150596
18_B5965_10uM	0.420232	-0.169817	1.51268
05_A5786_0.1uM	0.421393	0.251404	1.78487
26_C6457_10uM	0.422123	-0.692989	0.0535634
05_A5770_0.1uM	0.422225	0.0763759	0.655081
05_A5970_0.1uM	0.422493	-0.313226	0.269253
03_A3967_10uM	0.424129	-0.947109	1.34852
05_A7132_10uM	0.424526	-0.6932	-0.254235
05_A5350_0.1uM	0.425416	-0.516083	0.412904
06_A8333_1.0uM	0.425483	0.188989	1.45731
08_B1122_10uM	0.426327	-1.4875	0.384497
05_A5559_0.1uM	0.42689	-0.0393077	0.844727
19_B7587_1.0uM	0.427383	-0.644748	0.0693205
05_A5734_0.1uM	0.427745	0.098543	0.849789
05_A4363_1.0uM	0.427968	-0.00959375	0.666463
05_A5293_10uM	0.427983	-0.348105	0.129392
05_A5489_0.1uM	0.428181	-0.199831	1.35793
20_C5847_10uM	0.428407	-0.744703	0.779291
05_A5331_0.1uM	0.428608	-0.363991	0.307437
19_B7687_0.1uM	0.428955	-0.521814	0.991227
05_A6743_10uM	0.429327	-0.118367	0.511304
05_A5932_0.1uM	0.42943	0.223359	1.16169
26_C6369_1.0uM	0.429696	-0.551259	-0.142115
03_A3918_10uM	0.430113	-1.09199	-0.115432
18_B6148_10uM	0.430472	-0.657453	0.388828
05_A4368_0.1uM	0.430798	0.250445	0.994688
05_A4365_0.1uM	0.43162	0.104874	0.658372
05_A5793_10uM	0.434219	0.393806	0.827518
04_A4227_0.1uM	0.434228	-0.603384	1.49647
12_B1820_10uM	0.434491	-0.51652	1.28161
05_A5047_0.1uM	0.435763	-0.483982	0.296198
05_A4452_0.01uM	0.43685	-2.36396	0.191151
02_A3007_0.01uM	0.437415	-0.212299	0.881407
06_A8194_1.0uM	0.437827	-0.342244	0.164519
25_B6643_10uM	0.437875	-0.386459	0.707404
04_A4212_0.1uM	0.438086	-0.69531	0.267965
09_B1411_10uM	0.438582	-0.477579	2.58907
19_B7005_1.0uM	0.439046	-0.239203	0.683035
01_A2451_0.1uM	0.439089	-2.5997	0.165268
05_A4363_0.1uM	0.440411	0.0198854	0.975444
26_C5518_0.1uM	0.440451	-0.555747	-0.387033
05_A5066_10uM	0.441303	-0.174606	-0.0652491
05_A7048_0.1uM	0.44267	-0.264042	0.221932
05_A7291_10uM	0.443476	-0.198347	0.268766
05_A5350_1.0uM	0.443812	0.0348223	0.969927
26_C6388_1.0uM	0.444198	-1.38568	1.13167
06_A8234_1.0uM	0.444579	-0.34617	0.705417
05_A5183_0.1uM	0.445208	0.246666	1.84927
06_A8347_1.0uM	0.445589	-0.59991	-0.697567
05_A4357_10uM	0.445717	0.101733	0.555434
18_B5846_10uM	0.446442	-0.156091	-0.674891
17_B4745_0.001uM	0.446692	-0.609988	-0.167411
27_C6489_10uM	0.44746	-0.327787	0.706321
21_N1338_1.0uM	0.447976	-1.27911	3.05171
13_B1937_1.0uM	0.449689	-0.740275	0.28244
05_A5181_0.1uM	0.449974	-0.353271	0.436655
05_A4379_0.1uM	0.450202	-0.227713	0.530461
19_B7205_0.1uM	0.451278	-0.180445	1.26923
04_A4211_10uM	0.453084	-1.16027	-0.400248
05_A5938_0.1uM	0.453929	-0.0977307	0.809106
03_A3618_10uM	0.45442	-2.39746	-0.207701
05_A5391_10uM	0.455617	-0.377841	-0.0998367
07_A8522_1.0uM	0.456962	-0.714559	-0.279186
05_A5354_10uM	0.457106	0.247451	1.24936
05_A5931_0.1uM	0.457903	0.0692216	0.886764
05_A5854_0.1uM	0.458141	-0.24606	0.589272
03_A3433_10uM	0.459334	-1.26976	0.996742
20_C4188_10uM	0.459418	-0.806322	1.52216
03_A3708_0.1uM	0.460861	0.0454117	1.18645
08_A8541_1.0uM	0.460967	-0.384713	0.970566
05_A4601_0.1uM	0.461629	0.0790087	0.917971
05_A5065_0.1uM	0.462234	-0.169487	0.829845
05_A5226_1.0uM	0.462523	0.184528	1.57631
08_B1072_1.0uM	0.46271	-0.128934	0.792493
11_B1667_1.0uM	0.462981	0.913717	0.961508
01_A2174_1.0uM	0.463339	-0.58071	0.288247
06_A8219_1.0uM	0.463587	-0.137416	0.868337
08_A8542_1.0uM	0.463748	0.627153	0.964099
26_C6398_10uM	0.46394	-0.965457	0.185907
05_A5183_10uM	0.464418	0.311919	1.01695
04_A4056_0.1uM	0.464421	-0.195598	5.45997
05_A5220_0.1uM	0.464602	-0.157877	0.251683
01_A1932_10uM	0.465085	-1.98934	0.0298704
02_A3222_10uM	0.465301	-1.25445	-0.656446
18_B6492_1.0uM	0.4661	-0.562702	-0.611743
05_A4369_0.1uM	0.46817	0.642555	1.96064
05_A5323_0.1uM	0.46821	0.0102728	0.96671
08_A8641_10uM	0.468377	-1.16828	-0.67876
06_A8388_10uM	0.46848	0.0499107	0.062053
05_A5424_1.0uM	0.469379	-0.374592	0.237837
05_A5931_1.0uM	0.469763	0.121239	0.789661
05_A5293_0.1uM	0.47254	-0.361862	0.0756896
05_A5926_1.0uM	0.472812	-0.182978	0.707392
05_A5793_0.1uM	0.472818	0.163371	1.0137
05_A5318_0.1uM	0.472907	-0.229587	0.719456
16_B2231_10uM	0.472927	-0.104351	2.62266
07_A8504_0.1uM	0.472992	-0.790365	0.322265
26_C6399_10uM	0.475172	-0.213526	1.67226
05_A5010_0.1uM	0.475177	-0.117614	0.609863
05_A4390_10uM	0.47525	-0.0896365	0.193322
17_B3513_1.0uM	0.47665	-0.539842	-0.0292627
18_B5827_1.0uM	0.476893	-0.85463	-0.924409
03_A3528_0.1uM	0.477152	-0.126709	0.589118
19_B7201_0.1uM	0.477802	-0.526182	0.592802
19_B7005_10uM	0.47858	0.174359	1.64215
19_B7196_0.1uM	0.478725	-0.201646	0.497228
05_A5511_1.0uM	0.479497	-0.0261994	0.850343
05_A5489_10uM	0.480087	0.0441494	0.315425
05_A5275_10uM	0.480101	0.502034	0.702063
05_A5065_10uM	0.480396	0.37241	1.01526
06_A8362_10uM	0.481293	-0.152771	0.687472
05_A4364_0.1uM	0.48145	0.345956	0.761536
05_A5059_1.0uM	0.481992	0.373278	1.45912
05_A6743_0.1uM	0.482879	-0.402215	0.144289
05_A5059_10uM	0.484059	0.478112	0.947689
06_A8218_0.1uM	0.484219	-0.272457	0.808879
05_A5639_1.0uM	0.485884	-0.345817	-0.2475
25_B3209_10uM	0.486525	-0.0134174	0.500833
06_A8252_0.1uM	0.486993	-0.414558	-0.62842
05_A4468_10uM	0.488037	-0.210779	0.13948
03_A3920_0.001uM	0.489318	1.64851	1.18854
10_B1464_0.1uM	0.489365	-0.599548	1.74912
14_B1984_1.0uM	0.489472	-0.310527	0.408128
18_B5958_1.0uM	0.489837	-0.130104	-0.124943
04_A4212_1.0uM	0.490499	-0.566529	-0.135216
05_A5970_1.0uM	0.490873	-0.323258	0.168702
05_A5639_0.1uM	0.491073	-0.242203	0.088275
05_A5926_0.1uM	0.491143	-0.183573	0.198361
01_A2451_1.0uM	0.492002	-3.40601	-1.2136
19_B7196_10uM	0.494714	-0.581482	0.829227
08_B1049_1.0uM	0.495348	-0.659842	0.471876
05_A5226_10uM	0.496871	0.276313	1.34214
06_A8232_1.0uM	0.497223	-0.0559099	0.840176
20_C3644_10uM	0.498836	-0.330619	-0.222309
05_A5065_1.0uM	0.499648	0.447561	0.917678
13_B1880_10uM	0.499716	-0.947606	-0.553199
25_A5413_0.1uM	0.500328	-0.730805	-0.729246
05_A7291_1.0uM	0.500884	-0.188629	0.117961
04_A4316_10uM	0.501054	-0.408743	1.12178
05_A4368_1.0uM	0.501461	0.249244	1.19585
05_A5559_1.0uM	0.502967	-0.206352	0.280663
14_B1978_10uM	0.503121	-0.482879	0.0737247
05_A5181_10uM	0.503512	0.132418	1.04465
05_A5322_10uM	0.504142	0.486154	1.22916
13_B1868_10uM	0.50526	-1.20166	0.49397
23-24-29_N1831_10uM	0.50545	-0.13776	0.503677
18_B6157_10uM	0.505633	-0.669909	2.6852
07_A8418_0.1uM	0.505931	-0.394504	-0.0756404
05_A5322_0.1uM	0.506187	-0.235365	0.139172
01_A1984_1.0uM	0.507108	-1.12166	-1.44216
05_A4377_0.1uM	0.507237	0.30707	1.10125
05_A4369_10uM	0.507241	0.519683	0.789638
05_A5375_0.1uM	0.50801	0.0370319	0.65856
05_A5346_10uM	0.509026	0.160746	0.576418
13_B1895_10uM	0.509611	-0.597516	0.545279
05_A5791_0.1uM	0.510269	-0.464605	-0.26177
05_A5566_1.0uM	0.510832	0.0614243	0.502514
05_A5634_10uM	0.511212	0.541885	0.841638
05_A5399_0.1uM	0.511231	0.25314	0.937828
02_A2515_10uM	0.512058	-0.746492	1.43537
17_B3464_10uM	0.513966	-0.827632	0.447964
05_A7132_1.0uM	0.514522	-0.255275	-0.13242
05_A4369_1.0uM	0.515396	0.0393802	0.506807
15_B2123_0.1uM	0.515529	-0.132356	0.765369
05_A5220_10uM	0.515747	-0.138135	0.398592
05_A5275_1.0uM	0.516067	-0.244334	0.507702
05_A5316_10uM	0.516176	0.00160968	0.593224
04_A4352_1.0uM	0.516449	-1.19195	0.861606
07_A8508_10uM	0.516689	-0.378676	0.715348
19_B7226_10uM	0.517174	-0.0109542	0.559828
05_A5173_0.1uM	0.517792	-0.00735874	-0.0495619
05_A5391_0.1uM	0.518367	-0.187642	0.547989
05_A5066_0.1uM	0.51891	-0.356911	0.283784
05_A5634_1.0uM	0.518957	0.224441	0.561257
01_A1736_1.0uM	0.519249	0.529895	2.01416
05_A4468_1.0uM	0.520284	-0.0590612	0.490906
17_B4786_0.001uM	0.521183	-0.225239	0.319965
05_A5143_0.1uM	0.521369	-0.255703	0.111659
05_A5791_1.0uM	0.521592	-0.125716	0.627882
19_B8711_10uM	0.52181	-0.0135192	1.5933
18_B5990_10uM	0.521901	-0.268119	0.432933
20_C3479_10uM	0.523287	-0.823425	-0.298881
05_A5346_1.0uM	0.523701	0.511274	1.64115
09_B1341_10uM	0.525031	-0.581629	1.7274
27_C6858_10uM	0.526255	-0.934593	1.6219
03_A3433_0.1uM	0.526518	-0.0955669	1.47886
05_A5316_0.1uM	0.526652	-0.024525	0.50742
05_A5489_1.0uM	0.527444	0.335486	1.82308
08_B1070_1.0uM	0.528041	-1.02954	-1.31494
06_A8405_0.1uM	0.528144	-0.84796	0.298945
02_A3195_0.1uM	0.528222	-0.402676	0.939486
05_A4366_0.1uM	0.528297	-0.651899	-0.190556
27_C6488_0.1uM	0.528671	-0.203571	-0.107694
05_A5384_1.0uM	0.528979	0.140475	0.50334
05_A5384_0.1uM	0.529328	0.149971	1.03971
04_A4341_0.1uM	0.529799	0.863749	3.24867
05_A7291_0.1uM	0.530457	-0.197406	0.240586
08_B1328_10uM	0.531473	-0.0110677	0.585962
04_A4313_10uM	0.531668	-0.474596	0.864296
05_A4368_10uM	0.532409	0.804501	1.57529
19_B8702_10uM	0.532463	-0.178216	0.512352
06_A8378_10uM	0.533611	-0.186671	0.406366
19_B8719_10uM	0.533658	-0.406358	0.634806
05_A6743_1.0uM	0.534454	-0.0866402	0.467473
07_A8518_1.0uM	0.534992	-0.532321	-0.505012
05_A5618_0.1uM	0.535432	-0.10278	-0.0629196
05_A4383_0.1uM	0.535948	0.00106055	0.670139
05_A4378_0.1uM	0.536126	-0.105303	0.506924
19_B7226_1.0uM	0.536487	-0.125336	0.616442
05_A5384_10uM	0.536555	0.2101	0.787419
05_A4390_0.1uM	0.537254	-0.175437	-0.331964
05_A5511_10uM	0.537628	0.57149	0.957051
05_A5375_1.0uM	0.538329	0.642046	1.1542
17_B3407_10uM	0.538395	-0.578425	0.41384
01_A2197_1.0uM	0.539079	1.28076	1.85277
04_A4240_10uM	0.539194	0.246106	2.70169
02_A3191_0.1uM	0.539288	-0.698849	0.23738
19_B7174_0.1uM	0.540048	0.0711597	1.36344
03_A3419_1.0uM	0.54011	-1.18163	-0.470937
05_A4457_0.1uM	0.540972	0.0973109	0.896409
05_A5391_1.0uM	0.541443	0.04635	0.542466
06_A8207_0.1uM	0.541932	-0.875818	-0.789651
05_A5932_1.0uM	0.542264	0.311121	0.851438
05_A5166_1.0uM	0.54252	-0.10192	0.577739
05_A4364_10uM	0.542981	0.528685	1.21601
05_A5634_0.1uM	0.544154	0.227265	0.854417
09_B1419_1.0uM	0.545025	-0.271918	-0.238902
05_A4601_10uM	0.547462	0.20352	0.915713
05_A5573_1.0uM	0.547509	-0.0269621	0.277104
27_C6568_0.1uM	0.548583	0.101639	0.378772
09_B1377_10uM	0.548718	0.204619	1.52871
09_B1443_10uM	0.550184	-0.178102	1.43356
05_A5166_0.1uM	0.550982	-0.164236	-0.239559
01_A2324_10uM	0.551088	0.271365	0.257208
18_B6298_1.0uM	0.551264	0.0283657	0.758995
16_B2197_10uM	0.551294	0.0548195	0.565714
25_B8374_10uM	0.551294	-0.497247	-0.122867
08_B1123_10uM	0.551807	-0.709403	-0.620242
05_A5786_10uM	0.552238	0.150377	0.456698
11_B1675_10uM	0.552568	1.20346	0.849962
17_B4737_1.0uM	0.553108	0.205471	0.772716
04_A4211_0.1uM	0.553247	-0.131788	1.16379
23-24-29_N1600_1.0uM	0.553789	-0.267771	0.946186
05_A4359_0.1uM	0.554084	0.162083	0.806419
05_A5143_1.0uM	0.554727	-0.0282053	0.734593
19_B8660_0.1uM	0.555016	-0.339044	0.418733
12_B1788_10uM	0.555542	-0.27883	0.0108455
03_A3405_0.1uM	0.555907	-0.377785	1.62107
08_B1037_10uM	0.55643	-0.236509	0.411903
05_A5318_1.0uM	0.556593	0.380451	0.91135
05_A7486_0.1uM	0.556916	-0.259835	-0.00433192
19_B8682_10uM	0.557208	-0.829354	-0.159722
05_A4360_1.0uM	0.557276	0.0635722	0.139027
12_B1791_10uM	0.557535	-0.534688	-0.534483
05_A5926_10uM	0.55845	0.319247	0.535876
04_A4147_0.1uM	0.55936	-0.64352	-0.742341
20_C5108_0.1uM	0.55977	0.0885187	0.729856
08_A8541_10uM	0.559799	-1.08652	-0.462833
08_B1054_10uM	0.56096	-0.386972	0.40525
23-24-29_N2131_10uM	0.561593	0.507124	0.963868
05_A5316_1.0uM	0.562031	0.192282	0.509968
07_A8514_0.1uM	0.562414	0.0245404	0.552785
18_B4885_1.0uM	0.562697	-0.47231	-0.125985
05_A5173_10uM	0.562837	0.108658	0.72653
05_A5331_10uM	0.563118	0.4068	0.5517
07_A8468_0.1uM	0.563118	0.158097	1.1242
22_N1713_1.0uM	0.563176	-0.12026	1.10412
02_A3009_1.0uM	0.563198	-0.311682	1.14358
08_B1102_10uM	0.563456	-0.727488	-0.501601
05_A4357_1.0uM	0.56379	0.152016	0.4519
05_A5355_1.0uM	0.563907	0.334304	0.391542
06_A8247_1.0uM	0.564912	-0.109471	1.06894
05_A7048_10uM	0.565278	0.428554	0.558726
12_B1823_1.0uM	0.565344	-0.411721	0.378515
05_A5354_1.0uM	0.565389	0.189408	0.39515
05_A5573_0.1uM	0.565392	0.4737	1.30164
05_A5294_0.1uM	0.565758	0.201666	1.3934
05_A4362_1.0uM	0.566242	0.314394	0.983996
04_A4211_1.0uM	0.56649	-0.015281	0.351091
23-24-29_N2275_10uM	0.56672	-0.104518	1.63975
05_A4360_0.1uM	0.567225	0.0394532	0.873939
05_A5143_10uM	0.567921	0.34613	0.815559
05_A5375_10uM	0.567975	0.156285	0.075888
05_A4364_1.0uM	0.568343	0.0837883	1.07611
03_A3419_0.1uM	0.569721	-0.513989	1.06499
19_B8631_10uM	0.569782	-0.0303959	0.658944
15_B2154_10uM	0.570204	0.224028	0.531406
27_C6528_10uM	0.570379	-0.187875	0.365345
05_A5399_1.0uM	0.570987	0.133916	0.206173
05_A5331_1.0uM	0.571168	0.0711401	0.153656
04_A4156_0.1uM	0.571365	0.245935	0.778624
03_A4022_10uM	0.57146	-1.10872	-0.282249
05_A5573_10uM	0.571637	0.305416	0.156922
15_B2149_0.1uM	0.571833	-0.399805	0.976357
25_A8184_10uM	0.571897	-1.24655	0.180845
05_A5047_1.0uM	0.572384	0.244623	0.392812
07_A8529_10uM	0.572394	0.221893	1.6612
11_B1710_1.0uM	0.572946	0.390056	0.49652
19_B7297_10uM	0.573089	-0.478656	0.361657
05_A5854_10uM	0.573435	0.878764	1.66236
05_A5300_0.1uM	0.574281	0.000188948	-0.0336131
05_A5318_10uM	0.574777	0.218366	0.704127
18_B6012_10uM	0.575183	0.0606549	-0.282635
17_B3460_0.1uM	0.575652	0.0634329	1.07427
05_A5931_10uM	0.576306	0.263903	0.464205
05_A5355_0.1uM	0.57663	-0.0745539	0.361042
08_B1124_1.0uM	0.57706	-0.717761	-0.833068
06_A8346_0.1uM	0.577243	-0.345595	-0.865096
19_B8714_0.1uM	0.578023	-0.268142	-0.187246
09_B1423_10uM	0.578253	-0.283211	1.04702
04_A4340_10uM	0.579674	-0.199922	1.20784
11_B1666_10uM	0.580109	1.40974	1.55709
04_A4052_10uM	0.580659	-1.38084	-1.20867
05_A4370_0.1uM	0.580693	0.433764	1.28398
05_A5323_1.0uM	0.582065	0.417439	1.35837
16_B2279_10uM	0.582237	1.13563	3.51594
05_A5355_10uM	0.583323	0.0522899	-0.192195
05_A4601_1.0uM	0.583547	0.430169	0.759173
19_B7174_10uM	0.583982	-0.042086	1.49509
02_A3004_1.0uM	0.584184	-0.201263	1.46605
05_A4383_10uM	0.584785	0.812151	1.2872
19_B7226_0.1uM	0.584795	-0.2619	0.277928
05_A5710_0.1uM	0.585143	0.13552	1.15711
05_A5124_10uM	0.58551	0.424025	0.476698
15_B2126_10uM	0.586017	-0.0999422	0.559575
09_B1415_10uM	0.587489	0.0110968	0.965455
12_B1773_1.0uM	0.588072	0.654616	0.149912
22_N1846_10uM	0.588412	0.0348017	2.09356
18_B5996_1.0uM	0.588464	-0.0413471	0.742155
05_A5618_10uM	0.588783	0.373275	1.01326
22_N1827_10uM	0.588969	0.0754785	-0.0705054
15_B2063_0.1uM	0.589236	-0.00781408	0.826618
06_A8391_10uM	0.590582	0.3203	0.8713
17_B3440_10uM	0.590627	-0.124438	-0.326982
04_A4141_10uM	0.591592	0.0887754	1.05896
11_B1673_1.0uM	0.591949	0.435515	1.3322
05_A4457_1.0uM	0.591959	0.0508528	0.489209
07_A8530_0.1uM	0.592087	0.00689516	0.695903
19_B7261_10uM	0.592512	-0.293967	0.659094
05_A5220_1.0uM	0.592556	0.424118	1.05773
22_N1504_0.001uM	0.593519	-0.324181	-0.0779211
22_N1841_10uM	0.593949	-0.0951418	0.100287
26_C6446_10uM	0.594324	-0.649963	0.427567
05_A4359_10uM	0.594512	0.566881	0.623913
05_A7048_1.0uM	0.594624	-0.0264362	-0.0357386
04_A4095_0.1uM	0.594814	-0.65188	0.741098
06_A8205_10uM	0.594953	-0.136098	0.586281
08_B1070_10uM	0.59568	-0.273024	0.315664
19_B7201_1.0uM	0.596347	0.0246059	0.664401
18_B6736_1.0uM	0.596646	-0.528565	-0.351008
19_B8225_1.0uM	0.596754	-0.247255	-0.217284
15_B2150_0.1uM	0.596801	0.234649	1.06194
05_A4362_0.1uM	0.596847	0.284187	1.25358
19_B8684_0.1uM	0.597468	-0.234025	0.535926
05_A4407_0.01uM	0.597533	-0.176543	0.521026
06_A8219_0.1uM	0.598121	0.270145	1.62275
05_A4468_0.1uM	0.598132	-0.0999168	-0.113678
05_A4360_10uM	0.598241	0.440037	1.63012
09_B1417_1.0uM	0.598582	-0.253799	0.252091
26_C6387_10uM	0.598873	0.0857207	-0.0449922
19_B6752_10uM	0.600183	-0.0147736	0.666254
15_B2124_0.1uM	0.600896	-0.651393	0.334724
02_A3145_1.0uM	0.601744	-0.611392	1.50445
18_B6135_1.0uM	0.60176	-0.967914	-1.68347
19_B8714_10uM	0.601902	-0.335475	0.566032
27_C6741_0.1uM	0.602237	-0.762791	0.0700273
25_B6132_10uM	0.60242	0.212971	0.577431
05_A5066_1.0uM	0.602453	-0.221397	-0.547179
17_B3742_0.1uM	0.602769	-0.237738	0.331449
05_A5010_1.0uM	0.602994	0.235488	1.37781
03_A3791_10uM	0.603018	-0.908835	0.679088
05_A7486_1.0uM	0.603029	0.00925923	-0.0835578
06_A8325_0.1uM	0.603316	-0.203866	-0.515871
02_A2547_10uM	0.603356	-1.71879	0.69069
18_B6526_1.0uM	0.603393	0.411068	2.12277
25_A8802_1.0uM	0.603526	-0.33434	0.92055
05_A5970_10uM	0.603701	0.662996	1.13301
02_A2782_1.0uM	0.604096	-0.357473	1.90533
05_A4362_10uM	0.604614	0.148987	0.395228
12_B1775_0.1uM	0.605095	0.277466	0.607938
06_A8381_10uM	0.606249	0.169428	0.291012
05_A4370_1.0uM	0.606352	0.126493	0.386824
11_B1671_10uM	0.606938	1.47191	1.39979
18_B5965_1.0uM	0.607942	-0.483214	-0.652092
09_B1416_10uM	0.608647	-0.533906	0.243009
05_A5166_10uM	0.608867	0.175532	-0.0302183
11_B1671_1.0uM	0.608916	1.18565	1.7015
18_B6189_1.0uM	0.608996	-0.525029	0.149995
06_A8236_1.0uM	0.609353	0.132107	0.244239
06_A8200_1.0uM	0.60958	-0.449141	0.0718565
23-24-29_A3575_0.1uM	0.609756	-0.171882	-0.34073
15_B2150_10uM	0.610836	-0.0684527	0.996511
05_A5323_10uM	0.611617	0.291729	0.610578
06_A8169_0.001uM	0.612162	-0.715703	0.213075
11_B1668_10uM	0.612322	1.48524	0.992342
06_A8218_1.0uM	0.612584	-0.491892	0.0184242
06_A8392_1.0uM	0.612621	0.356965	1.01714
05_A5786_1.0uM	0.612749	0.34452	0.902265
05_A5294_1.0uM	0.613805	0.0614839	0.115689
02_A3321_10uM	0.613968	-2.5838	-0.121353
04_A4344_0.1uM	0.614919	0.0437015	0.82367
05_A5181_1.0uM	0.615713	0.421878	0.686835
11_B1669_10uM	0.616281	1.33506	0.771639
25_B4869_0.1uM	0.616581	-1.14656	-0.0862175
06_A8327_0.1uM	0.616949	0.234692	0.622315
05_A4377_1.0uM	0.617633	0.166097	0.435215
04_A4216_10uM	0.618076	-0.0485216	0.442231
25_B1050_10uM	0.61809	-0.70697	1.21801
05_A4370_10uM	0.618204	0.419468	-0.0659593
05_A5300_10uM	0.619572	0.335391	0.152558
18_B6736_0.1uM	0.619991	0.282702	2.14895
02_A3308_0.1uM	0.619999	0.0935801	-0.0562764
05_A5770_1.0uM	0.620042	-0.00297041	-0.323986
07_A8529_0.1uM	0.621318	-0.00771192	0.360061
17_B3492_1.0uM	0.621473	-0.178015	0.216334
12_B1783_1.0uM	0.622792	0.308401	0.926472
11_B1668_1.0uM	0.6242	0.99987	0.733201
05_A5300_1.0uM	0.624701	0.105975	-0.263003
02_A3022_0.1uM	0.625145	0.259231	0.553179
19_B7293_0.1uM	0.625458	-0.171041	-0.606635
19_B8702_0.1uM	0.625464	0.285905	0.767523
03_A4014_10uM	0.625579	-1.55375	0.353112
06_A8398_10uM	0.625709	-0.0948294	0.739593
06_A8316_1.0uM	0.626965	-0.873041	-0.863215
11_B1699_10uM	0.628721	1.57768	0.879968
22_N1714_1.0uM	0.629441	-0.353841	0.334362
12_B1835_0.1uM	0.629704	-0.462186	-0.177416
08_B1289_1.0uM	0.629731	-0.896748	-0.82518
01_A1736_10uM	0.629781	-0.0950385	0.821336
05_A5734_1.0uM	0.630779	-0.340445	-0.643161
02_A2547_1.0uM	0.631251	0.108356	1.2692
19_C3119_0.1uM	0.634869	0.0792444	0.489249
07_A8486_10uM	0.635218	-0.032438	0.898579
05_A5734_10uM	0.636034	0.506354	-0.0247271
05_A4366_1.0uM	0.636589	0.332297	0.924962
05_A4359_1.0uM	0.637368	0.270151	0.743885
15_B2113_0.1uM	0.637537	0.252331	0.837446
08_B1092_1.0uM	0.637852	-0.513288	0.191867
07_A8413_1.0uM	0.638711	0.0578969	0.142741
19_B7205_1.0uM	0.639221	-0.594134	-0.154333
15_B2134_10uM	0.640224	-0.671943	-0.316504
01_A1906_0.001uM	0.641222	1.00012	-0.150884
05_A5770_10uM	0.641413	0.360957	0.289876
05_A5639_10uM	0.642473	0.0914019	-0.601127
27_C6492_0.1uM	0.642718	-0.572538	0.132101
05_A4457_10uM	0.643023	0.578007	1.03836
03_A3423_0.1uM	0.644702	-0.363724	0.305516
02_A3313_10uM	0.644916	0.328103	0.807234
04_A4304_0.1uM	0.645205	0.199377	1.00425
19_B8718_10uM	0.645226	-0.319413	0.214094
02_A3002_1.0uM	0.645551	-0.0898982	0.800538
03_A3966_0.001uM	0.646204	-0.00215646	0.16558
09_B1417_0.1uM	0.646458	-0.208541	0.19188
05_A5322_1.0uM	0.646484	0.183767	0.00626791
06_A8200_10uM	0.646718	-0.411915	-0.157862
12_B1774_0.1uM	0.647145	0.156388	0.243201
03_A3412_0.1uM	0.647148	-0.909773	-0.0756583
18_B5888_1.0uM	0.647784	0.00108151	0.339143
06_A8332_0.1uM	0.648022	0.282527	0.315471
09_B1423_1.0uM	0.648519	0.0487229	0.271924
09_B1399_0.1uM	0.649001	-0.431546	0.224883
15_B2154_0.1uM	0.64921	0.359472	1.30261
06_A8206_10uM	0.650135	0.0570837	-0.316983
02_A3003_10uM	0.650477	-0.37666	0.243048
15_B2106_10uM	0.650566	-0.294324	1.16202
06_A8255_1.0uM	0.65166	0.119687	-0.317552
08_B1072_10uM	0.651714	-0.499148	-0.479049
14_B1977_10uM	0.651782	-0.453097	-0.379288
18_B6155_1.0uM	0.652333	0.123481	0.691887
15_B2126_0.1uM	0.652481	0.225796	1.08492
15_B2140_0.1uM	0.653119	0.159229	-0.985108
05_A4357_0.1uM	0.653492	0.0508124	0.618171
18_B5861_10uM	0.653708	-0.369568	-0.18717
18_B4964_10uM	0.653991	-0.389547	-0.275192
07_A8453_0.1uM	0.654781	-0.452606	-0.470806
08_B1063_1.0uM	0.654842	-0.290204	0.45275
11_B1674_0.1uM	0.655576	0.52675	0.196632
15_B2057_0.1uM	0.655632	-0.231394	0.759552
02_A3403_0.1uM	0.656164	0.101598	1.11688
20_C4195_10uM	0.656278	-0.405428	0.090104
12_B1772_0.1uM	0.656499	-0.132808	0.457526
02_A3195_10uM	0.656532	-0.613264	0.71397
05_A5293_1.0uM	0.656819	0.0503136	0.310892
14_B2015_10uM	0.656941	-0.412575	-0.690036
19_B8214_10uM	0.657626	-0.434631	0.20598
01_A1720_1.0uM	0.657653	0.265265	1.73663
19_B8711_0.1uM	0.65768	0.0543938	0.420831
13_B1865_10uM	0.657705	-0.48079	0.463921
09_B1429_10uM	0.658004	0.110261	1.41231
05_A4390_1.0uM	0.658077	-0.230458	-0.237504
15_B2153_0.1uM	0.658783	0.314926	1.47875
13_B1896_10uM	0.658819	0.0645323	0.375349
23-24-29_N1482_10uM	0.658863	-0.437352	2.1315
06_A8207_1.0uM	0.65927	0.12536	-0.150753
11_B1672_1.0uM	0.659921	0.5855	0.0264061
07_A8484_10uM	0.660375	0.331012	1.35627
04_A4038_0.1uM	0.660401	-0.155643	0.165393
15_B2148_0.1uM	0.660418	-0.317351	-0.836439
03_A4033_0.1uM	0.660858	0.212075	1.0806
19_C3108_10uM	0.660944	-0.415739	0.473026
18_B4975_10uM	0.661641	-0.402084	-0.0541361
14_B1971_10uM	0.661778	-0.345241	-0.718678
12_B1731_0.1uM	0.662253	0.13679	0.190117
07_A8431_10uM	0.662942	-0.183888	0.149239
23-24-29_N2091_10uM	0.662992	0.17195	0.427115
13_B1905_10uM	0.663203	-0.186808	0.937773
15_B2136_0.1uM	0.663662	-0.487962	-0.598258
25_B3399_1.0uM	0.663745	-0.360085	0.349085
16_B3308_10uM	0.66382	0.00175965	0.42757
09_B1355_1.0uM	0.664355	-0.0473058	0.248115
17_B3492_0.1uM	0.664419	-0.0819582	0.482175
04_A4084_0.1uM	0.664761	-0.238906	1.26512
04_A4237_10uM	0.665025	0.727144	2.15384
05_A5618_1.0uM	0.665227	0.157245	0.151984
08_B1290_10uM	0.665346	-0.0769747	0.586211
26_C6383_10uM	0.66543	-0.31448	0.248972
19_B7587_0.1uM	0.665646	0.303219	1.00348
25_A2600_10uM	0.667318	0.0265699	0.558694
08_B1054_1.0uM	0.667335	-0.597401	-0.789711
18_B6139_1.0uM	0.668117	-0.626099	-0.582265
03_A3546_0.1uM	0.668765	-0.297263	-0.449367
03_A3709_0.1uM	0.669511	0.348448	2.16704
20_C3560_10uM	0.669591	-0.0637596	0.00251159
19_B7005_0.1uM	0.670106	0.350333	0.756499
06_A8204_0.1uM	0.670403	0.265587	1.07956
03_A3785_0.1uM	0.670839	-0.328619	0.876888
05_A5173_1.0uM	0.670985	0.517587	1.32904
11_B1724_1.0uM	0.671258	0.656685	0.15445
23-24-29_N2371_0.1uM	0.671395	0.335995	0.335509
18_B5958_10uM	0.67322	-0.209469	0.704984
14_B1979_10uM	0.673695	0.194857	0.911905
05_A4383_1.0uM	0.674258	0.159565	-0.0358994
13_B1915_10uM	0.674337	-0.548611	-0.241649
13_B1936_10uM	0.674497	-0.456803	0.208234
17_B3488_0.1uM	0.674614	-0.114115	0.204238
07_A8514_10uM	0.675372	0.214186	0.597487
26_C6448_10uM	0.675613	-0.343111	0.0813834
25_A3399_0.1uM	0.675731	-0.34909	0.454683
05_A4366_10uM	0.676442	0.569939	0.772755
19_B7805_10uM	0.676702	-0.449114	-0.315575
05_A5183_1.0uM	0.676806	0.491724	1.09685
16_B2278_10uM	0.677889	0.278744	1.22899
07_A8435_0.1uM	0.678087	0.204489	0.510962
09_B1446_0.1uM	0.678252	-0.242079	-0.414938
09_B1446_1.0uM	0.679146	0.371315	1.03855
12_B1777_1.0uM	0.680113	0.097681	0.591322
18_B5864_1.0uM	0.680222	0.133357	0.831294
09_B1454_10uM	0.680291	0.205611	0.499707
08_A8549_10uM	0.68139	-0.357328	0.581423
19_C3106_10uM	0.681444	0.0244654	1.19465
16_B2284_0.1uM	0.682252	0.589996	1.48937
21_C6305_10uM	0.682371	-0.195151	0.512032
16_B2223_10uM	0.682507	0.312481	1.85381
03_A3865_0.1uM	0.68255	0.4429	1.41886
09_B1455_1.0uM	0.682653	-0.240247	0.749877
03_A3767_0.1uM	0.682714	-0.369545	-0.403672
07_A8482_1.0uM	0.682802	0.157335	1.46278
01_A2168_0.1uM	0.68298	-0.430122	0.507466
04_A4136_0.1uM	0.682985	-0.241988	0.430718
17_B4800_0.1uM	0.683024	-0.796693	-1.20932
19_B7297_0.1uM	0.683164	-0.0729749	0.396976
12_B1778_1.0uM	0.683258	0.138055	0.555277
07_A8518_0.1uM	0.683535	-0.233279	-0.42161
25_B6466_1.0uM	0.684337	-0.890226	-1.99328
07_A8482_0.1uM	0.685002	-0.199263	0.29689
07_A8469_0.1uM	0.686206	0.127768	0.856239
07_A8522_0.1uM	0.686289	-0.0753764	0.265284
03_A3564_0.1uM	0.686623	-0.102054	0.417757
13_B1910_10uM	0.687002	-0.180096	-0.298401
06_A8384_10uM	0.688183	-0.115774	1.41541
18_B6472_10uM	0.688564	0.166379	0.553046
25_A3179_10uM	0.688684	-0.434561	-0.222306
11_B1672_10uM	0.689024	1.59295	1.18743
15_B2096_10uM	0.689077	-0.159392	0.23192
03_A3789_0.1uM	0.689353	0.242734	1.11963
06_A8317_0.1uM	0.690657	-0.0324112	0.00650607
07_A8453_1.0uM	0.691098	0.0572708	0.578643
03_A4034_0.1uM	0.691128	-1.1214	0.708128
02_A3397_1.0uM	0.691648	-0.579056	-0.199283
08_B1076_1.0uM	0.692045	-0.201835	-0.0552821
26_C6384_10uM	0.692235	0.116603	0.107739
03_A3751_0.1uM	0.692814	-0.264346	-0.0291245
19_B9001_0.1uM	0.693254	-0.500008	-0.0362483
21_C6326_10uM	0.693368	-0.536139	0.400962
02_A3002_0.1uM	0.693387	-0.187705	0.241911
26_C6371_10uM	0.69395	-0.173226	0.360123
18_B6522_1.0uM	0.69397	-0.128784	0.434641
02_A3222_1.0uM	0.694001	-0.196597	-0.341793
03_A3618_0.1uM	0.694261	-0.0720444	0.909041
25_A8710_10uM	0.69464	0.514791	0.725646
18_B6128_10uM	0.695144	-0.0161145	0.839528
26_C6388_0.1uM	0.695974	0.0240479	-0.241647
07_A8483_1.0uM	0.696002	-0.181952	0.349007
28_C7191_0.1uM	0.696114	-0.450178	0.288098
26_C6269_10uM	0.696224	-0.593497	-0.126731
07_A8438_0.1uM	0.696577	-0.144732	0.172186
18_B6452_1.0uM	0.696662	0.58455	1.56853
15_B2143_10uM	0.696683	-0.0431838	0.46321
22_N1826_1.0uM	0.696766	0.10245	1.23157
08_A8641_1.0uM	0.697068	-0.112142	-0.173417
09_B1449_1.0uM	0.697309	0.0503768	0.325636
09_B1419_0.1uM	0.697895	0.074351	0.313017
03_A3791_0.1uM	0.698259	0.0870703	1.21497
13_B1940_1.0uM	0.698994	-0.128025	0.238192
07_A8430_10uM	0.699651	-0.0487628	-0.426397
06_A8190_1.0uM	0.69995	-0.170986	0.979821
18_B4962_0.1uM	0.700063	0.188096	0.529882
11_B1670_10uM	0.700438	1.39052	1.60191
02_A2552_10uM	0.700707	-0.182022	-0.366678
09_B1423_0.1uM	0.700773	0.166128	0.230953
18_B6527_0.1uM	0.701175	-0.00802969	-0.317013
07_A8471_0.1uM	0.701668	-0.0073381	0.21819
15_B2090_0.1uM	0.701832	0.270289	1.13796
09_B1407_0.1uM	0.701914	-0.0662734	0.154411
05_A5932_10uM	0.701933	0.660049	0.137184
05_A5294_10uM	0.702013	0.520889	0.738396
19_B8631_0.1uM	0.702197	0.254868	0.187581
18_B6124_1.0uM	0.702493	-0.586859	-0.625937
07_A8468_1.0uM	0.702918	0.0505931	0.242018
01_A1664_10uM	0.702931	-0.126322	0.34392
08_B1070_0.1uM	0.703505	-0.189019	0.0938359
14_B1951_10uM	0.703731	0.319015	0.336493
15_B2061_0.1uM	0.704185	-0.0890779	1.34844
22_N1710_1.0uM	0.704344	-0.000176363	0.199214
13_B1846_1.0uM	0.70494	-0.363346	0.0991341
09_B1418_1.0uM	0.705031	0.210012	0.950842
27_C6494_10uM	0.705365	-0.325973	2.10547
16_B2293_0.1uM	0.705495	0.814538	0.503149
09_B1343_0.1uM	0.705839	0.180341	0.44668
18_B6472_1.0uM	0.706381	-0.220896	-0.377832
06_A8307_1.0uM	0.70645	-0.55655	0.621158
19_B7293_10uM	0.706469	-0.573457	-0.999623
21_C6320_10uM	0.707602	-0.236518	0.390544
09_B1447_1.0uM	0.708167	0.272032	0.754933
25_B1589_0.1uM	0.708233	-0.356858	0.599
06_A8206_1.0uM	0.708368	0.245112	0.690371
13_B1885_1.0uM	0.7094	-0.0539124	-0.38822
03_A3599_0.1uM	0.710045	-0.149036	1.46492
26_C6386_10uM	0.710326	0.324028	0.788139
22_N1709_1.0uM	0.711185	-0.469879	0.0100096
26_C4876_10uM	0.711341	-0.0259857	-0.335145
13_B1942_1.0uM	0.711452	-0.307758	-0.327264
20_C3418_10uM	0.711548	0.31842	0.590515
11_B1666_0.1uM	0.711578	0.470846	1.21058
04_A4089_0.1uM	0.711857	-0.297525	0.718307
12_B1782_1.0uM	0.712135	0.111	0.0725985
01_A1832_0.001uM	0.712435	-0.10473	-0.213498
13_B1933_10uM	0.713167	-0.466614	-0.463842
18_B6526_0.1uM	0.713536	-0.663689	-0.325863
15_B2075_0.1uM	0.713784	0.514065	1.82421
18_B4874_10uM	0.713969	-0.204433	-0.276265
18_B6015_1.0uM	0.714095	-0.161352	-0.383001
23-24-29_N2159_10uM	0.714372	0.301006	0.584306
09_B1448_0.1uM	0.714441	-0.390966	-0.105887
08_A8536_1.0uM	0.714708	0.0185157	0.658515
09_B1409_0.1uM	0.715205	-0.424762	-0.0216057
19_B7456_0.1uM	0.716075	0.108706	0.716998
27_C6596_10uM	0.716386	-0.0440147	0.252895
19_B8719_0.1uM	0.717064	-0.107235	0.137934
15_B2149_10uM	0.717575	0.251997	0.63721
16_B3304_10uM	0.718061	-0.135069	0.141692
16_B2257_10uM	0.718113	-0.375508	0.970597
18_B6472_0.1uM	0.718794	0.0120714	-0.387821
18_B6156_1.0uM	0.719102	-0.519419	-0.738242
09_B1392_1.0uM	0.719361	-0.466669	-0.236325
11_B1610_1.0uM	0.719798	0.491402	0.389163
03_A3781_0.1uM	0.719816	-0.25338	0.0523348
07_A8516_0.1uM	0.719955	0.40733	1.24943
15_B2083_0.1uM	0.720099	0.391288	1.03217
03_A3722_0.1uM	0.721159	0.0980516	0.38494
04_A4050_0.1uM	0.722658	-0.494193	-0.130605
09_B1397_10uM	0.723409	-0.294838	0.551449
03_A3593_0.1uM	0.724471	0.207191	-0.217164
16_B2264_1.0uM	0.724648	0.650852	1.72959
25_B8389_10uM	0.724884	-0.184326	0.991685
18_B5854_10uM	0.725059	-0.131473	-0.807335
12_B1741_1.0uM	0.725164	0.149472	0.149996
13_B1942_10uM	0.725276	-0.23869	-0.242313
08_A8650_10uM	0.725581	-0.0700095	-0.148493
23-24-29_N1356_0.1uM	0.725882	0.451434	0.868837
17_B3662_0.1uM	0.725943	-0.109519	0.450676
03_A3451_0.1uM	0.726425	0.435863	1.71073
02_A3003_0.1uM	0.726542	-0.270468	0.676033
20_C3509_10uM	0.726804	-0.000571788	0.297703
03_A3727_10uM	0.726828	-0.209735	0.65647
19_B7804_0.1uM	0.727274	-0.231911	0.320021
03_A3418_0.1uM	0.727365	0.0185106	0.676137
05_A5793_1.0uM	0.727642	0.378214	0.0629481
19_B8225_0.1uM	0.728225	-0.077176	-0.027129
12_B1834_0.1uM	0.728422	0.0649619	0.121113
09_B1454_1.0uM	0.728746	-0.0376454	-0.065655
23_N2250_0.001uM	0.728978	-0.133644	0.297752
09_B1390_0.1uM	0.729438	0.193475	0.442601
03_A4015_0.1uM	0.730617	-0.0392344	0.306199
09_B1422_0.1uM	0.731615	-0.0596649	-0.227332
10_B1543_10uM	0.731757	-0.139182	1.15073
18_B4973_1.0uM	0.731924	-0.694183	-0.781727
06_A8381_1.0uM	0.731983	0.200024	0.353447
09_B1399_1.0uM	0.731994	-0.120372	-0.185948
14_B1967_1.0uM	0.732279	-0.10406	0.505447
07_A8446_0.1uM	0.733069	0.733755	1.59231
02_A3384_10uM	0.73335	0.100927	0.828181
19_B7261_1.0uM	0.733783	0.0866727	0.642425
07_A8414_1.0uM	0.733788	-0.145149	-0.120956
11_B1675_1.0uM	0.734002	0.134066	-0.3631
11_B1643_1.0uM	0.734193	0.807152	0.0402216
18_B4950_10uM	0.734659	-0.0726185	-0.393742
06_A8355_10uM	0.734732	0.187646	-0.138459
19_B8660_10uM	0.734749	-0.592941	0.925148
11_B1670_1.0uM	0.734813	-0.0695434	-0.455286
12_B1765_0.1uM	0.734932	-0.196854	-0.132312
19_B7870_0.1uM	0.734996	0.0634454	0.0842423
02_A3004_0.1uM	0.735106	0.816182	1.23318
07_A8473_1.0uM	0.735289	-0.236588	0.0154864
06_A8407_10uM	0.735576	-0.338786	-0.467288
06_A8360_10uM	0.735586	0.202515	0.0503632
07_A8529_1.0uM	0.735945	0.555585	1.76347
09_B1422_1.0uM	0.736175	0.182354	0.71117
16_B2279_0.1uM	0.736238	-0.0991258	0.287129
09_B1386_0.1uM	0.736649	0.0314932	0.0638563
04_A4219_10uM	0.737436	-0.20664	1.25728
09_B1391_1.0uM	0.737445	-0.159994	0.0424852
25_B6049_0.1uM	0.737536	0.00572148	0.0367608
27_C6493_10uM	0.737637	-0.199611	0.96472
03_A3872_0.1uM	0.738852	-0.271032	0.286559
18_B6396_0.1uM	0.738963	0.64105	1.44884
19_B8664_0.1uM	0.739241	-0.289175	-0.164935
26_C6464_10uM	0.739441	-0.76492	0.147448
06_A8321_1.0uM	0.739455	0.177383	-0.456872
10_B1543_1.0uM	0.73951	-0.699506	0.201637
03_A3733_0.1uM	0.739524	0.360314	1.24526
04_A4188_1.0uM	0.739617	-0.567193	-0.0986095
27_C6486_0.1uM	0.73973	-0.131941	0.649621
13_B1841_1.0uM	0.740173	0.185864	0.215074
13_B1922_0.1uM	0.740223	0.251936	-0.30119
25_B5462_0.1uM	0.740479	-0.470548	0.535863
23-24-29_M1425_10uM	0.740844	-0.448284	0.756898
17_B3518_1.0uM	0.740846	-0.0464649	-0.0369181
07_A8455_0.1uM	0.740937	0.0260021	0.33523
02_A3017_0.01uM	0.741021	-0.480713	-0.368814
03_A4024_0.1uM	0.741418	-0.129688	0.06649
09_B1350_1.0uM	0.741604	-0.116232	0.57735
07_A8502_1.0uM	0.741628	0.0870823	0.440229
14_B1998_10uM	0.741936	-0.367874	-0.309299
20_C5183_0.1uM	0.74202	-0.0696759	0.915348
18_B6137_1.0uM	0.742289	0.309237	1.06857
26_C6458_1.0uM	0.742625	0.165546	0.507447
04_A4341_10uM	0.742683	0.0822408	-0.107046
15_B2147_1.0uM	0.743009	0.0295387	0.0998619
18_B6527_1.0uM	0.743312	0.378282	0.127438
07_A8508_0.1uM	0.743321	0.226826	0.062473
19_B8606_0.1uM	0.743498	-0.313317	-0.664131
09_B1375_0.1uM	0.743535	-0.18442	-0.114197
12_B1733_0.1uM	0.743732	-0.219777	-0.216744
19_B7469_0.1uM	0.743876	-0.199315	-0.214827
26_C6400_10uM	0.74413	0.291492	1.20674
18_B5986_1.0uM	0.744136	-0.0440351	0.0158267
15_B2091_10uM	0.744201	0.212273	-0.283211
12_B1781_0.1uM	0.744388	0.0224836	-0.238632
07_A8492_1.0uM	0.744441	-0.0567729	0.361494
23-24-29_N1115_0.1uM	0.744444	-0.239678	0.219981
22_N1826_10uM	0.745225	0.401935	1.51227
20_C3328_0.1uM	0.745355	-0.0244986	-0.442674
18_B6036_1.0uM	0.745403	0.211395	0.462849
15_B2077_0.1uM	0.745599	-0.0525806	-0.160358
19_B7174_1.0uM	0.745695	-0.313694	-0.119394
15_B2140_10uM	0.746034	-0.101217	0.327295
11_B1673_10uM	0.746767	1.82016	1.22295
09_B1412_1.0uM	0.746965	0.228177	0.867726
13_B1846_10uM	0.747323	0.270917	0.764119
14_B1956_10uM	0.747695	0.28473	0.333432
14_B2005_0.1uM	0.747835	-0.0133342	0.149485
17_B3433_0.1uM	0.747853	-0.346433	-0.497413
16_B2231_1.0uM	0.748117	0.361541	0.465763
18_B5988_1.0uM	0.748151	0.180473	0.0367106
02_A3142_0.1uM	0.748385	0.0816625	0.908429
13_B1868_1.0uM	0.748445	-0.131497	-0.109861
18_B4888_10uM	0.748471	-0.249917	1.63889
07_A8458_0.1uM	0.748829	0.57253	1.38387
06_A8390_10uM	0.748882	0.257519	0.335261
06_A8379_0.1uM	0.749131	0.196208	-0.830571
19_B8667_0.1uM	0.749146	-0.253132	-0.683449
06_A8205_1.0uM	0.749236	0.644504	0.310132
18_B4883_1.0uM	0.750502	-0.220777	-0.489867
13_B1931_1.0uM	0.750579	0.258553	0.657847
25_A8164_10uM	0.750772	-0.258821	-0.375648
02_A3005_0.1uM	0.750971	-0.126356	0.596936
18_B6149_1.0uM	0.751021	-1.12711	-0.688745
13_B1863_1.0uM	0.751059	-0.170747	-0.245577
18_B6126_1.0uM	0.751235	0.488052	0.0751773
15_B2079_0.1uM	0.751542	-0.101774	0.278982
01_A2436_0.1uM	0.751681	0.245015	-0.0352739
03_A3765_10uM	0.751769	-0.666169	0.205994
08_A8651_10uM	0.752	-0.343274	-0.747662
12_B1729_0.1uM	0.752014	0.335322	0.271711
26_C5443_10uM	0.752038	0.126037	0.494766
27_C6772_10uM	0.752178	0.315911	0.597977
07_A8525_1.0uM	0.752459	-0.00176763	0.502737
21_N1490_10uM	0.752702	0.100991	0.341193
02_A3177_10uM	0.752912	-0.0774166	0.246319
04_A4323_10uM	0.753165	-0.935636	-0.750434
04_A4216_1.0uM	0.753614	0.737436	1.93831
07_A8424_0.1uM	0.753895	0.33798	0.283951
06_A8171_0.1uM	0.753896	-0.100287	-0.836406
13_B1885_0.1uM	0.754081	0.287352	0.113002
13_B1869_1.0uM	0.754401	-0.0346393	0.268594
25_B7813_0.1uM	0.754427	0.266412	1.65057
23-24-29_N1700_0.1uM	0.754973	-0.0132141	0.240222
19_B8214_0.1uM	0.755111	0.100591	-0.148956
22_N1768_0.1uM	0.755563	0.237249	0.94446
18_B6015_10uM	0.755645	0.310543	0.667341
19_B8718_0.1uM	0.755746	0.199957	-0.19309
20_C3278_0.1uM	0.755892	0.261078	0.825653
09_B1410_1.0uM	0.756058	-0.215046	-0.411251
19_B7590_0.1uM	0.756148	0.198951	0.543337
07_A8478_10uM	0.75622	-0.445674	0.719727
02_A3012_10uM	0.756417	-0.247367	-0.937497
19_B7205_10uM	0.756445	0.143698	0.114499
15_B2125_0.1uM	0.756541	-0.000264562	0.88671
22_N1830_0.1uM	0.756586	0.0664396	0.752139
12_B1773_0.1uM	0.756734	0.176108	-0.203921
13_B1934_10uM	0.757542	-0.051232	0.0944128
15_B2115_0.1uM	0.757565	0.295729	0.349783
11_B1692_1.0uM	0.757912	0.702198	0.505449
06_A8319_0.1uM	0.758056	0.396688	-0.010945
04_A4350_0.1uM	0.758485	0.470645	2.25304
15_B2125_10uM	0.759687	-0.638581	0.0133051
19_B7705_0.1uM	0.759744	-0.0449784	0.00807737
23-24-29_N2307_0.1uM	0.760042	-0.0238015	0.290659
22_N1719_10uM	0.760236	0.207514	1.16461
27_C6510_10uM	0.760335	0.447162	0.35085
12_B1837_0.1uM	0.760418	0.0674266	-0.172411
26_C5652_10uM	0.76044	-0.551202	0.00324426
10_B1481_10uM	0.760501	0.191174	1.82722
23-24-29_N2135_0.1uM	0.760642	0.188799	0.182852
09_B1389_1.0uM	0.760779	0.214046	0.288666
19_C3108_0.1uM	0.760881	-0.108574	0.326733
15_B2063_1.0uM	0.760886	-0.126319	-0.153345
27_C6487_0.1uM	0.761844	0.0404604	-0.322416
23-24-29_A2574_0.1uM	0.762651	0.106513	0.604595
12_B1740_0.1uM	0.762789	0.0269653	0.550608
27_C6773_0.1uM	0.76337	-0.220707	0.956327
09_B1412_0.1uM	0.763451	-0.141263	-0.0181261
19_B7514_10uM	0.763753	-0.299356	-0.325154
19_B7781_0.1uM	0.763931	0.129704	1.19058
23-24-29_N2134_0.1uM	0.764718	-0.166773	0.253803
06_A8378_1.0uM	0.765442	0.168104	-0.0741713
18_B5736_10uM	0.766033	0.268985	-0.00429053
18_B6068_10uM	0.766038	-0.0278706	-0.228633
06_A8311_1.0uM	0.766339	-0.0805152	-0.0494555
15_B2065_0.1uM	0.766586	0.398457	-0.346197
07_A8485_0.1uM	0.766603	0.174507	0.804943
06_A8203_1.0uM	0.766768	-0.0711648	0.422954
13_B1927_10uM	0.766936	-0.304153	0.0203184
18_B5856_1.0uM	0.767125	0.205239	0.152038
08_B1242_10uM	0.767131	-0.501374	-0.371414
26_C5222_10uM	0.767505	-0.439004	0.380354
08_B1248_10uM	0.767522	-0.233331	-0.26734
09_B1360_1.0uM	0.767803	0.233523	0.318949
17_B4806_1.0uM	0.767955	-0.101141	0.0348507
15_B2051_0.1uM	0.768374	0.484242	1.26088
27_C6511_10uM	0.768393	0.269145	0.617259
02_A2586_0.1uM	0.768566	0.420385	0.0418439
11_B1723_1.0uM	0.768643	0.143935	-0.0676032
15_B2135_0.1uM	0.768693	0.0622748	0.0107934
19_B8021_0.1uM	0.769054	-0.100148	0.313835
19_C3119_10uM	0.769449	-0.33535	-0.0652098
06_A8376_10uM	0.769966	-0.156269	-0.986304
02_A2884_0.1uM	0.770335	0.442277	0.819165
15_B2059_0.1uM	0.770395	0.318154	0.147427
17_B3519_1.0uM	0.77042	-0.225501	-0.096803
07_A8527_1.0uM	0.770807	0.178101	0.0551679
18_B6185_10uM	0.771168	-0.623656	0.0912597
16_B2196_10uM	0.771442	0.776904	1.60777
15_B2119_1.0uM	0.771527	0.243187	-0.00756315
22_N1845_0.1uM	0.771798	0.246145	1.07135
08_B1092_0.1uM	0.771976	0.196002	0.503085
09_B1377_1.0uM	0.772063	0.477166	1.27422
20_C4274_10uM	0.772109	0.232765	-0.237855
03_A3758_0.1uM	0.77227	0.332999	0.503813
09_B1410_0.1uM	0.77244	0.0364957	-0.0860006
19_B7912_10uM	0.772657	-0.174158	0.137647
14_B1946_1.0uM	0.773214	0.185127	0.161161
07_A8435_1.0uM	0.773765	0.260836	0.250086
02_A2515_1.0uM	0.773947	0.451986	1.30311
15_B2054_0.1uM	0.774011	-0.250815	-0.431925
07_A8495_1.0uM	0.774166	0.0643128	0.556008
06_A8333_0.1uM	0.774169	0.434484	0.318224
27_C6603_10uM	0.774212	-0.0625616	0.166226
28_C7119_0.1uM	0.774468	-0.415026	0.0347154
07_A8493_1.0uM	0.774533	0.113019	0.320701
19_B8681_0.1uM	0.775056	0.0477943	-0.00652412
07_A8514_1.0uM	0.775066	0.568118	0.417267
11_B1718_1.0uM	0.775382	1.0191	0.151683
20_C5167_0.1uM	0.775737	0.515659	1.04346
11_B1689_1.0uM	0.77584	0.0984909	-0.661983
03_A3763_0.01uM	0.776039	0.163786	-0.363221
15_B2055_0.1uM	0.776391	-0.170345	0.246512
14_B1954_1.0uM	0.776445	0.0808277	0.670171
09_B1360_0.1uM	0.776449	-0.0348056	0.107246
03_A3921_0.001uM	0.777201	0.958755	0.162858
06_A8406_10uM	0.777362	-0.354692	0.0622745
08_B1289_10uM	0.777547	-0.156564	-0.228793
19_B7917_0.1uM	0.777688	0.0373265	0.18485
07_A8485_1.0uM	0.777946	-0.0496345	-0.404238
04_A4233_10uM	0.778153	-0.255523	-0.384654
18_B6038_10uM	0.778178	0.0406786	1.09471
19_B6752_1.0uM	0.778351	-0.000998305	0.125956
08_A8644_1.0uM	0.778475	-0.507491	-1.12815
23-24-29_N2788_0.1uM	0.778784	-0.072752	-0.0938694
17_B3491_0.1uM	0.778924	0.0475347	0.143411
09_B1355_0.1uM	0.779034	0.253391	0.189978
03_A3551_0.1uM	0.779072	-0.526708	-0.21303
07_A8515_1.0uM	0.779392	0.0673199	0.223427
09_B1343_1.0uM	0.779751	0.333113	-0.469054
27_C6485_0.1uM	0.77996	-0.151531	0.145624
12_B1763_0.1uM	0.779996	0.131585	-0.436862
09_B1401_0.1uM	0.780206	0.126022	0.124126
13_B1927_1.0uM	0.780293	-0.0475016	0.0222971
23-24-29_N2159_0.1uM	0.780422	0.14103	0.45912
13_B1926_10uM	0.780506	0.0560087	0.190336
19_C3233_1.0uM	0.780634	-0.122711	0.382708
07_A8475_0.1uM	0.781064	-0.334278	-0.0432041
04_A4302_10uM	0.781073	0.520306	1.51262
09_B1413_0.1uM	0.781263	-0.329138	-0.0686815
16_B2267_1.0uM	0.782081	0.592477	-0.401873
11_B1611_10uM	0.782389	1.87103	1.0125
09_B1420_1.0uM	0.782617	0.353582	0.719707
04_A4216_0.1uM	0.782646	0.249368	0.347196
19_B7775_0.1uM	0.782671	-0.116945	-0.194318
03_A3891_0.001uM	0.782873	0.604543	0.250307
27_C6694_10uM	0.783195	0.0779693	0.226635
08_B1240_10uM	0.783217	-0.0967735	-0.146029
25_B7099_1.0uM	0.783481	-0.110355	-0.213469
07_A8472_0.1uM	0.783734	0.405115	0.86259
19_B7805_0.1uM	0.783839	-0.184704	-0.226668
13_B1887_1.0uM	0.784296	-0.315296	-0.399668
15_B2059_1.0uM	0.784334	0.256893	1.44039
15_B2079_1.0uM	0.784459	0.151138	0.159103
18_B6134_10uM	0.784489	-0.0693951	1.09142
03_A3863_10uM	0.784551	-0.488553	0.197424
07_A8461_0.1uM	0.784777	-0.102359	-0.66295
07_A8507_0.1uM	0.784903	-0.123514	0.383206
26_C6399_1.0uM	0.785596	-0.231251	0.616078
07_A8508_1.0uM	0.785697	-0.102806	0.285529
09_B1389_0.1uM	0.785752	0.612283	1.51146
28_C7123_0.1uM	0.786023	-0.134973	-0.168535
13_B1864_10uM	0.786096	0.0477327	0.103342
13_B1853_1.0uM	0.786166	-0.147355	-0.328776
16_B2244_1.0uM	0.78646	0.498396	0.366726
02_A3005_1.0uM	0.786464	0.314921	0.49261
09_B1449_0.1uM	0.786694	0.498026	1.11471
11_B1709_1.0uM	0.786894	0.473999	0.536847
18_B6128_1.0uM	0.786939	-0.672321	-0.687086
14_B1986_0.1uM	0.787034	0.0405421	0.382796
17_B3494_1.0uM	0.787142	-0.0939779	-0.606365
02_A2877_0.001uM	0.787267	0.01219	0.141572
09_B1445_1.0uM	0.787349	0.247691	-0.16948
23-24-29_N2535_10uM	0.787778	0.184686	1.09415
18_B6156_10uM	0.787882	0.280634	1.00542
02_A3142_1.0uM	0.787943	0.389856	0.0834162
15_B2062_10uM	0.787962	-0.0652418	0.730951
03_A3820_0.1uM	0.788038	0.138064	-0.179697
14_B1950_10uM	0.788373	0.112324	0.174413
19_B7876_0.1uM	0.788487	-0.0351532	0.110027
03_A3689_0.1uM	0.788695	0.210382	0.262523
07_A8424_1.0uM	0.788822	0.248748	0.867659
12_B1791_0.1uM	0.788963	-0.0767062	-0.163352
07_A8442_0.1uM	0.789373	0.601852	1.25515
12_B1796_0.1uM	0.789404	0.0717186	0.206743
27_C6489_0.1uM	0.789617	0.152424	0.608593
09_B1457_1.0uM	0.789675	0.353656	1.29024
15_B2121_0.1uM	0.790231	0.206084	0.582595
09_B1441_1.0uM	0.79035	0.218634	1.16574
08_A8623_1.0uM	0.79083	-0.253714	-0.304895
15_B2103_0.1uM	0.790856	0.0626145	-0.128582
27_C6577_10uM	0.790985	0.574432	-0.472221
13_B1898_0.1uM	0.791164	0.00890859	0.097042
12_B1831_1.0uM	0.791317	0.489247	0.0847783
19_B7438_0.1uM	0.791329	0.19292	0.158632
03_A3787_0.1uM	0.791335	-0.473808	-0.250982
12_B1745_0.1uM	0.791676	0.180209	0.165181
13_B1861_1.0uM	0.792459	-0.144876	-0.12068
23-24-29_N1847_0.1uM	0.792526	-0.122814	-0.116854
06_A8358_0.1uM	0.792879	-0.333711	0.781796
09_B1375_1.0uM	0.792946	0.324918	0.547018
20_C5419_0.1uM	0.792978	-0.105029	0.544459
15_B2054_1.0uM	0.793023	0.261126	0.593384
04_A4342_0.1uM	0.793155	-3.23932	-3.28493
14_B2009_1.0uM	0.793156	0.359646	-0.225557
13_B1858_10uM	0.793458	-0.19201	0.272613
21_C6293_0.1uM	0.793516	0.380599	1.03172
09_B1368_0.1uM	0.793675	0.254411	0.127331
07_A8497_0.1uM	0.793848	0.190639	0.221697
01_A2486_10uM	0.793856	-1.11798	-1.12187
06_A8364_10uM	0.794095	0.406517	-0.0500217
14_B1967_10uM	0.794485	0.560049	0.80111
19_B8674_10uM	0.794805	-0.373179	-0.0256006
20_C5297_0.1uM	0.795144	-0.426884	-0.62993
15_B2101_10uM	0.795189	0.0865429	-0.351734
15_B2127_10uM	0.795201	0.204894	0.723916
11_B1671_0.1uM	0.795561	0.19846	0.750074
13_B1869_0.1uM	0.795741	0.131822	0.252537
20_C4360_0.1uM	0.795772	-0.00811302	-0.309743
13_B1915_1.0uM	0.795778	-0.229362	-0.39885
18_B4874_1.0uM	0.7958	-0.232426	0.283104
22_N1578_0.1uM	0.796039	-0.246124	-0.560546
25_B3480_10uM	0.796185	0.0929941	0.458232
10_B1503_1.0uM	0.796204	0.213433	1.40747
17_B3467_0.1uM	0.796264	-0.00860929	0.052773
26_C6423_10uM	0.796305	0.0644532	0.415569
03_A3768_0.1uM	0.796408	0.0792047	0.420122
06_A8206_0.1uM	0.796414	0.450712	-0.106222
10_B1539_1.0uM	0.796502	-0.314775	0.929402
27_C6728_10uM	0.796576	-0.309478	-0.0266347
15_B2124_10uM	0.79668	0.145176	-0.131897
15_B2099_1.0uM	0.796688	-0.0912196	0.253024
23-24-29_N1492_0.1uM	0.796708	0.464341	0.84698
09_B1351_0.1uM	0.797024	0.171998	0.732905
07_A8463_1.0uM	0.797151	0.175895	0.77921
27_C6493_0.1uM	0.797207	0.412931	1.02012
14_B1992_0.1uM	0.797301	0.23889	0.0538537
15_B2147_10uM	0.797319	0.361006	-0.0489981
15_B2103_10uM	0.797361	0.197427	-0.231939
04_A4304_1.0uM	0.797578	0.517226	0.965885
18_B6522_0.1uM	0.797647	-0.247749	-0.843658
07_A8492_0.1uM	0.797671	0.256437	0.747218
18_B6526_10uM	0.797705	-0.552516	-1.32357
21_C6283_10uM	0.797848	0.0921908	0.116871
12_B1775_1.0uM	0.798096	0.0296484	0.140371
10_B1504_10uM	0.798187	1.21296	3.10356
22_N1840_0.1uM	0.79831	-0.199604	-0.0192594
28_C7122_0.1uM	0.798458	0.146216	1.07602
15_B2083_1.0uM	0.798469	0.277096	0.345952
11_B1717_1.0uM	0.798642	0.863297	0.735487
02_A3298_0.1uM	0.798853	-0.160362	0.216696
08_A8541_0.1uM	0.798871	-0.319356	-0.636492
27_C6504_0.1uM	0.799023	0.367774	1.07682
15_B2057_1.0uM	0.799535	0.429853	0.70414
09_B1452_1.0uM	0.799566	0.580134	0.468681
26_C6418_0.1uM	0.799567	0.294216	0.0262135
13_B1939_1.0uM	0.799633	-0.368164	-0.232084
15_B2133_1.0uM	0.799887	-0.103727	-0.65885
07_A8482_10uM	0.799887	0.289229	0.758402
06_A8307_0.1uM	0.799988	-0.0997087	-0.0400344
23-24-29_N1114_0.1uM	0.800131	0.208452	0.504144
12_B1788_1.0uM	0.800137	0.242601	-0.151601
27_C6550_1.0uM	0.800179	0.12235	0.14911
13_B1900_10uM	0.800246	-0.0538511	-0.349448
18_B6452_10uM	0.800563	-0.136227	0.0928198
18_B5912_10uM	0.80089	-0.0805573	-0.0710182
13_B1880_1.0uM	0.801204	0.115259	0.239579
19_B7293_1.0uM	0.801849	-0.174875	-0.219288
20_C4159_0.1uM	0.802004	-0.260604	0.110843
02_A2516_0.1uM	0.80225	0.437225	0.415664
13_B1932_10uM	0.802334	-0.128618	1.00965
21_C6313_10uM	0.802378	0.0355932	0.460156
13_B1884_1.0uM	0.802726	0.0659473	-0.0969514
18_B6586_0.1uM	0.802757	0.182329	1.39696
17_B3491_1.0uM	0.803291	-0.0734183	0.147401
16_B2275_1.0uM	0.803484	0.573686	0.949606
03_A3727_0.1uM	0.803733	0.435214	1.15477
23-24-29_N2408_10uM	0.803793	0.679822	1.08252
07_A8484_1.0uM	0.804201	0.473731	0.59635
16_B2288_1.0uM	0.804348	0.892156	0.944696
27_C6589_10uM	0.804392	-0.20785	0.586957
09_B1346_1.0uM	0.804399	0.216841	0.211358
15_B2121_1.0uM	0.804526	-0.234494	0.116465
13_B1938_10uM	0.80456	0.0954968	0.537197
09_B1409_1.0uM	0.80504	0.114264	0.296416
09_B1455_10uM	0.805175	0.104801	0.787725
25_B3439_10uM	0.805435	0.172316	0.780132
23-24-29_N2491_10uM	0.805517	0.0134321	-0.182211
09_B1341_1.0uM	0.805602	0.473468	0.950316
03_A3496_10uM	0.805604	-0.158477	0.650074
13_B1849_0.1uM	0.805631	0.0870269	-0.0973431
01_A1404_0.1uM	0.805711	-1.53805	0.458163
04_A4219_0.1uM	0.805861	0.159445	0.252446
07_A8449_1.0uM	0.806014	-0.214715	-0.57619
19_B7775_10uM	0.806131	-0.194199	0.203117
09_B1440_0.1uM	0.806516	0.230018	0.64766
20_C4137_0.1uM	0.806523	0.244691	0.618545
06_A8317_1.0uM	0.806601	0.232971	-0.834981
03_A3631_0.0001uM	0.806695	1.87863	0.977746
12_B1779_1.0uM	0.806888	0.139227	0.129219
15_B2099_10uM	0.807048	-0.0463272	0.245038
23-24-29_B2164_0.1uM	0.807666	0.0140663	0.304952
26_C6478_10uM	0.807852	-0.133482	-0.0460471
13_B1919_10uM	0.807947	0.0917747	0.638871
03_A3664_0.1uM	0.808298	-0.333111	-0.123774
20_C5297_1.0uM	0.808545	-0.359139	-0.410375
09_B1429_1.0uM	0.808614	-0.176703	-0.00628413
03_A4013_0.1uM	0.808671	0.0541682	0.21274
03_A3744_0.1uM	0.808745	0.259909	0.367052
19_B8019_0.1uM	0.80881	0.0768384	-0.16326
07_A8454_0.1uM	0.8089	0.0742086	0.521728
18_B6125_1.0uM	0.808967	-0.0597591	-0.666733
18_B6073_1.0uM	0.809104	0.160561	0.131848
09_B1450_1.0uM	0.809243	-0.173445	-0.630454
16_B2253_1.0uM	0.809422	0.84223	0.466538
01_A2514_0.1uM	0.810359	-0.411854	-0.234744
22_N1825_1.0uM	0.810417	-0.434838	-0.0957945
02_A3347_0.1uM	0.810467	0.109834	-0.286795
22_N1764_10uM	0.810476	-0.147642	0.491517
20_C4183_0.1uM	0.810516	-0.118557	-0.274589
26_C6465_10uM	0.810582	0.0808791	0.502112
13_B1892_0.1uM	0.810789	0.162898	0.177462
22_N1828_0.1uM	0.810967	0.24493	0.287626
14_B1953_10uM	0.811007	0.257227	-0.424232
15_B2091_0.1uM	0.811117	0.460966	0.678716
23-24-29_P10019_0.1uM	0.811176	0.351983	0.483838
09_B1418_0.1uM	0.811236	0.535879	0.701485
18_B6001_1.0uM	0.811623	-0.357174	-0.236006
15_B2123_1.0uM	0.812002	-0.0708585	-0.202576
07_A8493_10uM	0.812087	0.189059	-0.0704131
08_A8553_10uM	0.812318	-0.416889	-0.701168
23-24-29_N2456_0.1uM	0.812429	0.161654	0.287217
17_B3494_0.1uM	0.812593	0.131985	0.167888
27_C6596_0.1uM	0.812658	0.0920521	0.631276
15_B2122_0.1uM	0.812819	0.474972	-0.0767452
02_A3139_1.0uM	0.812979	0.299439	0.317105
22_N1841_0.1uM	0.813005	-0.0272427	0.326517
17_B3344_1.0uM	0.813043	-0.130519	-0.352329
03_A3758_10uM	0.813423	0.237694	0.475319
06_A8391_1.0uM	0.813454	0.35005	0.523682
16_B2220_1.0uM	0.813563	0.400398	-0.0820184
14_B1991_10uM	0.813633	-0.0358418	-0.732661
22_N1719_1.0uM	0.813843	-0.035485	0.0206497
15_B2073_10uM	0.813925	0.0407247	0.0639542
18_B5984_10uM	0.814095	-0.0967542	-0.618719
22_N1729_0.1uM	0.814677	-0.211117	-0.178866
19_B7894_0.1uM	0.814885	0.232783	0.0948421
07_A8421_1.0uM	0.814954	0.269161	0.654703
03_A4012_0.1uM	0.815115	-0.303428	-0.0719415
10_B1503_10uM	0.815906	0.145302	0.565976
01_A1684_10uM	0.815906	-0.458585	1.2715
12_B1827_0.1uM	0.816161	0.387215	0.205306
13_B1857_1.0uM	0.816177	0.177229	0.410984
04_A4153_0.001uM	0.816519	-0.230041	-0.131131
13_B1889_1.0uM	0.816789	0.196243	0.36874
21_M1376_0.1uM	0.816877	0.29827	1.00869
10_B1531_1.0uM	0.816888	0.214471	0.548644
06_A8379_10uM	0.817068	-0.0640912	-0.530282
12_B1807_0.1uM	0.817154	0.278911	-0.0217926
01_A2456_1.0uM	0.817258	0.376081	0.798583
21_C6322_10uM	0.817266	-0.119193	-0.00417185
02_A3139_0.1uM	0.817403	0.255933	0.518429
23-24-29_A3543_0.1uM	0.817458	0.189302	0.207075
16_B2246_1.0uM	0.817558	0.866983	0.842252
07_A8515_0.1uM	0.818008	-0.0165837	0.366499
13_B1928_1.0uM	0.818013	0.0713442	0.0732869
13_B1861_10uM	0.818209	-0.26725	-0.638741
07_A8413_10uM	0.818356	0.229687	0.429216
13_B1852_1.0uM	0.818524	-0.298801	-0.0105367
16_B2201_1.0uM	0.818591	0.709803	0.134778
22_N1711_1.0uM	0.818638	-0.247345	0.724503
09_B1416_1.0uM	0.818696	-0.430553	-0.364515
18_B4882_1.0uM	0.818751	-0.450274	-0.466739
15_B2056_0.1uM	0.819134	0.373358	1.05993
11_B1663_10uM	0.819246	1.10744	1.03368
15_B2139_0.1uM	0.819467	0.584612	0.343397
01_A1447_10uM	0.819513	-0.408658	0.672001
07_A8497_10uM	0.819698	0.843845	1.45232
26_C6367_10uM	0.819715	0.104382	-0.236722
20_C5378_0.1uM	0.819881	-0.24842	-0.959652
19_B7846_0.1uM	0.819978	-0.295605	-0.0142503
12_B1825_0.1uM	0.820068	0.193415	0.0905544
08_B1037_1.0uM	0.820092	0.0358444	-0.0333672
28_C6983_10uM	0.820101	0.060803	0.110516
19_B8679_0.1uM	0.820118	-0.0776541	-0.677165
03_A3738_0.1uM	0.820546	0.15622	0.799608
04_A4310_0.1uM	0.821162	-0.297727	-0.498353
17_B3553_1.0uM	0.821258	0.0324291	-0.405287
09_B1344_1.0uM	0.821281	0.384083	-0.000564674
19_B8227_0.1uM	0.821387	0.017674	-0.473145
13_B1929_1.0uM	0.821455	-0.0823495	-0.34905
07_A8512_0.1uM	0.821525	0.225955	0.74439
15_B2096_1.0uM	0.821531	0.157622	0.474196
27_C6632_10uM	0.821677	0.258684	0.0230838
07_A8429_1.0uM	0.821693	-0.0448541	-0.282479
06_A8321_0.1uM	0.821706	0.31723	0.0966516
09_B1363_1.0uM	0.82173	0.260321	0.237425
08_A8623_10uM	0.822056	-0.113107	-0.288244
23-24-29_A3543_10uM	0.822394	-0.0495504	-0.32498
13_B1909_0.1uM	0.822522	-0.102348	0.168825
19_B7196_1.0uM	0.822572	-0.0320772	0.169853
25_B7409_1.0uM	0.822581	-0.285038	-0.143309
21_M1191_10uM	0.822715	0.0670122	-0.107791
15_B2094_0.1uM	0.82279	0.413545	0.747098
17_B3505_10uM	0.822831	0.401552	0.156485
07_A8431_0.1uM	0.822884	0.119368	0.421575
13_B1861_0.1uM	0.823072	-0.203757	-0.443054
07_A8507_1.0uM	0.823306	-0.0833059	-0.684848
07_A8474_0.1uM	0.823492	0.103062	-0.0522949
07_A8455_1.0uM	0.823573	0.134665	0.390058
15_B2065_10uM	0.823826	0.625038	-0.401631
16_B2248_1.0uM	0.823843	0.452653	-0.545713
06_A8205_0.1uM	0.823874	-0.0207178	-0.934813
09_B1401_10uM	0.824007	-0.0832031	0.582497
13_B1906_10uM	0.824184	0.101744	-0.164956
19_B7936_0.1uM	0.824211	-0.0756167	0.0413384
18_B6185_1.0uM	0.824308	-0.465383	-1.01315
25_B7911_10uM	0.824511	-0.111063	-0.830289
09_B1394_1.0uM	0.824518	-0.194469	-0.411407
07_A8470_0.1uM	0.824541	-0.0452593	0.304321
06_A8402_10uM	0.824605	-0.133656	-0.0596062
14_B1988_10uM	0.824751	-0.1119	-0.118828
23-24-29_N2702_10uM	0.824951	0.401098	0.693236
15_B2053_0.1uM	0.825064	-0.912439	-0.207213
03_A4031_0.1uM	0.825111	0.169271	0.307033
15_B2110_1.0uM	0.825252	-0.0363607	-0.392567
13_B1840_1.0uM	0.825392	0.0343923	0.165778
13_B1918_1.0uM	0.825591	0.0543171	0.254067
12_B1831_10uM	0.825644	-0.227436	-0.113152
23-24-29_N1831_0.1uM	0.825645	-0.0234312	0.919802
02_A3145_0.1uM	0.826496	0.544766	0.109139
09_B1457_10uM	0.826496	0.121756	-0.117731
03_A3688_0.1uM	0.826797	0.809784	0.818601
26_C5443_0.1uM	0.827223	0.638807	0.335704
26_C6119_1.0uM	0.827247	-0.128229	-0.60449
16_B2197_1.0uM	0.827254	0.575791	1.38092
23-24-29_N2473_0.1uM	0.82748	0.177787	0.605822
18_B6586_1.0uM	0.827514	-0.780347	-0.658625
23-24-29_N2706_10uM	0.827521	0.0364956	0.967489
13_B1852_10uM	0.827572	0.00632071	0.357871
07_A8425_1.0uM	0.828043	0.0866536	0.0457465
18_B6029_0.1uM	0.828153	-0.0979071	-0.220021
14_B1997_1.0uM	0.828219	-0.042901	0.00818827
21_C6328_10uM	0.828259	-0.18948	0.186238
09_B1453_1.0uM	0.828306	0.341095	0.839306
06_A8356_1.0uM	0.828348	0.584805	0.69378
02_A3177_0.1uM	0.828733	0.554186	1.6835
16_B2223_1.0uM	0.828954	0.532301	-0.482531
19_B8632_0.1uM	0.829072	0.123762	0.680578
15_B2113_1.0uM	0.829086	0.171107	0.00059997
11_B1672_0.1uM	0.82912	-4.87048	-0.582462
19_C3106_0.1uM	0.829243	-0.301341	-0.0234939
22_N1707_1.0uM	0.829392	-0.215102	-0.016828
05_A4452_0.001uM	0.829646	-0.152668	-0.0903096
23-24-29_N2333_1.0uM	0.830041	0.0947284	1.47444
17_B3466_0.1uM	0.830145	0.298561	0.757095
14_B1969_0.1uM	0.830324	-0.00215183	-0.211899
13_B1904_1.0uM	0.830339	0.195859	0.826666
19_B7514_0.1uM	0.83045	0.0941389	-0.217139
23-24-29_N2730_10uM	0.830463	-0.132978	0.0186274
15_B2093_0.1uM	0.830568	0.717032	0.605209
27_C6550_10uM	0.830604	0.452353	0.400509
07_A8462_0.1uM	0.830919	-0.0284545	0.119874
01_A1794_0.1uM	0.830964	0.0683148	0.533353
23-24-29_A1042_10uM	0.830997	-0.107656	0.12089
07_A8495_0.1uM	0.831027	0.56121	1.56831
09_B1353_1.0uM	0.831194	0.35596	1.08322
15_B2141_0.1uM	0.831459	0.0735593	0.195385
26_C6406_1.0uM	0.831465	-0.0418931	-0.51286
16_B2241_1.0uM	0.831491	0.561548	0.625233
19_B7804_10uM	0.831513	0.126952	0.323996
19_B8682_0.1uM	0.831646	0.260487	0.433087
17_B3527_0.1uM	0.831672	-0.0286532	-0.407768
07_A8503_1.0uM	0.831746	0.280015	0.0579766
07_A8459_0.1uM	0.831909	0.25938	0.619189
26_C6406_0.1uM	0.831921	-0.0214015	-0.571738
04_A4112_0.01uM	0.832242	-0.283532	0.254574
07_A8459_1.0uM	0.83268	-0.161024	-0.813518
14_B1949_1.0uM	0.832762	0.242993	0.559168
03_A3549_0.1uM	0.832794	-0.273739	-0.164718
07_A8495_10uM	0.832799	0.359267	0.589172
26_C5652_1.0uM	0.832801	0.110942	0.273508
16_B2266_1.0uM	0.832863	1.07527	1.23671
15_B2051_1.0uM	0.832864	0.136183	0.400381
19_C3233_0.1uM	0.832963	0.0629653	0.417275
11_B1684_1.0uM	0.833356	1.02432	0.12901
04_A4326_0.1uM	0.833389	0.915974	1.90031
12_B1799_1.0uM	0.833515	0.32894	-0.205597
22_N1838_0.1uM	0.833557	-0.113234	0.505863
23-24-29_N2159_1.0uM	0.833653	0.483834	0.830258
11_B1726_0.1uM	0.833746	0.876984	0.884268
15_B2087_1.0uM	0.833748	-0.279766	0.608179
02_A2515_0.1uM	0.833787	-0.182355	-0.000191816
23-24-29_N2570_0.1uM	0.834114	0.229591	0.0121815
13_B1882_10uM	0.834252	-0.202834	-0.213168
23-24-29_N1875_1.0uM	0.834273	0.217079	0.22605
09_B1367_1.0uM	0.834341	-0.188783	-0.26186
04_A4316_1.0uM	0.83448	0.461235	0.956405
03_A3653_0.1uM	0.834539	0.555161	1.33903
23-24-29_N1700_10uM	0.834632	0.0468978	0.725557
15_B2062_0.1uM	0.834716	-0.102566	0.585634
08_B1296_10uM	0.834958	-0.109214	-0.471143
19_B7845_0.1uM	0.835018	0.134085	-0.117102
07_A8510_1.0uM	0.83526	0.00564772	0.133514
12_B1808_0.1uM	0.835271	0.191718	0.331807
21_C6358_10uM	0.835314	-0.0138493	0.304219
03_A3552_0.1uM	0.835405	-0.186825	0.239489
23-24-29_P10002_0.1uM	0.835577	-0.0116885	0.224808
13_B1857_0.1uM	0.835586	0.203562	-0.805511
06_A8392_10uM	0.836152	0.644333	0.562543
13_B1940_10uM	0.8362	-0.0702819	-0.170765
16_B2257_1.0uM	0.836254	1.20534	1.14014
27_C6669_10uM	0.836409	0.159606	0.193755
09_B1362_0.1uM	0.836415	0.0278799	0.243691
23-24-29_N2771_0.1uM	0.836478	0.287468	0.133697
13_B1909_1.0uM	0.836493	0.390709	0.158143
07_A8506_0.1uM	0.83652	-0.043068	-0.374543
16_B2243_1.0uM	0.836734	0.508354	-0.41133
22_N2085_1.0uM	0.836787	0.126357	-0.123066
04_A4343_0.1uM	0.837363	0.490651	1.23208
09_B1411_1.0uM	0.837387	0.00511195	0.400893
22_N1837_0.1uM	0.837449	-0.13658	-0.149189
07_A8451_0.1uM	0.837583	0.26022	0.38173
[truncated: 5,070 more rows]

## Sheet: Fig.1g HDR
Small molecule_ID	HDR [RU]	PC1	PC2
05_A5343_10uM	0.018195	-7.85731	-1.02813
05_A5133_10uM	0.01939	-7.10821	0.497809
16_B2270_10uM	0.025399	-3.1927	7.58618
05_A4448_10uM	0.026278	-8.62803	1.30704
17_B3611_10uM	0.031409	-8.19329	2.03805
05_A4448_0.1uM	0.032997	-7.74534	-0.251726
17_B3608_10uM	0.033162	-8.33048	-0.425578
18_B6029_10uM	0.03557	-9.47451	-0.926748
17_B4745_10uM	0.035849	-8.23701	-0.255033
18_B5859_10uM	0.03671	-8.43633	-0.212061
17_B3668_10uM	0.037047	-8.15741	-0.336713
03_A4008_0.1uM	0.043252	-8.52153	-0.130202
17_B3436_10uM	0.043479	4.44265	22.4264
17_B4811_10uM	0.046414	-8.30157	-0.542957
11_B1674_10uM	0.047326	-8.04687	-0.39627
18_B5970_10uM	0.049232	-9.32299	-0.910984
17_B4745_0.1uM	0.049535	-8.06556	-0.321547
18_B5954_1.0uM	0.054657	-7.06518	0.486773
11_B1710_10uM	0.05618	-8.91032	-1.20875
18_B5953_10uM	0.056501	-7.93035	-0.560808
05_A5467_10uM	0.058727	-7.80666	-0.796755
05_A4385_0.1uM	0.059753	-6.53425	0.791046
18_B4962_10uM	0.060779	-8.1761	-0.15003
17_B4745_1.0uM	0.063199	-8.56515	-1.16549
17_B3436_1.0uM	0.064205	-2.4173	9.2051
05_A5467_1.0uM	0.066972	-7.08152	1.69881
03_A3892_10uM	0.069445	-8.35665	-0.734366
18_B6032_10uM	0.070529	-7.50488	2.01633
05_A4385_1.0uM	0.07137	-6.74545	0.123132
03_A4015_10uM	0.073635	-7.38126	0.899755
04_A4221_10uM	0.076527	-9.18211	-1.46584
03_A3763_10uM	0.077363	-7.60626	1.19738
03_A3966_1.0uM	0.077538	-8.68813	-0.552015
17_B4800_10uM	0.078533	-8.00107	-0.464216
15_B2114_0.1uM	0.079445	-7.14097	-0.944358
03_A4009_10uM	0.080081	-8.51596	-0.324903
03_A3891_0.1uM	0.081476	-6.90043	2.36837
18_B4982_1.0uM	0.082222	-6.9542	1.17182
18_B5954_10uM	0.082567	-7.99082	-0.593328
03_A3920_10uM	0.086417	-8.36869	-0.276628
18_B4982_10uM	0.086678	-8.4607	-1.17837
16_B2222_1.0uM	0.088415	-6.85117	-0.89937
16_B2295_10uM	0.088872	-7.54668	1.28195
17_B3436_0.1uM	0.089053	-6.79553	0.982845
03_A3966_0.1uM	0.090228	-8.18225	-0.187838
08_A8543_10uM	0.090699	-8.4839	-0.318671
03_A3785_10uM	0.0916	-8.65938	-0.637876
03_A3593_10uM	0.092022	-7.86316	0.626624
16_B2295_1.0uM	0.092681	-7.21491	-0.282637
03_A4008_1.0uM	0.092886	-8.15451	0.129995
17_B4737_10uM	0.095054	-8.08391	-0.971325
18_B4885_10uM	0.095559	-7.93971	1.02249
03_A4007_0.1uM	0.097298	-8.24294	-0.446453
03_A4009_0.1uM	0.09813	-8.09999	0.0576011
04_A4056_1.0uM	0.098608	-7.86975	-1.14283
03_A3966_10uM	0.103332	-8.46124	0.0891179
04_A4054_10uM	0.103622	-7.01063	0.610584
15_B2114_10uM	0.104689	-4.43677	5.9203
03_A3921_10uM	0.10608	-7.82182	0.525239
03_A3920_1.0uM	0.107964	-7.99813	-0.26369
05_A4452_10uM	0.108442	-7.71725	-1.65222
03_A3631_1.0uM	0.109466	-7.28134	0.669749
03_A4007_1.0uM	0.11168	-8.36296	-0.553089
03_A3891_10uM	0.113227	-8.02094	-0.300596
15_B2114_1.0uM	0.114716	-6.92617	0.357625
16_B2285_10uM	0.114858	-6.73214	3.44419
03_A3412_10uM	0.115373	-8.25548	0.286243
03_A3920_0.1uM	0.116152	-8.13007	-0.206475
04_A4221_0.1uM	0.118361	-7.77502	-0.3463
03_A4008_10uM	0.12108	-7.6928	0.355833
04_A4221_1.0uM	0.121337	-8.59284	-1.08306
03_A4009_1.0uM	0.125095	-7.7411	-0.211672
17_B3477_10uM	0.127617	-7.90048	-0.388318
18_B5827_10uM	0.128332	-7.52569	-1.36315
16_B2285_1.0uM	0.128369	-5.94863	1.35375
03_A3921_1.0uM	0.131038	-7.79974	-0.424771
16_B2201_10uM	0.133658	-7.63108	0.925178
08_A8548_10uM	0.133769	-7.18914	-0.151554
03_A3892_1.0uM	0.133831	-8.28561	-0.944574
03_A3763_1.0uM	0.134022	-8.18111	-0.633219
08_B1100_10uM	0.135482	-6.66102	-0.372269
03_A3631_0.1uM	0.135575	-8.15411	-0.532744
03_A4007_10uM	0.137428	-8.07921	-0.288679
18_B5954_0.1uM	0.140739	-7.28446	-0.705459
03_A3664_10uM	0.142799	-8.02502	0.31929
03_A3631_10uM	0.144278	-7.52022	0.77704
09_B1418_10uM	0.146418	-6.05571	-0.621872
03_A3891_1.0uM	0.146433	-7.64872	0.1231
08_A8532_1.0uM	0.146453	-8.09204	-1.04511
05_A4385_10uM	0.147019	-4.50103	3.4872
17_B4811_1.0uM	0.147257	-7.60798	-1.30839
04_A4054_1.0uM	0.148686	-6.56765	0.69801
08_B1045_10uM	0.152247	-7.0746	0.589385
16_B2284_10uM	0.152288	-5.65193	1.94534
08_A8532_10uM	0.153447	-7.71678	-0.515801
16_B2283_10uM	0.154033	-8.1375	-1.54589
04_A4111_10uM	0.158184	-6.63831	1.33672
04_A4056_10uM	0.158378	-6.8064	0.123389
06_A8370_10uM	0.16421	-2.94806	1.66669
03_A3763_0.1uM	0.16587	-7.14598	1.33644
05_A5133_1.0uM	0.167057	-5.39995	2.29692
18_B4982_0.1uM	0.168709	-6.23905	0.346695
16_B2296_1.0uM	0.170044	-6.54172	-0.40509
08_B1303_10uM	0.170539	-7.05893	-1.24578
03_A3921_0.1uM	0.171156	-7.22549	1.16181
16_B2270_1.0uM	0.175259	-4.26788	4.64388
09_B1384_10uM	0.177039	-7.73002	-0.789763
11_B1695_10uM	0.17834	-5.91109	0.0233584
04_A4136_10uM	0.179798	-7.41354	-1.7809
17_B3709_1.0uM	0.18304	-7.02693	0.400711
05_A4452_1.0uM	0.183243	-6.88992	-0.762733
03_A3513_0.1uM	0.187245	-8.15058	-0.54634
08_A8558_10uM	0.188322	-6.93879	-0.837104
05_A4473_10uM	0.193792	-4.69341	2.20435
04_A4110_10uM	0.197111	-7.04432	-0.41872
03_A3653_10uM	0.197615	-7.18984	0.171109
03_A3892_0.1uM	0.201332	-7.9292	-0.560771
04_A4083_10uM	0.205747	-6.65041	0.45526
17_B3709_0.1uM	0.205963	-7.46693	-0.749055
04_A4153_1.0uM	0.207121	-6.59685	0.275532
11_B1694_10uM	0.212656	-6.77181	-0.48757
08_B1303_1.0uM	0.217436	-6.33662	0.00251016
04_A4084_10uM	0.217745	-6.93191	0.0999699
03_A3513_10uM	0.21775	-7.70052	-0.869277
03_A3617_10uM	0.218418	-7.75626	-1.24061
08_A8532_0.1uM	0.220432	-6.08065	0.909139
08_A8556_1.0uM	0.22206	-6.97858	0.056976
05_A5424_10uM	0.224819	-3.97747	2.45839
04_A4336_10uM	0.225279	-6.3976	-0.0318
17_B3513_10uM	0.225613	-6.48062	-0.958517
08_A8556_10uM	0.230002	-7.5383	-0.467199
04_A4092_10uM	0.230554	-5.19442	3.91238
04_A4092_1.0uM	0.233399	-7.46152	-0.499185
04_A4054_0.1uM	0.234624	-5.792	0.585522
05_A5343_1.0uM	0.241092	-6.20721	-0.778478
03_A3820_10uM	0.24215	-6.72956	-0.051824
17_B3491_10uM	0.244321	-4.06122	2.17182
11_B1634_1.0uM	0.24709	-5.84229	1.1811
06_A8328_10uM	0.248425	-7.70629	-1.00701
06_A8335_10uM	0.249129	-1.69175	2.16404
08_B1302_0.1uM	0.25052	-5.35191	-0.102018
16_B2293_10uM	0.252215	-5.80748	-0.251684
18_B4980_10uM	0.252874	-5.57262	0.493487
04_A4089_1.0uM	0.253486	-5.91435	1.86063
05_A5938_10uM	0.256232	-5.19879	1.83011
03_A3513_1.0uM	0.256849	-7.4457	-0.261517
13_B1920_1.0uM	0.259623	-7.66521	-0.860765
03_A3872_10uM	0.260192	-7.12701	-0.0314237
03_A3926_10uM	0.261263	-5.58412	0.763386
14_B1999_1.0uM	0.262192	-6.43355	0.0860517
04_A4147_10uM	0.263755	-6.98831	-1.88286
04_A4092_0.1uM	0.264432	-7.19543	-1.04609
05_A4393_1.0uM	0.266939	-6.54765	-1.13369
04_A4096_10uM	0.267644	-6.33795	-0.665942
04_A4095_1.0uM	0.268049	-7.27034	-0.769088
11_B1604_0.1uM	0.269783	-5.88294	-1.68242
08_B1302_10uM	0.275898	-6.35731	-0.539838
05_A4448_1.0uM	0.277503	-7.4342	0.0128592
11_B1634_10uM	0.279063	-5.37846	0.591448
08_B1303_0.1uM	0.281072	-5.13681	-0.137897
04_A4098_10uM	0.284682	-7.3966	-1.82997
13_B1920_10uM	0.285839	-6.55507	0.381487
15_B2087_10uM	0.286114	-6.09359	-1.32945
06_A8346_10uM	0.286339	-6.28205	-0.294422
18_B6029_1.0uM	0.288797	-6.76876	-1.28904
16_B2222_10uM	0.29083	-5.76677	-0.367722
05_A4393_10uM	0.291917	-5.55833	0.694152
08_A8648_10uM	0.296449	-4.96639	0.762022
04_A4227_10uM	0.29746	-5.8677	-0.283825
05_A4395_10uM	0.297548	-5.14516	1.07172
04_A4089_10uM	0.299614	-6.30041	-0.277598
08_B1100_1.0uM	0.300916	-4.70442	0.937285
08_A8556_0.1uM	0.302563	-7.06827	-0.396984
08_A8534_10uM	0.303156	-7.18463	-0.723144
05_A4473_1.0uM	0.303495	-5.87275	0.0998577
04_A4111_1.0uM	0.303546	-6.89027	-0.698638
04_A4098_1.0uM	0.304736	-4.29158	3.60832
04_A4153_0.1uM	0.305233	-6.53111	-0.969846
05_A4407_0.1uM	0.30733	-0.463368	9.03707
06_A8173_10uM	0.307332	-6.02386	-1.06188
08_B1302_1.0uM	0.308269	-4.16335	-0.156195
03_A3419_10uM	0.308271	-6.53161	0.413058
01_A1933_10uM	0.309185	-6.13534	-0.475774
08_B1104_10uM	0.311012	-6.37291	0.410292
03_A3872_1.0uM	0.312897	-6.56075	0.436023
03_A3660_10uM	0.320618	-6.90746	-0.109176
04_A4110_1.0uM	0.322422	-7.05251	-1.89909
05_A5343_0.1uM	0.327792	-5.18322	-0.845171
04_A4112_1.0uM	0.328835	-6.31719	-2.0215
14_B1981_10uM	0.336479	-6.83418	0.00211986
04_A4071_10uM	0.344647	-6.10635	-0.307783
14_B1986_1.0uM	0.344674	-5.58906	0.370348
04_A4110_0.1uM	0.348692	-5.75305	-0.655082
04_A4095_10uM	0.353232	-6.02614	-2.06903
11_B1718_0.1uM	0.355619	-4.84085	-1.6886
11_B1612_0.1uM	0.360113	-4.37127	-1.20674
04_A4096_1.0uM	0.360149	-7.06346	-1.21599
08_B1286_10uM	0.360547	-4.3517	1.52349
15_B2104_0.1uM	0.362561	-2.16418	1.36226
11_B1693_10uM	0.363294	-5.75826	-0.235344
04_A4112_10uM	0.36516	-4.81582	2.36858
11_B1672_0.1uM	0.370801	-4.87048	-0.582462
11_B1650_0.1uM	0.373258	-5.08697	-1.54534
08_A8542_10uM	0.374054	-4.78967	1.32608
11_B1656_0.1uM	0.375485	-3.8707	-1.40937
03_A3919_10uM	0.375992	-5.49567	-0.157415
05_A4407_10uM	0.376515	-4.55443	1.08258
08_A8543_1.0uM	0.379259	-5.11653	0.425723
01_A1659_10uM	0.383355	-4.53718	1.19375
05_A4393_0.001uM	0.38561	-2.75969	3.15533
04_A4136_1.0uM	0.387968	-6.35861	-0.1121
11_B1661_0.1uM	0.388434	-3.97402	-1.25749
04_A4084_1.0uM	0.388808	-4.66596	1.00604
17_B3492_10uM	0.392185	-3.52499	3.16055
06_A8330_10uM	0.394507	-4.94401	-0.101146
06_A8405_10uM	0.395067	-4.44553	0.647204
05_A4452_0.1uM	0.396049	-6.01834	-1.14596
18_B5970_1.0uM	0.398291	-1.71211	4.06229
02_A2974_10uM	0.401739	-5.33173	-1.16102
06_A8307_10uM	0.406658	-4.81625	1.14115
04_A4112_0.1uM	0.407979	-5.28391	0.527622
01_A2476_1.0uM	0.408141	-3.34245	1.4567
07_A8437_10uM	0.410294	-4.62801	0.931815
05_A4394_0.1uM	0.411216	-4.17	2.51337
04_A4111_0.1uM	0.41205	-6.37681	-1.18752
01_A1794_10uM	0.415587	-4.70045	-0.18084
04_A4188_10uM	0.417557	-4.90768	1.25805
05_A4395_1.0uM	0.417891	0.214753	10.6938
11_B1708_0.1uM	0.418414	-3.61779	-0.265826
11_B1674_1.0uM	0.423766	-5.62021	-0.968017
02_A3007_10uM	0.424132	-5.04054	1.27267
14_B1999_10uM	0.42507	-6.0382	-0.494611
09_B1419_10uM	0.425522	-4.03349	2.27881
06_A8405_1.0uM	0.428516	-2.98618	1.09871
06_A8247_10uM	0.429134	-4.98961	0.594705
03_A3617_1.0uM	0.430554	-5.47639	1.04296
18_B4962_1.0uM	0.4318	-4.6812	0.54611
13_B1935_10uM	0.43195	-5.3046	0.524445
04_A4156_10uM	0.432213	-5.74036	-0.0208232
11_B1717_0.1uM	0.44359	-5.30391	-1.8724
17_B4786_10uM	0.446311	-4.87721	0.737238
14_B1966_10uM	0.451988	-5.49682	-0.615974
02_A2974_1.0uM	0.45601	-4.09975	1.24875
14_B1986_10uM	0.45631	-4.09547	0.703799
08_B1100_0.1uM	0.457932	-1.72043	0.949821
13_B1941_10uM	0.46464	-5.58844	0.342148
01_A2451_1.0uM	0.465533	-3.40601	-1.2136
11_B1706_0.1uM	0.467015	-3.87219	-1.98741
04_A4056_0.1uM	0.468124	-0.195598	5.45997
08_A8531_10uM	0.468332	-4.3033	-1.13006
21_N1338_1.0uM	0.469778	-1.27911	3.05171
16_B2222_0.1uM	0.469901	-3.13993	0.476562
05_A4377_10uM	0.472708	-4.50148	0.286086
03_A3887_1.0uM	0.473759	-4.60109	-1.60382
02_A2813_10uM	0.473816	-4.66635	0.783798
06_A8319_10uM	0.474654	-5.59189	-0.101109
05_A4394_10uM	0.476983	-4.2561	0.522387
08_A8644_10uM	0.478021	-3.64627	1.55512
06_A8322_10uM	0.480781	-4.14475	0.836426
05_A4393_0.1uM	0.482339	-4.60312	1.07089
06_A8173_1.0uM	0.482537	-3.79287	1.85435
01_A2133_10uM	0.482662	-4.14621	-0.806073
06_A8210_10uM	0.483173	-4.15874	1.78146
04_A4154_10uM	0.48479	-6.05178	-2.12343
01_A1630_1.0uM	0.484974	-4.27572	0.0920961
04_A4153_10uM	0.485137	-5.14513	0.135464
08_A8558_0.1uM	0.485746	-5.25774	-0.349992
11_B1628_0.1uM	0.486259	-2.30994	0.524684
06_A8252_10uM	0.487225	-5.2243	-0.0274806
01_A1765_10uM	0.487627	-4.47225	-0.115636
02_A2614_10uM	0.488331	-4.01116	0.85939
01_A1402_1.0uM	0.491141	-3.67061	2.11598
04_A4342_0.1uM	0.492083	-3.23932	-3.28493
02_A3017_10uM	0.492683	-4.41419	0.113611
01_A2476_0.1uM	0.492733	-4.04985	1.29874
04_A4212_10uM	0.492897	-5.49102	-0.989273
01_A1832_1.0uM	0.498106	-3.89975	0.247251
07_A8437_0.1uM	0.499184	-4.56069	0.553152
11_B1699_0.1uM	0.500188	-3.13391	-1.22395
06_A8334_1.0uM	0.500376	-3.26174	1.02451
11_B1690_0.1uM	0.503041	-3.03658	-1.03638
01_A1906_0.1uM	0.503541	-3.45455	1.12319
17_B3742_10uM	0.504103	-4.99332	-0.63888
06_A8325_1.0uM	0.506811	-0.858066	5.36299
08_A8548_1.0uM	0.508775	-3.69112	-1.43727
02_A3347_1.0uM	0.510184	-4.18824	0.510528
11_B1607_0.1uM	0.511592	-3.23762	-0.0804874
11_B1648_0.1uM	0.513444	-3.72056	-1.65954
11_B1676_0.1uM	0.517136	-3.07672	-1.59206
06_A8255_10uM	0.520326	-4.25817	0.197196
12_B1733_10uM	0.521741	-3.98175	-0.865735
06_A8331_0.1uM	0.523148	-2.37705	1.57674
06_A8316_10uM	0.523501	-1.47448	1.63421
06_A8331_1.0uM	0.523819	-3.76806	0.841346
03_A4031_10uM	0.523956	-3.78519	0.764181
23-24-29_N1600_10uM	0.524425	-1.30872	4.27311
06_A8358_1.0uM	0.526098	-3.27335	-1.05308
07_A8437_1.0uM	0.527928	-3.64087	1.68677
08_A8558_1.0uM	0.529505	-4.60147	-0.0485644
11_B1679_0.1uM	0.530497	-2.7826	-0.932222
01_A1765_0.1uM	0.532306	-4.52542	-0.894258
02_A3233_10uM	0.532907	-3.38969	1.09588
01_A2451_10uM	0.533586	-4.12162	1.27038
01_A1412_1.0uM	0.535883	-3.52436	0.808879
17_B4795_10uM	0.541661	-0.0498793	-0.221063
01_A1630_0.1uM	0.541686	-3.98354	-1.25933
01_A1907_1.0uM	0.541714	-4.91898	-2.36992
11_B1683_0.1uM	0.542231	-1.7738	-0.22207
02_A3327_10uM	0.542457	-3.07076	1.97628
01_A2133_1.0uM	0.542919	-3.53954	0.127458
06_A8178_10uM	0.543745	-4.31941	0.655107
11_B1643_0.1uM	0.546591	-2.08561	-0.151296
11_B1669_0.1uM	0.548421	-3.09683	-0.330659
27_C6705_10uM	0.55151	-1.69539	2.5963
11_B1651_0.1uM	0.552016	-3.3925	-1.19478
06_A8412_0.1uM	0.55226	-3.04335	0.718721
02_A3371_1.0uM	0.552391	-3.90271	0.718396
06_A8325_10uM	0.553887	-3.21594	2.17914
01_A1971_0.1uM	0.554082	-4.36084	-2.08029
17_B3525_10uM	0.554154	-0.65699	2.99859
11_B1608_0.1uM	0.554839	-3.16653	-1.85464
02_A3221_1.0uM	0.555121	-3.70232	1.69932
01_A2174_10uM	0.556232	-3.56759	0.191826
06_A8314_0.001uM	0.55651	-2.45298	-1.82133
06_A8171_10uM	0.557111	-3.82822	1.29914
02_A3009_10uM	0.557595	-2.62254	2.91393
08_B1130_10uM	0.559279	-1.1623	1.35741
01_A1906_1.0uM	0.560906	-3.27125	-0.141475
02_A3017_0.1uM	0.560908	-4.70181	-1.05911
06_A8210_1.0uM	0.560908	-4.2148	-0.178749
12_B1729_10uM	0.563087	-3.34332	1.24892
08_A8555_10uM	0.56599	-4.1142	-2.06521
11_B1682_0.1uM	0.566133	-3.04061	-0.963641
01_A2251_10uM	0.567199	-3.8072	-0.342251
17_B3436_0.01uM	0.567641	-1.51263	1.40138
08_B1122_10uM	0.568193	-1.4875	0.384497
01_A1402_10uM	0.57052	-4.30671	-0.554222
01_A1765_1.0uM	0.571077	-4.25837	-1.16506
02_A3388_10uM	0.571438	-4.05014	-0.086413
27_C6568_10uM	0.571976	-2.56761	1.8608
02_A3020_1.0uM	0.574652	-4.38692	-0.0349489
02_A3209_1.0uM	0.574921	-3.56712	0.243766
02_A2614_1.0uM	0.577637	-4.28283	0.19502
11_B1663_0.1uM	0.579112	-3.85705	-2.45298
01_A1933_0.1uM	0.579359	-3.2082	0.479403
13_B1935_1.0uM	0.581294	-0.177572	1.40925
07_A8418_10uM	0.582546	-3.88517	1.17594
01_A2149_1.0uM	0.583858	-3.71214	-0.471042
02_A3007_1.0uM	0.586258	-3.3652	1.53648
02_A3209_10uM	0.58842	-4.43149	-0.613609
03_A3952_10uM	0.588997	-2.08958	0.6413
03_A3887_10uM	0.589403	-2.09394	-0.162086
22_N1504_1.0uM	0.589554	-5.11509	0.0377062
01_A1933_1.0uM	0.591282	-4.49634	-1.09389
01_A2149_10uM	0.59731	-3.58975	0.543958
01_A1404_10uM	0.598025	-3.56093	0.483275
06_A8386_10uM	0.599802	-3.37608	-0.372179
11_B1659_0.1uM	0.600019	-1.83618	0.0735157
01_A1832_0.1uM	0.600073	-4.01507	-1.11918
22_N1504_0.1uM	0.601235	-5.15355	0.036447
27_C6494_10uM	0.604712	-0.325973	2.10547
02_A2610_10uM	0.605185	-3.99594	0.326602
01_A1835_0.1uM	0.609188	-3.32863	-1.04379
06_A8252_1.0uM	0.610966	-3.97846	-0.265531
01_A1971_10uM	0.612505	-4.38134	-1.30876
02_A3347_10uM	0.613474	-3.70275	-0.184857
06_A8332_10uM	0.613959	-4.83865	-1.30555
14_B1981_1.0uM	0.613964	-3.59522	-0.312325
06_A8178_0.1uM	0.61483	-2.76695	0.604865
11_B1694_0.1uM	0.61908	-2.05595	-1.91331
02_A3371_10uM	0.619742	-3.76236	0.79731
01_A2476_10uM	0.621898	-3.37301	0.419323
12_B1755_10uM	0.622259	-1.65169	2.03117
01_A1404_0.1uM	0.622421	-1.53805	0.458163
09_B1392_10uM	0.622924	-0.685716	2.65437
18_B6329_10uM	0.623327	-0.243225	0.381517
23-24-29_N1482_10uM	0.62431	-0.437352	2.1315
21_C6322_0.1uM	0.624523	-0.221877	0.278173
11_B1639_10uM	0.625664	-3.25484	0.564049
15_B2157_10uM	0.626721	-4.45913	-0.140027
02_A3370_0.1uM	0.629176	-4.44161	-1.45267
02_A3335_10uM	0.630385	-3.89985	0.424411
20_C5734_10uM	0.633918	-0.353531	-0.142983
02_A3374_1.0uM	0.635071	-2.8059	0.713898
12_B1810_10uM	0.638003	-3.98161	-0.493641
28_M1199_0.1uM	0.639692	-0.300099	0.79584
02_A3370_10uM	0.640136	-3.48383	1.30515
01_A1971_1.0uM	0.640175	-3.51436	-0.032285
12_B1749_10uM	0.640793	-2.90578	0.198959
07_A8478_10uM	0.643848	-0.445674	0.719727
02_A3371_0.1uM	0.644181	-2.96346	-0.0877612
06_A8334_10uM	0.644433	-3.76584	0.445915
02_A3221_10uM	0.645623	-4.54018	-0.442756
21_C6129_10uM	0.646276	-2.24013	0.376567
01_A1659_1.0uM	0.647363	-3.03923	-0.076828
02_A3321_10uM	0.651226	-2.5838	-0.121353
02_A3320_1.0uM	0.655813	-3.96028	0.285824
19_B8660_10uM	0.656359	-0.592941	0.925148
05_A4394_1.0uM	0.658111	-4.7303	-0.244961
18_B6157_10uM	0.65825	-0.669909	2.6852
15_B2157_1.0uM	0.658924	-3.82774	0.354664
01_A1652_10uM	0.659444	-3.18877	-0.377554
06_A8234_10uM	0.660768	-3.36952	2.65859
07_A8454_10uM	0.661373	0.449132	0.16991
07_A8418_1.0uM	0.661397	-3.51965	1.39464
12_B1821_10uM	0.662814	-2.94262	0.717172
16_B2295_0.1uM	0.663149	-2.68632	1.48944
02_A2782_10uM	0.663288	-2.9525	1.25223
09_B1377_10uM	0.663669	0.204619	1.52871
06_A8322_1.0uM	0.664031	-2.59523	1.68609
01_A1882_10uM	0.664296	-2.57513	0.184156
09_B1377_1.0uM	0.665322	0.477166	1.27422
02_A2547_10uM	0.666967	-1.71879	0.69069
03_A3875_10uM	0.667366	0.233364	1.80052
02_A3370_1.0uM	0.668335	-3.48931	0.899341
11_B1703_0.1uM	0.668492	-2.07618	-1.20006
06_A8169_10uM	0.669135	-2.48788	0.878547
14_B1989_10uM	0.669169	-1.24119	1.63379
20_C5675_10uM	0.670702	-1.32648	0.27959
03_A3750_10uM	0.672922	-3.07519	0.962755
25_B4869_0.1uM	0.673319	-1.14656	-0.0862175
21_C6315_0.1uM	0.674598	0.39705	1.17033
08_B1049_10uM	0.675905	-1.0427	1.11625
01_A1720_10uM	0.677283	-3.43074	0.121074
06_A8314_10uM	0.677678	-3.85911	-0.344108
02_A2877_1.0uM	0.678294	-4.11449	-0.746369
01_A1832_10uM	0.680488	-2.35196	2.23528
01_A1882_1.0uM	0.681997	-1.71323	0.442429
25_B1011_10uM	0.684511	-2.31683	-0.593865
01_A1718_10uM	0.684543	-2.53243	0.953519
12_B1740_10uM	0.684629	-1.81091	3.27009
04_A4070_10uM	0.684629	-1.25041	-0.529946
04_A4330_10uM	0.684715	1.12229	0.967402
08_A8537_10uM	0.686892	-1.06185	0.457391
15_B2157_0.1uM	0.688722	-3.12711	1.23098
02_A3397_10uM	0.689829	-3.46954	0.307407
11_B1639_0.1uM	0.690132	-2.96674	0.101634
01_A1607_10uM	0.691051	-2.59212	0.0381049
21_C6133_10uM	0.692334	-1.28534	2.82638
01_A1755_10uM	0.692728	-2.91861	-0.544748
20_C4188_10uM	0.693137	-0.806322	1.52216
27_C6858_10uM	0.695346	-0.934593	1.6219
12_B1785_10uM	0.696043	-2.33388	0.707356
01_A2451_0.1uM	0.696684	-2.5997	0.165268
13_B1922_10uM	0.69841	-2.65996	1.4839
06_A8327_10uM	0.698426	-2.31298	0.795048
02_A3017_1.0uM	0.701904	-3.4664	0.552515
02_A3324_0.1uM	0.702247	-2.93969	0.744342
09_B1341_10uM	0.702706	-0.581629	1.7274
02_A3324_1.0uM	0.703526	-3.21363	1.02247
17_B3309_10uM	0.703906	0.677021	1.3189
28_M1324_1.0uM	0.706613	-0.215722	0.0104853
27_C6511_0.1uM	0.706791	-0.294409	0.255286
11_B1667_10uM	0.707296	-3.60282	0.802464
22_N1790_0.1uM	0.707317	-3.40494	0.686795
26_C6388_1.0uM	0.708553	-1.38568	1.13167
11_B1727_0.1uM	0.709195	-1.27007	-0.125196
06_A8328_1.0uM	0.709512	-3.76323	0.297895
11_B1658_0.1uM	0.71073	-2.25356	-1.28381
15_B2053_0.1uM	0.711112	-0.912439	-0.207213
08_B1106_10uM	0.71305	-0.508312	-0.978395
06_A8307_1.0uM	0.713736	-0.55655	0.621158
02_A2515_10uM	0.713759	-0.746492	1.43537
02_A2877_0.1uM	0.714557	-3.02334	0.370388
07_A8494_10uM	0.714599	-1.2971	1.36005
06_A8314_1.0uM	0.715288	-2.79301	0.221588
03_A3546_10uM	0.715385	-4.00197	-0.948795
04_A4352_10uM	0.71621	-2.50301	0.782615
16_B2276_10uM	0.717773	0.266149	1.5548
16_B2231_10uM	0.717862	-0.104351	2.62266
12_B1817_10uM	0.722748	-2.45693	0.811049
01_A1428_10uM	0.722866	-2.88867	0.0568971
16_B2257_10uM	0.723181	-0.375508	0.970597
19_B7336_1.0uM	0.723518	-2.00358	0.375598
02_A2548_10uM	0.726361	-3.32979	-0.736962
01_A1832_0.01uM	0.726596	-1.04965	2.85285
28_C7082_0.1uM	0.726976	-0.999648	-1.54241
02_A3007_0.1uM	0.728203	-3.09687	0.804961
11_B1694_1.0uM	0.728596	-3.20554	-0.295181
06_A8346_1.0uM	0.72981	-2.97727	-1.31016
16_B2240_10uM	0.733136	0.0623119	0.648833
05_A5010_10uM	0.734485	-0.684723	1.7354
10_B1554_10uM	0.735081	0.160751	0.713917
02_A3145_10uM	0.736075	-3.88647	-0.467717
22_N1876_10uM	0.736357	0.12	0.0151825
27_C6557_1.0uM	0.737076	-0.173966	0.61615
05_A4452_0.01uM	0.737307	-2.36396	0.191151
15_B2125_10uM	0.7376	-0.638581	0.0133051
08_B1206_10uM	0.738448	0.116736	0.158303
10_B1477_10uM	0.739566	-0.342659	1.05514
01_A1835_1.0uM	0.742705	-3.14182	-0.84695
23-24-29_M1425_10uM	0.742908	-0.448284	0.756898
13_B1868_10uM	0.743169	-1.20166	0.49397
06_A8405_0.1uM	0.743804	-0.84796	0.298945
11_B1620_0.1uM	0.743853	-1.10157	-0.672356
23-24-29_N2473_10uM	0.744007	-1.14224	1.53906
08_A8539_10uM	0.744283	1.34036	0.279602
26_C6377_10uM	0.745589	0.160232	-0.452657
06_A8384_10uM	0.747594	-0.115774	1.41541
06_A8331_10uM	0.749334	-2.37034	1.44052
06_A8358_0.1uM	0.749363	-0.333711	0.781796
28_M1407_0.1uM	0.749386	0.0174247	1.38681
28_C6892_0.1uM	0.751108	-0.456043	-0.85522
26_C6452_10uM	0.75158	0.892163	-0.573968
11_B1673_0.1uM	0.752065	-2.05388	-1.10611
22_N1738_1.0uM	0.753275	-0.189913	0.362188
25_B1050_10uM	0.754802	-0.70697	1.21801
28_C7195_0.1uM	0.755342	-0.211567	-0.102471
03_A3552_10uM	0.755653	-0.857546	-1.109
28_C7150_1.0uM	0.755991	-0.114528	-0.361506
09_B1377_0.1uM	0.756797	0.225105	-0.0886869
01_A1932_10uM	0.756945	-1.98934	0.0298704
16_B2252_10uM	0.757166	-0.456139	0.0587282
10_B1558_10uM	0.759617	-0.315475	0.661009
09_B1411_10uM	0.760236	-0.477579	2.58907
01_A1755_1.0uM	0.760388	-1.63331	-0.865836
20_C3347_10uM	0.762389	-0.30671	0.190506
22_N1855_1.0uM	0.762868	0.0319379	0.647299
06_A8167_10uM	0.763021	-3.48374	-0.64528
09_B1410_10uM	0.763739	-0.466049	0.723248
02_A2949_1.0uM	0.76413	0.230498	-0.214409
26_C6385_1.0uM	0.766096	-0.162938	0.116022
06_A8412_10uM	0.766165	-3.88227	-0.219669
03_A3738_10uM	0.766544	-0.237161	-0.088939
28_M1278_1.0uM	0.767378	0.110982	0.520791
15_B2062_10uM	0.767401	-0.0652418	0.730951
02_A2877_10uM	0.767625	-3.14108	-0.0184546
11_B1649_0.1uM	0.768888	-1.19392	0.0496466
28_C7047_1.0uM	0.769529	-0.158235	-0.108903
19_B8021_1.0uM	0.770522	-0.56715	-0.354012
17_B3608_1.0uM	0.770793	-1.16371	0.399052
19_B8679_10uM	0.771163	-1.54123	0.398261
03_A3967_10uM	0.772264	-0.947109	1.34852
23-24-29_A3575_1.0uM	0.772656	-1.36614	0.660953
06_A8178_1.0uM	0.77454	-3.41132	0.354288
10_B1573_10uM	0.775707	0.364182	2.14173
22_N1878_10uM	0.776199	-0.0259097	-0.348846
15_B2061_0.1uM	0.776314	-0.0890779	1.34844
06_A8218_10uM	0.776527	-1.48781	0.397008
03_A3921_0.01uM	0.776604	1.85538	4.64528
26_C6446_10uM	0.777012	-0.649963	0.427567
01_A1602_1.0uM	0.777289	-1.23198	0.198404
27_C6769_0.1uM	0.777653	0.0405538	0.620256
08_A8549_10uM	0.777953	-0.357328	0.581423
22_N1678_10uM	0.778128	-0.34474	-0.170894
28_C7098_1.0uM	0.778287	-0.345322	-0.751655
03_A3893_0.1uM	0.780021	-0.130748	0.998081
27_C6773_0.1uM	0.780261	-0.220707	0.956327
25_B1589_10uM	0.780264	-2.78208	0.160556
25_B5462_0.1uM	0.78174	-0.470548	0.535863
13_B1931_10uM	0.782407	-0.605693	1.86177
02_A3345_0.1uM	0.782706	-0.563913	-0.301555
01_A1907_0.1uM	0.783191	-3.31069	-0.544458
22_N1798_1.0uM	0.783287	-0.112393	0.334446
19_B8623_10uM	0.784199	-2.08785	-0.0960104
23-24-29_N2333_1.0uM	0.784735	0.0947284	1.47444
07_A8492_10uM	0.786267	-1.20919	1.58149
27_C6496_0.1uM	0.787393	0.519934	1.84097
06_A8358_10uM	0.788204	-2.78462	0.77136
03_A3785_0.1uM	0.788582	-0.328619	0.876888
21_M1376_10uM	0.789435	-0.0654391	0.0613094
21_C6258_10uM	0.789704	-0.550007	-0.21052
04_A4240_10uM	0.791072	0.246106	2.70169
28_M1324_0.1uM	0.791127	0.133392	1.09788
22_N1711_1.0uM	0.792225	-0.247345	0.724503
21_C6265_10uM	0.792241	-0.326899	-0.0691306
11_B1665_0.1uM	0.79268	-1.62264	-0.21827
19_B8667_10uM	0.792712	-0.695755	-0.591451
17_B3407_10uM	0.792719	-0.578425	0.41384
04_A4350_1.0uM	0.793311	-0.211023	0.777865
16_B2224_0.01uM	0.794028	0.111798	-0.741801
21_C6215_0.1uM	0.794088	0.0763328	0.628079
11_B1698_10uM	0.794273	-2.56039	1.5882
21_C6313_0.1uM	0.794325	0.501836	1.37229
27_C6493_10uM	0.794366	-0.199611	0.96472
19_B8623_1.0uM	0.79449	-2.15985	-0.206195
26_C6400_1.0uM	0.797157	-0.00816374	-0.306337
22_N1840_1.0uM	0.797688	0.0839865	-0.012763
18_B5996_10uM	0.797853	-1.10595	2.16442
28_C7119_0.1uM	0.797864	-0.415026	0.0347154
01_A1684_10uM	0.797886	-0.458585	1.2715
28_M1280_1.0uM	0.79838	-0.60686	-1.57269
01_A1404_1.0uM	0.799719	-2.68983	0.145788
28_C7040_0.1uM	0.799785	-0.711556	-1.69065
22_N1900_10uM	0.800264	0.217972	1.10873
17_B3464_10uM	0.800355	-0.827632	0.447964
23-24-29_N2301_1.0uM	0.800716	-0.0308635	0.682306
01_A2402_1.0uM	0.800969	-3.2189	0.559718
19_B7684_1.0uM	0.801605	-1.96328	0.0453674
21_C6210_1.0uM	0.80208	-0.139486	-0.136572
18_B4888_10uM	0.802307	-0.249917	1.63889
18_B5954_0.01uM	0.802668	0.144777	3.24211
02_A2842_0.1uM	0.803975	0.310502	1.4936
22_N1880_1.0uM	0.804622	0.0885313	0.614463
26_C6439_10uM	0.80486	0.157776	0.562675
11_B1664_0.1uM	0.805618	-0.796919	-0.540191
03_A3953_1.0uM	0.805949	0.360955	-0.395572
03_A3918_10uM	0.806188	-1.09199	-0.115432
20_C4157_10uM	0.806611	-1.61901	0.276893
18_B6396_10uM	0.806753	0.0788914	-0.218655
15_B2113_10uM	0.806921	0.564419	1.28552
21_M1202_0.1uM	0.807016	-0.209603	-0.712186
03_A3405_0.1uM	0.807245	-0.377785	1.62107
27_C6522_1.0uM	0.807763	0.203569	0.186512
21_C6207_10uM	0.808385	-0.845049	-1.14876
19_B8021_10uM	0.808745	-1.7833	1.30144
28_C7083_0.1uM	0.809365	-0.748851	-1.0333
01_A1602_10uM	0.810047	-3.11213	-1.12184
26_C6281_10uM	0.810631	-0.242192	0.183745
25_B3255_0.1uM	0.810792	-0.407619	-0.368991
15_B2125_1.0uM	0.810837	-0.0830735	-0.0949262
27_C6701_10uM	0.81161	-0.0293906	0.624919
27_C6547_0.1uM	0.812145	-0.0398522	-0.293858
10_B1505_10uM	0.812202	-0.599001	-0.184034
22_N1674_10uM	0.812257	0.305572	-0.308218
28_C7165_0.1uM	0.812563	-0.166384	0.103482
25_B1873_1.0uM	0.812569	0.365309	-0.443159
08_B1242_10uM	0.812631	-0.501374	-0.371414
01_A2187_1.0uM	0.812703	-3.13231	-1.43729
11_B1675_0.1uM	0.812907	-0.600312	0.912901
08_A8541_10uM	0.813284	-1.08652	-0.462833
22_N1707_10uM	0.814282	-0.0229696	0.401645
27_C6542_1.0uM	0.814961	-0.175106	-0.434678
06_A8406_10uM	0.815078	-0.354692	0.0622745
10_B1532_1.0uM	0.815294	0.301967	1.46989
15_B2128_1.0uM	0.815554	-0.481388	-1.14456
08_B1092_1.0uM	0.815919	-0.513288	0.191867
27_C6759_0.1uM	0.81596	0.377093	0.25878
11_B1639_1.0uM	0.81602	-1.71504	0.323656
15_B2133_0.1uM	0.8166	0.0886687	1.18946
17_B3542_0.1uM	0.816849	0.388339	0.516456
28_C7161_1.0uM	0.817488	0.468978	1.79217
25_B3379_1.0uM	0.817681	0.419541	-1.01202
08_B1049_1.0uM	0.818183	-0.659842	0.471876
18_B6149_1.0uM	0.818197	-1.12711	-0.688745
26_C5802_10uM	0.818199	0.0471696	0.963365
04_A4084_0.1uM	0.818774	-0.238906	1.26512
08_A8534_1.0uM	0.818775	-0.512183	-1.12618
28_C7178_10uM	0.818829	-0.405264	-0.816815
26_C6437_1.0uM	0.819039	-0.134677	-0.415439
11_B1710_1.0uM	0.819072	0.390056	0.49652
27_C6741_0.1uM	0.819399	-0.762791	0.0700273
19_B7876_10uM	0.819501	-0.274518	-0.113189
25_B1050_1.0uM	0.819671	-0.106495	0.0645858
04_A4352_1.0uM	0.819681	-1.19195	0.861606
11_B1721_1.0uM	0.820049	-1.0499	-0.69337
09_B1394_10uM	0.820699	-0.360156	1.67102
25_C3310_1.0uM	0.821192	0.486307	-0.0310752
26_C6399_1.0uM	0.821548	-0.231251	0.616078
03_A3727_10uM	0.821946	-0.209735	0.65647
07_A8426_0.1uM	0.822061	0.366365	1.06696
28_C7081_1.0uM	0.82232	0.212898	0.373809
21_C6177_1.0uM	0.822914	0.319765	1.00826
18_B6298_10uM	0.823144	-2.37104	0.870754
03_A3856_10uM	0.823276	2.94288	-1.68725
06_A8171_1.0uM	0.823525	-2.42469	0.41814
03_A3966_0.01uM	0.823529	-0.911718	2.16564
08_A8541_1.0uM	0.823715	-0.384713	0.970566
28_C7157_1.0uM	0.823961	-0.0693953	-0.819236
16_B2257_0.001uM	0.824365	0.45717	-0.849125
21_C6326_10uM	0.824636	-0.536139	0.400962
08_A8539_1.0uM	0.824753	0.460151	-0.494421
27_C6589_10uM	0.824761	-0.20785	0.586957
20_C4051_0.1uM	0.824811	-0.323799	-0.747105
28_C7112_1.0uM	0.825181	0.190313	-0.299435
16_B2275_0.01uM	0.82544	0.280478	-0.869951
22_N1796_10uM	0.826195	-0.734554	-1.02969
19_B7196_10uM	0.827029	-0.581482	0.829227
15_B2062_0.1uM	0.827433	-0.102566	0.585634
07_A8504_0.1uM	0.82809	-0.790365	0.322265
04_A4083_1.0uM	0.828454	-1.29183	2.08153
15_B2150_1.0uM	0.828507	0.548211	2.24085
10_B1560_10uM	0.829303	-0.0112939	0.281926
10_B1549_10uM	0.829338	-0.0676713	0.189891
25_A8184_1.0uM	0.829769	0.149154	-0.113022
22_N1833_0.1uM	0.8298	0.0254433	0.967235
08_B1027_10uM	0.830074	-0.380675	-0.635887
22_N1941_1.0uM	0.830177	0.515715	0.180011
03_A3733_10uM	0.830382	0.352027	-0.54882
03_A3893_10uM	0.830952	0.06953	-0.121411
22_N1680_1.0uM	0.831761	-0.124891	-0.127464
04_A4040_10uM	0.831777	-0.141262	-0.163772
25_B1757_1.0uM	0.831873	0.0133873	-0.362855
16_B2224_0.001uM	0.832409	0.301545	-0.740284
27_C6557_0.1uM	0.832923	-0.0282741	0.468436
28_C6958_10uM	0.833123	-0.125467	-0.683036
28_M1162_1.0uM	0.833123	-0.460128	-1.74653
27_C6765_1.0uM	0.833369	0.271222	-0.482169
13_B1932_10uM	0.833483	-0.128618	1.00965
16_B2270_0.01uM	0.833604	0.287639	-0.618055
19_B7684_10uM	0.833637	-1.76229	0.504858
22_N1625_1.0uM	0.834116	0.545771	1.15785
28_C7191_0.1uM	0.83418	-0.450178	0.288098
17_B3455_1.0uM	0.834383	-0.106397	-0.472774
27_C6765_0.1uM	0.834873	-0.00491725	-0.279739
15_B2070_0.1uM	0.835152	0.666946	2.09485
25_B1502_0.1uM	0.835238	-0.384839	-1.38788
20_C4117_10uM	0.835256	-0.327725	-0.159963
28_C7161_0.1uM	0.835471	-0.273908	-0.281302
25_C3338_10uM	0.835624	0.238637	-0.629847
22_N1742_0.1uM	0.835726	-0.16746	0.394768
22_N1838_0.1uM	0.835899	-0.113234	0.505863
18_B6134_10uM	0.83591	-0.0693951	1.09142
22_N1825_1.0uM	0.835995	-0.434838	-0.0957945
01_A1932_1.0uM	0.836032	1.29624	0.942808
27_C6485_1.0uM	0.836284	0.218478	0.593521
03_A3789_1.0uM	0.836847	1.01932	-0.481467
21_C6118_0.1uM	0.836849	-0.120269	-0.29288
22_N1692_10uM	0.837075	0.205066	0.238188
03_A3664_1.0uM	0.837137	0.429179	1.98347
03_A3496_10uM	0.837213	-0.158477	0.650074
26_C5222_10uM	0.837486	-0.439004	0.380354
16_B2235_0.001uM	0.837622	0.368716	-0.845044
27_C6646_0.1uM	0.83771	0.144292	0.0800925
01_A2187_0.1uM	0.837796	-0.168695	0.417538
25_B3399_1.0uM	0.837976	-0.360085	0.349085
11_B1695_1.0uM	0.837988	0.889806	-0.0254952
06_A8332_1.0uM	0.838015	-2.7104	-0.342164
03_A3546_1.0uM	0.838036	0.316328	0.534897
01_A1447_10uM	0.838118	-0.408658	0.672001
03_A3681_1.0uM	0.838144	0.887476	-0.41335
25_A3179_10uM	0.838323	-0.434561	-0.222306
03_A3768_10uM	0.838394	-0.306013	-1.68156
22_N1769_0.1uM	0.838397	-0.311943	0.262226
17_B4786_1.0uM	0.838428	-2.44096	-0.867577
02_A3145_1.0uM	0.838498	-0.611392	1.50445
27_C6757_10uM	0.838903	-0.260602	2.48357
19_B8682_10uM	0.839182	-0.829354	-0.159722
21_C6210_0.1uM	0.839404	1.2775	1.9107
21_N1357_0.1uM	0.839748	0.289751	0.0999587
18_B6586_1.0uM	0.839791	-0.780347	-0.658625
16_B2272_0.01uM	0.84011	0.213901	-0.744653
27_C6577_0.1uM	0.84021	0.160803	1.08142
21_C6142_10uM	0.840253	-0.0708996	-0.034985
16_B2291_0.1uM	0.840569	0.120578	0.191215
18_B6038_10uM	0.840653	0.0406786	1.09471
04_A4080_0.1uM	0.840753	0.833371	2.51015
04_A4336_1.0uM	0.84077	-0.601861	1.28131
25_A3399_0.1uM	0.840845	-0.34909	0.454683
28_C7165_1.0uM	0.84097	-0.298584	-0.368603
20_C5734_1.0uM	0.840983	-0.0222399	-0.697852
22_N1496_10uM	0.841304	0.0337502	0.651327
10_B1549_0.1uM	0.841644	0.638356	1.09611
15_B2087_1.0uM	0.841946	-0.279766	0.608179
27_C6705_1.0uM	0.841998	0.065443	-0.395582
08_B1063_1.0uM	0.842085	-0.290204	0.45275
23-24-29_B7347_1.0uM	0.842111	0.529104	1.09707
04_A4182_10uM	0.842926	0.212582	0.204594
03_A3789_10uM	0.843472	0.00678807	0.561806
03_A3758_10uM	0.843527	0.237694	0.475319
16_B2276_0.1uM	0.84387	-1.05088	-0.283605
27_C6752_1.0uM	0.843981	0.514586	0.087297
19_B8669_10uM	0.844014	0.193589	-0.198664
02_A2577_10uM	0.844195	-1.56078	1.01936
01_A1929_0.1uM	0.844236	0.493675	0.305538
21_N1332_0.1uM	0.84442	0.313464	-0.947043
15_B2134_0.1uM	0.844767	0.253615	1.65391
01_A1882_0.1uM	0.844981	-0.742251	-0.53184
22_N1846_10uM	0.845174	0.0348017	2.09356
03_A4015_1.0uM	0.845713	0.440307	0.0755499
20_C5580_0.1uM	0.84576	-0.0500325	-0.205928
23-24-29_P10002_1.0uM	0.845902	-0.0967119	-0.1521
03_A3893_1.0uM	0.845993	0.243434	-1.02648
04_A4089_0.1uM	0.846284	-0.297525	0.718307
03_A3722_1.0uM	0.846601	0.492902	0.395983
25_B8453_1.0uM	0.846681	0.0630746	-0.233071
20_C6105_10uM	0.846996	0.0666928	0.0473863
08_B1303_0.001uM	0.847196	0.617266	-0.756751
20_C6104_1.0uM	0.847198	0.237934	-0.158428
06_A8167_1.0uM	0.847224	-1.08269	1.09517
03_A3952_1.0uM	0.847524	-0.26503	-0.779591
15_B2149_0.1uM	0.847733	-0.399805	0.976357
26_C6464_10uM	0.847863	-0.76492	0.147448
17_B4783_10uM	0.847925	0.291169	0.237423
21_C6135_10uM	0.848049	0.279659	0.0388745
10_B1552_10uM	0.848497	0.00564645	0.474441
16_B2196_0.1uM	0.848566	0.446112	1.26465
25_B6098_0.1uM	0.848687	0.438408	1.39329
06_A8314_0.1uM	0.848692	-2.23994	-0.8099
20_C5755_0.1uM	0.848745	-0.187819	-0.3352
15_B2099_0.1uM	0.848814	0.12801	1.03157
22_N1699_1.0uM	0.849003	-0.338041	-0.249599
23-24-29_N2706_10uM	0.849037	0.0364956	0.967489
03_A4014_10uM	0.84904	-1.55375	0.353112
11_B1623_0.1uM	0.849144	-1.46552	-1.22468
21_C6206_1.0uM	0.849183	0.181639	0.0520608
27_C6722_1.0uM	0.849402	-0.303349	-0.591855
01_A1720_1.0uM	0.849418	0.265265	1.73663
03_A3433_10uM	0.8495	-1.26976	0.996742
26_C6376_10uM	0.850217	1.63508	-2.35229
27_C6495_1.0uM	0.850328	-0.11928	0.121443
28_C7040_10uM	0.850422	0.201139	-0.118827
07_A8434_0.1uM	0.850457	-0.0110525	0.174941
19_B9001_1.0uM	0.850516	0.117155	-0.00992169
08_B1102_10uM	0.850685	-0.727488	-0.501601
21_C6118_10uM	0.850741	0.0153358	0.582416
04_A4340_10uM	0.850756	-0.199922	1.20784
22_N1792_1.0uM	0.85118	0.0819194	0.543333
09_B1423_10uM	0.851184	-0.283211	1.04702
03_A3618_1.0uM	0.85129	0.847409	0.412071
28_C7137_1.0uM	0.851377	-0.198131	-1.23143
17_B3455_0.1uM	0.851386	0.353005	-0.0731135
22_N1789_1.0uM	0.851401	0.398821	0.0711643
06_A8202_10uM	0.851459	0.147994	0.00494819
20_C5847_10uM	0.851605	-0.744703	0.779291
27_C6858_0.1uM	0.851948	0.0343685	0.0593987
06_A8328_0.1uM	0.852219	-1.78565	0.885855
22_N1833_1.0uM	0.852294	0.33712	0.449922
23-24-29_N2771_1.0uM	0.852331	0.471726	0.711419
03_A4034_0.1uM	0.852343	-1.1214	0.708128
28_M1354_1.0uM	0.85248	-0.46329	-1.28907
15_B2123_10uM	0.852848	-0.0258351	0.0647529
23-24-29_A3543_1.0uM	0.852867	0.451687	0.990427
03_A3683_10uM	0.8529	0.247526	-0.024508
26_C6281_1.0uM	0.85292	0.452262	-0.130171
13_B1901_10uM	0.852936	-0.210476	-0.612176
18_B4976_1.0uM	0.852974	-0.729957	-1.4759
22_N1845_1.0uM	0.853031	-0.108654	-0.0684177
26_C6398_10uM	0.853063	-0.965457	0.185907
07_A8454_1.0uM	0.853425	-0.0469685	0.0891144
08_B1198_10uM	0.853468	-0.215879	-0.309527
03_A3564_1.0uM	0.853522	1.13497	0.0942163
01_A2133_0.1uM	0.853596	-0.613229	-0.427021
25_A3740_0.1uM	0.853975	0.613922	-0.460781
18_B5994_10uM	0.854326	0.710213	0.902786
11_B1708_1.0uM	0.854529	-1.08419	-0.78699
20_C5242_0.1uM	0.854559	-0.20145	0.0932233
28_C7106_0.1uM	0.85462	0.209049	0.658036
04_A4352_0.1uM	0.854806	-1.22814	0.58925
13_B1921_1.0uM	0.854909	0.118548	0.0228794
04_A4334_0.1uM	0.855112	0.436327	1.20561
22_N1714_0.1uM	0.855225	-0.0601561	0.259004
17_B3465_0.1uM	0.855511	0.533522	0.599332
25_A8710_0.1uM	0.855552	0.562532	-0.514553
23-24-29_N1831_0.1uM	0.855816	-0.0234312	0.919802
02_A3392_1.0uM	0.855866	0.857834	0.548155
28_C7015_0.1uM	0.855887	0.376893	0.620942
03_A3722_10uM	0.855896	0.340106	0.526665
02_A3359_0.1uM	0.855944	-0.309361	0.559819
16_B2225_0.01uM	0.85597	0.332795	-0.787146
23-24-29_N2408_1.0uM	0.855978	0.105106	0.50044
02_A3327_0.1uM	0.855978	0.415998	0.0485514
21_C6278_0.1uM	0.855992	-0.55426	-0.79223
25_B8389_10uM	0.856265	-0.184326	0.991685
25_B5462_1.0uM	0.856443	-0.732827	1.53431
12_B1749_1.0uM	0.856504	-2.14124	1.09471
22_N1764_10uM	0.856637	-0.147642	0.491517
25_A8184_10uM	0.856787	-1.24655	0.180845
21_C6203_0.1uM	0.856842	0.499879	-0.0569654
07_A8507_0.1uM	0.856883	-0.123514	0.383206
03_A3709_0.1uM	0.857088	0.348448	2.16704
03_A3593_1.0uM	0.857189	0.333192	-0.597461
01_A1412_0.1uM	0.857301	-0.485331	1.22428
23-24-29_N2275_10uM	0.857648	-0.104518	1.63975
04_A4188_1.0uM	0.857673	-0.567193	-0.0986095
17_B3668_1.0uM	0.857774	-2.11092	-0.134489
10_B1484_10uM	0.858036	0.673145	2.61465
28_C7083_10uM	0.858225	-0.198093	-0.0689541
18_B6736_0.1uM	0.858257	0.282702	2.14895
15_B2124_0.1uM	0.858476	-0.651393	0.334724
10_B1481_10uM	0.858612	0.191174	1.82722
21_C6358_1.0uM	0.858781	0.205239	0.438461
25_B6132_0.1uM	0.858799	0.0347522	-0.402238
16_B2261_0.1uM	0.858854	0.520557	0.254884
13_B1925_10uM	0.858938	0.110363	0.055763
27_C6540_0.1uM	0.859468	0.0780115	0.253808
18_B4980_1.0uM	0.859484	0.119623	0.417138
03_A3479_0.1uM	0.859868	0.0277808	0.597785
08_B1327_10uM	0.859873	0.244218	-0.785511
28_C6885_1.0uM	0.859894	-0.041583	-1.63417
10_B1505_0.1uM	0.859915	-0.289274	-0.156985
19_C3238_10uM	0.860071	-0.159701	-0.186252
20_C5264_1.0uM	0.860114	0.0356117	-0.235046
03_A3707_10uM	0.860127	0.0274748	-0.52333
16_B3308_0.1uM	0.860181	0.320896	0.313658
20_C5107_1.0uM	0.860221	-0.0170783	-0.618752
22_N1644_0.1uM	0.860431	-0.342925	0.00281722
22_N2075_10uM	0.860449	0.202867	-0.55932
21_C6135_0.1uM	0.860528	-0.462436	-0.582404
04_A4346_0.1uM	0.86067	0.0497373	0.865942
26_C6399_10uM	0.860742	-0.213526	1.67226
12_B1759_1.0uM	0.860755	-3.20745	-0.217244
25_A8221_1.0uM	0.860963	0.261841	0.576105
20_C5273_10uM	0.860991	-0.329923	-0.343678
02_A2577_1.0uM	0.861121	-0.580454	-0.307103
20_C5675_0.1uM	0.86115	0.116139	0.394022
08_B1266_1.0uM	0.861526	-0.124946	-1.09232
23-24-29_N1766_1.0uM	0.861628	0.169121	0.323298
17_B3326_10uM	0.862051	0.128275	-0.620561
26_C4497_1.0uM	0.86222	0.429029	-0.446522
19_B7872_10uM	0.862279	0.328648	0.117435
17_B3309_1.0uM	0.862521	0.501002	0.0626325
22_N1949_10uM	0.862576	0.416517	0.0150255
01_A1778_1.0uM	0.86284	-0.290598	-0.80162
25_B2030_0.1uM	0.863016	0.386964	-0.131463
18_B5827_0.1uM	0.863029	0.293205	0.446697
11_B1613_0.1uM	0.863213	-0.00777257	0.144782
27_C6685_0.1uM	0.863416	0.0584187	0.234322
14_B2040_1.0uM	0.863463	0.477788	-0.574472
13_B1865_10uM	0.863754	-0.48079	0.463921
19_B7587_10uM	0.864021	-2.38698	-0.304695
28_C7122_0.1uM	0.864065	0.146216	1.07602
01_A2489_0.1uM	0.864329	0.408833	0.669763
23-24-29_N2355_1.0uM	0.864489	0.446687	0.0840096
14_B2007_10uM	0.864851	0.386152	-0.126754
11_B1639_0.001uM	0.864891	0.430268	-1.11918
27_C6499_1.0uM	0.865043	-0.0495082	0.155071
23-24-29_N1600_1.0uM	0.865076	-0.267771	0.946186
23-24-29_N2702_1.0uM	0.865129	0.374171	0.871374
25_B7409_1.0uM	0.865326	-0.285038	-0.143309
21_N1442_10uM	0.865373	0.23833	0.630242
22_N1768_1.0uM	0.865441	-0.0779592	-0.391099
08_B1006_10uM	0.865701	-0.181111	-0.638081
27_C6718_1.0uM	0.865764	0.492724	0.170937
15_B2097_1.0uM	0.865927	0.216535	0.338328
16_B2264_0.1uM	0.865977	0.722617	1.99208
25_B1794_1.0uM	0.866126	0.0619555	-0.73105
17_B3608_0.1uM	0.866127	0.0561499	0.0972073
03_A3817_10uM	0.866142	0.580666	0.279038
12_B1782_10uM	0.866225	-1.1769	0.215632
27_C6488_1.0uM	0.866241	0.368651	1.43298
05_A4385_0.01uM	0.866295	0.0279259	0.50748
13_B1905_10uM	0.866482	-0.186808	0.937773
21_N1335_1.0uM	0.866675	0.0267829	-0.987647
01_A1296_1.0uM	0.86679	0.141904	-0.466341
15_B2150_10uM	0.866961	-0.0684527	0.996511
04_A4343_10uM	0.866978	-0.121197	0.179587
22_N1764_1.0uM	0.867105	-0.0579697	-0.25576
20_C5183_0.1uM	0.867146	-0.0696759	0.915348
20_C4159_0.1uM	0.867182	-0.260604	0.110843
27_C6486_10uM	0.867239	0.116548	0.516333
27_C6701_0.1uM	0.867362	-0.352738	-0.0920111
28_M1214_10uM	0.867686	0.0571723	-0.653867
19_C3108_10uM	0.867919	-0.415739	0.473026
15_B2104_10uM	0.868039	-1.30559	1.5344
17_B4786_0.1uM	0.868552	-1.46026	0.483463
15_B2072_10uM	0.868598	0.884805	1.97581
15_B2086_10uM	0.869049	0.0582721	-0.217838
25_B8398_1.0uM	0.86933	-1.40549	-0.706887
03_A3419_0.1uM	0.869448	-0.513989	1.06499
21_C6313_1.0uM	0.869542	0.0417584	-0.107572
27_C6831_1.0uM	0.869623	0.402994	0.362969
13_B1896_1.0uM	0.869655	-0.0967945	-0.18384
08_B1063_10uM	0.869725	-0.281192	-0.976487
04_A4050_10uM	0.870079	0.279565	-0.0532852
10_B1514_0.1uM	0.870095	0.299172	0.0784032
16_B2235_10uM	0.870096	0.934658	0.43775
03_A3412_1.0uM	0.870142	-0.246104	3.26527
27_C6776_0.1uM	0.870165	-0.339055	0.153409
27_C6588_1.0uM	0.870676	-0.0695274	0.823081
21_M1387_10uM	0.870699	-0.214296	-0.389401
26_C6424_10uM	0.87073	-0.213303	-0.848514
27_C6596_1.0uM	0.87074	0.283196	0.03221
16_B2236_0.001uM	0.870856	0.430755	-1.10873
19_B7446_10uM	0.871188	0.0622906	0.23584
07_A8422_1.0uM	0.871207	0.295202	0.21741
02_A3012_1.0uM	0.871334	0.293335	-0.296175
15_B2122_1.0uM	0.871357	0.00601292	0.165958
23-24-29_N2301_10uM	0.871671	-0.111493	0.380495
02_A3374_0.1uM	0.871832	0.0295947	-0.0688211
22_N1783_1.0uM	0.87187	0.384593	0.331325
13_B1858_10uM	0.871972	-0.19201	0.272613
19_B7705_1.0uM	0.871996	-0.108127	-0.202311
23-24-29_A2574_1.0uM	0.87207	-0.0795052	0.308397
19_B9001_0.1uM	0.872122	-0.500008	-0.0362483
15_B2059_1.0uM	0.872159	0.256893	1.44039
01_A1767_0.1uM	0.872182	0.020224	0.111428
10_B1572_10uM	0.872209	-0.455725	-0.14195
15_B2091_1.0uM	0.872262	0.328691	0.974825
27_C6568_1.0uM	0.872269	-0.902234	0.905737
05_A5566_10uM	0.872303	-0.762085	0.706979
01_A1296_10uM	0.872314	-0.0382178	-0.354554
28_C7112_0.1uM	0.872349	-0.185329	-0.233028
03_A4013_1.0uM	0.872399	0.760236	-1.3516
15_B2115_10uM	0.872438	0.492731	0.560308
28_C7118_0.1uM	0.872622	-0.519568	-1.47262
10_B1496_10uM	0.872648	0.590204	1.54741
17_B3677_0.1uM	0.872667	0.580548	1.04484
02_A3005_0.1uM	0.872784	-0.126356	0.596936
18_B4874_1.0uM	0.87281	-0.232426	0.283104
28_M1214_0.1uM	0.873144	0.192752	0.201607
22_N1644_10uM	0.873364	0.114613	-0.695925
03_A3733_0.1uM	0.873374	0.360314	1.24526
12_B1740_1.0uM	0.87354	-0.268659	-0.606463
17_B3679_0.1uM	0.873689	0.148186	-0.177167
19_B7687_10uM	0.873873	-1.77978	0.388837
25_B1550_0.1uM	0.873969	0.456719	0.312261
04_A4323_10uM	0.874193	-0.935636	-0.750434
23-24-29_N2471_10uM	0.874425	-0.595176	1.83974
03_A3552_0.1uM	0.87455	-0.186825	0.239489
16_B2275_0.001uM	0.874658	0.163473	-0.201369
27_C6685_1.0uM	0.874731	0.319479	0.140949
20_C4341_10uM	0.874814	0.301571	-1.06176
17_B4834_1.0uM	0.875151	0.226163	0.200786
22_N1714_10uM	0.875183	0.281555	-0.460802
04_A4349_10uM	0.875325	-0.248876	-0.729773
26_C6453_10uM	0.875517	0.389954	0.359068
20_C5183_1.0uM	0.875625	-0.194477	-0.319065
10_B1511_10uM	0.875645	-0.732077	0.204646
10_B1600_10uM	0.875716	-0.0374652	1.91907
23-24-29_N2256_1.0uM	0.875973	-1.2067	1.94424
21_N1305_0.1uM	0.876406	0.837932	0.709753
01_A1778_10uM	0.876515	-1.06264	0.75909
22_N1707_1.0uM	0.876551	-0.215102	-0.016828
01_A1723_0.1uM	0.876573	0.160983	0.0445724
16_B2242_0.1uM	0.876813	0.76646	1.20584
23-24-29_B2164_1.0uM	0.876821	0.0923304	0.476908
20_C5419_0.1uM	0.876981	-0.105029	0.544459
02_A3191_1.0uM	0.877097	0.0610502	0.763164
15_B2057_0.1uM	0.877121	-0.231394	0.759552
28_C7044_0.1uM	0.877138	0.114557	0.0328346
10_B1477_0.1uM	0.877257	0.137526	0.36995
21_M1482_1.0uM	0.87744	-0.0937042	-0.588741
01_A1805_1.0uM	0.877509	0.52454	0.66919
18_B5859_1.0uM	0.877876	-1.41073	2.04647
28_M1396_1.0uM	0.877903	0.0453051	-0.565784
04_A4227_0.1uM	0.878371	-0.603384	1.49647
08_B1204_10uM	0.878491	-0.0916197	-1.14528
18_B6189_1.0uM	0.878507	-0.525029	0.149995
25_B6466_1.0uM	0.878571	-0.890226	-1.99328
15_B2106_10uM	0.878856	-0.294324	1.16202
08_B1210_10uM	0.878889	-0.0326292	-0.65661
25_B1215_10uM	0.879071	-0.310692	-0.5729
08_A8553_10uM	0.879128	-0.416889	-0.701168
04_A4176_1.0uM	0.879134	0.769108	1.22145
15_B2099_10uM	0.879494	-0.0463272	0.245038
18_B5970_0.1uM	0.8795	-0.44365	-0.696094
22_N1828_10uM	0.879656	0.702901	0.913752
19_B7936_10uM	0.879893	0.0936807	-0.0488967
27_C6866_0.1uM	0.879943	-0.256631	-0.049839
25_B1502_10uM	0.879968	-0.245985	0.295138
07_A8493_0.1uM	0.880094	-0.266035	-0.238256
21_N1327_10uM	0.880128	0.0102462	-0.536771
27_C6483_0.1uM	0.880153	-0.0780864	0.0258708
16_B3283_10uM	0.880277	1.12284	2.2177
20_C3479_0.1uM	0.880364	0.335725	0.139409
09_B1455_1.0uM	0.88059	-0.240247	0.749877
04_A4316_0.1uM	0.880614	-0.13692	-0.78198
09_B1369_10uM	0.880687	0.361039	0.983918
28_C7045_0.1uM	0.880694	-0.393505	-1.4079
16_B2237_0.01uM	0.880747	0.374677	-1.21389
17_B4798_1.0uM	0.880837	-0.329258	-0.839886
25_B6154_10uM	0.880904	0.0175514	-0.724085
20_C4588_0.1uM	0.880965	0.405933	-0.556837
27_C6563_1.0uM	0.881004	0.487592	-0.0187655
01_A2171_0.1uM	0.881014	-0.316113	-0.254931
27_C6789_0.1uM	0.881124	0.119498	-0.454326
19_B8674_10uM	0.881156	-0.373179	-0.0256006
15_B2135_1.0uM	0.881186	0.1555	-0.174677
20_C5273_0.1uM	0.881213	-0.000968792	0.282553
[truncated: 6,019 more rows]

## Sheet: Fig.1g MMEJ
Small molecule_ID	MMEJ [RU]	PC1	PC2
[truncated: 7,069 more rows]

[truncated: 1 more sheets: Fig. 1g NHEJ]
