# Supplementary material for: Repurposing clinically safe drugs for DNA repair pathway choice in CRISPR genome editing and synthetic lethality
Source: Nat Commun. 2025 Dec 10;16:11077. doi: 10.1038/s41467-025-67243-0 (PMC12698765; doi:10.1038/s41467-025-67243-0)
Supplement: Supplementary file 10 — Source data [file 41467_2025_67243_MOESM10_ESM.zip › 020925_Source_Data_Fig2.xlsx]

## Sheet: Fig.2a MMEJ
Small molecule_ID	MMEJ [RU]	PC1	PC2	MMEJ Evaluation
05_A4448_10uM	0.657108	-8.62803	1.30704	Neutral
17_B3611_10uM	0.842417	-8.19329	2.03805	Neutral
18_B6029_10uM	0.110427	-9.47451	-0.926748	Neutral
18_B5970_10uM	0.120832	-9.32299	-0.910984	Neutral
03_A3966_10uM	0.393664	-8.46124	0.0891179	Neutral
04_A4221_10uM	0	-9.18211	-1.46584	Neutral
03_A3412_10uM	0.442803	-8.25548	0.286243	Neutral
18_B4885_10uM	0.622563	-7.93971	1.02249	Neutral
03_A3966_1.0uM	0.22935	-8.68813	-0.552015	Neutral
03_A3785_10uM	0.211908	-8.65938	-0.637876	Neutral
08_A8543_10uM	0.291996	-8.4839	-0.318671	Neutral
03_A3664_10uM	0.461414	-8.02502	0.31929	Neutral
03_A4009_10uM	0.288329	-8.51596	-0.324903	Neutral
18_B6032_10uM	0.865697	-7.50488	2.01633	Neutral
03_A4008_0.1uM	0.329478	-8.52153	-0.130202	Neutral
11_B1710_10uM	0.067092	-8.91032	-1.20875	Neutral
03_A4008_1.0uM	0.41226	-8.15451	0.129995	Neutral
03_A3513_0.1uM	0.263107	-8.15058	-0.54634	Neutral
03_A3920_10uM	0.305367	-8.36869	-0.276628	Neutral
16_B2201_10uM	0.619194	-7.63108	0.925178	Neutral
04_A4221_1.0uM	0.114124	-8.59284	-1.08306	Neutral
03_A4007_1.0uM	0.244085	-8.36296	-0.553089	Neutral
03_A4009_0.1uM	0.3969	-8.09999	0.0576011	Neutral
03_A4007_0.1uM	0.284749	-8.24294	-0.446453	Neutral
18_B5859_10uM	0.312839	-8.43633	-0.212061	Neutral
03_A3892_1.0uM	0.178123	-8.28561	-0.944574	Neutral
03_A3593_10uM	0.533146	-7.86316	0.626624	Neutral
03_A3920_0.1uM	0.333104	-8.13007	-0.206475	Neutral
16_B2295_10uM	0.695887	-7.54668	1.28195	Neutral
03_A3921_10uM	0.512801	-7.82182	0.525239	Neutral
03_A4007_10uM	0.318031	-8.07921	-0.288679	Neutral
03_A3966_0.1uM	0.332919	-8.18225	-0.187838	Neutral
03_A3763_10uM	0.673001	-7.60626	1.19738	Neutral
03_A3631_0.1uM	0.258626	-8.15411	-0.532744	Neutral
05_A4448_1.0uM	0.425078	-7.4342	0.0128592	Neutral
03_A3763_1.0uM	0.234225	-8.18111	-0.633219	Neutral
03_A3892_0.1uM	0.266823	-7.9292	-0.560771	Neutral
03_A3631_10uM	0.585482	-7.52022	0.77704	Neutral
18_B4962_10uM	0.338874	-8.1761	-0.15003	Neutral
03_A3763_0.1uM	0.733064	-7.14598	1.33644	Neutral
03_A3921_0.1uM	0.68783	-7.22549	1.16181	Neutral
03_A3920_1.0uM	0.328934	-7.99813	-0.26369	Neutral
03_A3891_10uM	0.314839	-8.02094	-0.300596	Neutral
03_A3892_10uM	0.197951	-8.35665	-0.734366	Neutral
17_B4745_1.0uM	0.090021	-8.56515	-1.16549	Neutral
17_B3608_10uM	0.26672	-8.33048	-0.425578	Neutral
03_A4008_10uM	0.479378	-7.6928	0.355833	Neutral
03_A3891_0.1uM	0.972556	-6.90043	2.36837	Neutral
17_B4745_10uM	0.309825	-8.23701	-0.255033	Neutral
18_B4982_10uM	0.093136	-8.4607	-1.17837	Neutral
17_B4811_10uM	0.241895	-8.30157	-0.542957	Neutral
03_A3513_1.0uM	0.362208	-7.4457	-0.261517	Neutral
03_A3891_1.0uM	0.429594	-7.64872	0.1231	Neutral
17_B3477_10uM	0.300236	-7.90048	-0.388318	Neutral
03_A3660_10uM	0.448834	-6.90746	-0.109176	Neutral
13_B1920_1.0uM	0.212594	-7.66521	-0.860765	Neutral
17_B3668_10uM	0.293825	-8.15741	-0.336713	Neutral
08_A8532_1.0uM	0.143176	-8.09204	-1.04511	Neutral
03_A3921_1.0uM	0.30264	-7.79974	-0.424771	Neutral
17_B4745_0.1uM	0.301865	-8.06556	-0.321547	Neutral
08_A8556_10uM	0.305253	-7.5383	-0.467199	Neutral
06_A8328_10uM	0.176097	-7.70629	-1.00701	Neutral
05_A5467_1.0uM	0.806954	-7.08152	1.69881	Neutral
03_A4009_1.0uM	0.346546	-7.7411	-0.211672	Neutral
17_B4800_10uM	0.274051	-8.00107	-0.464216	Neutral
03_A4015_10uM	0.612565	-7.38126	0.899755	Neutral
11_B1674_10uM	0.284978	-8.04687	-0.39627	Neutral
03_A3513_10uM	0.205073	-7.70052	-0.869277	Neutral
11_B1604_0.1uM	0.343525	-5.88294	-1.68242	Neutral
04_A4221_0.1uM	0.313452	-7.77502	-0.3463	Neutral
04_A4092_1.0uM	0.300898	-7.46152	-0.499185	Neutral
18_B5954_10uM	0.244901	-7.99082	-0.593328	Neutral
08_A8532_10uM	0.279824	-7.71678	-0.515801	Neutral
16_B2283_10uM	0.028787	-8.1375	-1.54589	Neutral
17_B4737_10uM	0.155284	-8.08391	-0.971325	Neutral
03_A3872_10uM	0.423877	-7.12701	-0.0314237	Neutral
09_B1384_10uM	0.21828	-7.73002	-0.789763	Neutral
03_A3653_10uM	0.466429	-7.18984	0.171109	Neutral
03_A3631_1.0uM	0.565468	-7.28134	0.669749	Neutral
14_B1981_10uM	0.449824	-6.83418	0.00211986	Neutral
03_A3617_10uM	0.117105	-7.75626	-1.24061	Neutral
08_A8556_0.1uM	0.345571	-7.06827	-0.396984	Neutral
18_B5953_10uM	0.251895	-7.93035	-0.560808	Neutral
08_A8534_10uM	0.265926	-7.18463	-0.723144	Neutral
08_B1045_10uM	0.558532	-7.0746	0.589385	Neutral
17_B3709_0.1uM	0.239972	-7.46693	-0.749055	Neutral
04_A4095_1.0uM	0.248645	-7.27034	-0.769088	Neutral
17_B3709_1.0uM	0.519646	-7.02693	0.400711	Neutral
03_A3872_1.0uM	0.557624	-6.56075	0.436023	Neutral
04_A4111_10uM	0.747762	-6.63831	1.33672	Neutral
18_B4982_1.0uM	0.690589	-6.9542	1.17182	Neutral
05_A4448_0.1uM	0.327651	-7.74534	-0.251726	Neutral
03_A3419_10uM	0.554462	-6.53161	0.413058	Neutral
08_A8556_1.0uM	0.445688	-6.97858	0.056976	Neutral
04_A4056_1.0uM	0.126506	-7.86975	-1.14283	Neutral
04_A4096_1.0uM	0.161823	-7.06346	-1.21599	Neutral
04_A4084_10uM	0.456857	-6.93191	0.0999699	Neutral
13_B1920_10uM	0.542404	-6.55507	0.381487	Neutral
05_A5467_10uM	0.2018	-7.80666	-0.796755	Neutral
11_B1650_0.1uM	0.415301	-5.08697	-1.54534	Neutral
04_A4054_10uM	0.560708	-7.01063	0.610584	Neutral
04_A4092_0.1uM	0.18927	-7.19543	-1.04609	Neutral
04_A4136_1.0uM	0.445423	-6.35861	-0.1121	Neutral
04_A4111_1.0uM	0.282035	-6.89027	-0.698638	Neutral
08_B1104_10uM	0.558096	-6.37291	0.410292	Neutral
04_A4089_1.0uM	0.904538	-5.91435	1.86063	Neutral
08_A8548_10uM	0.380852	-7.18914	-0.151554	Neutral
04_A4083_10uM	0.547911	-6.65041	0.45526	Neutral
17_B3436_0.1uM	0.653088	-6.79553	0.982845	Neutral
04_A4098_10uM	0	-7.3966	-1.82997	Neutral
17_B4811_1.0uM	0.099317	-7.60798	-1.30839	Neutral
04_A4110_10uM	0.330545	-7.04432	-0.41872	Neutral
03_A3820_10uM	0.431322	-6.72956	-0.051824	Neutral
11_B1612_0.1uM	0.577748	-4.37127	-1.20674	Neutral
18_B5954_1.0uM	0.526152	-7.06518	0.486773	Neutral
05_A5343_10uM	0.142218	-7.85731	-1.02813	Neutral
15_B2114_1.0uM	0.506196	-6.92617	0.357625	Neutral
18_B5954_0.1uM	0.253212	-7.28446	-0.705459	Neutral
16_B2295_1.0uM	0.347679	-7.21491	-0.282637	Neutral
11_B1717_0.1uM	0.271138	-5.30391	-1.8724	Neutral
04_A4153_1.0uM	0.508284	-6.59685	0.275532	Neutral
05_A5133_10uM	0.522471	-7.10821	0.497809	Neutral
04_A4056_10uM	0.460616	-6.8064	0.123389	Neutral
04_A4054_1.0uM	0.602764	-6.56765	0.69801	Neutral
03_A3617_1.0uM	0.748661	-5.47639	1.04296	Neutral
18_B5827_10uM	0.087585	-7.52569	-1.36315	Neutral
05_A4452_10uM	0.011777	-7.71725	-1.65222	Neutral
14_B1999_1.0uM	0.475786	-6.43355	0.0860517	Neutral
03_A3919_10uM	0.544443	-5.49567	-0.157415	Neutral
04_A4110_1.0uM	0	-7.05251	-1.89909	Neutral
13_B1941_10uM	0.58577	-5.58844	0.342148	Neutral
11_B1694_10uM	0.325801	-6.77181	-0.48757	Neutral
11_B1718_0.1uM	0.386352	-4.84085	-1.6886	Neutral
04_A4111_0.1uM	0.202868	-6.37681	-1.18752	Neutral
04_A4136_10uM	0	-7.41354	-1.7809	Neutral
14_B1999_10uM	0.371882	-6.0382	-0.494611	Neutral
08_A8532_0.1uM	0.674731	-6.08065	0.909139	Neutral
11_B1672_0.1uM	0.56404	-4.87048	-0.582462	Neutral
11_B1634_1.0uM	0.751283	-5.84229	1.1811	Neutral
22_N1504_0.1uM	0.551189	-5.15355	0.036447	Neutral
08_A8558_10uM	0.236391	-6.93879	-0.837104	Neutral
04_A4089_10uM	0.40004	-6.30041	-0.277598	Neutral
05_A4452_1.0uM	0.254832	-6.88992	-0.762733	Neutral
04_A4153_0.1uM	0.238296	-6.53111	-0.969846	Neutral
04_A4156_10uM	0.492945	-5.74036	-0.0208232	Neutral
18_B6029_1.0uM	0.14796	-6.76876	-1.28904	Neutral
04_A4336_10uM	0.445946	-6.3976	-0.0318	Neutral
06_A8319_10uM	0.483936	-5.59189	-0.101109	Neutral
04_A4071_10uM	0.404519	-6.10635	-0.307783	Neutral
03_A3887_1.0uM	0.382909	-4.60109	-1.60382	Neutral
06_A8346_10uM	0.395425	-6.28205	-0.294422	Neutral
05_A4385_0.1uM	0.615092	-6.53425	0.791046	Neutral
22_N1504_1.0uM	0.546233	-5.11509	0.0377062	Neutral
08_B1303_10uM	0.135599	-7.05893	-1.24578	Neutral
16_B2284_10uM	0.927501	-5.65193	1.94534	Neutral
08_B1303_1.0uM	0.455245	-6.33662	0.00251016	Neutral
05_A4385_1.0uM	0.453769	-6.74545	0.123132	Neutral
16_B2296_1.0uM	0.363019	-6.54172	-0.40509	Neutral
18_B4982_0.1uM	0.543731	-6.23905	0.346695	Neutral
11_B1648_0.1uM	0.496467	-3.72056	-1.65954	Neutral
01_A1933_10uM	0.371862	-6.13534	-0.475774	Neutral
08_B1302_10uM	0.334812	-6.35731	-0.539838	Neutral
04_A4147_10uM	0	-6.98831	-1.88286	Neutral
16_B2285_1.0uM	0.776526	-5.94863	1.35375	Neutral
02_A3007_10uM	0.816628	-5.04054	1.27267	Neutral
15_B2114_0.1uM	0.19321	-7.14097	-0.944358	Neutral
03_A3926_10uM	0.68873	-5.58412	0.763386	Neutral
05_A5133_1.0uM	1.01494	-5.39995	2.29692	Neutral
11_B1706_0.1uM	0.42176	-3.87219	-1.98741	Neutral
11_B1661_0.1uM	0.556539	-3.97402	-1.25749	Neutral
13_B1935_10uM	0.634683	-5.3046	0.524445	Neutral
08_B1100_10uM	0.348508	-6.66102	-0.372269	Neutral
04_A4153_0.01uM	0.49195	-3.88569	-0.605905	Neutral
04_A4096_10uM	0.305418	-6.33795	-0.665942	Neutral
05_A4393_1.0uM	0.189527	-6.54765	-1.13369	Neutral
05_A4473_1.0uM	0.503158	-5.87275	0.0998577	Neutral
11_B1656_0.1uM	0.543553	-3.8707	-1.40937	Neutral
04_A4112_0.1uM	0.638086	-5.28391	0.527622	Neutral
04_A4054_0.1uM	0.619204	-5.792	0.585522	Neutral
14_B1986_1.0uM	0.57996	-5.58906	0.370348	Neutral
05_A5938_10uM	0.923001	-5.19879	1.83011	Neutral
02_A2877_0.01uM	0.477932	-3.17653	-0.861414	Neutral
11_B1693_10uM	0.43551	-5.75826	-0.235344	Neutral
04_A4188_10uM	0.817253	-4.90768	1.25805	Neutral
05_A4393_10uM	0.650678	-5.55833	0.694152	Neutral
05_A4452_0.1uM	0.219867	-6.01834	-1.14596	Neutral
06_A8252_10uM	0.515267	-5.2243	-0.0274806	Neutral
17_B3513_10uM	0.22825	-6.48062	-0.958517	Neutral
11_B1708_0.1uM	0.757143	-3.61779	-0.265826	Neutral
04_A4153_10uM	0.555615	-5.14513	0.135464	Neutral
11_B1682_0.1uM	0.681724	-3.04061	-0.963641	Neutral
05_A4394_1.0uM	0.499848	-4.7303	-0.244961	Neutral
16_B2222_1.0uM	0.215747	-6.85117	-0.89937	Neutral
04_A4227_10uM	0.413647	-5.8677	-0.283825	Neutral
17_B4786_10uM	0.705745	-4.87721	0.737238	Neutral
14_B1966_10uM	0.365624	-5.49682	-0.615974	Neutral
04_A4154_10uM	0	-6.05178	-2.12343	Neutral
08_A8558_0.1uM	0.439181	-5.25774	-0.349992	Neutral
01_A2476_0.1uM	0.920091	-4.04985	1.29874	Neutral
05_A4393_0.1uM	0.792517	-4.60312	1.07089	Neutral
04_A4212_10uM	0.283506	-5.49102	-0.989273	Neutral
06_A8247_10uM	0.661796	-4.98961	0.594705	Neutral
05_A5343_1.0uM	0.28198	-6.20721	-0.778478	Neutral
06_A8307_10uM	0.792264	-4.81625	1.14115	Neutral
11_B1674_1.0uM	0.285073	-5.62021	-0.968017	Neutral
04_A4110_0.1uM	0.341079	-5.75305	-0.655082	Neutral
18_B4980_10uM	0.599651	-5.57262	0.493487	Neutral
08_A8542_10uM	0.832716	-4.78967	1.32608	Neutral
05_A4395_10uM	0.753354	-5.14516	1.07172	Neutral
11_B1651_0.1uM	0.563241	-3.3925	-1.19478	Neutral
22_N1790_1.0uM	0.61966	-3.59707	-0.0441885	Neutral
02_A2813_10uM	0.721624	-4.66635	0.783798	Neutral
06_A8173_10uM	0.228808	-6.02386	-1.06188	Neutral
16_B2293_10uM	0.422984	-5.80748	-0.251684	Neutral
16_B2222_10uM	0.397082	-5.76677	-0.367722	Neutral
11_B1634_10uM	0.6319	-5.37846	0.591448	Neutral
08_A8543_1.0uM	0.613025	-5.11653	0.425723	Neutral
01_A2451_10uM	0.873911	-4.12162	1.27038	Neutral
11_B1607_0.1uM	0.789637	-3.23762	-0.0804874	Neutral
06_A8210_10uM	0.971745	-4.15874	1.78146	Neutral
04_A4112_1.0uM	0	-6.31719	-2.0215	Neutral
11_B1695_10uM	0.471079	-5.91109	0.0233584	Neutral
06_A8173_0.001uM	0.674397	-1.92368	-1.23096	Neutral
11_B1703_0.1uM	0.724415	-2.07618	-1.20006	Neutral
02_A3221_10uM	0.459429	-4.54018	-0.442756	Neutral
15_B2157_10uM	0.530516	-4.45913	-0.140027	Neutral
15_B2087_10uM	0.162148	-6.09359	-1.32945	Neutral
07_A8437_0.1uM	0.674499	-4.56069	0.553152	Neutral
11_B1663_0.1uM	0.236657	-3.85705	-2.45298	Neutral
11_B1628_0.1uM	1.03885	-2.30994	0.524684	Neutral
18_B4962_1.0uM	0.670741	-4.6812	0.54611	Neutral
06_A8178_10uM	0.711224	-4.31941	0.655107	Neutral
04_A4084_1.0uM	0.764417	-4.66596	1.00604	Neutral
01_A2402_1.0uM	0.792913	-3.2189	0.559718	Neutral
11_B1690_0.1uM	0.638405	-3.03658	-1.03638	Neutral
07_A8437_10uM	0.75076	-4.62801	0.931815	Neutral
17_B3742_10uM	0.385211	-4.99332	-0.63888	Neutral
23_N2256_0.01uM	0.488605	-0.871717	-1.41846	Neutral
09_B1418_10uM	0.323572	-6.05571	-0.621872	Neutral
01_A1659_10uM	0.811912	-4.53718	1.19375	Neutral
07_A8418_10uM	0.851257	-3.88517	1.17594	Neutral
08_A8558_1.0uM	0.536705	-4.60147	-0.0485644	Neutral
05_A4473_10uM	1.02117	-4.69341	2.20435	Neutral
02_A3001_10uM	0.453716	-3.62012	-0.777335	Neutral
07_A8418_1.0uM	0.92295	-3.51965	1.39464	Neutral
06_A8412_10uM	0.547875	-3.88227	-0.219669	Neutral
11_B1699_0.1uM	0.578127	-3.13391	-1.22395	Neutral
05_A4407_10uM	0.786494	-4.55443	1.08258	Neutral
08_A8648_10uM	0.687766	-4.96639	0.762022	Neutral
18_B6032_1.0uM	0.545471	-3.46313	-0.351937	Neutral
02_A3221_1.0uM	0.976205	-3.70232	1.69932	Neutral
11_B1667_10uM	0.787472	-3.60282	0.802464	Neutral
11_B1676_0.1uM	0.515283	-3.07672	-1.59206	Neutral
06_A8332_10uM	0.245658	-4.83865	-1.30555	Neutral
04_A4095_10uM	0	-6.02614	-2.06903	Neutral
02_A2614_1.0uM	0.609355	-4.28283	0.19502	Neutral
02_A3020_1.0uM	0.552071	-4.38692	-0.0349489	Neutral
11_B1659_0.1uM	0.980246	-1.83618	0.0735157	Neutral
11_B1679_0.1uM	0.671048	-2.7826	-0.932222	Neutral
02_A3320_1.0uM	0.649817	-3.96028	0.285824	Neutral
06_A8171_10uM	0.87921	-3.82822	1.29914	Neutral
06_A8328_1.0uM	0.665086	-3.76323	0.297895	Neutral
08_B1286_10uM	0.892542	-4.3517	1.52349	Neutral
06_A8173_1.0uM	1.00277	-3.79287	1.85435	Neutral
06_A8330_10uM	0.498559	-4.94401	-0.101146	Neutral
05_A4377_10uM	0.613741	-4.50148	0.286086	Neutral
02_A3370_10uM	0.901287	-3.48383	1.30515	Neutral
02_A3371_10uM	0.772768	-3.76236	0.79731	Neutral
02_A3335_10uM	0.68146	-3.89985	0.424411	Neutral
02_A2974_1.0uM	0.847561	-4.09975	1.24875	Neutral
15_B2157_1.0uM	0.671477	-3.82774	0.354664	Neutral
11_B1608_0.1uM	0.426899	-3.16653	-1.85464	Neutral
11_B1643_0.1uM	0.903699	-2.08561	-0.151296	Neutral
11_B1669_0.1uM	0.705575	-3.09683	-0.330659	Neutral
02_A2974_10uM	0.239954	-5.33173	-1.16102	Neutral
08_B1302_0.1uM	0.469169	-5.35191	-0.102018	Neutral
02_A2610_10uM	0.652809	-3.99594	0.326602	Neutral
07_A8437_1.0uM	0.972672	-3.64087	1.68677	Neutral
08_B1100_1.0uM	0.738094	-4.70442	0.937285	Neutral
06_A8178_1.0uM	0.697621	-3.41132	0.354288	Neutral
06_A8322_10uM	0.752947	-4.14475	0.836426	Neutral
01_A1765_0.1uM	0.371725	-4.52542	-0.894258	Neutral
02_A3145_10uM	0.486007	-3.88647	-0.467717	Neutral
02_A3347_1.0uM	0.678894	-4.18824	0.510528	Neutral
02_A3209_10uM	0.417787	-4.43149	-0.613609	Neutral
22_N1790_0.1uM	0.77478	-3.40494	0.686795	Neutral
02_A3017_10uM	0.577122	-4.41419	0.113611	Neutral
25_B7262_0.001uM	0.355389	-0.859253	-1.99415	Neutral
02_A3370_1.0uM	0.80993	-3.48931	0.899341	Neutral
06_A8334_10uM	0.692617	-3.76584	0.445915	Neutral
01_A1907_0.1uM	0.550242	-3.31069	-0.544458	Neutral
02_A3017_0.1uM	0.30216	-4.70181	-1.05911	Neutral
03_A4031_10uM	0.782438	-3.78519	0.764181	Neutral
05_A4394_10uM	0.675837	-4.2561	0.522387	Neutral
06_A8255_10uM	0.604842	-4.25817	0.197196	Neutral
03_A3546_10uM	0.382961	-4.00197	-0.948795	Neutral
02_A3371_1.0uM	0.741488	-3.90271	0.718396	Neutral
06_A8405_10uM	0.689667	-4.44553	0.647204	Neutral
01_A1765_10uM	0.521417	-4.47225	-0.115636	Neutral
02_A3017_1.0uM	0.733798	-3.4664	0.552515	Neutral
03_A3618_10uM	0.71269	-2.39746	-0.207701	Neutral
02_A2877_1.0uM	0.407436	-4.11449	-0.746369	Neutral
08_B1303_0.1uM	0.471583	-5.13681	-0.137897	Neutral
02_A2614_10uM	0.76376	-4.01116	0.85939	Neutral
11_B1698_10uM	1.03072	-2.56039	1.5882	Neutral
01_A1794_10uM	0.490849	-4.70045	-0.18084	Neutral
06_A8210_1.0uM	0.523403	-4.2148	-0.178749	Neutral
12_B1785_1.0uM	1.19651	-1.37036	1.98749	Neutral
02_A3324_1.0uM	0.851815	-3.21363	1.02247	Neutral
02_A3007_1.0uM	0.953559	-3.3652	1.53648	Neutral
11_B1623_0.1uM	0.699228	-1.46552	-1.22468	Neutral
04_A4154_1.0uM	0.968935	-1.07279	0.814133	Neutral
12_B1759_1.0uM	0.583598	-3.20745	-0.217244	Neutral
01_A1933_1.0uM	0.30447	-4.49634	-1.09389	Neutral
01_A1402_10uM	0.434117	-4.30671	-0.554222	Neutral
15_B2157_0.1uM	0.901677	-3.12711	1.23098	Neutral
06_A8314_10uM	0.509933	-3.85911	-0.344108	Neutral
23-24-29_N2591_0.1uM	0.613337	-0.987062	-0.748539	Neutral
02_A3022_10uM	0.918695	-2.45862	1.10656	Neutral
01_A1630_1.0uM	0.57623	-4.27572	0.0920961	Neutral
08_A8644_10uM	0.936839	-3.64627	1.55512	Neutral
14_B1986_10uM	0.721431	-4.09547	0.703799	Neutral
01_A2149_1.0uM	0.537512	-3.71214	-0.471042	Neutral
05_A5343_0.1uM	0.312098	-5.18322	-0.845171	Neutral
17_B3662_10uM	0.65197	-2.62631	-0.0819407	Neutral
02_A3388_10uM	0.551698	-4.05014	-0.086413	Neutral
12_B1810_10uM	0.469554	-3.98161	-0.493641	Neutral
02_A3397_10uM	0.675634	-3.46954	0.307407	Neutral
06_A8252_1.0uM	0.516828	-3.97846	-0.265531	Neutral
06_A8331_1.0uM	0.771803	-3.76806	0.841346	Neutral
02_A3370_0.1uM	0.227135	-4.44161	-1.45267	Neutral
01_A2171_1.0uM	0.646033	-2.3302	-0.363082	Neutral
06_A8314_0.001uM	0.509578	-2.45298	-1.82133	Neutral
02_A3007_0.1uM	0.808055	-3.09687	0.804961	Neutral
17_B3491_10uM	1.04113	-4.06122	2.17182	Neutral
01_A2133_1.0uM	0.6745	-3.53954	0.127458	Neutral
05_A5790_10uM	1.10334	-1.21934	1.52374	Neutral
01_A1971_10uM	0.260904	-4.38134	-1.30876	Neutral
01_A2149_10uM	0.716716	-3.58975	0.543958	Neutral
02_A2977_10uM	0.954257	-1.59641	0.763428	Neutral
22_N1798_10uM	0.808105	-2.31338	0.568334	Neutral
03_A3750_10uM	0.848759	-3.07519	0.962755	Neutral
26_C5518_0.001uM	2.84055	2.88116	8.31383	Neutral
18_B4982_0.01uM	1.50673	0.347595	2.96644	Neutral
20_C4087_10uM	0.575304	-2.57765	-0.413204	Neutral
01_A1832_0.1uM	0.352573	-4.01507	-1.11918	Neutral
12_B1823_10uM	0.717628	-2.64851	0.219883	Neutral
01_A1404_10uM	0.707171	-3.56093	0.483275	Neutral
11_B1658_0.1uM	0.57671	-2.25356	-1.28381	Neutral
06_A8167_10uM	0.468605	-3.48374	-0.64528	Neutral
12_B1729_10uM	0.885298	-3.34332	1.24892	Neutral
01_A1412_1.0uM	0.78718	-3.52436	0.808879	Neutral
01_A2476_1.0uM	0.968986	-3.34245	1.4567	Neutral
01_A1907_1.0uM	0	-4.91898	-2.36992	Neutral
25_B8387_0.1uM	0.730329	-0.944869	-0.430281	Neutral
23-24-29_N2591_10uM	1.19375	-0.151154	1.68905	Neutral
20_C4087_1.0uM	0.703697	-2.07194	0.0280922	Neutral
03_A3887_10uM	0.831666	-2.09394	-0.162086	Neutral
11_B1683_0.1uM	0.88835	-1.7738	-0.22207	Neutral
06_A8358_10uM	0.817451	-2.78462	0.77136	Neutral
01_A1720_10uM	0.632525	-3.43074	0.121074	Neutral
01_A2476_10uM	0.710377	-3.37301	0.419323	Neutral
01_A2174_10uM	0.659287	-3.56759	0.191826	Neutral
01_A2451_0.1uM	0.767766	-2.5997	0.165268	Neutral
02_A3321_10uM	0.734531	-2.5838	-0.121353	Neutral
02_A2782_10uM	0.910152	-2.9525	1.25223	Neutral
01_A2251_10uM	0.521856	-3.8072	-0.342251	Neutral
01_A1906_0.1uM	0.855086	-3.45455	1.12319	Neutral
16_B2284_1.0uM	0.583961	-1.97178	-0.644159	Neutral
01_A1933_0.1uM	0.75738	-3.2082	0.479403	Neutral
02_A2877_10uM	0.619688	-3.14108	-0.0184546	Neutral
01_A1765_1.0uM	0.298346	-4.25837	-1.16506	Neutral
01_A1832_1.0uM	0.626811	-3.89975	0.247251	Neutral
11_B1664_0.1uM	0.898625	-0.796919	-0.540191	Neutral
02_A3347_10uM	0.545459	-3.70275	-0.184857	Neutral
11_B1665_0.1uM	0.823054	-1.62264	-0.21827	Neutral
02_A3233_10uM	0.845089	-3.38969	1.09588	Neutral
06_A8317_10uM	0.382092	-2.16661	-1.48285	Neutral
01_A1971_0.1uM	0.122391	-4.36084	-2.08029	Neutral
13_B1922_10uM	0.977783	-2.65996	1.4839	Neutral
01_A1971_1.0uM	0.590215	-3.51436	-0.032285	Neutral
22_N1504_10uM	1.0518	-1.41819	1.44122	Neutral
01_A1659_1.0uM	0.657216	-3.03923	-0.076828	Neutral
05_A4452_0.01uM	0.785781	-2.36396	0.191151	Neutral
11_B1673_0.1uM	0.604991	-2.05388	-1.10611	Neutral
03_A3785_1.0uM	0.816471	-1.78431	0.282956	Neutral
19_B8019_10uM	1.23358	-0.599078	2.03084	Neutral
02_A2517_10uM	0.889262	-1.70722	0.498676	Neutral
01_A1428_10uM	0.678725	-2.88867	0.0568971	Neutral
02_A3324_0.1uM	0.796885	-2.93969	0.744342	Neutral
11_B1639_10uM	0.737595	-3.25484	0.564049	Neutral
02_A3209_1.0uM	0.645634	-3.56712	0.243766	Neutral
02_A3002_10uM	1.0916	-0.752812	1.28354	Neutral
11_B1694_1.0uM	0.561153	-3.20554	-0.295181	Neutral
09_B1414_10uM	1.60112	-0.226912	3.56161	Neutral
01_A1630_0.1uM	0.323634	-3.98354	-1.25933	Neutral
23-24-29_N2134_10uM	1.75117	0.0978621	4.20073	Neutral
02_A2877_0.1uM	0.70852	-3.02334	0.370388	Neutral
03_A4014_10uM	0.903658	-1.55375	0.353112	Neutral
11_B1620_0.1uM	0.831747	-1.10157	-0.672356	Neutral
16_B2295_0.1uM	0.974513	-2.68632	1.48944	Neutral
06_A8322_1.0uM	1.0234	-2.59523	1.68609	Neutral
02_A3371_0.1uM	0.659295	-2.96346	-0.0877612	Neutral
11_B1639_0.1uM	0.677073	-2.96674	0.101634	Neutral
11_B1694_0.1uM	0.496218	-2.05595	-1.91331	Neutral
05_A5343_0.001uM	0.934417	0.866891	-1.03082	Neutral
01_A1835_0.1uM	0.442433	-3.32863	-1.04379	Neutral
27_C6567_10uM	0.977478	-0.728027	0.902949	Neutral
16_B2276_0.1uM	0.87214	-1.05088	-0.283605	Neutral
01_A1404_1.0uM	0.691717	-2.68983	0.145788	Neutral
03_A4014_1.0uM	0.860913	-0.414677	-0.723787	Neutral
16_B2293_1.0uM	0.762954	0.830261	-0.627448	Neutral
06_A8194_10uM	0.70268	-1.55797	-0.113575	Neutral
18_B6298_10uM	0.862168	-2.37104	0.870754	Neutral
12_B1749_1.0uM	0.928306	-2.14124	1.09471	Neutral
04_A4156_1.0uM	0.954597	0.0643698	0.258715	Neutral
23-24-29_N2333_10uM	1.04892	-0.924753	1.29769	Neutral
06_A8412_1.0uM	0.799754	-1.85092	0.435131	Neutral
14_B1981_1.0uM	0.519759	-3.59522	-0.312325	Neutral
06_A8331_10uM	0.983182	-2.37034	1.44052	Neutral
12_B1817_10uM	0.867482	-2.45693	0.811049	Neutral
04_A4352_10uM	0.856049	-2.50301	0.782615	Neutral
10_B1503_0.1uM	1.3359	1.28792	0.98764	Neutral
04_A4138_10uM	0.535336	-2.63023	-0.597235	Neutral
18_B5864_10uM	0.89288	-1.65635	0.713096	Neutral
02_A3004_10uM	0.682119	-2.16993	-0.216301	Neutral
01_A1718_10uM	0.889263	-2.53243	0.953519	Neutral
12_B1821_10uM	0.786433	-2.94262	0.717172	Neutral
09_B1407_1.0uM	1.19653	-0.676218	1.83779	Neutral
23-24-29_N2256_0.1uM	1.01521	-0.372219	0.955739	Neutral
13_B1937_10uM	0.719939	-2.3428	0.216612	Neutral
25_B1589_10uM	0.675149	-2.78208	0.160556	Neutral
10_B1507_10uM	1.08042	0.523953	0.217094	Neutral
02_A2548_10uM	0.445099	-3.32979	-0.736962	Neutral
10_B1510_0.1uM	1.33445	0.922608	1.06948	Neutral
02_A3191_10uM	0.777711	-1.41762	0.0514959	Neutral
10_B1543_1.0uM	0.941953	-0.699506	0.201637	Neutral
02_A3005_10uM	0.840812	-1.71884	0.488059	Neutral
06_A8334_1.0uM	0.833561	-3.26174	1.02451	Neutral
02_A3374_1.0uM	0.811258	-2.8059	0.713898	Neutral
23-24-29_N2135_10uM	0.81001	-1.55414	0.407146	Neutral
01_A1402_0.01uM	0.959823	-1.05614	0.926814	Neutral
11_B1649_0.1uM	0.915329	-1.19392	0.0496466	Neutral
03_A4034_0.1uM	1.01553	-1.1214	0.708128	Neutral
08_A8531_10uM	0.294729	-4.3033	-1.13006	Neutral
01_A2133_10uM	0.37238	-4.14621	-0.806073	Neutral
01_A1607_10uM	0.707631	-2.59212	0.0381049	Neutral
10_B1475_0.1uM	1.3417	0.99825	1.0572	Neutral
23-24-29_N2591_1.0uM	0.785322	-1.7132	0.346	Neutral
10_B1476_0.1uM	1.42754	1.1583	1.42997	Neutral
10_B1485_0.1uM	1.43362	1.60005	1.39752	Neutral
10_B1473_1.0uM	1.28297	0.680638	1.19795	Neutral
06_A8386_10uM	0.533034	-3.37608	-0.372179	Neutral
12_B1773_1.0uM	0.994819	0.654616	0.149912	Neutral
06_A8171_1.0uM	0.75595	-2.42469	0.41814	Neutral
10_B1511_10uM	0.979027	-0.732077	0.204646	Neutral
23-24-29_N2250_0.1uM	0.806107	-1.1494	0.258747	Neutral
17_B4745_0.01uM	0.955063	-0.374293	0.487266	Neutral
02_A3195_10uM	1.04348	-0.613264	0.71397	Neutral
10_B1557_0.1uM	0.967745	-0.136771	-0.347848	Neutral
02_A2577_10uM	0.992827	-1.56078	1.01936	Neutral
06_A8332_1.0uM	0.568569	-2.7104	-0.342164	Neutral
04_A4227_1.0uM	0.481165	-1.80595	-1.31095	Neutral
12_B1733_10uM	0.36837	-3.98175	-0.865735	Neutral
02_A3022_1.0uM	0.934061	-0.637609	0.517001	Neutral
06_A8173_0.1uM	1.16554	-0.912757	1.85464	Neutral
06_A8314_1.0uM	0.690121	-2.79301	0.221588	Neutral
28_C7022_1.0uM	0.728282	-0.694185	-0.434194	Neutral
05_A4473_0.1uM	0.921985	0.0942283	0.325672	Neutral
03_A3953_10uM	0.899887	-1.43463	0.491308	Neutral
12_B1773_10uM	0.711804	-1.89957	-0.00990492	Neutral
02_A3002_1.0uM	1.0941	-0.0898982	0.800538	Neutral
05_A4407_1.0uM	0.839513	-2.05824	0.713139	Neutral
27_C6568_10uM	1.05541	-2.56761	1.8608	Neutral
01_A1602_10uM	0.369318	-3.11213	-1.12184	Neutral
27_C6646_10uM	0.736131	-1.2108	-0.0544996	Neutral
03_A3433_10uM	1.02745	-1.26976	0.996742	Neutral
01_A1932_10uM	0.769661	-1.98934	0.0298704	Neutral
01_A2187_1.0uM	0.308494	-3.13231	-1.43729	Neutral
10_B1569_1.0uM	1.29676	0.70476	1.1517	Neutral
22_N1504_0.01uM	0.969217	-0.323667	0.514922	Neutral
10_B1510_1.0uM	1.1891	0.494032	0.764137	Neutral
22_N1855_10uM	0.47973	-1.79285	-1.02383	Neutral
19_B7336_10uM	0.623546	-2.42213	-0.162751	Neutral
04_A4098_0.1uM	0.998208	-1.38374	1.16893	Neutral
03_A3617_0.1uM	0.659149	-1.63169	-0.372246	Neutral
13_B1922_1.0uM	0.890501	-1.36844	0.593169	Neutral
10_B1560_0.1uM	1.22168	0.898292	0.517529	Neutral
23-24-29_N2771_10uM	1.11964	-0.819803	1.62636	Neutral
10_B1566_1.0uM	1.102	0.414629	0.32438	Neutral
10_B1460_0.1uM	0.792936	-0.366737	-0.914961	Neutral
02_A2547_10uM	0.952633	-1.71879	0.69069	Neutral
01_A2451_1.0uM	0.407248	-3.40601	-1.2136	Neutral
18_B6135_10uM	1.11875	-0.069496	1.10523	Neutral
01_A1835_1.0uM	0.425068	-3.14182	-0.84695	Neutral
01_A1984_1.0uM	0.511966	-1.12166	-1.44216	Neutral
10_B1458_1.0uM	1.56658	1.12833	2.32916	Neutral
04_A4052_10uM	0.557203	-1.38084	-1.20867	Neutral
25_A8893_0.1uM	0.946394	1.38317	-1.02138	Neutral
04_A4156_0.1uM	1.09711	0.245935	0.778624	Neutral
04_A4147_1.0uM	1.00055	-0.877155	1.0208	Neutral
01_A1652_10uM	0.523657	-3.18877	-0.377554	Neutral
08_A8648_1.0uM	0.643573	-1.10836	-0.52446	Neutral
03_A3751_10uM	0.753852	-0.960011	-0.229063	Neutral
06_A8412_0.1uM	0.772121	-3.04335	0.718721	Neutral
10_B1484_0.1uM	1.33528	1.41348	0.992005	Neutral
08_A8542_1.0uM	1.14492	0.627153	0.964099	Neutral
04_A4211_10uM	0.726519	-1.16027	-0.400248	Neutral
10_B1566_0.1uM	1.27191	1.14364	0.611459	Neutral
10_B1512_1.0uM	1.01609	-0.292756	0.292145	Neutral
10_B1479_0.1uM	1.05619	0.381879	-0.0335981	Neutral
10_B1521_1.0uM	1.4436	1.13892	1.74337	Neutral
04_A4212_1.0uM	0.829677	-0.566529	-0.135216	Neutral
10_B1601_1.0uM	0.705044	-0.430259	-1.18436	Neutral
10_B1569_0.1uM	1.01547	1.08261	-0.707577	Neutral
03_A3791_10uM	1.00195	-0.908835	0.679088	Neutral
10_B1506_0.1uM	1.27686	0.958905	0.89042	Neutral
12_B1759_10uM	0.560804	-2.0791	-0.54051	Neutral
23-24-29_N2256_10uM	0.415707	-1.92153	-1.27595	Neutral
17_B4786_0.01uM	0.912179	-0.466328	0.342811	Neutral
18_B5953_1.0uM	0.671078	-1.48384	-0.365785	Neutral
01_A1404_0.1uM	0.943709	-1.53805	0.458163	Neutral
06_A8319_1.0uM	0.69868	-0.794085	-0.424396	Neutral
01_A2174_0.1uM	0.892837	0.572495	-0.748323	Neutral
04_A4352_1.0uM	1.00799	-1.19195	0.861606	Neutral
01_A1906_1.0uM	0.573984	-3.27125	-0.141475	Neutral
10_B1464_0.01uM	0.710179	-1.49545	-0.0497248	Neutral
10_B1479_1.0uM	1.06503	0.00551048	0.402098	Neutral
10_B1503_10uM	1.08101	0.145302	0.565976	Neutral
08_B1302_1.0uM	0.504492	-4.16335	-0.156195	Neutral
06_A8169_10uM	0.845272	-2.48788	0.878547	Neutral
10_B1571_0.1uM	0.968277	0.670819	-0.606365	Neutral
10_B1511_1.0uM	1.1919	0.384655	0.91092	Neutral
17_B4786_1.0uM	0.492895	-2.44096	-0.867577	Neutral
12_B1749_10uM	0.665356	-2.90578	0.198959	Neutral
26_C6418_0.1uM	0.969813	0.294216	0.0262135	Neutral
25_A8184_10uM	0.863914	-1.24655	0.180845	Neutral
19_B7587_10uM	0.589859	-2.38698	-0.304695	Neutral
04_A4347_10uM	1.45222	1.13792	1.75823	Neutral
03_A3765_10uM	0.937027	-0.666169	0.205994	Neutral
10_B1509_0.1uM	1.09808	1.23155	-0.273739	Neutral
10_B1501_0.1uM	1.12989	0.74084	0.233541	Neutral
02_A2547_1.0uM	1.20069	0.108356	1.2692	Neutral
10_B1556_10uM	0.967069	0.304818	-0.284574	Neutral
18_B5864_1.0uM	1.11483	0.133357	0.831294	Neutral
10_B1572_0.1uM	0.792407	0.220787	-1.39644	Neutral
04_A4153_0.001uM	0.902685	-0.230041	-0.131131	Neutral
06_A8169_1.0uM	0.678518	-1.9543	-0.123462	Neutral
02_A3261_10uM	1.14659	0.347626	0.737682	Neutral
12_B1733_1.0uM	0.947077	-0.997028	0.705504	Neutral
10_B1459_10uM	0.804799	-0.444355	-0.702121	Neutral
02_A3335_1.0uM	0.989077	-0.227044	0.0668683	Neutral
08_A8555_10uM	0.090219	-4.1142	-2.06521	Neutral
10_B1565_10uM	1.51603	1.74628	1.77166	Neutral
16_B2222_0.1uM	0.72414	-3.13993	0.476562	Neutral
10_B1517_0.1uM	0.832257	-0.0657127	-0.801473	Neutral
06_A8178_0.1uM	0.761672	-2.76695	0.604865	Neutral
14_B2050_0.1uM	1.05194	0.248543	0.243844	Neutral
10_B1551_1.0uM	0.783455	-0.376411	-0.888287	Neutral
10_B1552_0.1uM	1.27967	1.58606	0.378764	Neutral
06_A8331_0.01uM	0.905644	-1.26122	0.805219	Neutral
10_B1562_1.0uM	1.06062	0.245876	0.230072	Neutral
10_B1562_10uM	1.44529	1.20979	1.68303	Neutral
18_B4882_10uM	0.688863	-1.63305	-0.288044	Neutral
03_A3751_1.0uM	1.08907	0.448228	0.307957	Neutral
04_A4095_0.1uM	1.02796	-0.65188	0.741098	Neutral
10_B1483_0.1uM	1.54604	1.56102	1.94591	Neutral
06_A8388_10uM	0.906527	0.0499107	0.062053	Neutral
02_A2813_1.0uM	0.73238	-0.870102	-0.822239	Neutral
13_B1937_1.0uM	0.898724	-0.740275	0.28244	Neutral
25_A8710_10uM	1.11848	0.514791	0.725646	Neutral
10_B1506_10uM	1.26147	0.926112	0.967778	Neutral
02_A3177_10uM	0.983833	-0.0774166	0.246319	Neutral
25_A3740_10uM	0.840576	0.528962	-0.946572	Neutral
17_B4786_0.001uM	0.952502	-0.225239	0.319965	Neutral
01_A2486_10uM	0.622784	-1.11798	-1.12187	Neutral
26_C5222_0.1uM	1.12961	0.731054	0.518719	Neutral
10_B1484_1.0uM	1.33814	1.26384	1.29414	Neutral
10_B1488_10uM	1.03724	0.17746	0.112847	Neutral
10_B1565_0.1uM	0.703689	0.329875	-1.89492	Neutral
06_A8328_0.1uM	0.892193	-1.78565	0.885855	Neutral
10_B1561_1.0uM	1.60358	1.30363	2.46488	Neutral
10_B1576_10uM	1.0475	0.40054	0.105009	Neutral
19_B8623_0.1uM	0.729396	-0.377731	-0.436613	Neutral
10_B1594_1.0uM	0.936198	0.320509	-0.436599	Neutral
19_B8021_10uM	0.977767	-1.7833	1.30144	Neutral
02_A2942_10uM	0.910949	-0.226526	-0.273976	Neutral
11_B1727_0.1uM	0.843787	-1.27007	-0.125196	Neutral
10_B1487_0.1uM	0.951374	0.600892	-0.640187	Neutral
06_A8330_0.1uM	0.761589	-0.793021	-0.184855	Neutral
05_A5133_0.1uM	0.91338	0.0141004	0.323432	Neutral
11_B1613_0.1uM	1.04843	-0.00777257	0.144782	Neutral
01_A2025_10uM	0.895571	0.203479	-0.419174	Neutral
06_A8252_0.1uM	0.726978	-0.414558	-0.62842	Neutral
02_A3156_10uM	1.09496	0.474849	0.368389	Neutral
10_B1517_1.0uM	0.856067	-0.0282555	-0.478937	Neutral
10_B1592_1.0uM	1.0471	0.349582	0.162313	Neutral
03_A3865_10uM	0.970137	0.224721	-0.361713	Neutral
06_A8333_0.1uM	1.03575	0.434484	0.318224	Neutral
06_A8236_1.0uM	0.972869	0.132107	0.244239	Neutral
06_A8412_0.01uM	0.755851	-1.71891	0.266175	Neutral
10_B1461_10uM	0.916901	0.038216	-0.307268	Neutral
18_B4954_1.0uM	0.737485	-0.317138	-1.02704	Neutral
10_B1600_1.0uM	0.953693	0.554067	-0.420636	Neutral
06_A8330_1.0uM	0.748873	-0.741689	-0.23054	Neutral
04_A4313_10uM	1.0547	-0.474596	0.864296	Neutral
12_B1785_10uM	0.815734	-2.33388	0.707356	Neutral
10_B1512_0.1uM	0.86519	0.445634	-0.940549	Neutral
02_A3162_0.1uM	1.05357	0.321359	0.306844	Neutral
10_B1488_0.1uM	1.3184	1.44275	0.758006	Neutral
04_A4352_0.1uM	0.924835	-1.22814	0.58925	Neutral
11_B1689_0.1uM	0.895486	-0.172924	-0.315219	Neutral
21_C6298_0.1uM	1.28985	1.2081	1.05571	Neutral
18_B4872_1.0uM	0.562455	-0.60264	-1.81934	Neutral
01_A1755_10uM	0.500355	-2.91861	-0.544748	Neutral
11_B1708_1.0uM	0.70713	-1.08419	-0.78699	Neutral
06_A8178_0.001uM	0.934856	0.485017	-0.5942	Neutral
02_A3388_1.0uM	0.954044	-0.015184	-0.0818191	Neutral
02_A2548_1.0uM	1.14523	0.539361	0.595703	Neutral
17_B3668_1.0uM	0.651341	-2.11092	-0.134489	Neutral
12_B1788_10uM	0.884884	-0.27883	0.0108455	Neutral
06_A8327_10uM	0.830364	-2.31298	0.795048	Neutral
02_A2917_0.1uM	1.26008	0.902868	0.969266	Neutral
26_C6387_10uM	0.903998	0.0857207	-0.0449922	Neutral
22_N1845_10uM	0.762458	-1.22293	0.122126	Neutral
06_A8203_10uM	0.795981	-1.285	0.193572	Neutral
22_N1699_10uM	0.884449	-0.969457	0.631904	Neutral
10_B1600_0.1uM	0.815164	0.551015	-1.40847	Neutral
06_A8219_1.0uM	1.06617	-0.137416	0.868337	Neutral
18_B6298_1.0uM	1.06754	0.0283657	0.758995	Neutral
02_A3345_10uM	1.19012	0.567693	0.899611	Neutral
26_C6388_1.0uM	1.03692	-1.38568	1.13167	Neutral
10_B1530_1.0uM	1.03523	-0.206915	0.387726	Neutral
10_B1489_1.0uM	1.04552	0.0846696	0.350748	Neutral
27_C6660_0.1uM	1.16657	0.650884	0.733502	Neutral
11_B1707_0.1uM	0.954633	0.488014	-0.662222	Neutral
18_B6185_10uM	0.913684	-0.623656	0.0912597	Neutral
10_B1474_0.1uM	1.04964	0.305692	0.017658	Neutral
09_B1417_10uM	0.980044	-0.968072	0.850621	Neutral
04_A4216_10uM	1.00364	-0.0485216	0.442231	Neutral
02_A3222_10uM	0.659226	-1.25445	-0.656446	Neutral
06_A8347_10uM	0.486055	-1.15401	-1.21125	Neutral
21_N1486_1.0uM	1.16004	1.11491	0.313788	Neutral
04_A4112_0.01uM	0.981394	-0.283532	0.254574	Neutral
26_C4996_0.1uM	1.03712	0.649049	0.116686	Neutral
18_B6135_1.0uM	0.476357	-0.967914	-1.68347	Neutral
02_A3177_1.0uM	0.990834	1.06799	-0.498262	Neutral
10_B1485_10uM	1.35171	1.29009	1.1888	Neutral
09_B1407_10uM	0.888041	-1.18647	0.588363	Neutral
25_B7262_10uM	0.966323	-0.126614	0.456638	Neutral
18_B6073_10uM	1.46826	1.17046	2.02224	Neutral
07_A8522_10uM	1.18869	0.16599	1.46498	Neutral
18_B4882_1.0uM	0.810823	-0.450274	-0.466739	Neutral
03_A3606_1.0uM	1.22512	1.49497	0.176777	Neutral
10_B1531_1.0uM	1.07591	0.214471	0.548644	Neutral
05_A4367_10uM	0.666616	-1.06835	-0.445757	Neutral
10_B1592_0.1uM	1.0505	0.339183	0.134795	Neutral
03_A3877_1.0uM	0.840644	0.333112	-1.09621	Neutral
06_A8321_10uM	1.12867	-0.0844538	1.38709	Neutral
06_A8322_0.1uM	0.388179	-1.54895	-1.52198	Neutral
10_B1555_1.0uM	0.660029	-0.602728	-1.30311	Neutral
04_A4154_0.1uM	0.935934	-0.338487	0.392911	Neutral
26_C5443_0.1uM	1.0594	0.638807	0.335704	Neutral
02_A2942_1.0uM	0.800065	-0.224036	-0.786198	Neutral
06_A8347_1.0uM	0.690157	-0.59991	-0.697567	Neutral
26_C6269_10uM	0.855265	-0.593497	-0.126731	Neutral
25_B6132_10uM	1.04734	0.212971	0.577431	Neutral
09_B1445_10uM	1.18725	1.03884	0.636648	Neutral
03_A3552_10uM	0.712694	-0.857546	-1.109	Neutral
22_N2076_10uM	0.500331	-2.05392	-0.833975	Neutral
18_B5846_10uM	0.724777	-0.156091	-0.674891	Neutral
10_B1566_10uM	0.929586	0.367444	-0.430502	Neutral
06_A8346_0.1uM	0.691729	-0.345595	-0.865096	Neutral
06_A8346_1.0uM	0.338078	-2.97727	-1.31016	Neutral
21_C6271_1.0uM	0.663713	-1.40749	-0.478953	Neutral
17_B4800_1.0uM	0.498347	-2.19569	-0.780083	Neutral
10_B1569_10uM	0.895628	0.407934	-0.643538	Neutral
21_N1490_1.0uM	1.1461	1.06863	0.477937	Neutral
10_B1552_1.0uM	1.00462	0.392504	-0.139336	Neutral
21_C6129_10uM	0.779292	-2.24013	0.376567	Neutral
10_B1601_0.1uM	0.833078	0.417654	-1.15888	Neutral
01_A2514_1.0uM	0.91232	0.159921	-0.410797	Neutral
02_A3345_1.0uM	0.930892	0.175477	-0.431397	Neutral
06_A8245_10uM	1.08092	-0.352843	1.23415	Neutral
02_A3384_1.0uM	0.871964	-0.135438	-0.570904	Neutral
18_B4975_10uM	0.877948	-0.402084	-0.0541361	Neutral
06_A8190_10uM	0.841582	-1.07007	0.351581	Neutral
04_A4211_1.0uM	0.97668	-0.015281	0.351091	Neutral
01_A1723_10uM	1.07221	-0.351895	1.17833	Neutral
18_B6452_1.0uM	1.30281	0.58455	1.56853	Neutral
03_A3549_1.0uM	1.04597	0.271106	0.00874345	Neutral
02_A2960_1.0uM	0.703114	-0.147234	-1.408	Neutral
09_B1399_10uM	1.07226	0.869972	0.0146168	Neutral
02_A3278_1.0uM	1.10655	0.904837	0.0854729	Neutral
01_A1778_10uM	0.965336	-1.06264	0.75909	Neutral
10_B1510_10uM	1.05826	0.420952	0.26297	Neutral
07_A8420_10uM	0.681889	-0.275399	-0.792836	Neutral
26_C6384_10uM	0.952584	0.116603	0.107739	Neutral
06_A8167_0.1uM	0.733526	-1.70897	0.0553513	Neutral
02_A2960_10uM	1.01936	-0.0804552	0.249975	Neutral
07_A8430_10uM	0.826311	-0.0487628	-0.426397	Neutral
12_B1831_10uM	0.902874	-0.227436	-0.113152	Neutral
04_A4212_0.1uM	0.892155	-0.69531	0.267965	Neutral
02_A3017_0.01uM	0.816585	-0.480713	-0.368814	Neutral
06_A8207_0.1uM	0.666468	-0.875818	-0.789651	Neutral
06_A8405_1.0uM	0.850226	-2.98618	1.09871	Neutral
26_C5518_0.1uM	0.75914	-0.555747	-0.387033	Neutral
05_A5133_0.01uM	0.985947	0.547571	-0.13081	Neutral
02_A3383_10uM	0.918667	0.2058	-0.422015	Neutral
10_B1572_10uM	0.907448	-0.455725	-0.14195	Neutral
06_A8404_0.1uM	0.800003	1.19692	-1.44653	Neutral
14_B2043_10uM	1.05806	0.204706	0.316006	Neutral
26_C6429_10uM	1.35993	1.16916	1.38411	Neutral
26_C6470_1.0uM	1.06174	0.201921	0.466695	Neutral
02_A3018_10uM	0.987388	0.628532	-0.487447	Neutral
03_A4022_10uM	0.765945	-1.10872	-0.282249	Neutral
05_A5133_0.001uM	0.927904	-0.0617817	-0.0852459	Neutral
23-24-29_N1723_10uM	0.609841	-1.15194	-0.562946	Neutral
02_A2977_1.0uM	1.00179	0.466277	-0.195668	Neutral
03_A3738_1.0uM	0.929361	0.338021	-0.649005	Neutral
11_B1721_1.0uM	0.729204	-1.0499	-0.69337	Neutral
04_A4221_0.001uM	0.941335	-0.0463881	-0.134981	Neutral
18_B6073_1.0uM	0.979059	0.160561	0.131848	Neutral
05_A4448_0.001uM	0.906794	-1.11301	0.789351	Neutral
02_A3151_10uM	0.905903	0.106839	-0.507158	Neutral
02_A2884_10uM	1.17305	0.87325	0.599744	Neutral
08_B1104_1.0uM	0.926543	0.497808	-0.272417	Neutral
12_B1839_10uM	0.831128	0.759031	-1.33593	Neutral
02_A3233_1.0uM	0.678598	-0.252339	-1.28893	Neutral
03_A3412_0.1uM	0.836188	-0.909773	-0.0756583	Neutral
01_A2436_0.1uM	0.938865	0.245015	-0.0352739	Neutral
23-24-29_N2309_10uM	1.05427	-0.47232	1.19329	Neutral
03_A3433_1.0uM	1.06113	0.339719	0.036256	Neutral
02_A2610_1.0uM	0.832991	0.0179332	-0.568706	Neutral
06_A8218_1.0uM	0.878905	-0.491892	0.0184242	Neutral
02_A3159_0.1uM	1.18563	0.664214	0.788735	Neutral
10_B1545_10uM	1.01134	0.166689	0.0683503	Neutral
08_B1286_0.1uM	0.812501	-0.406545	-0.0793211	Neutral
06_A8169_0.001uM	0.906216	-0.715703	0.213075	Neutral
01_A2174_1.0uM	0.90762	-0.58071	0.288247	Neutral
13_B1933_0.1uM	0.989801	0.482073	-0.22693	Neutral
26_C6475_0.1uM	1.1463	0.840544	0.421586	Neutral
16_B2166_0.1uM	1.15348	1.18479	0.463848	Neutral
02_A3381_1.0uM	0.864863	0.181816	-0.645204	Neutral
06_A8321_0.1uM	0.983491	0.31723	0.0966516	Neutral
06_A8379_0.1uM	0.761742	0.196208	-0.830571	Neutral
18_B4975_1.0uM	0.698603	-0.477017	-1.00589	Neutral
12_B1823_1.0uM	0.954852	-0.411721	0.378515	Neutral
04_A4219_1.0uM	0.937746	0.156076	-0.234236	Neutral
17_B4811_0.1uM	0.69151	-1.00956	-0.500641	Neutral
02_A2664_10uM	1.00456	0.20035	-0.0329007	Neutral
04_A4135_10uM	0.966909	-0.112985	0.0475772	Neutral
06_A8332_0.1uM	1.00072	0.282527	0.315471	Neutral
04_A4070_10uM	0.76551	-1.25041	-0.529946	Neutral
10_B1557_1.0uM	0.933902	-0.126937	-0.203465	Neutral
09_B1367_1.0uM	0.873494	-0.188783	-0.26186	Neutral
10_B1516_10uM	0.963468	-0.0248139	-0.112256	Neutral
25_A3421_0.1uM	0.997198	0.537604	-0.26216	Neutral
06_A8319_0.1uM	0.954862	0.396688	-0.010945	Neutral
06_A8194_0.1uM	0.946373	1.14278	-0.741168	Neutral
02_A3397_1.0uM	0.837964	-0.579056	-0.199283	Neutral
06_A8235_10uM	0.971917	1.03732	-0.380456	Neutral
01_A1435_1.0uM	0.94035	0.496028	-0.470491	Neutral
03_A3631_0.001uM	0.997887	-0.563705	1.04219	Neutral
21_N1368_1.0uM	0.933694	0.805845	-0.428767	Neutral
03_A3952_10uM	0.862088	-2.08958	0.6413	Neutral
19_B8225_1.0uM	0.84082	-0.247255	-0.217284	Neutral
06_A8384_0.1uM	1.04737	0.98748	-0.0402347	Neutral
02_A3381_10uM	1.05482	0.399076	0.189801	Neutral
18_B4953_10uM	0.755081	-0.242482	-0.882996	Neutral
18_B6001_1.0uM	0.863885	-0.357174	-0.236006	Neutral
26_C6389_0.1uM	1.00579	0.78732	-0.129395	Neutral
06_A8406_0.1uM	0.859364	0.888422	-0.960883	Neutral
06_A8236_10uM	0.974914	-0.181692	0.629384	Neutral
05_A4357_10uM	1.00791	0.101733	0.555434	Neutral
12_B1811_10uM	1.05734	1.96675	-0.824405	Neutral
26_C6475_1.0uM	1.02136	0.303032	0.0927157	Neutral
17_B4737_1.0uM	1.07942	0.205471	0.772716	Neutral
21_N1368_0.1uM	1.05942	1.37096	-0.448232	Neutral
07_A8433_10uM	1.10019	1.09385	0.0302035	Neutral
28_C7192_1.0uM	0.92639	0.83548	-0.693417	Neutral
01_A2187_0.1uM	1.05779	-0.168695	0.417538	Neutral
17_B3440_10uM	0.823851	-0.124438	-0.326982	Neutral
18_B6452_10uM	0.948307	-0.136227	0.0928198	Neutral
26_C6442_1.0uM	1.08495	1.01288	-0.0466664	Neutral
18_B4976_10uM	0.741463	-0.460483	-0.789537	Neutral
07_A8518_10uM	0.794345	-0.964479	-0.0362735	Neutral
06_A8178_0.01uM	0.836739	-0.192508	-0.466067	Neutral
14_B2004_1.0uM	0.762543	0.350139	-1.14563	Neutral
06_A8411_1.0uM	1.0959	0.76001	0.413562	Neutral
12_B1755_0.1uM	1.13525	0.866561	0.415682	Neutral
13_B1923_0.1uM	0.945984	0.189763	-0.0685337	Neutral
28_C6958_1.0uM	0.79629	0.833604	-1.34861	Neutral
06_A8397_0.1uM	1.00485	0.809125	-0.125486	Neutral
03_A3709_1.0uM	1.21154	1.52977	0.194334	Neutral
06_A8206_1.0uM	1.08885	0.245112	0.690371	Neutral
03_A3888_0.1uM	1.0064	0.352962	0.00666179	Neutral
28_C7195_1.0uM	0.80234	1.07849	-1.28454	Neutral
18_B5861_10uM	0.847818	-0.369568	-0.18717	Neutral
14_B2029_1.0uM	1.05127	0.637146	-0.0345496	Neutral
13_B1906_0.1uM	1.00761	0.443981	-0.0167784	Neutral
21_C6160_1.0uM	1.24571	1.11455	0.725963	Neutral
03_A3863_10uM	0.944678	-0.488553	0.197424	Neutral
25_B1589_0.1uM	1.02862	-0.356858	0.599	Neutral
22_N1644_0.1uM	0.948107	-0.342925	0.00281722	Neutral
26_C6457_10uM	0.841251	-0.692989	0.0535634	Neutral
26_C6427_0.1uM	0.95026	0.0137727	0.0294775	Neutral
01_A1882_10uM	0.676009	-2.57513	0.184156	Neutral
26_C6464_10uM	0.907998	-0.76492	0.147448	Neutral
10_B1475_10uM	0.765339	0.46286	-1.1462	Neutral
25_B7262_0.1uM	0.723718	-0.657125	-0.421483	Neutral
02_A3271_1.0uM	0.888066	0.165272	-0.675705	Neutral
16_B2293_0.1uM	1.08536	0.814538	0.503149	Neutral
18_B6527_10uM	0.537727	-0.746401	-1.6387	Neutral
25_B1059_10uM	1.00591	0.178846	0.174517	Neutral
16_B3308_10uM	1.00791	0.00175965	0.42757	Neutral
25_B8352_10uM	1.21486	0.792298	0.872131	Neutral
19_B7196_0.1uM	0.97966	-0.201646	0.497228	Neutral
15_B2104_10uM	1.05472	-1.30559	1.5344	Neutral
05_A4452_0.001uM	0.911485	-0.152668	-0.0903096	Neutral
21_M1200_0.1uM	1.18001	1.16371	0.354028	Neutral
04_A4071_1.0uM	0.857485	-0.162648	-0.360501	Neutral
06_A8232_10uM	0.845364	-0.445975	0.0926084	Neutral
06_A8363_0.1uM	0.790902	1.11363	-1.52985	Neutral
09_B1367_10uM	1.01454	0.365253	0.139981	Neutral
03_A3750_1.0uM	1.05561	0.217093	0.213321	Neutral
26_C6378_0.1uM	0.870187	0.639038	-0.744303	Neutral
05_A4369_10uM	1.09598	0.519683	0.789638	Neutral
10_B1561_10uM	1.05154	0.449902	0.0929729	Neutral
26_C6402_0.1uM	0.933451	0.574194	-0.323009	Neutral
19_B8711_0.1uM	1.00882	0.0543938	0.420831	Neutral
12_B1735_10uM	0.996631	1.12375	-0.52851	Neutral
18_B5965_1.0uM	0.73121	-0.483214	-0.652092	Neutral
01_A1882_1.0uM	0.855445	-1.71323	0.442429	Neutral
26_C6444_0.1uM	0.981643	0.433333	-0.083842	Neutral
26_C6470_0.1uM	1.05269	0.629594	0.216408	Neutral
13_B1885_0.1uM	0.972758	0.287352	0.113002	Neutral
09_B1450_10uM	1.01062	0.648723	-0.161802	Neutral
01_A2168_0.1uM	0.999295	-0.430122	0.507466	Neutral
06_A8234_0.1uM	0.934632	0.734169	-0.617202	Neutral
10_B1560_10uM	1.05914	-0.0112939	0.281926	Neutral
18_B6149_10uM	0.885343	0.122626	-0.380392	Neutral
22_N1719_0.1uM	1.14094	0.974984	0.561182	Neutral
06_A8205_0.1uM	0.735144	-0.0207178	-0.934813	Neutral
02_A2553_1.0uM	0.993225	0.606151	-0.392145	Neutral
03_A3419_1.0uM	0.712945	-1.18163	-0.470937	Neutral
04_A4050_1.0uM	0.967015	0.796063	-0.523168	Neutral
06_A8364_1.0uM	0.964226	0.698195	-0.36557	Neutral
05_A5573_0.1uM	1.21355	0.4737	1.30164	Neutral
06_A8314_0.1uM	0.496878	-2.23994	-0.8099	Neutral
06_A8335_0.1uM	0.638627	0.318828	-1.60533	Neutral
06_A8325_0.1uM	0.778525	-0.203866	-0.515871	Neutral
17_B3742_1.0uM	0.789489	-0.386614	-0.184859	Neutral
02_A3298_1.0uM	1.2573	1.36925	0.560503	Neutral
22_N1935_0.1uM	1.05455	0.60447	0.268142	Neutral
06_A8356_10uM	0.83227	0.140377	-0.571349	Neutral
13_B1904_10uM	0.750601	-0.563816	-0.304145	Neutral
01_A1229_10uM	0.935211	0.51493	-0.5072	Neutral
03_A3763_0.01uM	0.864087	0.163786	-0.363221	Neutral
14_B2028_0.1uM	0.719512	-0.18658	-1.09956	Neutral
23-24-29_N2131_10uM	1.14146	0.507124	0.963868	Neutral
19_B7687_10uM	0.773052	-1.77978	0.388837	Neutral
26_C6443_10uM	0.993854	0.439769	0.0461518	Neutral
18_B6176_1.0uM	1.02244	0.181007	0.262783	Neutral
17_B4745_0.001uM	0.801954	-0.609988	-0.167411	Neutral
01_A1206_0.1uM	0.968672	0.678456	-0.434283	Neutral
01_A1794_1.0uM	0.833176	-0.965235	0.131294	Neutral
26_C6480_1.0uM	0.890526	0.517026	-0.650137	Neutral
18_B4954_10uM	0.90284	0.36079	-0.420739	Neutral
12_B1839_0.1uM	1.13749	0.415126	0.769433	Neutral
01_A1447_10uM	1.05824	-0.408658	0.672001	Neutral
18_B6012_1.0uM	0.967893	-0.63971	0.651928	Neutral
28_C7106_10uM	0.669689	0.151991	-1.56385	Neutral
03_A4033_1.0uM	1.04499	0.667444	-0.214403	Neutral
28_M1396_0.1uM	0.968109	0.452769	-0.20769	Neutral
06_A8235_0.1uM	0.915488	0.763928	-0.669269	Neutral
18_B4871_0.1uM	1.05869	1.25754	-0.363414	Neutral
12_B1729_1.0uM	0.914368	0.436442	-0.491549	Neutral
16_B2232_0.1uM	1.18365	1.05044	0.564245	Neutral
19_B7587_0.1uM	1.15302	0.303219	1.00348	Neutral
16_B2253_10uM	1.11817	1.18672	0.312342	Neutral
13_B1921_0.1uM	1.03384	0.495585	-0.00102496	Neutral
09_B1341_1.0uM	1.17532	0.473468	0.950316	Neutral
15_B2153_10uM	1.03925	-0.514856	0.91853	Neutral
07_A8446_10uM	1.14782	0.710066	0.689445	Neutral
25_B7854_1.0uM	1.08169	0.719578	0.214417	Neutral
10_B1486_10uM	1.23152	1.18143	0.709492	Neutral
02_A3002_0.1uM	0.958737	-0.187705	0.241911	Neutral
26_C6391_0.1uM	0.86956	1.02636	-0.99206	Neutral
26_C4559_0.1uM	1.07856	1.10706	-0.116834	Neutral
14_B2029_10uM	1.04358	0.291507	0.180954	Neutral
06_A8207_1.0uM	0.888578	0.12536	-0.150753	Neutral
06_A8169_0.1uM	0.668622	-1.70332	-0.206166	Neutral
18_B5904_1.0uM	1.20953	0.959706	0.70293	Neutral
21_M1191_10uM	0.920352	0.0670122	-0.107791	Neutral
18_B5958_10uM	1.05482	-0.209469	0.704984	Neutral
05_A5467_0.1uM	0.686593	-0.874543	-0.35201	Neutral
01_A1296_1.0uM	0.939149	0.141904	-0.466341	Neutral
06_A8391_10uM	1.11305	0.3203	0.8713	Neutral
15_B2059_0.1uM	0.984216	0.318154	0.147427	Neutral
26_C6403_0.1uM	1.11584	0.522072	0.616892	Neutral
26_C6386_10uM	1.11445	0.324028	0.788139	Neutral
02_A3191_0.1uM	0.898652	-0.698849	0.23738	Neutral
18_B6126_10uM	0.941178	0.123951	-0.056636	Neutral
09_B1449_0.1uM	1.20948	0.498026	1.11471	Neutral
02_A3403_1.0uM	1.03538	0.419504	0.150555	Neutral
18_B6155_10uM	0.812101	0.15251	-0.759284	Neutral
26_C6388_0.1uM	0.867775	0.0240479	-0.241647	Neutral
16_B2158_10uM	1.14821	0.740128	0.621632	Neutral
26_C6421_0.1uM	1.08156	0.417795	0.482678	Neutral
12_B1734_0.1uM	0.793168	0.575448	-0.962604	Neutral
06_A8348_1.0uM	0.881011	0.713604	-0.734137	Neutral
04_A4037_1.0uM	0.811207	0.193276	-0.862691	Neutral
12_B1798_10uM	1.04132	1.51991	-0.551509	Neutral
14_B2044_10uM	0.949064	0.558327	-0.370088	Neutral
06_A8410_0.1uM	0.986383	0.2914	0.0640428	Neutral
19_B7684_0.1uM	0.608444	-1.92073	-0.321162	Neutral
09_B1343_0.1uM	1.02967	0.180341	0.44668	Neutral
01_A1664_1.0uM	0.938309	0.0582722	-0.22408	Neutral
02_A3397_0.1uM	0.818548	0.00583611	-0.641409	Neutral
18_B5827_1.0uM	0.62506	-0.85463	-0.924409	Neutral
18_B4964_1.0uM	1.15526	0.99034	0.462489	Neutral
08_B1147_1.0uM	0.714132	0.184769	-1.42104	Neutral
20_C3436_1.0uM	0.739947	0.513901	-1.4075	Neutral
01_A2431_0.01uM	0.956335	0.57637	-0.225487	Neutral
26_C6122_0.1uM	0.777371	0.165738	-0.946072	Neutral
06_A8010_10uM	1.02905	0.921346	-0.141021	Neutral
09_B1365_0.1uM	1.10709	0.47184	0.556503	Neutral
06_A8331_0.1uM	0.991281	-2.37705	1.57674	Neutral
12_B1791_10uM	0.744266	-0.534688	-0.534483	Neutral
02_A2949_10uM	0.889147	-0.0425165	-0.262679	Neutral
01_A1736_1.0uM	1.36425	0.529895	2.01416	Neutral
01_A2171_0.1uM	0.895485	-0.316113	-0.254931	Neutral
26_C6473_10uM	0.990328	0.299865	0.10811	Neutral
06_A8327_1.0uM	0.724449	-1.5982	0.0466268	Neutral
16_B3290_10uM	1.37086	1.15723	1.48875	Neutral
17_B3709_0.01uM	0.885098	0.0272633	-0.325017	Neutral
01_A2510_1.0uM	0.562813	-0.206048	-1.91438	Neutral
04_A4054_0.001uM	0.898009	0.356963	-0.514248	Neutral
10_B1595_1.0uM	0.747442	0.381034	-1.17984	Neutral
06_A8234_1.0uM	1.00864	-0.34617	0.705417	Neutral
12_B1737_0.1uM	0.959202	0.604144	-0.239935	Neutral
06_A8200_1.0uM	0.890334	-0.449141	0.0718565	Neutral
02_A3007_0.01uM	1.05473	-0.212299	0.881407	Neutral
02_A3384_0.1uM	0.750401	-0.185133	-1.05657	Neutral
10_B1551_10uM	0.776253	-0.105488	-1.00453	Neutral
10_B1465_10uM	0.873054	0.101584	-0.422195	Neutral
26_C6419_0.1uM	0.971827	0.416852	-0.0162452	Neutral
21_C6279_1.0uM	0.957853	0.482217	-0.273862	Neutral
06_A8369_1.0uM	1.04029	0.64071	0.252195	Neutral
28_C7045_10uM	0.970698	0.709973	-0.26931	Neutral
06_A8219_10uM	0.462378	-1.87233	-1.08885	Neutral
28_C7080_10uM	1.1327	1.18919	0.304279	Neutral
06_A8316_0.1uM	0.924222	1.02423	-0.877366	Neutral
06_A8236_0.1uM	0.928665	1.02415	-0.681665	Neutral
07_A8452_1.0uM	1.12249	0.751133	0.539556	Neutral
16_B2224_10uM	1.28863	1.13168	1.13157	Neutral
06_A8409_0.1uM	0.923868	0.69061	-0.485553	Neutral
10_B1575_1.0uM	1.05604	0.226775	0.248228	Neutral
09_B1358_0.1uM	1.06112	0.456738	0.298768	Neutral
09_B1407_0.1uM	0.948588	-0.0662734	0.154411	Neutral
17_B4669_10uM	0.892109	0.702877	-0.685779	Neutral
01_A2514_0.1uM	0.858216	-0.411854	-0.234744	Neutral
21_N1304_10uM	0.988601	0.761289	-0.231891	Neutral
10_B1482_10uM	1.42666	1.33397	1.64703	Neutral
19_B7903_0.1uM	0.941282	0.198369	-0.111229	Neutral
25_A3317_0.1uM	0.793397	-1.33873	0.188021	Neutral
06_A8408_0.1uM	1.02383	0.56191	0.149917	Neutral
27_C6483_1.0uM	1.06071	0.612236	0.0857229	Neutral
25_B1873_0.1uM	1.01802	0.460433	-0.0609485	Neutral
21_N1359_1.0uM	1.10296	1.30378	-0.00706527	Neutral
12_B1821_0.1uM	1.022	0.687818	-0.00317858	Neutral
16_B2271_1.0uM	1.31953	1.29176	1.28257	Neutral
21_N1360_10uM	1.23456	1.39958	0.596066	Neutral
06_A8404_10uM	0.721322	-0.157803	-0.986307	Neutral
21_C6207_0.1uM	1.02081	0.677436	-0.0323688	Neutral
08_A8548_1.0uM	0.252545	-3.69112	-1.43727	Neutral
19_B8664_0.1uM	0.870041	-0.289175	-0.164935	Neutral
09_B1454_1.0uM	0.906766	-0.0376454	-0.065655	Neutral
14_B1951_1.0uM	1.11637	0.765594	0.397323	Neutral
21_C6283_10uM	0.966294	0.0921908	0.116871	Neutral
06_A8348_0.1uM	0.991042	1.18857	-0.54659	Neutral
28_M1201_10uM	1.4849	1.64646	1.80019	Neutral
02_A2614_0.001uM	0.931418	0.394944	-0.242167	Neutral
18_B6156_1.0uM	0.726522	-0.519419	-0.738242	Neutral
22_N1790_0.01uM	0.890084	0.19858	-0.48762	Neutral
18_B5868_10uM	0.865907	-0.36867	-0.242991	Neutral
12_B1790_0.1uM	0.75567	0.369112	-1.10223	Neutral
14_B2037_10uM	1.12245	0.76161	0.506908	Neutral
09_B1376_0.1uM	0.989232	0.186078	0.122941	Neutral
06_A8311_10uM	1.1294	0.729122	0.619607	Neutral
17_B3518_10uM	0.976603	-0.0319935	0.623861	Neutral
16_B2291_10uM	1.20602	0.901489	0.86522	Neutral
07_A8424_10uM	1.16358	0.955284	0.690662	Neutral
20_C3644_10uM	0.815976	-0.330619	-0.222309	Neutral
16_B2225_10uM	0.580641	-0.403559	-1.59752	Neutral
27_C6790_10uM	1.08534	0.756446	0.38756	Neutral
18_B6472_1.0uM	0.82285	-0.220896	-0.377832	Neutral
12_B1823_0.1uM	0.896452	0.479932	-0.546127	Neutral
02_A2877_0.001uM	0.964555	0.01219	0.141572	Neutral
06_A8362_0.1uM	0.918447	0.590925	-0.489861	Neutral
12_B1805_0.1uM	0.797011	0.321897	-0.968264	Neutral
04_A4347_1.0uM	0.893065	0.592597	-0.953497	Neutral
21_N1382_0.1uM	1.08469	1.55882	-0.569668	Neutral
05_A4369_0.1uM	1.35138	0.642555	1.96064	Neutral
10_B1472_10uM	0.996174	0.88279	-0.204956	Neutral
12_B1736_10uM	0.950454	1.37662	-1.02029	Neutral
14_B1971_10uM	0.733056	-0.345241	-0.718678	Neutral
06_A8388_1.0uM	0.891285	0.421973	-0.415096	Neutral
28_C7123_1.0uM	0.950406	1.22452	-0.570025	Neutral
02_A3383_1.0uM	0.845025	-0.117381	-0.681164	Neutral
02_A3007_0.001uM	0.895259	0.0070673	-0.213384	Neutral
14_B1960_10uM	0.906957	0.4606	-0.387085	Neutral
06_A8397_10uM	0.880052	0.357492	-0.429689	Neutral
18_B6128_1.0uM	0.73821	-0.672321	-0.687086	Neutral
09_B1382_0.1uM	0.972184	0.366416	-0.158474	Neutral
03_A3820_1.0uM	1.00545	0.836593	-0.490119	Neutral
06_A8378_10uM	0.967956	-0.186671	0.406366	Neutral
21_N1272_0.1uM	0.901935	-0.0875522	-0.295777	Neutral
02_A3359_0.1uM	1.04436	-0.309361	0.559819	Neutral
15_B2065_1.0uM	0.855653	-0.393091	0.120629	Neutral
06_A8408_1.0uM	1.21937	1.15956	0.76505	Neutral
12_B1747_10uM	1.02638	1.77431	-0.819431	Neutral
09_B1386_10uM	1.14699	1.73451	-0.186262	Neutral
04_A4040_10uM	0.953103	-0.141262	-0.163772	Neutral
06_A8171_0.1uM	0.738508	-0.100287	-0.836406	Neutral
10_B1539_0.1uM	0.889939	0.613613	-0.789731	Neutral
19_B7684_0.01uM	1.01019	0.391627	0.0552049	Neutral
14_B1986_0.1uM	1.01878	0.0405421	0.382796	Neutral
25_B1794_10uM	0.994344	0.520554	-0.103753	Neutral
10_B1593_10uM	1.21325	1.19717	0.520434	Neutral
21_C6160_0.1uM	1.05602	0.583423	0.112851	Neutral
04_A4110_0.001uM	0.865021	0.22832	-0.620423	Neutral
12_B1790_10uM	0.935252	1.94294	-1.59737	Neutral
25_A3873_0.1uM	0.864179	-0.0454142	-0.618723	Neutral
12_B1797_0.1uM	0.961598	0.70717	-0.314816	Neutral
18_B4950_10uM	0.83362	-0.0726185	-0.393742	Neutral
26_C6469_0.1uM	0.938658	0.855128	-0.513292	Neutral
25_B7960_0.1uM	0.988485	0.755224	-0.364551	Neutral
13_B1884_1.0uM	0.918462	0.0659473	-0.0969514	Neutral
09_B1457_10uM	0.921488	0.121756	-0.117731	Neutral
26_C5518_1.0uM	0.864362	0.238957	-0.569862	Neutral
09_B1445_1.0uM	0.912282	0.247691	-0.16948	Neutral
01_A1206_10uM	0.876609	0.861776	-1.27908	Neutral
18_B6189_10uM	0.802794	0.32363	-1.07249	Neutral
28_C7068_10uM	0.801813	0.701874	-1.13019	Neutral
06_A8379_10uM	0.817658	-0.0640912	-0.530282	Neutral
26_C6434_0.1uM	0.798854	1.01375	-1.26175	Neutral
06_A8392_1.0uM	1.14985	0.356965	1.01714	Neutral
07_A8508_0.1uM	0.954291	0.226826	0.062473	Neutral
13_B1919_0.1uM	0.858903	0.326074	-0.581532	Neutral
16_B2218_1.0uM	1.12193	0.776285	0.592367	Neutral
18_B5864_0.1uM	0.914433	0.198741	-0.295639	Neutral
27_C6776_1.0uM	0.970434	0.388602	-0.217918	Neutral
27_C6485_0.1uM	0.953014	-0.151531	0.145624	Neutral
12_B1835_0.1uM	0.837689	-0.462186	-0.177416	Neutral
13_B1944_1.0uM	1.06147	0.145923	0.391202	Neutral
05_A4357_0.1uM	1.04903	0.0508124	0.618171	Neutral
21_M1387_1.0uM	0.811034	0.557763	-1.01076	Neutral
09_B1448_1.0uM	1.031	0.350056	0.279462	Neutral
21_C6124_10uM	0.961557	0.691238	-0.400154	Neutral
21_C6124_1.0uM	1.16126	1.0171	0.403649	Neutral
06_A8370_0.1uM	0.748693	0.560468	-1.27542	Neutral
07_A8435_10uM	1.16127	0.929253	0.697837	Neutral
19_B7845_0.1uM	0.923647	0.134085	-0.117102	Neutral
13_B1913_0.1uM	0.913585	0.352197	-0.312027	Neutral
05_A4368_0.1uM	1.10843	0.250445	0.994688	Neutral
16_B2166_1.0uM	1.05695	0.912076	0.127982	Neutral
09_B1452_1.0uM	1.07529	0.580134	0.468681	Neutral
03_A4031_1.0uM	0.779794	-0.0157307	-1.14683	Neutral
28_M1303_1.0uM	0.823771	0.849466	-1.11098	Neutral
03_A3564_10uM	1.00599	0.332686	0.0436859	Neutral
18_B6126_1.0uM	0.975628	0.488052	0.0751773	Neutral
21_N1358_1.0uM	1.16056	1.39842	0.264858	Neutral
26_C6381_0.1uM	0.806587	0.140951	-0.779023	Neutral
04_A4098_0.01uM	0.872141	0.195247	-0.429332	Neutral
19_B7907_0.1uM	1.00638	0.578049	-0.0639799	Neutral
18_B5846_1.0uM	0.981076	0.497862	-0.166746	Neutral
17_B3709_0.001uM	0.929688	0.466726	-0.476339	Neutral
15_B2106_0.1uM	1.14021	1.51054	-0.122486	Neutral
27_C6517_1.0uM	0.972188	0.599465	-0.510677	Neutral
19_B8225_0.1uM	0.911855	-0.077176	-0.027129	Neutral
06_A8205_1.0uM	1.03687	0.644504	0.310132	Neutral
06_A8317_1.0uM	0.769222	0.232971	-0.834981	Neutral
27_C6864_10uM	1.06951	0.922869	0.282305	Neutral
19_B7866_0.1uM	1.02578	0.39657	0.127061	Neutral
16_B3283_1.0uM	1.13757	0.829996	0.617201	Neutral
27_C6526_0.1uM	0.90657	0.339426	-0.546423	Neutral
04_A4326_1.0uM	0.935717	0.661395	-0.608949	Neutral
13_B1915_10uM	0.824898	-0.548611	-0.241649	Neutral
06_A8321_1.0uM	0.836986	0.177383	-0.456872	Neutral
09_B1399_0.1uM	0.930228	-0.431546	0.224883	Neutral
19_B8679_0.1uM	0.78494	-0.0776541	-0.677165	Neutral
09_B1447_1.0uM	1.10215	0.272032	0.754933	Neutral
19_B8668_0.1uM	0.928115	0.133959	-0.113253	Neutral
03_A3781_0.1uM	0.915905	-0.25338	0.0523348	Neutral
09_B1352_0.1uM	1.00967	0.267305	0.159679	Neutral
06_A8327_0.1uM	1.05606	0.234692	0.622315	Neutral
12_B1820_1.0uM	0.949724	0.24115	-0.115782	Neutral
07_A8475_10uM	0.846036	0.256973	-0.610988	Neutral
02_A2852_10uM	1.10402	0.663228	0.411591	Neutral
06_A8397_1.0uM	0.99129	0.225181	0.158561	Neutral
05_A4390_10uM	0.918108	-0.0896365	0.193322	Neutral
23-24-29_N2250_1.0uM	0.899144	-0.718948	0.650743	Neutral
12_B1787_0.1uM	0.936135	0.491593	-0.30498	Neutral
13_B1936_0.1uM	1.0584	0.711273	0.29842	Neutral
21_C6249_1.0uM	0.89232	0.415514	-0.426812	Neutral
12_B1767_1.0uM	0.992397	0.792012	-0.221701	Neutral
03_A3767_1.0uM	0.854554	0.779001	-1.20856	Neutral
13_B1932_1.0uM	0.911927	-0.042591	-0.163427	Neutral
14_B2008_0.1uM	0.989599	0.222242	0.094655	Neutral
05_A4359_10uM	1.0749	0.566881	0.623913	Neutral
06_A8386_0.1uM	0.772862	0.712264	-1.21035	Neutral
16_B2216_10uM	1.00845	0.91819	-0.27242	Neutral
08_A8648_0.1uM	0.863054	0.492962	-0.650192	Neutral
26_C6369_1.0uM	0.806842	-0.551259	-0.142115	Neutral
21_M1191_0.1uM	0.919623	0.168212	-0.484328	Neutral
13_B1859_10uM	0.944875	0.696794	-0.520115	Neutral
27_C6550_10uM	1.05661	0.452353	0.400509	Neutral
07_A8455_10uM	1.05203	0.51132	0.293759	Neutral
12_B1728_1.0uM	0.931979	0.110049	-0.191606	Neutral
25_A2600_1.0uM	0.635624	-0.0571457	-1.3871	Neutral
20_C3278_10uM	1.36483	1.37841	1.29327	Neutral
05_A4383_1.0uM	0.916799	0.159565	-0.0358994	Neutral
27_C6503_10uM	0.97595	0.5248	-0.0895111	Neutral
16_B3234_0.1uM	1.26779	1.30879	0.86499	Neutral
04_A4110_0.01uM	0.881036	0.0851294	-0.305186	Neutral
12_B1825_1.0uM	0.983156	0.84147	-0.406392	Neutral
08_A8536_1.0uM	1.06512	0.0185157	0.658515	Neutral
21_C6171_1.0uM	0.950792	0.00893654	-0.0675092	Neutral
13_B1844_1.0uM	0.965128	0.353068	-0.036674	Neutral
02_A3348_10uM	1.05451	0.571213	0.185595	Neutral
16_B2207_1.0uM	1.24684	0.915847	1.08609	Neutral
09_B1449_10uM	1.04078	0.87094	-0.137709	Neutral
18_B6068_1.0uM	0.817723	-0.16035	-0.520692	Neutral
21_C6178_1.0uM	1.03663	0.586771	0.132057	Neutral
12_B1744_1.0uM	0.993802	0.788821	-0.362841	Neutral
13_B1943_10uM	1.02645	0.0716208	0.345923	Neutral
26_C6435_0.1uM	0.920277	0.216663	-0.251324	Neutral
26_C6407_10uM	1.00461	2.91253	-2.35678	Neutral
14_B2037_1.0uM	1.04114	1.13398	0.0157609	Neutral
22_N1827_10uM	0.889825	0.0754785	-0.0705054	Neutral
12_B1838_0.1uM	0.959617	0.484946	-0.185027	Neutral
13_B1880_1.0uM	0.994197	0.115259	0.239579	Neutral
26_C6438_0.1uM	0.967711	1.08408	-0.462962	Neutral
11_B1709_0.1uM	0.872939	0.198313	-0.533802	Neutral
03_A4014_0.1uM	1.27295	0.967488	1.20636	Neutral
02_A3005_1.0uM	1.06024	0.314921	0.49261	Neutral
18_B5958_1.0uM	0.848234	-0.130104	-0.124943	Neutral
19_B8671_0.1uM	0.943034	0.00678136	-0.0707906	Neutral
12_B1829_0.1uM	1.00432	0.412316	0.0555533	Neutral
03_A3888_1.0uM	0.731732	0.25531	-1.69098	Neutral
12_B1817_0.1uM	0.941655	0.381175	-0.217649	Neutral
18_B6329_0.1uM	1.11849	0.91987	0.251627	Neutral
26_C6471_0.1uM	1.11149	1.1569	0.0590304	Neutral
12_B1817_1.0uM	0.99593	0.405939	0.0706812	Neutral
10_B1469_1.0uM	0.979186	0.262276	-0.0277403	Neutral
07_A8497_10uM	1.30987	0.843845	1.45232	Neutral
16_B2288_1.0uM	1.20006	0.892156	0.944696	Neutral
26_C6478_0.1uM	1.26034	0.993877	1.01091	Neutral
11_B1607_10uM	0.82657	-1.5237	0.54894	Neutral
18_B6452_0.1uM	0.414145	-0.711899	-2.23919	Neutral
26_C6470_10uM	0.842847	-0.180599	-0.483472	Neutral
13_B1943_1.0uM	1.03843	0.233685	0.36343	Neutral
19_B7617_0.1uM	0.838447	0.020478	-0.555195	Neutral
09_B1388_0.1uM	1.03039	0.47465	0.258705	Neutral
02_A3403_10uM	0.925822	0.37282	-0.34585	Neutral
26_C6406_0.1uM	0.813208	-0.0214015	-0.571738	Neutral
05_A4407_0.001uM	0.947439	0.373273	-0.191875	Neutral
11_B1691_0.1uM	1.02833	0.611828	-0.0382819	Neutral
26_C6455_10uM	0.994864	0.566911	-0.112261	Neutral
18_B6149_1.0uM	0.70082	-1.12711	-0.688745	Neutral
19_B7910_0.1uM	1.04849	0.806479	0.0240352	Neutral
16_B2221_1.0uM	1.06606	0.942321	0.215351	Neutral
21_N1327_0.1uM	1.18649	1.34552	0.257225	Neutral
25_B7262_1.0uM	0.63703	-0.756466	-0.784818	Neutral
19_B7687_1.0uM	0.647578	-1.64333	-0.219322	Neutral
16_B2274_10uM	0.98346	1.1866	-0.423086	Neutral
02_A3278_10uM	0.813847	-0.0344789	-0.587197	Neutral
26_C5443_1.0uM	1.01031	0.964877	-0.323185	Neutral
06_A8010_0.1uM	0.995025	0.746671	-0.160144	Neutral
09_B1382_1.0uM	1.01243	0.161353	0.249861	Neutral
19_B8714_0.1uM	0.839477	-0.268142	-0.187246	Neutral
07_A8459_10uM	0.902207	0.248574	-0.316948	Neutral
19_B7901_0.1uM	0.847148	-0.0554637	-0.442097	Neutral
05_A5926_10uM	1.03302	0.319247	0.535876	Neutral
09_B1386_1.0uM	0.988122	0.400412	0.022784	Neutral
14_B1977_10uM	0.797156	-0.453097	-0.379288	Neutral
01_A1447_0.1uM	0.931114	0.829264	-0.577776	Neutral
23-24-29_N2182_10uM	0.959431	0.963107	-0.35036	Neutral
10_B1470_1.0uM	0.986279	0.783664	-0.16917	Neutral
28_M1214_1.0uM	0.62535	0.231536	-1.82483	Neutral
10_B1592_10uM	0.991241	0.782278	-0.252702	Neutral
12_B1758_1.0uM	0.864385	0.623916	-0.778694	Neutral
22_N1504_0.001uM	0.861977	-0.324181	-0.0779211	Neutral
09_B1368_0.1uM	0.977556	0.254411	0.127331	Neutral
13_B1900_0.1uM	0.94364	0.3033	-0.112884	Neutral
21_N1369_10uM	1.35172	1.48346	1.11642	Neutral
23-24-29_N2095_1.0uM	1.09669	1.34053	-0.0728606	Neutral
19_B7226_10uM	1.00948	-0.0109542	0.559828	Neutral
03_A3765_0.1uM	0.770409	-0.634386	-0.245032	Neutral
25_B8486_10uM	1.02859	0.920333	0.025838	Neutral
06_A8232_0.1uM	1.04084	0.717656	0.220417	Neutral
22_N1704_0.1uM	1.06278	0.428596	0.365702	Neutral
25_B3209_10uM	0.991497	-0.0134174	0.500833	Neutral
12_B1764_0.1uM	0.932496	0.37489	-0.288473	Neutral
27_C6646_1.0uM	0.943217	0.512139	-0.365163	Neutral
16_B2162_0.1uM	0.795495	-0.247474	-0.679686	Neutral
19_C3119_0.1uM	1.01905	0.0792444	0.489249	Neutral
06_A8381_1.0uM	1.01318	0.200024	0.353447	Neutral
22_N1838_10uM	0.776093	-0.855066	-0.13368	Neutral
04_A4052_1.0uM	0.766931	0.00942713	-1.01373	Neutral
18_B6472_0.1uM	0.837052	0.0120714	-0.387821	Neutral
15_B2143_10uM	1.01515	-0.0431838	0.46321	Neutral
06_A8386_1.0uM	1.06604	0.62662	0.372685	Neutral
14_B2049_10uM	0.965375	0.477906	-0.241593	Neutral
06_A8369_0.1uM	0.839375	1.08389	-1.23487	Neutral
20_C5297_10uM	0.882551	-0.679001	0.447981	Neutral
18_B6029_0.1uM	0.883857	-0.0979071	-0.220021	Neutral
12_B1810_0.1uM	0.911152	0.419601	-0.455684	Neutral
19_B7261_0.1uM	0.924292	-0.505325	0.487415	Neutral
09_B1398_1.0uM	1.00967	0.180243	0.195903	Neutral
18_B5958_0.1uM	0.97392	0.369443	-0.263992	Neutral
12_B1774_10uM	0.950538	1.09626	-0.660841	Neutral
02_A3388_0.1uM	1.12884	0.665708	0.555928	Neutral
27_C6781_0.1uM	1.01225	0.898858	-0.40876	Neutral
09_B1419_0.1uM	0.990434	0.074351	0.313017	Neutral
26_C6407_1.0uM	0.982751	0.828687	-0.398903	Neutral
26_C6398_0.1uM	0.865101	0.223816	-0.63548	Neutral
27_C6503_0.1uM	0.917909	0.261586	-0.3247	Neutral
02_A2517_1.0uM	0.943497	0.637118	-0.492671	Neutral
05_A5938_1.0uM	0.626211	-0.620852	-0.891121	Neutral
22_N1500_10uM	1.06403	0.992551	0.054838	Neutral
09_B1344_1.0uM	0.962675	0.384083	-0.000564674	Neutral
06_A8210_0.01uM	0.626032	-0.483768	-1.59976	Neutral
28_C7022_0.1uM	0.93055	0.25669	-0.196324	Neutral
21_C6113_0.1uM	1.02158	0.171945	0.229933	Neutral
12_B1772_0.1uM	1.00137	-0.132808	0.457526	Neutral
13_B1885_1.0uM	0.830956	-0.0539124	-0.38822	Neutral
04_A4348_1.0uM	0.761975	0.425324	-1.28654	Neutral
02_A3233_0.1uM	1.1811	1.02388	0.67419	Neutral
19_B7849_0.1uM	0.981585	0.433046	-0.00716664	Neutral
27_C6638_0.1uM	0.980106	0.88262	-0.540156	Neutral
04_A4054_0.01uM	1.06014	0.621645	0.183032	Neutral
19_B7226_0.1uM	0.942058	-0.2619	0.277928	Neutral
26_C6385_0.1uM	0.977651	0.555787	-0.204451	Neutral
08_B1092_0.1uM	1.05182	0.196002	0.503085	Neutral
07_A8527_10uM	0.99568	0.738807	-0.204062	Neutral
14_B1991_10uM	0.773887	-0.0358418	-0.732661	Neutral
19_B8631_10uM	1.03805	-0.0303959	0.658944	Neutral
09_B1350_1.0uM	1.04222	-0.116232	0.57735	Neutral
06_A8387_0.1uM	0.779864	0.230961	-0.873921	Neutral
26_C5518_0.01uM	0.875715	-0.42581	0.155318	Neutral
21_C6190_0.1uM	0.968205	0.367233	-0.025758	Neutral
07_A8504_1.0uM	1.11363	0.0698885	1.10067	Neutral
09_B1343_1.0uM	0.850452	0.333113	-0.469054	Neutral
01_A1805_10uM	0.81511	0.437603	-0.731826	Neutral
12_B1807_0.1uM	0.950257	0.278911	-0.0217926	Neutral
11_B1616_0.1uM	1.03922	0.962403	-0.14097	Neutral
06_A8247_0.1uM	0.803911	0.61407	-1.07108	Neutral
13_B1940_10uM	0.897555	-0.0702819	-0.170765	Neutral
26_C5652_10uM	0.891133	-0.551202	0.00324426	Neutral
22_N1503_0.1uM	0.934895	0.419316	-0.239295	Neutral
17_B4748_0.1uM	0.79968	0.139762	-0.984504	Neutral
26_C6458_0.1uM	0.870379	0.484907	-0.613071	Neutral
18_B6148_0.1uM	1.24332	0.99128	0.946169	Neutral
08_A8540_1.0uM	0.693051	-0.435737	-1.14424	Neutral
09_B1365_1.0uM	1.15241	0.64827	0.755563	Neutral
04_A4092_0.001uM	0.977648	0.337728	-0.137633	Neutral
06_A8390_0.1uM	0.753514	0.0583964	-0.992543	Neutral
12_B1766_0.1uM	0.915208	0.255582	-0.284628	Neutral
22_N2085_0.1uM	1.00421	0.0873078	0.166684	Neutral
23-24-29_N1600_0.1uM	1.10927	0.509397	0.598202	Neutral
16_B2280_10uM	1.21542	0.960615	0.769782	Neutral
26_C6424_0.1uM	1.00038	0.37121	0.107568	Neutral
14_B2043_0.1uM	0.941252	0.389786	-0.360897	Neutral
04_A4176_10uM	0.89126	-0.229115	-0.176192	Neutral
12_B1766_10uM	0.930636	0.695611	-0.571871	Neutral
27_C6524_1.0uM	0.987352	0.278879	-0.0694626	Neutral
09_B1332_0.1uM	1.08415	0.85967	0.243532	Neutral
22_N1778_0.1uM	1.15658	0.828908	0.594535	Neutral
27_C6713_0.1uM	0.922895	-0.135268	-0.158367	Neutral
12_B1811_1.0uM	1.01682	0.329113	0.24014	Neutral
06_A8390_1.0uM	0.747143	0.0364724	-0.922231	Neutral
08_A8542_0.1uM	0.961155	0.755036	-0.374648	Neutral
28_C6885_10uM	0.904565	0.65611	-0.674685	Neutral
22_N1862_1.0uM	1.00296	0.60776	-0.154225	Neutral
12_B1785_0.1uM	0.909749	0.590273	-0.496271	Neutral
16_B3267_10uM	1.10547	0.956959	0.283649	Neutral
22_N1613_1.0uM	1.06346	0.515559	0.204499	Neutral
26_C6479_1.0uM	0.854978	0.599406	-0.809072	Neutral
16_B3234_1.0uM	0.94009	0.901189	-0.59717	Neutral
06_A8364_10uM	0.94876	0.406517	-0.0500217	Neutral
13_B1850_10uM	0.994637	0.999054	-0.242389	Neutral
21_N1390_1.0uM	1.04283	0.80267	-0.123892	Neutral
23-24-29_N1831_10uM	0.986495	-0.13776	0.503677	Neutral
01_A1435_10uM	0.966359	-0.178031	0.169998	Neutral
26_C6387_0.1uM	1.01104	0.430566	-0.0265432	Neutral
02_A3151_0.1uM	1.44857	1.57656	1.71139	Neutral
03_A3405_1.0uM	0.968378	0.457347	-0.269894	Neutral
19_B7870_1.0uM	0.834819	0.396094	-0.913731	Neutral
06_A8364_0.1uM	0.944611	0.795058	-0.476444	Neutral
02_A3021_1.0uM	0.885923	0.729444	-0.877206	Neutral
25_B1215_0.1uM	0.926034	0.0745072	-0.149734	Neutral
01_A2133_0.1uM	0.817285	-0.613229	-0.427021	Neutral
04_A4353_0.1uM	0.883222	-0.122649	-0.30283	Neutral
23-24-29_N2570_10uM	0.787233	-1.06779	0.230259	Neutral
21_C6326_1.0uM	0.837834	0.712805	-0.916889	Neutral
06_A8347_0.1uM	0.919815	0.859598	-0.549666	Neutral
07_A8449_10uM	1.18141	0.894248	0.733932	Neutral
03_A3966_0.001uM	0.944546	-0.00215646	0.16558	Neutral
06_A8378_0.1uM	1.06179	0.769889	0.272194	Neutral
26_C5222_1.0uM	0.858266	0.707056	-0.959655	Neutral
02_A3313_10uM	1.10612	0.328103	0.807234	Neutral
14_B2036_10uM	1.05841	0.194503	0.333739	Neutral
08_A8540_0.1uM	0.873248	0.69716	-0.933526	Neutral
23-24-29_N2250_10uM	1.01914	-0.831501	1.19094	Neutral
06_A8369_10uM	0.983939	0.682039	-0.0910578	Neutral
02_A3003_0.1uM	1.05071	-0.270468	0.676033	Neutral
03_A4012_1.0uM	1.00331	1.04815	-0.793039	Neutral
06_A8010_1.0uM	1.00575	0.835054	-0.268352	Neutral
13_B1929_0.1uM	0.788058	-0.0427924	-0.823406	Neutral
04_A4092_0.01uM	0.899328	0.233216	-0.294924	Neutral
05_A5399_0.1uM	1.10798	0.25314	0.937828	Neutral
16_B2158_1.0uM	1.15068	1.16009	0.51984	Neutral
06_A8333_1.0uM	1.20303	0.188989	1.45731	Neutral
27_C6712_10uM	1.15726	0.684951	0.720535	Neutral
09_B1331_1.0uM	1.11056	1.00341	0.305334	Neutral
28_M1280_0.1uM	0.802502	0.714974	-0.971015	Neutral
18_B6022_10uM	0.983065	0.419446	-0.0834452	Neutral
05_A4363_1.0uM	1.01792	-0.00959375	0.666463	Neutral
08_B1283_0.1uM	1.01281	0.90548	-0.249087	Neutral
07_A8523_10uM	1.05667	0.413739	0.303457	Neutral
12_B1731_1.0uM	1.05562	0.853088	-0.000785324	Neutral
06_A8255_1.0uM	0.848268	0.119687	-0.317552	Neutral
06_A8360_1.0uM	0.946053	0.329532	-0.0979707	Neutral
03_A3952_1.0uM	0.814288	-0.26503	-0.779591	Neutral
13_B1917_10uM	0.904491	-0.0200705	-0.197802	Neutral
21_C6135_1.0uM	0.831717	-0.0172235	-0.687608	Neutral
16_B2237_1.0uM	1.14197	1.2928	0.448699	Neutral
21_N1304_0.1uM	0.831925	0.527889	-1.01463	Neutral
27_C6789_10uM	0.991494	0.67957	-0.169947	Neutral
06_A8381_0.1uM	0.926754	0.97071	-0.672697	Neutral
06_A8351_10uM	0.699357	0.173949	-1.26109	Neutral
12_B1811_0.1uM	0.980064	0.877622	-0.289488	Neutral
26_C6469_10uM	1.00642	0.700985	-0.128085	Neutral
21_C6244_0.1uM	1.1905	1.03065	0.58819	Neutral
03_A4012_0.1uM	0.899801	-0.303428	-0.0719415	Neutral
14_B2041_10uM	0.879984	0.208064	-0.42454	Neutral
02_A3324_0.001uM	0.972094	0.602637	-0.239997	Neutral
19_B8316_1.0uM	0.949889	0.855748	-0.609852	Neutral
26_C6478_10uM	0.915597	-0.133482	-0.0460471	Neutral
25_B1794_0.1uM	1.0118	0.507693	0.0963732	Neutral
12_B1814_0.1uM	0.890541	0.583862	-0.566576	Neutral
10_B1602_0.1uM	0.791348	0.135302	-0.923214	Neutral
09_B1389_1.0uM	1.00409	0.214046	0.288666	Neutral
20_C3509_10uM	0.986234	-0.000571788	0.297703	Neutral
19_B7705_0.1uM	0.925496	-0.0449784	0.00807737	Neutral
06_A8363_10uM	0.861487	0.72911	-0.699478	Neutral
21_C6206_0.1uM	0.789714	0.0192363	-1.0417	Neutral
05_A5065_1.0uM	1.11458	0.447561	0.917678	Neutral
12_B1792_10uM	0.936416	1.19483	-0.912899	Neutral
28_M1180_0.1uM	1.00288	0.445509	0.00877581	Neutral
13_B1910_1.0uM	0.815534	-0.0778228	-0.659756	Neutral
26_C6371_10uM	0.982984	-0.173226	0.360123	Neutral
25_B3263_1.0uM	0.921048	0.796536	-0.59794	Neutral
26_C6446_0.1uM	0.970399	0.414308	-0.132484	Neutral
09_B1440_1.0uM	0.972419	0.35417	-0.0241576	Neutral
18_B5854_10uM	0.73651	-0.131473	-0.807335	Neutral
26_C6367_1.0uM	0.913397	0.660096	-0.652385	Neutral
19_B8606_0.1uM	0.75851	-0.313317	-0.664131	Neutral
18_B6526_10uM	0.607645	-0.552516	-1.32357	Neutral
10_B1553_1.0uM	0.769456	0.0647805	-0.953919	Neutral
06_A8245_1.0uM	0.637783	0.120528	-1.51085	Neutral
04_A4323_1.0uM	0.89757	-0.0340755	-0.185839	Neutral
02_A3316_0.1uM	1.0603	0.649312	0.187819	Neutral
08_B1330_0.1uM	0.948602	0.681331	-0.406834	Neutral
06_A8404_1.0uM	1.01453	0.794013	-0.103103	Neutral
06_A8392_10uM	1.10452	0.644333	0.562543	Neutral
15_B2143_1.0uM	0.891934	0.678852	-0.432092	Neutral
06_A8334_0.1uM	1.00103	0.549473	0.0809874	Neutral
16_B2213_1.0uM	1.02711	0.965441	-0.0212522	Neutral
20_C5108_0.1uM	1.05929	0.0885187	0.729856	Neutral
27_C6634_0.1uM	1.06459	0.337593	0.383975	Neutral
26_C6458_10uM	1.0368	0.254824	0.298594	Neutral
06_A8402_1.0uM	0.839906	1.01201	-1.13298	Neutral
09_B1391_10uM	1.04671	1.16231	-0.424166	Neutral
09_B1417_1.0uM	0.938628	-0.253799	0.252091	Neutral
05_A4366_10uM	1.11957	0.569939	0.772755	Neutral
19_B8714_1.0uM	0.921014	0.227881	-0.273748	Neutral
06_A8218_0.1uM	1.04022	-0.272457	0.808879	Neutral
05_A5511_10uM	1.13745	0.57149	0.957051	Neutral
06_A8355_10uM	0.904972	0.187646	-0.138459	Neutral
12_B1816_10uM	0.907109	1.68519	-1.43417	Neutral
26_C6131_1.0uM	1.02886	0.656099	-0.0672385	Neutral
10_B1599_0.1uM	0.736366	-0.323751	-1.08157	Neutral
18_B4888_1.0uM	1.04063	0.530829	0.165877	Neutral
06_A8335_1.0uM	0.668293	-0.982407	-0.535198	Neutral
12_B1827_10uM	1.05828	1.2196	-0.260903	Neutral
13_B1939_0.1uM	0.833567	0.618309	-1.0118	Neutral
27_C6781_10uM	1.06355	0.440866	0.358636	Neutral
05_A4368_10uM	1.28679	0.804501	1.57529	Neutral
02_A3162_10uM	1.35129	1.21437	1.31603	Neutral
18_B6140_1.0uM	1.0489	0.594449	0.125748	Neutral
09_B1351_1.0uM	1.06297	0.451278	0.353601	Neutral
12_B1812_10uM	0.983862	1.57559	-0.889078	Neutral
05_A5639_10uM	0.782862	0.0914019	-0.601127	Neutral
22_N1669_10uM	1.05197	1.07211	-0.157673	Neutral
18_B4965_1.0uM	0.716918	0.0329868	-1.20414	Neutral
08_B1330_1.0uM	1.02483	1.021	-0.299794	Neutral
13_B1911_1.0uM	1.00701	0.238089	0.119842	Neutral
09_B1378_0.1uM	0.835865	-0.230423	-0.461011	Neutral
15_B2140_1.0uM	1.04063	0.197539	0.265325	Neutral
03_A3496_1.0uM	1.04948	0.544035	-0.0559628	Neutral
03_A3551_0.1uM	0.848085	-0.526708	-0.21303	Neutral
09_B1340_0.1uM	0.957789	0.428844	-0.223321	Neutral
16_B2236_1.0uM	1.12668	0.874583	0.503028	Neutral
19_B7684_10uM	0.796428	-1.76229	0.504858	Neutral
16_B2283_0.1uM	1.00293	0.591574	-0.0387465	Neutral
25_A8184_0.1uM	0.844732	0.283127	-0.774999	Neutral
05_A4357_1.0uM	1.00352	0.152016	0.4519	Neutral
16_B2232_1.0uM	1.1677	1.10246	0.654212	Neutral
12_B1767_10uM	0.985875	0.152817	0.027071	Neutral
21_C6326_0.1uM	0.993154	-0.00903262	0.225034	Neutral
02_A3153_10uM	0.952926	0.219502	-0.284474	Neutral
26_C6383_1.0uM	0.914651	0.641265	-0.653699	Neutral
07_A8472_10uM	1.04677	0.613154	0.210593	Neutral
12_B1734_10uM	0.891887	1.22198	-1.10227	Neutral
12_B1773_0.1uM	0.89336	0.176108	-0.203921	Neutral
09_B1423_1.0uM	0.971051	0.0487229	0.271924	Neutral
06_A8411_0.1uM	0.917497	1.12654	-0.974088	Neutral
13_B1908_0.1uM	1.01495	0.625952	0.0887201	Neutral
16_B2300_1.0uM	1.08986	1.54224	0.0920143	Neutral
13_B1932_0.1uM	0.87667	0.391336	-0.587177	Neutral
18_B6036_10uM	0.864694	0.350429	-0.524863	Neutral
16_B2252_0.1uM	1.39844	1.31404	1.53787	Neutral
27_C6716_1.0uM	1.17296	1.12084	0.497555	Neutral
23-24-29_N1806_10uM	1.12279	0.756553	0.590557	Neutral
12_B1733_0.1uM	0.862009	-0.219777	-0.216744	Neutral
04_A4323_10uM	0.699489	-0.935636	-0.750434	Neutral
19_C3233_0.1uM	1.03333	0.0629653	0.417275	Neutral
27_C6563_1.0uM	1.05821	0.487592	-0.0187655	Neutral
27_C6568_1.0uM	0.994726	-0.902234	0.905737	Neutral
25_B8453_10uM	1.04236	0.429523	0.170944	Neutral
16_B2205_1.0uM	0.918525	0.499824	-0.293139	Neutral
26_C6466_0.1uM	1.0016	0.749275	-0.227128	Neutral
13_B1856_1.0uM	0.871152	0.150985	-0.399229	Neutral
15_B2096_1.0uM	1.05018	0.157622	0.474196	Neutral
01_A2306_0.1uM	0.949535	0.389627	-0.462149	Neutral
05_A4378_1.0uM	0.877539	-0.399031	0.150596	Neutral
19_B8631_1.0uM	1.15142	0.820372	0.637733	Neutral
19_B8694_0.1uM	0.860488	-0.0336404	-0.371713	Neutral
28_M1303_10uM	0.943788	0.748707	-0.371774	Neutral
06_A8392_0.1uM	0.903259	0.600661	-0.357536	Neutral
04_A4071_0.1uM	1.05982	0.299635	0.279829	Neutral
28_C6949_0.1uM	1.06562	0.84729	0.0704684	Neutral
12_B1748_1.0uM	0.94513	0.780082	-0.415458	Neutral
22_N1904_1.0uM	1.06876	1.12767	-0.154748	Neutral
25_B1875_0.1uM	1.05976	0.630166	0.159963	Neutral
13_B1926_1.0uM	0.966616	0.220431	-0.0570944	Neutral
16_B2216_1.0uM	1.20438	1.2119	0.817302	Neutral
26_C6385_10uM	0.948594	0.794632	-0.45829	Neutral
16_B2253_1.0uM	1.0922	0.84223	0.466538	Neutral
06_A8355_1.0uM	0.94449	0.233344	-0.0736836	Neutral
21_N1360_0.1uM	1.08512	1.11344	-0.0544804	Neutral
04_A4342_0.1uM	0	-3.23932	-3.28493	Neutral
23-24-29_N2418_0.1uM	1.15621	0.678634	0.77455	Neutral
21_C6293_1.0uM	1.03727	0.368077	0.259363	Neutral
02_A3178_10uM	0.90601	0.678787	-0.686703	Neutral
26_C6481_0.1uM	1.02667	0.746337	0.0031404	Neutral
05_A4370_10uM	0.917155	0.419468	-0.0659593	Neutral
14_B1977_1.0uM	0.907009	0.391558	-0.418652	Neutral
13_B1911_10uM	1.00016	0.260599	0.12546	Neutral
11_B1692_0.1uM	0.932781	-0.0876706	-0.0160905	Neutral
16_B2280_1.0uM	1.0521	1.04437	0.120779	Neutral
09_B1454_0.1uM	1.19906	0.826017	0.873743	Neutral
12_B1775_0.1uM	1.0523	0.277466	0.607938	Neutral
12_B1835_10uM	0.977042	0.758765	-0.325168	Neutral
09_B1450_0.1uM	0.862663	0.193919	-0.43172	Neutral
27_C6744_1.0uM	0.967088	0.814494	-0.541075	Neutral
27_C6634_10uM	1.18349	0.903917	0.671214	Neutral
07_A8414_10uM	1.08647	0.824158	0.269841	Neutral
03_A4032_10uM	0.927011	0.088171	-0.212106	Neutral
16_B2210_0.1uM	1.23397	1.08322	0.849925	Neutral
09_B1398_10uM	1.0064	0.495447	-0.0705886	Neutral
23-24-29_N2788_0.1uM	0.904023	-0.072752	-0.0938694	Neutral
01_A1767_0.1uM	1.00642	0.020224	0.111428	Neutral
19_B7648_0.1uM	1.00111	0.391487	-0.0280636	Neutral
13_B1889_1.0uM	1.02885	0.196243	0.36874	Neutral
22_N2032_10uM	1.0168	0.101648	0.29816	Neutral
12_B1748_0.1uM	1.07018	0.788787	0.188288	Neutral
18_B4974_0.1uM	0.876709	0.352981	-0.752376	Neutral
19_B7005_0.1uM	1.09995	0.350333	0.756499	Neutral
21_N1332_1.0uM	0.918414	0.433645	-0.410786	Neutral
01_A1805_0.1uM	0.96862	0.453556	-0.217079	Neutral
18_B5944_0.1uM	0.92875	0.569821	-0.496505	Neutral
19_B8214_0.1uM	0.899747	0.100591	-0.148956	Neutral
21_N1305_1.0uM	1.22847	1.35353	0.654295	Neutral
12_B1746_10uM	0.925888	1.27699	-0.892371	Neutral
02_A2577_1.0uM	0.838218	-0.580454	-0.307103	Neutral
13_B1893_1.0uM	0.87822	0.264643	-0.483339	Neutral
16_B2210_1.0uM	0.950808	0.65205	-0.263452	Neutral
20_C3328_10uM	0.962493	0.256226	-0.00690573	Neutral
12_B1834_0.1uM	0.95186	0.0649619	0.121113	Neutral
13_B1860_10uM	0.9045	0.379929	-0.569939	Neutral
03_A3707_0.1uM	0.977157	0.134815	0.0194085	Neutral
03_A3479_10uM	1.0468	1.15084	-0.50662	Neutral
23-24-29_N2131_1.0uM	1.07089	0.667808	0.22855	Neutral
20_C3334_10uM	0.93979	0.808773	-0.430642	Neutral
09_B1355_0.1uM	0.987578	0.253391	0.189978	Neutral
04_A4038_10uM	0.898581	0.337585	-0.478728	Neutral
01_A2025_0.1uM	0.875138	0.0495489	-0.635171	Neutral
03_A4013_10uM	0.952591	0.074506	-0.156821	Neutral
26_C6386_0.1uM	0.920671	0.41308	-0.262077	Neutral
05_A4359_0.1uM	1.07946	0.162083	0.806419	Neutral
18_B5736_0.1uM	0.98911	0.819149	-0.588848	Neutral
08_A8639_0.1uM	0.858914	0.363972	-0.62351	Neutral
21_C6190_10uM	0.91377	0.755933	-0.457167	Neutral
18_B6137_10uM	0.936978	0.209554	-0.383388	Neutral
01_A1425_1.0uM	0.986036	0.414199	-0.276763	Neutral
06_A8190_0.1uM	0.951158	0.642874	-0.433427	Neutral
06_A8351_0.1uM	0.87212	0.68512	-0.862125	Neutral
06_A8410_1.0uM	0.916805	0.780095	-0.529073	Neutral
27_C6522_10uM	0.9929	0.326196	-0.00968182	Neutral
13_B1902_10uM	0.952307	0.379584	-0.242647	Neutral
25_B1502_10uM	0.991764	-0.245985	0.295138	Neutral
12_B1798_1.0uM	1.06665	1.14392	-0.0626933	Neutral
20_C3278_1.0uM	1.00969	0.391962	0.0828444	Neutral
03_A3768_10uM	0.649806	-0.306013	-1.68156	Neutral
12_B1825_10uM	1.15647	1.22207	0.217466	Neutral
27_C6507_10uM	1.02211	0.19999	0.257539	Neutral
21_N1332_10uM	0.987004	0.56282	-0.104593	Neutral
05_A4393_0.00001uM	1.0404	0.567477	0.0986199	Neutral
08_B1226_1.0uM	0.938695	0.350648	-0.412459	Neutral
14_B2049_0.1uM	1.00893	0.0387393	0.244065	Neutral
07_A8479_10uM	1.04719	0.188591	0.3774	Neutral
19_B7869_0.1uM	0.951169	0.302417	-0.0619928	Neutral
09_B1375_0.1uM	0.886258	-0.18442	-0.114197	Neutral
02_A3271_0.1uM	0.92817	0.0391051	-0.200688	Neutral
02_A2664_1.0uM	0.84338	0.217652	-0.969107	Neutral
27_C6522_0.1uM	1.1057	1.00701	0.12203	Neutral
01_A2489_10uM	0.898279	-0.0746979	-0.260374	Neutral
02_A3244_1.0uM	0.950143	0.832503	-0.501575	Neutral
14_B1987_1.0uM	0.996926	0.539623	-0.179463	Neutral
17_B3668_0.1uM	1.06353	-0.223898	1.0028	Neutral
12_B1742_0.1uM	1.02687	0.813204	-0.0918631	Neutral
06_A8390_10uM	1.01448	0.257519	0.335261	Neutral
10_B1505_10uM	0.8714	-0.599001	-0.184034	Neutral
09_B1397_0.1uM	1.0022	0.430586	0.0237617	Neutral
14_B1972_0.1uM	1.00573	0.982946	-0.283591	Neutral
05_A5355_0.1uM	0.970164	-0.0745539	0.361042	Neutral
17_B3342_1.0uM	1.05524	0.47237	0.360664	Neutral
23-24-29_N2703_0.1uM	1.03238	0.420482	0.273606	Neutral
04_A4329_1.0uM	0.718725	0.0850123	-1.52508	Neutral
03_A4008_0.01uM	1.04042	0.479855	0.271408	Neutral
08_B1303_0.01uM	0.859399	0.483598	-0.889936	Neutral
07_A8514_1.0uM	1.05726	0.568118	0.417267	Neutral
16_B2201_1.0uM	1.0122	0.709803	0.134778	Neutral
06_A8232_1.0uM	1.06293	-0.0559099	0.840176	Neutral
07_A8427_1.0uM	1.06088	0.514049	0.33075	Neutral
14_B1953_1.0uM	0.951794	0.54632	-0.260921	Neutral
09_B1448_10uM	0.920851	0.13676	-0.339696	Neutral
27_C6496_10uM	0.970188	1.02911	-0.422978	Neutral
19_B6752_0.1uM	0.933541	0.150432	-0.165053	Neutral
25_B7864_0.1uM	1.04472	3.43751	-2.66928	Neutral
19_B7341_0.1uM	0.87634	0.336968	-0.440364	Neutral
27_C6756_10uM	0.998717	0.363651	0.0567359	Neutral
05_A4407_0.01uM	1.00149	-0.176543	0.521026	Neutral
21_N1390_0.1uM	0.983891	0.885094	-0.631471	Neutral
19_B7590_0.1uM	1.05696	0.198951	0.543337	Neutral
14_B1957_1.0uM	0.998703	0.964033	-0.354943	Neutral
18_B4979_1.0uM	0.858998	0.501091	-0.937697	Neutral
18_B5888_10uM	0.953578	0.0872397	-0.0172393	Neutral
13_B1940_0.1uM	0.948239	0.63802	-0.447161	Neutral
12_B1755_1.0uM	0.871891	0.455774	-0.630336	Neutral
09_B1393_1.0uM	1.04501	0.299379	0.325816	Neutral
02_A2587_1.0uM	0.994205	0.632665	-0.233142	Neutral
02_A3003_10uM	0.936073	-0.37666	0.243048	Neutral
02_A3261_0.1uM	0.86202	0.068034	-0.5651	Neutral
05_A5618_0.1uM	0.869183	-0.10278	-0.0629196	Neutral
12_B1742_10uM	0.990047	1.82414	-1.05553	Neutral
02_A2515_0.1uM	0.925595	-0.182355	-0.000191816	Neutral
14_B1991_0.1uM	0.973457	0.484538	-0.0939027	Neutral
09_B1414_1.0uM	0.969655	0.124078	0.0405463	Neutral
21_N1357_1.0uM	1.07965	1.02327	-0.0114658	Neutral
09_B1380_0.1uM	0.949523	-0.0227637	-0.028766	Neutral
18_B6073_0.1uM	0.993231	0.70875	-0.308808	Neutral
21_C6308_1.0uM	0.937655	0.846096	-0.456081	Neutral
04_A4324_10uM	1.08915	0.731309	0.367025	Neutral
16_B2223_1.0uM	0.867449	0.532301	-0.482531	Neutral
04_A4049_0.1uM	1.01649	0.255423	0.152713	Neutral
28_C7044_1.0uM	1.06515	0.888026	0.076217	Neutral
16_B2249_1.0uM	1.19692	1.15934	0.79554	Neutral
14_B1957_10uM	0.97127	0.43871	-0.0912244	Neutral
19_C3108_0.1uM	0.989932	-0.108574	0.326733	Neutral
09_B1422_10uM	1.02384	0.302354	0.178429	Neutral
13_B1868_10uM	0.912188	-1.20166	0.49397	Neutral
26_C6367_0.1uM	0.879993	0.725258	-0.844539	Neutral
07_A8426_10uM	0.984767	0.657975	-0.183109	Neutral
26_C6269_0.1uM	0.99067	0.474214	-0.0300714	Neutral
22_N1722_0.1uM	0.882519	0.22498	-0.403821	Neutral
05_A5786_10uM	1.0019	0.150377	0.456698	Neutral
02_A2586_0.1uM	0.964424	0.420385	0.0418439	Neutral
05_A5573_10uM	0.950077	0.305416	0.156922	Neutral
14_B1956_1.0uM	0.906798	0.232459	-0.348157	Neutral
06_A8311_1.0uM	0.910718	-0.0805152	-0.0494555	Neutral
16_B2218_10uM	0.923468	0.351588	-0.359367	Neutral
15_B2089_10uM	0.982819	0.553657	-0.0650342	Neutral
26_C4559_10uM	0.993257	0.825346	-0.341222	Neutral
26_C6132_1.0uM	0.961543	0.402889	-0.146912	Neutral
14_B2040_10uM	0.986117	0.353483	-0.0346345	Neutral
12_B1819_10uM	1.02374	1.01166	-0.366898	Neutral
02_A2949_1.0uM	1.01623	0.230498	-0.214409	Neutral
09_B1413_10uM	1.06843	0.780678	0.146281	Neutral
09_B1336_0.1uM	0.990335	0.377176	-0.00620585	Neutral
26_C5652_0.1uM	0.97838	0.189883	0.057997	Neutral
21_C6244_1.0uM	1.06449	0.773544	0.24297	Neutral
16_B2251_0.1uM	1.2664	1.09157	1.09274	Neutral
21_C6127_0.1uM	0.91389	0.341097	-0.308322	Neutral
19_B7805_0.1uM	0.867935	-0.184704	-0.226668	Neutral
05_A5316_10uM	1.01582	0.00160968	0.593224	Neutral
14_B2021_10uM	0.970139	0.316886	-0.0639591	Neutral
26_C6392_0.1uM	0.889798	0.867417	-0.746387	Neutral
09_B1457_0.1uM	1.04913	0.48138	0.234064	Neutral
22_N1496_1.0uM	1.17414	0.930512	0.59045	Neutral
13_B1861_1.0uM	0.895055	-0.144876	-0.12068	Neutral
02_A3017_0.001uM	0.90232	0.182762	-0.328774	Neutral
15_B2087_1.0uM	1.05142	-0.279766	0.608179	Neutral
13_B1898_1.0uM	0.91528	0.21706	-0.218819	Neutral
16_B2231_0.1uM	1.28756	1.03044	1.17221	Neutral
08_B1296_1.0uM	0.93631	0.300697	-0.174913	Neutral
18_B5888_1.0uM	0.981606	0.00108151	0.339143	Neutral
14_B1995_10uM	1.01664	0.649258	-0.286002	Neutral
12_B1814_10uM	0.998166	1.50468	-0.78301	Neutral
14_B2047_1.0uM	0.97085	0.667346	-0.450344	Neutral
09_B1423_0.1uM	0.977584	0.166128	0.230953	Neutral
12_B1735_1.0uM	0.954471	0.767553	-0.305328	Neutral
13_B1868_1.0uM	0.891157	-0.131497	-0.109861	Neutral
03_A3549_10uM	1.04706	0.7454	-0.0554884	Neutral
26_C6402_1.0uM	0.952495	0.27822	-0.0850437	Neutral
21_C6308_0.1uM	1.00922	0.965182	-0.287359	Neutral
18_B5736_10uM	0.943706	0.268985	-0.00429053	Neutral
09_B1447_0.1uM	0.9087	0.173139	-0.209434	Neutral
20_C5108_1.0uM	0.897801	0.60226	-0.519182	Neutral
09_B1394_0.1uM	0.864426	-0.0912461	-0.337739	Neutral
21_C6234_1.0uM	1.04091	0.877034	-0.0340341	Neutral
01_A2456_10uM	1.03072	0.187118	0.181312	Neutral
05_A4364_10uM	1.19085	0.528685	1.21601	Neutral
26_C5802_1.0uM	1.02455	0.132448	0.238717	Neutral
26_C4876_1.0uM	0.859144	0.238982	-0.620184	Neutral
21_C6199_10uM	1.03311	0.726992	-0.102985	Neutral
10_B1505_0.1uM	0.910126	-0.289274	-0.156985	Neutral
01_A1882_0.1uM	0.775172	-0.742251	-0.53184	Neutral
09_B1341_0.1uM	0.952309	0.561807	-0.295636	Neutral
07_A8424_0.1uM	1.00908	0.33798	0.283951	Neutral
20_C6112_0.1uM	1.04119	0.15742	0.382677	Neutral
21_N1461_0.1uM	0.878089	0.358738	-0.672348	Neutral
21_N1490_10uM	1.00552	0.100991	0.341193	Neutral
14_B2036_1.0uM	0.990877	1.15675	-0.704229	Neutral
07_A8420_0.1uM	1.14274	0.717491	0.708372	Neutral
01_A2431_0.001uM	0.950358	0.527267	-0.184955	Neutral
07_A8416_10uM	0.963529	0.581494	-0.24	Neutral
14_B1961_10uM	0.983708	-0.789458	0.872998	Neutral
08_B1289_0.1uM	0.974589	0.648762	-0.305445	Neutral
27_C6502_10uM	0.89893	0.297376	-0.391636	Neutral
05_A7486_0.1uM	0.874613	-0.259835	-0.00433192	Neutral
18_B6036_1.0uM	1.03819	0.211395	0.462849	Neutral
14_B2043_1.0uM	1.05357	0.477486	0.103696	Neutral
26_C6450_1.0uM	1.05031	0.549874	0.0300124	Neutral
14_B1959_10uM	0.895125	0.581403	-0.5734	Neutral
07_A8497_1.0uM	1.0765	0.661126	0.34066	Neutral
03_A3617_0.001uM	0.923122	0.226706	-0.225736	Neutral
16_B2249_0.1uM	1.07369	0.561707	0.361169	Neutral
27_C6502_1.0uM	0.869194	0.25928	-0.663156	Neutral
21_C6298_1.0uM	1.20644	1.40104	0.645591	Neutral
05_A4370_0.1uM	1.20532	0.433764	1.28398	Neutral
14_B1976_1.0uM	0.909064	0.40887	-0.491222	Neutral
27_C6789_1.0uM	1.10804	0.939188	0.225461	Neutral
05_A4473_0.001uM	1.03984	0.610073	0.214978	Neutral
25_B1757_0.1uM	1.02893	0.431378	-0.0923684	Neutral
02_A3345_0.1uM	0.863979	-0.563913	-0.301555	Neutral
26_C6457_0.1uM	0.895239	0.533419	-0.461175	Neutral
14_B1953_10uM	0.858567	0.257227	-0.424232	Neutral
12_B1728_0.1uM	1.03679	0.668981	0.111974	Neutral
02_A3153_1.0uM	0.960161	0.561194	-0.439864	Neutral
19_B8692_0.1uM	0.953948	0.209144	-0.0938195	Neutral
16_B2268_1.0uM	1.36804	1.39201	1.53864	Neutral
12_B1799_0.1uM	0.883772	0.325818	-0.488979	Neutral
13_B1853_0.1uM	0.876931	-0.0183396	-0.306409	Neutral
07_A8502_1.0uM	1.02428	0.0870823	0.440229	Neutral
12_B1750_0.1uM	0.931712	0.609604	-0.426397	Neutral
12_B1797_1.0uM	0.874781	0.45619	-0.679533	Neutral
08_B1198_0.1uM	0.867214	0.663924	-0.825652	Neutral
16_B2193_10uM	0.864724	0.0793441	-0.434278	Neutral
03_A3564_0.1uM	0.997885	-0.102054	0.417757	Neutral
07_A8416_0.1uM	0.913724	0.500389	-0.409868	Neutral
19_B7005_1.0uM	1.00661	-0.239203	0.683035	Neutral
13_B1938_0.1uM	0.914166	0.459733	-0.497641	Neutral
17_B3435_10uM	0.968989	0.742108	-0.313887	Neutral
06_A8401_1.0uM	1.05105	1.17125	-0.245773	Neutral
20_C3989_0.1uM	0.927493	0.754348	-0.525372	Neutral
09_B1380_10uM	0.940221	0.542086	-0.450602	Neutral
06_A8194_1.0uM	0.886582	-0.342244	0.164519	Neutral
09_B1360_1.0uM	1.01182	0.233523	0.318949	Neutral
05_A7291_1.0uM	0.896853	-0.188629	0.117961	Neutral
26_C6455_0.1uM	0.864698	0.433026	-0.639787	Neutral
27_C6667_10uM	1.03665	0.890719	0.0569484	Neutral
08_B1122_0.1uM	1.03966	0.380665	0.320093	Neutral
21_N1318_1.0uM	0.95174	0.223495	-0.0738365	Neutral
18_B4888_0.1uM	1.1757	0.994698	0.555678	Neutral
05_A4359_1.0uM	1.08576	0.270151	0.743885	Neutral
16_B2162_1.0uM	1.15792	1.02985	0.64176	Neutral
09_B1410_0.1uM	0.911156	0.0364957	-0.0860006	Neutral
18_B6586_10uM	1.00404	0.342415	-0.00189842	Neutral
07_A8514_10uM	1.05624	0.214186	0.597487	Neutral
27_C6669_10uM	0.990601	0.159606	0.193755	Neutral
19_B7910_1.0uM	1.04014	0.928649	-0.221549	Neutral
09_B1375_10uM	0.874971	0.36035	-0.722903	Neutral
16_B3308_1.0uM	1.09771	0.872797	0.349747	Neutral
02_A3221_0.1uM	0.996907	-0.567666	0.8042	Neutral
16_B3304_0.1uM	1.0649	0.756068	0.292425	Neutral
12_B1799_1.0uM	0.914438	0.32894	-0.205597	Neutral
27_C6577_10uM	0.865897	0.574432	-0.472221	Neutral
27_C6791_10uM	1.11826	0.725175	0.588569	Neutral
23-24-29_N1875_0.1uM	1.12934	1.08347	0.358193	Neutral
09_B1418_0.1uM	1.12221	0.535879	0.701485	Neutral
06_A8407_1.0uM	1.01319	0.703209	-0.0347467	Neutral
19_B8604_1.0uM	0.939337	0.642085	-0.484987	Neutral
09_B1336_1.0uM	0.909764	0.16276	-0.196731	Neutral
02_A2890_10uM	0.973013	0.435477	-0.242268	Neutral
12_B1759_0.1uM	1.05377	0.663681	0.251493	Neutral
18_B6019_1.0uM	0.867483	-0.0962044	-0.328291	Neutral
09_B1340_1.0uM	0.932327	0.185349	-0.150199	Neutral
12_B1805_10uM	0.99531	1.49403	-0.952259	Neutral
06_A8201_10uM	0.948324	0.347096	-0.0887341	Neutral
09_B1349_0.1uM	1.04977	0.402622	0.352059	Neutral
14_B1995_1.0uM	0.934186	0.954949	-0.757115	Neutral
26_C6465_10uM	1.04827	0.0808791	0.502112	Neutral
16_B2208_1.0uM	0.986927	0.810804	-0.107509	Neutral
17_B3466_10uM	0.932978	0.58129	-0.412802	Neutral
07_A8467_10uM	0.998596	0.932726	-0.257357	Neutral
08_B1027_0.1uM	0.895637	0.311911	-0.462505	Neutral
10_B1596_10uM	0.88099	0.218683	-0.540008	Neutral
12_B1837_1.0uM	0.917935	0.473605	-0.40512	Neutral
19_B8681_0.1uM	0.929512	0.0477943	-0.00652412	Neutral
11_B1639_1.0uM	0.772963	-1.71504	0.323656	Neutral
19_B8660_0.1uM	0.960841	-0.339044	0.418733	Neutral
26_C6453_0.1uM	0.93801	0.533583	-0.443146	Neutral
13_B1883_10uM	0.874545	0.473833	-0.686889	Neutral
22_N1855_0.1uM	0.857398	-0.0360715	-0.514021	Neutral
08_A8533_0.1uM	0.969169	1.07078	-0.689806	Neutral
07_A8493_1.0uM	1.00503	0.113019	0.320701	Neutral
21_N1426_1.0uM	0.899852	0.422834	-0.569178	Neutral
28_C7129_10uM	0.954493	1.08419	-0.518132	Neutral
25_A8802_0.1uM	0.913453	2.07802	-1.95115	Neutral
19_B8679_1.0uM	0.977528	0.789413	-0.331044	Neutral
04_A4111_0.01uM	0.930055	0.188359	-0.12366	Neutral
04_A4157_10uM	0.973656	0.1596	-0.0555088	Neutral
14_B1954_0.1uM	0.997677	0.354678	0.104911	Neutral
19_B8683_10uM	0.909054	-0.0735623	-0.24399	Neutral
21_C6177_0.1uM	1.06041	0.661766	0.248988	Neutral
06_A8359_0.1uM	1.02908	1.44155	-0.47403	Neutral
21_N1470_10uM	1.0051	0.69165	-0.0991266	Neutral
25_B1050_1.0uM	0.989804	-0.106495	0.0645858	Neutral
19_B7870_0.1uM	0.943792	0.0634454	0.0842423	Neutral
09_B1355_1.0uM	0.960706	-0.0473058	0.248115	Neutral
15_B2065_10uM	0.889776	0.625038	-0.401631	Neutral
16_B2258_10uM	0.996634	0.25007	0.0717935	Neutral
23-24-29_N2371_0.1uM	1.00646	0.335995	0.335509	Neutral
18_B5990_10uM	0.963261	-0.268119	0.432933	Neutral
11_B1606_0.1uM	0.966763	0.455387	-0.30665	Neutral
05_A5059_10uM	1.11909	0.478112	0.947689	Neutral
19_B7849_1.0uM	0.906543	0.702497	-0.723223	Neutral
02_A3159_10uM	1.08102	1.11517	-0.0457971	Neutral
06_A8370_1.0uM	0.861923	-0.536703	0.170976	Neutral
01_A2511_0.1uM	0.957666	0.556005	-0.336105	Neutral
19_B7336_0.1uM	1.01013	-0.684335	0.912158	Neutral
27_C6488_10uM	0.930878	0.067156	-0.0758322	Neutral
23-24-29_N1482_0.1uM	0.892418	0.144715	-0.254794	Neutral
10_B1549_10uM	1.01479	-0.0676713	0.189891	Neutral
19_B8718_0.1uM	0.895807	0.199957	-0.19309	Neutral
13_B1944_0.1uM	0.925225	0.325401	-0.393259	Neutral
27_C6517_0.1uM	1.11489	0.923393	0.319567	Neutral
16_B2220_0.1uM	0.94487	0.806346	-0.36924	Neutral
16_B2272_10uM	1.10965	0.72005	0.446294	Neutral
06_A8360_10uM	0.945723	0.202515	0.0503632	Neutral
07_A8506_10uM	0.910731	0.357935	-0.303588	Neutral
21_C6299_10uM	0.926602	0.492108	-0.376309	Neutral
22_N1713_0.1uM	0.92852	-0.149844	-0.0371707	Neutral
07_A8437_0.01uM	0.974769	0.031073	0.109521	Neutral
06_A8393_1.0uM	1.18205	1.17881	0.698971	Neutral
27_C6542_10uM	0.9345	0.671872	-0.31453	Neutral
01_A1906_0.001uM	0.939906	1.00012	-0.150884	Neutral
09_B1332_10uM	1.01852	0.522427	-0.153911	Neutral
08_B1204_0.1uM	0.915664	0.508822	-0.544931	Neutral
19_B8623_1.0uM	0.613563	-2.15985	-0.206195	Neutral
16_B2224_1.0uM	1.10663	0.857113	0.455258	Neutral
08_A8641_10uM	0.652289	-1.16828	-0.67876	Neutral
14_B2004_10uM	0.955063	0.662193	-0.350578	Neutral
10_B1465_0.1uM	0.859745	0.787872	-0.820732	Neutral
03_A3967_0.1uM	1.05605	0.163623	0.487366	Neutral
13_B1857_10uM	1.02707	0.192875	0.192594	Neutral
05_A5124_10uM	1.02911	0.424025	0.476698	Neutral
13_B1939_10uM	0.953906	-0.193774	0.100594	Neutral
27_C6638_1.0uM	0.991651	0.67416	-0.336818	Neutral
05_A4370_1.0uM	0.993023	0.126493	0.386824	Neutral
22_N1841_10uM	0.913813	-0.0951418	0.100287	Neutral
13_B1931_0.1uM	0.924337	0.28184	-0.240081	Neutral
09_B1362_10uM	1.0083	0.643327	-0.230215	Neutral
16_B2171_1.0uM	0.97172	0.745595	-0.110609	Neutral
18_B5988_1.0uM	0.943202	0.180473	0.0367106	Neutral
16_B2221_10uM	0.689572	-0.453939	-1.19131	Neutral
27_C6782_1.0uM	1.00614	0.507988	-0.22213	Neutral
18_B6139_10uM	1.01796	0.78326	-0.0485354	Neutral
23-24-29_N2491_0.1uM	1.06607	0.602905	0.381425	Neutral
05_A6743_1.0uM	0.984746	-0.0866402	0.467473	Neutral
19_B8214_1.0uM	0.902127	0.104545	-0.249464	Neutral
04_A4346_1.0uM	0.9596	0.665283	-0.510452	Neutral
27_C6508_1.0uM	1.01218	0.775416	-0.128798	Neutral
09_B1413_1.0uM	1.01081	0.29627	0.192948	Neutral
05_A5275_10uM	1.06637	0.502034	0.702063	Neutral
08_B1027_1.0uM	0.898574	-0.314186	-0.139769	Neutral
08_B1327_0.1uM	1.08414	0.846629	0.164292	Neutral
14_B2039_1.0uM	1.12428	0.945358	0.305096	Neutral
06_A8235_1.0uM	1.16435	0.848753	0.705668	Neutral
09_B1347_0.1uM	0.868937	-0.0148591	-0.348741	Neutral
09_B1454_10uM	1.03473	0.205611	0.499707	Neutral
01_A1832_0.001uM	0.863856	-0.10473	-0.213498	Neutral
01_A2355_10uM	0.882752	0.858431	-1.03379	Neutral
12_B1761_10uM	1.01059	0.995685	-0.323887	Neutral
12_B1837_0.1uM	0.892025	0.0674266	-0.172411	Neutral
12_B1761_1.0uM	1.0676	0.874621	0.0593843	Neutral
16_B2216_0.1uM	0.858775	0.259038	-0.606758	Neutral
05_A4365_0.1uM	1.02249	0.104874	0.658372	Neutral
18_B5953_0.1uM	0.952406	0.196006	-0.108151	Neutral
12_B1779_10uM	1.02375	1.01622	-0.253091	Neutral
17_B3505_10uM	0.99601	0.401552	0.156485	Neutral
23-24-29_N2734_0.1uM	1.02255	0.338595	0.255646	Neutral
21_C6127_10uM	0.860123	0.0876907	-0.55799	Neutral
15_B2065_0.1uM	0.877258	0.398457	-0.346197	Neutral
09_B1453_0.1uM	1.03592	0.189729	0.384992	Neutral
06_A8210_0.001uM	0.943398	0.739715	-0.62154	Neutral
26_C6116_1.0uM	1.03961	0.726587	-0.0184203	Neutral
19_B8694_1.0uM	0.995741	0.820228	-0.347836	Neutral
12_B1827_1.0uM	0.975476	0.952771	-0.37922	Neutral
21_C6258_1.0uM	1.08276	1.04831	0.11651	Neutral
05_A5065_10uM	1.12591	0.37241	1.01526	Neutral
14_B1993_1.0uM	1.01757	0.717917	-0.223213	Neutral
16_B2171_10uM	1.12072	0.934476	0.43077	Neutral
09_B1440_10uM	0.89096	0.860282	-0.750606	Neutral
26_C4497_0.1uM	0.950914	1.0742	-0.7171	Neutral
08_A8701_1.0uM	0.891374	0.584789	-0.637862	Neutral
22_N1940_10uM	1.01053	1.12963	-0.501207	Neutral
14_B1972_1.0uM	0.921452	0.357274	-0.284188	Neutral
13_B1865_0.1uM	0.878952	0.117451	-0.423588	Neutral
23-24-29_N2282_0.1uM	1.19295	0.982376	0.693999	Neutral
21_C6199_0.1uM	1.01926	0.381857	-0.032209	Neutral
13_B1943_0.1uM	0.912184	0.334949	-0.448232	Neutral
04_A4187_1.0uM	1.15053	1.20615	0.237253	Neutral
13_B1853_10uM	1.03446	0.394067	0.18199	Neutral
12_B1765_0.1uM	0.878946	-0.196854	-0.132312	Neutral
15_B2086_0.1uM	1.04318	0.180118	0.296359	Neutral
14_B2013_10uM	0.85707	0.144681	-0.527529	Neutral
12_B1765_10uM	0.997618	0.737985	-0.0846114	Neutral
09_B1388_10uM	0.926357	0.883645	-0.754281	Neutral
15_B2091_10uM	0.87488	0.212273	-0.283211	Neutral
27_C6498_1.0uM	0.997567	0.542791	-0.300174	Neutral
04_A4181_0.1uM	0.883355	-0.017594	-0.333226	Neutral
16_B2194_1.0uM	1.01389	0.650314	0.0766879	Neutral
26_C6476_10uM	0.891322	-0.0562603	-0.333288	Neutral
12_B1788_1.0uM	0.914561	0.242601	-0.151601	Neutral
03_A4013_0.1uM	0.982706	0.0541682	0.21274	Neutral
23-24-29_P10019_10uM	1.00069	0.620246	-0.0675556	Neutral
16_B2220_10uM	1.01344	0.67856	-0.0252423	Neutral
12_B1818_0.1uM	1.0126	0.662111	-0.0412852	Neutral
10_B1469_10uM	1.04792	0.258261	0.335553	Neutral
07_A8512_10uM	1.0359	0.573126	0.14147	Neutral
06_A8206_0.1uM	0.937712	0.450712	-0.106222	Neutral
23-24-29_N2135_0.1uM	0.97742	0.188799	0.182852	Neutral
08_A8534_0.1uM	0.862424	0.883226	-1.05333	Neutral
01_A1778_1.0uM	0.793197	-0.290598	-0.80162	Neutral
08_A8531_1.0uM	0.906094	0.397997	-0.595999	Neutral
13_B1846_1.0uM	0.913335	-0.363346	0.0991341	Neutral
26_C6419_10uM	1.02351	0.569457	-0.0614774	Neutral
26_C6401_0.1uM	0.98729	0.426426	0.0206724	Neutral
11_B1687_0.1uM	1.01255	0.730485	-0.275823	Neutral
04_A4070_1.0uM	1.3311	1.48513	0.986717	Neutral
26_C6434_1.0uM	1.03289	0.578865	0.0518014	Neutral
27_C6588_10uM	0.957853	0.200037	0.00949955	Neutral
09_B1416_10uM	0.917744	-0.533906	0.243009	Neutral
17_B3611_1.0uM	0.924708	0.109222	-0.10833	Neutral
23-24-29_N2095_0.1uM	0.901168	0.641474	-0.563816	Neutral
26_C4996_1.0uM	1.02081	0.244824	0.237854	Neutral
23-24-29_N1835_0.1uM	1.04881	0.515937	0.322736	Neutral
21_C6177_10uM	1.01383	0.417425	0.0511498	Neutral
11_B1603_0.1uM	0.937396	0.674299	-0.538352	Neutral
01_A1366_1.0uM	0.917952	-0.0779298	-0.0975441	Neutral
13_B1909_1.0uM	0.997683	0.390709	0.158143	Neutral
13_B1882_0.1uM	0.87046	0.224289	-0.509478	Neutral
05_A7486_1.0uM	0.881951	0.00925923	-0.0835578	Neutral
22_N1582_0.1uM	1.00091	0.30617	0.00988451	Neutral
21_N1357_0.1uM	1.05279	0.289751	0.0999587	Neutral
05_A5790_0.1uM	1.00535	-0.0492384	0.660981	Neutral
19_B7869_1.0uM	0.910414	0.815715	-0.828296	Neutral
09_B1335_1.0uM	0.998139	0.313761	0.0933639	Neutral
18_B6019_10uM	1.06046	0.534247	0.35862	Neutral
16_B2198_1.0uM	1.00139	0.989871	-0.152602	Neutral
12_B1760_0.1uM	0.992921	0.561285	0.0250303	Neutral
21_M1191_1.0uM	0.972381	0.278922	0.0323509	Neutral
20_C5503_1.0uM	1.0985	0.769112	0.346474	Neutral
08_B1270_0.1uM	0.893787	0.918877	-0.832918	Neutral
18_B4882_0.1uM	0.903373	0.168019	-0.224677	Neutral
20_C6107_10uM	0.929683	0.49231	-0.395786	Neutral
27_C6594_10uM	0.959349	0.233788	-0.0122073	Neutral
25_A3179_1.0uM	0.996026	0.808909	-0.306239	Neutral
22_N1677_1.0uM	0.989126	-0.0336308	0.116689	Neutral
21_N1369_0.1uM	0.87038	1.08218	-1.19422	Neutral
20_C3999_10uM	0.889919	0.50726	-0.636769	Neutral
20_C6101_10uM	0.907676	0.477408	-0.488446	Neutral
10_B1596_1.0uM	0.94377	0.0559157	-0.171252	Neutral
07_A8514_0.1uM	1.01497	0.0245404	0.552785	Neutral
25_B7902_10uM	0.880648	0.273372	-0.44794	Neutral
15_B2051_10uM	1.00796	-0.517701	0.843903	Neutral
13_B1897_0.1uM	1.03954	0.631121	0.240114	Neutral
21_C6187_0.1uM	0.899251	0.00934174	-0.205895	Neutral
03_A3891_0.001uM	1.02333	0.604543	0.250307	Neutral
06_A8328_0.01uM	0.98981	-0.648932	1.05976	Neutral
02_A2516_10uM	1.08977	0.741607	0.314935	Neutral
17_B3404_0.1uM	0.868852	0.76311	-1.09766	Neutral
19_B7894_0.1uM	0.969787	0.232783	0.0948421	Neutral
22_N1699_1.0uM	0.885666	-0.338041	-0.249599	Neutral
19_B7438_1.0uM	1.0151	0.520443	-0.0715029	Neutral
19_C3106_0.1uM	0.91066	-0.301341	-0.0234939	Neutral
21_C6207_1.0uM	0.926743	0.49005	-0.4253	Neutral
16_B2281_1.0uM	1.00281	0.617298	0.0925667	Neutral
07_A8461_10uM	1.01388	0.45439	0.0105416	Neutral
03_A3953_1.0uM	0.98825	0.360955	-0.395572	Neutral
27_C6508_10uM	0.934147	0.433929	-0.170602	Neutral
22_N1841_0.1uM	1.00256	-0.0272427	0.326517	Neutral
07_A8433_0.1uM	0.952699	0.299279	-0.0800085	Neutral
27_C6492_10uM	0.994841	0.203793	0.191252	Neutral
27_C6709_10uM	1.04386	0.0694327	0.393866	Neutral
26_C6476_0.1uM	1.06317	0.798194	0.188698	Neutral
07_A8438_0.1uM	0.942328	-0.144732	0.172186	Neutral
04_A4157_0.1uM	0.913656	0.100971	-0.279828	Neutral
01_A2306_1.0uM	1.00617	0.897509	-0.493911	Neutral
12_B1838_1.0uM	0.981701	0.624699	-0.15024	Neutral
21_C6203_10uM	0.897786	0.551036	-0.63665	Neutral
21_C6265_0.1uM	0.891749	0.334033	-0.427264	Neutral
07_A8468_1.0uM	0.971586	0.0505931	0.242018	Neutral
07_A8435_0.1uM	1.03643	0.204489	0.510962	Neutral
16_B2159_1.0uM	1.02306	0.54048	0.220666	Neutral
22_N1904_0.1uM	0.997082	0.832259	-0.118307	Neutral
18_B5990_0.1uM	0.882109	0.494863	-0.780892	Neutral
22_N1503_1.0uM	0.981818	-0.0912314	0.202579	Neutral
17_B4783_0.1uM	0.874911	0.249047	-0.713814	Neutral
16_B2236_10uM	1.08643	1.03105	0.128571	Neutral
23-24-29_N2117_0.1uM	1.04702	0.873738	0.163804	Neutral
28_C7045_1.0uM	0.861688	0.529777	-0.793552	Neutral
10_B1505_1.0uM	1.03682	0.580518	0.217183	Neutral
12_B1731_10uM	0.988187	0.318773	0.0850455	Neutral
19_B7804_10uM	1.01522	0.126952	0.323996	Neutral
06_A8363_1.0uM	0.871553	0.549096	-0.740463	Neutral
21_C6328_1.0uM	0.93065	0.572866	-0.391542	Neutral
09_B1350_0.1uM	0.93775	-0.0499254	0.00044785	Neutral
16_B3267_1.0uM	1.04676	0.867891	0.221795	Neutral
20_C3486_10uM	0.908256	0.487469	-0.419815	Neutral
09_B1360_0.1uM	0.948325	-0.0348056	0.107246	Neutral
19_B8699_10uM	0.926587	-0.174091	0.00134852	Neutral
12_B1735_0.1uM	0.919256	0.512986	-0.38293	Neutral
06_A8401_0.1uM	0.889282	0.736397	-0.756785	Neutral
16_B2237_0.1uM	1.01715	1.00344	-0.136718	Neutral
14_B2016_0.1uM	0.972855	0.367846	-0.0722594	Neutral
12_B1803_1.0uM	0.980178	0.470695	-0.073704	Neutral
04_A4306_10uM	1.06011	0.452618	0.298069	Neutral
23-24-29_N2337_0.1uM	1.05243	0.48321	0.270348	Neutral
19_B7684_0.001uM	0.976788	0.572975	-0.315513	Neutral
21_C6328_10uM	0.963529	-0.18948	0.186238	Neutral
20_C4274_0.1uM	1.00934	0.219359	0.21294	Neutral
14_B1951_10uM	1.01014	0.319015	0.336493	Neutral
09_B1364_0.1uM	0.957121	0.142797	0.0178484	Neutral
28_C6948_1.0uM	0.912949	0.490042	-0.459143	Neutral
14_B1971_1.0uM	0.873694	0.460162	-0.792776	Neutral
09_B1382_10uM	0.879268	0.655375	-0.80786	Neutral
22_N1630_0.1uM	1.05279	0.629366	0.203904	Neutral
09_B1364_10uM	1.01559	0.660771	-0.0851982	Neutral
14_B1983_0.1uM	0.882929	0.177449	-0.32133	Neutral
25_A3242_1.0uM	0.95209	0.66394	-0.241909	Neutral
27_C6524_0.1uM	0.908719	0.224522	-0.352133	Neutral
16_B2272_0.1uM	1.09568	1.07316	0.164486	Neutral
20_C3945_10uM	0.98023	0.704634	-0.276361	Neutral
12_B1796_0.1uM	0.979131	0.0717186	0.206743	Neutral
03_A3599_1.0uM	0.938773	0.43681	-0.472245	Neutral
23-24-29_N2117_10uM	1.04604	1.40713	-0.479584	Neutral
27_C6864_0.1uM	1.13853	0.742467	0.656518	Neutral
13_B1918_0.1uM	0.875779	0.216171	-0.454739	Neutral
06_A8167_1.0uM	0.998379	-1.08269	1.09517	Neutral
01_A1352_1.0uM	0.995169	0.555307	-0.117933	Neutral
26_C6421_10uM	0.901566	0.0838943	-0.324887	Neutral
[truncated: 5,070 more rows]

## Sheet: Fig.2a HDR
Small molecule_ID	HDR [RU]	PC3	PC4	HDR Evaluation
05_A4448_10uM	0.026278	2.56103	2.09517	Neutral
17_B3611_10uM	0.031409	2.71554	2.08392	Neutral
18_B6029_10uM	0.03557	1.85726	1.72659	Neutral
18_B5970_10uM	0.049232	1.78527	1.65324	Neutral
03_A3966_10uM	0.103332	1.90018	1.71831	Neutral
04_A4221_10uM	0.076527	1.43401	1.31836	Neutral
03_A3412_10uM	0.115373	1.82294	1.62826	Neutral
18_B4885_10uM	0.095559	2.05835	1.58108	Neutral
03_A3966_1.0uM	0.077538	1.65415	1.32467	Neutral
03_A3785_10uM	0.0916	1.58572	1.3371	Neutral
08_A8543_10uM	0.090699	1.6628	1.32647	Neutral
03_A3664_10uM	0.142799	1.71018	1.5718	Neutral
03_A4009_10uM	0.080081	1.68542	1.28297	Neutral
18_B6032_10uM	0.070529	2.37056	1.51963	Neutral
03_A4008_0.1uM	0.043252	1.82103	1.14556	Neutral
11_B1710_10uM	0.05618	1.46326	1.00572	Neutral
03_A4008_1.0uM	0.092886	1.79313	1.28684	Neutral
03_A3513_0.1uM	0.187245	1.33604	1.50929	Neutral
03_A3920_10uM	0.086417	1.63881	1.18203	Neutral
16_B2201_10uM	0.133658	1.89948	1.47268	Neutral
04_A4221_1.0uM	0.121337	1.31463	1.18301	Neutral
03_A4007_1.0uM	0.11168	1.47778	1.17996	Neutral
03_A4009_0.1uM	0.09813	1.7158	1.19958	Neutral
03_A4007_0.1uM	0.097298	1.67503	1.14865	Neutral
18_B5859_10uM	0.03671	1.754	0.939515	Neutral
03_A3892_1.0uM	0.133831	1.50802	1.21857	Neutral
03_A3593_10uM	0.092022	1.8439	1.20127	Neutral
03_A3920_0.1uM	0.116152	1.53744	1.15708	Neutral
16_B2295_10uM	0.088872	2.0221	1.22319	Neutral
03_A3921_10uM	0.10608	1.76633	1.191	Neutral
03_A4007_10uM	0.137428	1.45324	1.19829	Neutral
03_A3966_0.1uM	0.090228	1.59758	1.04132	Neutral
03_A3763_10uM	0.077363	2.02051	1.15514	Neutral
03_A3631_0.1uM	0.135575	1.37217	1.11539	Neutral
05_A4448_1.0uM	0.277503	1.16426	1.64577	Neutral
03_A3763_1.0uM	0.134022	1.33807	1.07074	Neutral
03_A3892_0.1uM	0.201332	1.18963	1.30886	Neutral
03_A3631_10uM	0.144278	1.71077	1.26843	Neutral
18_B4962_10uM	0.060779	1.64611	0.841004	Neutral
03_A3763_0.1uM	0.16587	1.82579	1.36834	Neutral
03_A3921_0.1uM	0.171156	1.73691	1.36089	Neutral
03_A3920_1.0uM	0.107964	1.53673	0.958568	Neutral
03_A3891_10uM	0.113227	1.45045	0.940534	Neutral
03_A3892_10uM	0.069445	1.4377	0.740849	Neutral
17_B4745_1.0uM	0.063199	1.33002	0.665298	Neutral
17_B3608_10uM	0.033162	1.61295	0.643833	Neutral
03_A4008_10uM	0.12108	1.61178	1.0303	Neutral
03_A3891_0.1uM	0.081476	2.30725	1.1274	Neutral
17_B4745_10uM	0.035849	1.65067	0.661912	Neutral
18_B4982_10uM	0.086678	1.2533	0.703058	Neutral
17_B4811_10uM	0.046414	1.53055	0.629349	Neutral
03_A3513_1.0uM	0.256849	1.10826	1.36397	Neutral
03_A3891_1.0uM	0.146433	1.45504	1.01092	Neutral
17_B3477_10uM	0.127617	1.34208	0.842371	Neutral
03_A3660_10uM	0.320618	1.23511	1.57477	Neutral
13_B1920_1.0uM	0.259623	0.87117	1.22064	Neutral
17_B3668_10uM	0.037047	1.57731	0.520018	Neutral
08_A8532_1.0uM	0.146453	1.09273	0.78316	Neutral
03_A3921_1.0uM	0.131038	1.37413	0.800501	Neutral
17_B4745_0.1uM	0.049535	1.53155	0.510336	Neutral
08_A8556_10uM	0.230002	1.03624	1.10582	Neutral
06_A8328_10uM	0.248425	0.832415	1.09176	Neutral
05_A5467_1.0uM	0.066972	2.05047	0.771624	Neutral
03_A4009_1.0uM	0.125095	1.36075	0.745621	Neutral
17_B4800_10uM	0.078533	1.40442	0.552251	Neutral
03_A4015_10uM	0.073635	1.80349	0.668937	Neutral
11_B1674_10uM	0.047326	1.49103	0.422079	Neutral
03_A3513_10uM	0.21775	0.929482	0.948559	Neutral
11_B1604_0.1uM	0.269783	3.26314	1.53336	Neutral
04_A4221_0.1uM	0.118361	1.31939	0.648653	Neutral
04_A4092_1.0uM	0.233399	0.984951	1.0163	Neutral
18_B5954_10uM	0.082567	1.33481	0.484653	Neutral
08_A8532_10uM	0.153447	1.17538	0.725539	Neutral
16_B2283_10uM	0.154033	0.902405	0.59404	Neutral
17_B4737_10uM	0.095054	1.1822	0.441833	Neutral
03_A3872_10uM	0.260192	1.03343	1.11422	Neutral
09_B1384_10uM	0.177039	1.02542	0.735878	Neutral
03_A3653_10uM	0.197615	1.28457	0.910208	Neutral
03_A3631_1.0uM	0.109466	1.59894	0.649343	Neutral
14_B1981_10uM	0.336479	0.839262	1.34323	Neutral
03_A3617_10uM	0.218418	0.777629	0.777222	Neutral
08_A8556_0.1uM	0.302563	0.788766	1.11541	Neutral
18_B5953_10uM	0.056501	1.3541	0.239655	Neutral
08_A8534_10uM	0.303156	0.683816	1.04711	Neutral
08_B1045_10uM	0.152247	1.42548	0.66071	Neutral
17_B3709_0.1uM	0.205963	0.900803	0.655753	Neutral
04_A4095_1.0uM	0.268049	0.738132	0.861877	Neutral
17_B3709_1.0uM	0.18304	1.28177	0.70613	Neutral
03_A3872_1.0uM	0.312897	0.954637	1.12098	Neutral
04_A4111_10uM	0.158184	1.58609	0.664265	Neutral
18_B4982_1.0uM	0.082222	1.72786	0.37938	Neutral
05_A4448_0.1uM	0.032997	1.448	0.0436631	Neutral
03_A3419_10uM	0.308271	0.958896	1.05458	Neutral
08_A8556_1.0uM	0.22206	1.05555	0.709556	Neutral
04_A4056_1.0uM	0.098608	1.04913	0.129208	Neutral
04_A4096_1.0uM	0.360149	0.3364	0.996565	Neutral
04_A4084_10uM	0.217745	1.06096	0.649052	Neutral
13_B1920_10uM	0.285839	0.957235	0.878181	Neutral
05_A5467_10uM	0.058727	1.18844	-0.0498519	Neutral
11_B1650_0.1uM	0.373258	2.8922	1.43279	Neutral
04_A4054_10uM	0.103622	1.46352	0.237241	Neutral
04_A4092_0.1uM	0.264432	0.615563	0.590963	Neutral
04_A4136_1.0uM	0.387968	0.52659	1.06901	Neutral
04_A4111_1.0uM	0.303546	0.570699	0.707292	Neutral
08_B1104_10uM	0.311012	0.865413	0.861143	Neutral
04_A4089_1.0uM	0.253486	1.41907	0.83079	Neutral
08_A8548_10uM	0.133769	1.14631	0.176439	Neutral
04_A4083_10uM	0.205747	1.12284	0.450876	Neutral
17_B3436_0.1uM	0.089053	1.56431	0.112164	Neutral
04_A4098_10uM	0.284682	0.273703	0.441008	Neutral
17_B4811_1.0uM	0.147257	0.763773	0.0258734	Neutral
04_A4110_10uM	0.197111	0.887849	0.292413	Neutral
03_A3820_10uM	0.24215	0.876571	0.482956	Neutral
11_B1612_0.1uM	0.360113	3.5906	1.37422	Neutral
18_B5954_1.0uM	0.054657	1.49886	-0.127057	Neutral
05_A5343_10uM	0.018195	1.14691	-0.439883	Neutral
15_B2114_1.0uM	0.114716	1.29637	0.0499277	Neutral
18_B5954_0.1uM	0.140739	0.964893	0.0187867	Neutral
16_B2295_1.0uM	0.092681	1.17429	-0.155237	Neutral
11_B1717_0.1uM	0.44359	1.81579	1.22352	Neutral
04_A4153_1.0uM	0.207121	1.01418	0.277539	Neutral
05_A5133_10uM	0.01939	1.54704	-0.340622	Neutral
04_A4056_10uM	0.158378	1.08624	0.0726139	Neutral
04_A4054_1.0uM	0.148686	1.28772	0.10537	Neutral
03_A3617_1.0uM	0.430554	0.649282	1.06804	Neutral
18_B5827_10uM	0.128332	0.724734	-0.250342	Neutral
05_A4452_10uM	0.108442	0.692149	-0.353975	Neutral
14_B1999_1.0uM	0.262192	0.793811	0.360939	Neutral
03_A3919_10uM	0.375992	1.2595	0.81909	Neutral
04_A4110_1.0uM	0.322422	0.0532813	0.255077	Neutral
13_B1941_10uM	0.46464	0.32841	0.995667	Neutral
11_B1694_10uM	0.212656	0.722891	0.0298535	Neutral
11_B1718_0.1uM	0.355619	2.70495	0.878164	Neutral
04_A4111_0.1uM	0.41205	0.0684415	0.617852	Neutral
04_A4136_10uM	0.179798	0.422694	-0.281361	Neutral
14_B1999_10uM	0.42507	0.169514	0.70111	Neutral
08_A8532_0.1uM	0.220432	1.07925	0.163398	Neutral
11_B1672_0.1uM	0.370801	2.13057	0.846084	Neutral
11_B1634_1.0uM	0.24709	1.10891	0.275872	Neutral
22_N1504_0.1uM	0.601235	-0.0586519	1.35321	Neutral
08_A8558_10uM	0.188322	0.656536	-0.17636	Neutral
04_A4089_10uM	0.299614	0.524261	0.236107	Neutral
05_A4452_1.0uM	0.183243	0.67664	-0.22456	Neutral
04_A4153_0.1uM	0.305233	0.376039	0.175495	Neutral
04_A4156_10uM	0.432213	0.258551	0.702449	Neutral
18_B6029_1.0uM	0.288797	0.258503	0.0618558	Neutral
04_A4336_10uM	0.225279	0.765026	-0.0332455	Neutral
06_A8319_10uM	0.474654	0.110092	0.782377	Neutral
04_A4071_10uM	0.344647	0.377192	0.312577	Neutral
03_A3887_1.0uM	0.473759	1.90875	1.01416	Neutral
06_A8346_10uM	0.286339	0.523633	0.104526	Neutral
05_A4385_0.1uM	0.059753	1.40048	-0.546199	Neutral
22_N1504_1.0uM	0.589554	-0.135425	1.15886	Neutral
08_B1303_10uM	0.170539	0.535191	-0.430134	Neutral
16_B2284_10uM	0.152288	1.52419	-0.130277	Neutral
08_B1303_1.0uM	0.217436	0.764312	-0.142988	Neutral
05_A4385_1.0uM	0.07137	1.15893	-0.645013	Neutral
16_B2296_1.0uM	0.170044	0.910377	-0.34681	Neutral
18_B4982_0.1uM	0.168709	1.08148	-0.278029	Neutral
11_B1648_0.1uM	0.513444	2.72247	1.24415	Neutral
01_A1933_10uM	0.309185	0.501204	0.100775	Neutral
08_B1302_10uM	0.275898	0.451807	-0.0423169	Neutral
04_A4147_10uM	0.263755	0.100256	-0.246175	Neutral
16_B2285_1.0uM	0.128369	1.38557	-0.345069	Neutral
02_A3007_10uM	0.424132	0.580673	0.640341	Neutral
15_B2114_0.1uM	0.079445	0.814699	-0.80525	Neutral
03_A3926_10uM	0.261263	1.11357	0.0628296	Neutral
05_A5133_1.0uM	0.167057	1.50507	-0.148192	Neutral
11_B1706_0.1uM	0.467015	2.84185	1.00095	Neutral
11_B1661_0.1uM	0.388434	3.00417	0.763628	Neutral
13_B1935_10uM	0.43195	0.331392	0.527925	Neutral
08_B1100_10uM	0.135482	0.817755	-0.599831	Neutral
04_A4153_0.01uM	0.984167	-1.25274	2.27961	Neutral
04_A4096_10uM	0.267644	0.393688	-0.20986	Neutral
05_A4393_1.0uM	0.266939	0.263014	-0.267076	Neutral
05_A4473_1.0uM	0.303495	0.518792	-0.00671961	Neutral
11_B1656_0.1uM	0.375485	3.17763	0.670175	Neutral
04_A4112_0.1uM	0.407979	0.411823	0.378021	Neutral
04_A4054_0.1uM	0.234624	0.897046	-0.206554	Neutral
14_B1986_1.0uM	0.344674	0.477781	0.128192	Neutral
05_A5938_10uM	0.256232	1.0997	-0.0412418	Neutral
11_B1693_10uM	0.363294	0.243269	0.0737349	Neutral
04_A4188_10uM	0.417557	0.525187	0.420173	Neutral
05_A4393_10uM	0.291917	0.67682	-0.086286	Neutral
05_A4452_0.1uM	0.396049	-0.0952461	0.0481931	Neutral
06_A8252_10uM	0.487225	-0.0246203	0.47563	Neutral
17_B3513_10uM	0.225613	0.363899	-0.539062	Neutral
11_B1708_0.1uM	0.418414	2.66845	0.688547	Neutral
04_A4153_10uM	0.485137	0.0209626	0.470854	Neutral
11_B1682_0.1uM	0.566133	2.62814	1.19997	Neutral
05_A4394_1.0uM	0.658111	-0.528827	0.9936	Neutral
16_B2222_1.0uM	0.088415	0.716627	-1.05162	Neutral
04_A4227_10uM	0.29746	0.341198	-0.311381	Neutral
17_B4786_10uM	0.446311	0.30613	0.312409	Neutral
14_B1966_10uM	0.451988	-0.146462	0.160328	Neutral
04_A4154_10uM	0.48479	-0.658316	0.0878573	Neutral
08_A8558_0.1uM	0.485746	-0.160492	0.293355	Neutral
01_A2476_0.1uM	0.492733	0.859571	0.592001	Neutral
05_A4393_0.1uM	0.482339	0.252389	0.418909	Neutral
04_A4212_10uM	0.492897	-0.370773	0.210141	Neutral
06_A8247_10uM	0.429134	0.234714	0.169344	Neutral
05_A5343_1.0uM	0.241092	0.326125	-0.63081	Neutral
06_A8307_10uM	0.406658	0.44398	0.15127	Neutral
11_B1674_1.0uM	0.423766	-0.113767	-0.0342565	Neutral
04_A4110_0.1uM	0.348692	0.117663	-0.268765	Neutral
18_B4980_10uM	0.252874	0.632703	-0.489437	Neutral
08_A8542_10uM	0.374054	0.556645	-0.000513596	Neutral
05_A4395_10uM	0.297548	0.673665	-0.299984	Neutral
11_B1651_0.1uM	0.552016	1.98171	0.787562	Neutral
22_N1790_1.0uM	0.902312	-1.07638	1.64325	Neutral
02_A2813_10uM	0.473816	0.136644	0.229947	Neutral
06_A8173_10uM	0.307332	0.0300347	-0.559773	Neutral
16_B2293_10uM	0.252215	0.442806	-0.647563	Neutral
16_B2222_10uM	0.29083	0.266666	-0.538608	Neutral
11_B1634_10uM	0.279063	0.56719	-0.468101	Neutral
08_A8543_1.0uM	0.379259	0.265283	-0.155747	Neutral
01_A2451_10uM	0.533586	0.262443	0.489792	Neutral
11_B1607_0.1uM	0.511592	2.02941	0.652341	Neutral
06_A8210_10uM	0.483173	0.38101	0.336485	Neutral
04_A4112_1.0uM	0.328835	-0.297544	-0.654176	Neutral
11_B1695_10uM	0.17834	0.638844	-0.936989	Neutral
06_A8173_0.001uM	0.900384	1.38955	1.91418	Neutral
11_B1703_0.1uM	0.668492	2.72245	1.2322	Neutral
02_A3221_10uM	0.645623	-0.687914	0.539447	Neutral
15_B2157_10uM	0.626721	-0.558355	0.50002	Neutral
15_B2087_10uM	0.286114	-0.0423386	-0.80759	Neutral
07_A8437_0.1uM	0.499184	-0.0451256	0.136965	Neutral
11_B1663_0.1uM	0.579112	1.26178	0.482059	Neutral
11_B1628_0.1uM	0.486259	3.03552	0.635512	Neutral
18_B4962_1.0uM	0.4318	0.203227	-0.115136	Neutral
06_A8178_10uM	0.543745	-0.149445	0.239295	Neutral
04_A4084_1.0uM	0.388808	0.337244	-0.252744	Neutral
01_A2402_1.0uM	0.800969	-0.419763	1.17808	Neutral
11_B1690_0.1uM	0.503041	2.38686	0.450227	Neutral
07_A8437_10uM	0.410294	0.261998	-0.189002	Neutral
17_B3742_10uM	0.504103	-0.404309	-0.0629624	Neutral
09_B1418_10uM	0.146418	0.576126	-1.30145	Neutral
01_A1659_10uM	0.383355	0.377353	-0.32658	Neutral
07_A8418_10uM	0.582546	-0.131689	0.339314	Neutral
08_A8558_1.0uM	0.529505	-0.345203	0.0150699	Neutral
05_A4473_10uM	0.193792	1.13315	-0.872716	Neutral
02_A3001_10uM	0.894949	-1.32658	1.19847	Neutral
07_A8418_1.0uM	0.661397	-0.272362	0.62044	Neutral
06_A8412_10uM	0.766165	-0.981503	0.788206	Neutral
11_B1699_0.1uM	0.500188	2.1631	0.274591	Neutral
05_A4407_10uM	0.376515	0.362979	-0.410165	Neutral
08_A8648_10uM	0.296449	0.453848	-0.729711	Neutral
18_B6032_1.0uM	0.908237	-1.39703	1.22747	Neutral
02_A3221_1.0uM	0.555121	0.0683282	0.257911	Neutral
11_B1667_10uM	0.707296	-0.567707	0.671646	Neutral
11_B1676_0.1uM	0.517136	2.20422	0.302608	Neutral
06_A8332_10uM	0.613959	-0.931842	0.10178	Neutral
04_A4095_10uM	0.353232	-0.494575	-0.880078	Neutral
02_A2614_1.0uM	0.577637	-0.419608	0.14264	Neutral
02_A3020_1.0uM	0.574652	-0.480449	0.096215	Neutral
11_B1659_0.1uM	0.600019	2.73623	0.803442	Neutral
11_B1679_0.1uM	0.530497	2.25241	0.374451	Neutral
02_A3320_1.0uM	0.655813	-0.601529	0.387044	Neutral
06_A8171_10uM	0.557111	-0.0689796	0.162912	Neutral
06_A8328_1.0uM	0.709512	-0.7398	0.551723	Neutral
08_B1286_10uM	0.360547	0.479974	-0.504412	Neutral
06_A8173_1.0uM	0.482537	0.2793	-0.0515584	Neutral
06_A8330_10uM	0.394507	-0.072528	-0.599845	Neutral
05_A4377_10uM	0.472708	-0.141296	-0.286225	Neutral
02_A3370_10uM	0.640136	-0.305479	0.36077	Neutral
02_A3371_10uM	0.619742	-0.388313	0.22834	Neutral
02_A3335_10uM	0.630385	-0.53306	0.216571	Neutral
02_A2974_1.0uM	0.45601	0.136377	-0.286568	Neutral
15_B2157_1.0uM	0.658924	-0.61888	0.301854	Neutral
11_B1608_0.1uM	0.554839	1.68761	0.19458	Neutral
11_B1643_0.1uM	0.546591	2.65666	0.448406	Neutral
11_B1669_0.1uM	0.548421	1.33148	0.189237	Neutral
02_A2974_10uM	0.401739	-0.415519	-0.770822	Neutral
08_B1302_0.1uM	0.25052	0.262213	-1.16754	Neutral
02_A2610_10uM	0.605185	-0.509975	0.0830995	Neutral
07_A8437_1.0uM	0.527928	0.0672949	-0.0262524	Neutral
08_B1100_1.0uM	0.300916	0.42067	-0.900766	Neutral
06_A8178_1.0uM	0.77454	-0.930399	0.644686	Neutral
06_A8322_10uM	0.480781	-0.0665784	-0.319793	Neutral
01_A1765_0.1uM	0.532306	-0.391964	-0.291417	Neutral
02_A3145_10uM	0.736075	-1.0779	0.394773	Neutral
02_A3347_1.0uM	0.510184	-0.234772	-0.263767	Neutral
02_A3209_10uM	0.58842	-0.749343	-0.12826	Neutral
22_N1790_0.1uM	0.707317	-0.607484	0.43626	Neutral
02_A3017_10uM	0.492683	-0.306265	-0.378751	Neutral
02_A3370_1.0uM	0.668335	-0.525925	0.309002	Neutral
06_A8334_10uM	0.644433	-0.5954	0.171196	Neutral
01_A1907_0.1uM	0.783191	-0.627973	0.642418	Neutral
02_A3017_0.1uM	0.560908	-0.813619	-0.295098	Neutral
03_A4031_10uM	0.523956	0.0993695	-0.152799	Neutral
05_A4394_10uM	0.476983	-0.162966	-0.418665	Neutral
06_A8255_10uM	0.520326	-0.364093	-0.30963	Neutral
03_A3546_10uM	0.715385	-1.03023	0.234284	Neutral
02_A3371_1.0uM	0.552391	-0.305292	-0.16312	Neutral
06_A8405_10uM	0.395067	0.0684119	-0.711184	Neutral
01_A1765_10uM	0.487627	-0.383843	-0.49612	Neutral
02_A3017_1.0uM	0.701904	-0.736698	0.301103	Neutral
03_A3618_10uM	0.900756	-0.436572	1.07914	Neutral
02_A2877_1.0uM	0.678294	-1.04729	0.0623485	Neutral
08_B1303_0.1uM	0.281072	0.119987	-1.22751	Neutral
02_A2614_10uM	0.488331	-0.120692	-0.411718	Neutral
11_B1698_10uM	0.794273	-0.524759	0.737057	Neutral
01_A1794_10uM	0.415587	-0.236643	-0.793347	Neutral
06_A8210_1.0uM	0.560908	-0.60513	-0.309773	Neutral
12_B1785_1.0uM	1.10133	-1.19093	1.81537	Neutral
02_A3324_1.0uM	0.703526	-0.624192	0.314058	Neutral
02_A3007_1.0uM	0.586258	-0.18574	-0.0299577	Neutral
11_B1623_0.1uM	0.849144	1.42877	1.12398	Neutral
12_B1759_1.0uM	0.860755	-1.34982	0.685054	Neutral
01_A1933_1.0uM	0.591282	-0.951064	-0.343917	Neutral
01_A1402_10uM	0.57052	-0.753795	-0.373622	Neutral
15_B2157_0.1uM	0.688722	-0.545887	0.236288	Neutral
06_A8314_10uM	0.677678	-0.960943	0.0145911	Neutral
02_A3022_10uM	0.905428	-1.13184	0.941449	Neutral
01_A1630_1.0uM	0.484974	-0.366077	-0.618678	Neutral
08_A8644_10uM	0.478021	0.064179	-0.475165	Neutral
14_B1986_10uM	0.45631	-0.122026	-0.647977	Neutral
01_A2149_1.0uM	0.583858	-0.130933	-0.237231	Neutral
05_A5343_0.1uM	0.327792	-0.228179	-1.27596	Neutral
17_B3662_10uM	0.993993	-1.64358	1.08275	Neutral
02_A3388_10uM	0.571438	-0.643107	-0.37192	Neutral
12_B1810_10uM	0.638003	-0.897775	-0.19699	Neutral
02_A3397_10uM	0.689829	-0.836958	0.0544703	Neutral
06_A8252_1.0uM	0.610966	-0.801563	-0.284266	Neutral
06_A8331_1.0uM	0.523819	-0.271935	-0.457597	Neutral
02_A3370_0.1uM	0.629176	-1.18578	-0.366483	Neutral
01_A2171_1.0uM	0.999395	-1.24338	1.12953	Neutral
06_A8314_0.001uM	0.55651	2.08277	-0.0724455	Neutral
02_A3007_0.1uM	0.728203	-0.803684	0.211081	Neutral
17_B3491_10uM	0.244321	0.793894	-1.29124	Neutral
01_A2133_1.0uM	0.542919	0.0742035	-0.398141	Neutral
05_A5790_10uM	1.153	-1.48058	1.75036	Neutral
01_A1971_10uM	0.612505	-1.12466	-0.46854	Neutral
01_A2149_10uM	0.59731	-0.570236	-0.327314	Neutral
02_A2977_10uM	0.997521	-0.726578	1.20747	Neutral
22_N1798_10uM	0.980429	-1.5128	0.980108	Neutral
03_A3750_10uM	0.672922	-0.551607	-0.0165484	Neutral
26_C5518_0.001uM	1.51726	-0.688572	3.69503	Neutral
18_B4982_0.01uM	1.46903	-2.0795	2.91001	Neutral
20_C4087_10uM	1.03266	-1.94035	1.02755	Neutral
01_A1832_0.1uM	0.600073	-0.679626	-0.46875	Neutral
12_B1823_10uM	0.892271	-1.2817	0.635869	Neutral
01_A1404_10uM	0.598025	-0.564547	-0.35775	Neutral
11_B1658_0.1uM	0.71073	0.971415	0.257143	Neutral
06_A8167_10uM	0.763021	-1.26865	0.0638818	Neutral
12_B1729_10uM	0.563087	-0.303959	-0.417042	Neutral
01_A1412_1.0uM	0.535883	-0.223983	-0.537146	Neutral
01_A2476_1.0uM	0.408141	0.676224	-0.837497	Neutral
01_A1907_1.0uM	0.541714	-1.16112	-0.904784	Neutral
23-24-29_N2591_10uM	1.47584	-2.47745	2.72817	Neutral
03_A3887_10uM	0.589403	1.59351	-0.0760608	Neutral
11_B1683_0.1uM	0.542231	2.36603	-0.119359	Neutral
06_A8358_10uM	0.788204	-1.01918	0.251877	Neutral
01_A1720_10uM	0.677283	-0.926743	-0.208114	Neutral
01_A2476_10uM	0.621898	-0.577883	-0.3499	Neutral
01_A2174_10uM	0.556232	-0.31853	-0.572888	Neutral
01_A2451_0.1uM	0.696684	0.0102316	0.0249925	Neutral
02_A3321_10uM	0.651226	0.433516	-0.0913133	Neutral
02_A2782_10uM	0.663288	-0.580765	-0.150586	Neutral
01_A2251_10uM	0.567199	-0.5678	-0.623307	Neutral
01_A1906_0.1uM	0.503541	-0.125241	-0.701431	Neutral
01_A1933_0.1uM	0.579359	-0.135812	-0.463192	Neutral
02_A2877_10uM	0.767625	-1.21687	0.0148385	Neutral
01_A1765_1.0uM	0.571077	-1.00633	-0.783745	Neutral
01_A1832_1.0uM	0.498106	-0.466623	-0.877872	Neutral
11_B1664_0.1uM	0.805618	1.81523	0.685145	Neutral
02_A3347_10uM	0.613474	-0.883576	-0.549408	Neutral
11_B1665_0.1uM	0.79268	0.682569	0.435647	Neutral
02_A3233_10uM	0.532907	-0.32218	-0.684247	Neutral
01_A1971_0.1uM	0.554082	-0.802648	-0.910223	Neutral
13_B1922_10uM	0.69841	-0.635032	-0.0952152	Neutral
01_A1971_1.0uM	0.640175	-0.921554	-0.481339	Neutral
01_A1659_1.0uM	0.647363	-0.328117	-0.351075	Neutral
05_A4452_0.01uM	0.737307	-0.129638	0.0494507	Neutral
11_B1673_0.1uM	0.752065	0.590947	0.158768	Neutral
03_A3785_1.0uM	0.987432	-1.11979	0.831023	Neutral
19_B8019_10uM	1.24638	-1.8679	1.80282	Neutral
02_A2517_10uM	0.914024	-0.587883	0.652752	Neutral
01_A1428_10uM	0.722866	-0.724603	-0.147081	Neutral
02_A3324_0.1uM	0.702247	-0.869116	-0.212252	Neutral
11_B1639_10uM	0.625664	-0.713711	-0.495689	Neutral
02_A3209_1.0uM	0.574921	-0.695591	-0.717824	Neutral
02_A3002_10uM	1.19429	-1.5176	1.59513	Neutral
11_B1694_1.0uM	0.728596	-1.11201	-0.240802	Neutral
09_B1414_10uM	1.11075	-0.965409	1.50843	Neutral
01_A1630_0.1uM	0.541686	-0.576708	-0.934307	Neutral
23-24-29_N2134_10uM	1.1494	-1.03178	1.6635	Neutral
02_A2877_0.1uM	0.714557	-1.02361	-0.265233	Neutral
03_A4014_10uM	0.84904	0.0320958	0.455728	Neutral
11_B1620_0.1uM	0.743853	1.68814	0.29358	Neutral
16_B2295_0.1uM	0.663149	-0.581375	-0.320081	Neutral
06_A8322_1.0uM	0.664031	-0.528337	-0.295273	Neutral
02_A3371_0.1uM	0.644181	-0.330451	-0.448182	Neutral
11_B1639_0.1uM	0.690132	-0.714779	-0.332124	Neutral
11_B1694_0.1uM	0.61908	1.62942	-0.297463	Neutral
01_A1835_0.1uM	0.609188	-0.294413	-0.647302	Neutral
16_B2276_0.1uM	0.84387	0.886348	0.518717	Neutral
01_A1404_1.0uM	0.799719	-1.16363	-0.0210826	Neutral
03_A4014_1.0uM	0.961503	1.05179	0.968076	Neutral
18_B6298_10uM	0.823144	-1.13845	0.111394	Neutral
12_B1749_1.0uM	0.856504	-1.13084	0.256009	Neutral
06_A8412_1.0uM	1.04668	-1.85389	0.811536	Neutral
14_B1981_1.0uM	0.613964	-0.989439	-0.760693	Neutral
06_A8331_10uM	0.749334	-0.835293	-0.100357	Neutral
12_B1817_10uM	0.722748	-0.569478	-0.192803	Neutral
04_A4352_10uM	0.71621	-0.591011	-0.232826	Neutral
10_B1503_0.1uM	1.2721	0.598019	2.15707	Neutral
04_A4138_10uM	0.898689	-1.60111	0.190108	Neutral
18_B5864_10uM	0.994076	-1.37102	0.680503	Neutral
02_A3004_10uM	0.881285	-0.990711	0.255543	Neutral
01_A1718_10uM	0.684543	-0.491371	-0.342802	Neutral
12_B1821_10uM	0.662814	-0.836002	-0.518034	Neutral
09_B1407_1.0uM	1.15566	-1.55197	1.32547	Neutral
13_B1937_10uM	0.899941	-1.53797	0.22023	Neutral
25_B1589_10uM	0.780264	-1.29848	-0.211634	Neutral
10_B1507_10uM	1.24161	-0.0511136	1.82	Neutral
02_A2548_10uM	0.726361	-1.38918	-0.500037	Neutral
10_B1510_0.1uM	1.11332	1.09138	1.58333	Neutral
10_B1543_1.0uM	1.0335	-0.274041	0.95691	Neutral
02_A3005_10uM	0.982858	-1.39029	0.565302	Neutral
06_A8334_1.0uM	0.500376	-0.320027	-1.08359	Neutral
02_A3374_1.0uM	0.635071	-0.538999	-0.621334	Neutral
11_B1649_0.1uM	0.768888	0.895218	0.113816	Neutral
03_A4034_0.1uM	0.852343	0.205273	0.346878	Neutral
08_A8531_10uM	0.468332	-0.848915	-1.46073	Neutral
01_A2133_10uM	0.482662	-0.840457	-1.38435	Neutral
01_A1607_10uM	0.691051	-0.463942	-0.457378	Neutral
10_B1475_0.1uM	1.10544	1.17589	1.51913	Neutral
10_B1476_0.1uM	1.11871	1.16444	1.58052	Neutral
10_B1485_0.1uM	1.30899	0.450909	2.18027	Neutral
10_B1473_1.0uM	1.19668	0.0410999	1.6473	Neutral
06_A8386_10uM	0.599802	-0.806885	-0.932678	Neutral
06_A8171_1.0uM	0.823525	-1.32157	-0.111803	Neutral
10_B1511_10uM	0.875645	0.659287	0.447697	Neutral
02_A3195_10uM	1.00852	-0.28478	0.801193	Neutral
10_B1557_0.1uM	0.908341	1.38268	0.659498	Neutral
02_A2577_10uM	0.844195	-0.53374	0.127255	Neutral
06_A8332_1.0uM	0.838015	-1.61014	-0.185762	Neutral
04_A4227_1.0uM	1.04588	-1.52877	0.572417	Neutral
12_B1733_10uM	0.521741	-0.982154	-1.33519	Neutral
06_A8173_0.1uM	1.08936	-1.6406	0.908671	Neutral
06_A8314_1.0uM	0.715288	-1.08308	-0.548069	Neutral
03_A3953_10uM	0.899133	-0.631132	0.254173	Neutral
12_B1773_10uM	0.976064	-1.63008	0.333266	Neutral
02_A3002_1.0uM	1.14893	-0.65612	1.23116	Neutral
05_A4407_1.0uM	0.884772	-1.46239	0.0419537	Neutral
27_C6568_10uM	0.571976	-0.353591	-0.894495	Neutral
01_A1602_10uM	0.810047	-1.79598	-0.432549	Neutral
03_A3433_10uM	0.8495	-0.273548	0.129751	Neutral
01_A1932_10uM	0.756945	-0.302907	-0.299081	Neutral
01_A2187_1.0uM	0.812703	-1.76365	-0.449864	Neutral
10_B1569_1.0uM	1.10292	0.573384	1.27595	Neutral
10_B1510_1.0uM	1.11965	0.294474	1.26279	Neutral
19_B7336_10uM	0.883752	-1.71957	-0.0980609	Neutral
04_A4098_0.1uM	0.97138	-1.35079	0.392908	Neutral
03_A3617_0.1uM	1.06344	-1.83495	0.562138	Neutral
13_B1922_1.0uM	0.998395	-1.34997	0.452388	Neutral
10_B1560_0.1uM	1.08156	1.14341	1.23619	Neutral
23-24-29_N2771_10uM	1.12569	-1.82831	0.913796	Neutral
10_B1566_1.0uM	1.10117	0.410856	1.15765	Neutral
10_B1460_0.1uM	0.98647	0.52923	0.648424	Neutral
02_A2547_10uM	0.666967	0.401421	-0.521279	Neutral
01_A2451_1.0uM	0.465533	0.119103	-1.47825	Neutral
18_B6135_10uM	1.2189	-1.34202	1.3063	Neutral
01_A1835_1.0uM	0.742705	-1.57793	-0.713355	Neutral
10_B1458_1.0uM	1.09785	0.71305	1.29575	Neutral
04_A4052_10uM	1.03424	-1.11683	0.476942	Neutral
04_A4156_0.1uM	1.26638	-1.15887	1.49413	Neutral
01_A1652_10uM	0.659444	-1.24311	-0.962876	Neutral
06_A8412_0.1uM	0.55226	-0.664257	-1.20866	Neutral
10_B1484_0.1uM	1.22825	0.575357	1.66495	Neutral
08_A8542_1.0uM	1.40586	-1.70632	1.91929	Neutral
04_A4211_10uM	1.04754	-1.21926	0.526124	Neutral
10_B1566_0.1uM	1.07514	1.3727	1.18585	Neutral
10_B1512_1.0uM	0.962255	0.312186	0.522617	Neutral
10_B1479_0.1uM	1.00475	1.02913	0.802176	Neutral
10_B1521_1.0uM	1.152	0.466146	1.37645	Neutral
10_B1601_1.0uM	1.05611	-0.0672195	0.715455	Neutral
03_A3791_10uM	0.895614	-0.205688	0.173076	Neutral
10_B1506_0.1uM	1.10772	0.7672	1.18744	Neutral
12_B1759_10uM	1.00748	-2.18205	0.149906	Neutral
18_B5953_1.0uM	1.05758	-1.80766	0.409539	Neutral
01_A1404_0.1uM	0.622421	0.86021	-0.729009	Neutral
04_A4352_1.0uM	0.819681	-0.168516	-0.13474	Neutral
01_A1906_1.0uM	0.560906	-0.866819	-1.3364	Neutral
10_B1479_1.0uM	1.00405	0.309508	0.639288	Neutral
10_B1503_10uM	1.11618	-0.328549	0.964627	Neutral
08_B1302_1.0uM	0.308269	-0.330149	-2.22515	Neutral
06_A8169_10uM	0.669135	-0.893989	-0.865227	Neutral
10_B1511_1.0uM	1.07752	0.140472	0.917258	Neutral
17_B4786_1.0uM	0.838428	-1.46839	-0.437703	Neutral
12_B1749_10uM	0.640793	-1.07029	-1.06654	Neutral
25_A8184_10uM	0.856787	-0.344864	-0.106035	Neutral
19_B7587_10uM	0.864021	-1.77881	-0.380111	Neutral
04_A4347_10uM	1.10179	0.673063	1.13512	Neutral
03_A3765_10uM	0.938812	-0.142849	0.249163	Neutral
10_B1509_0.1uM	1.14614	1.12728	1.26152	Neutral
10_B1501_0.1uM	1.07048	0.823681	0.938549	Neutral
02_A2547_1.0uM	1.09064	-0.49536	0.831916	Neutral
18_B5864_1.0uM	1.13262	-0.615621	0.943449	Neutral
10_B1572_0.1uM	0.96525	1.35181	0.519087	Neutral
06_A8169_1.0uM	0.900361	-1.53691	-0.20284	Neutral
02_A3261_10uM	1.08785	-0.00452311	0.868572	Neutral
12_B1733_1.0uM	1.00312	-1.22608	0.302663	Neutral
10_B1459_10uM	0.961926	0.246712	0.332424	Neutral
02_A3335_1.0uM	0.916413	0.610034	0.271723	Neutral
08_A8555_10uM	0.56599	-1.54041	-1.63552	Neutral
10_B1565_10uM	1.21108	0.684208	1.53113	Neutral
16_B2222_0.1uM	0.469901	-0.368708	-1.62956	Neutral
10_B1517_0.1uM	1.01369	0.419198	0.552698	Neutral
06_A8178_0.1uM	0.61483	-0.908597	-1.16073	Neutral
14_B2050_0.1uM	1.05828	0.201026	0.747971	Neutral
10_B1551_1.0uM	0.958344	0.406655	0.327358	Neutral
10_B1552_0.1uM	1.10446	1.63605	1.20397	Neutral
06_A8331_0.01uM	1.04693	-1.939	0.329632	Neutral
10_B1562_1.0uM	1.01994	0.457883	0.641042	Neutral
10_B1562_10uM	1.10495	0.70892	1.10899	Neutral
18_B4882_10uM	0.935566	-1.32829	-0.0580603	Neutral
03_A3751_1.0uM	1.07568	0.311979	0.829276	Neutral
04_A4095_0.1uM	0.93766	-0.356638	0.191374	Neutral
10_B1483_0.1uM	1.1106	1.04714	1.20305	Neutral
02_A2813_1.0uM	0.89524	0.133058	0.019286	Neutral
13_B1937_1.0uM	1.04626	-1.08396	0.445397	Neutral
25_A8710_10uM	1.24558	-0.911836	1.27926	Neutral
10_B1506_10uM	1.14038	0.29176	1.11261	Neutral
01_A2486_10uM	0.943726	-0.458659	0.0658415	Neutral
26_C5222_0.1uM	1.20398	-0.286517	1.21084	Neutral
10_B1484_1.0uM	1.24859	-0.122804	1.46307	Neutral
10_B1488_10uM	0.985176	0.605496	0.502421	Neutral
10_B1565_0.1uM	1.00998	1.27357	0.599528	Neutral
06_A8328_0.1uM	0.852219	-1.37167	-0.344346	Neutral
10_B1561_1.0uM	1.07461	0.75308	1.01938	Neutral
10_B1576_10uM	1.06095	0.372603	0.74439	Neutral
19_B8021_10uM	0.808745	-1.21566	-0.468262	Neutral
02_A2942_10uM	0.954888	0.363375	0.295844	Neutral
11_B1727_0.1uM	0.709195	0.607348	-0.603995	Neutral
10_B1487_0.1uM	1.05309	0.914303	0.75816	Neutral
11_B1613_0.1uM	0.863213	1.1513	0.109702	Neutral
02_A3156_10uM	1.08613	0.178005	0.797766	Neutral
10_B1592_1.0uM	1.05846	0.26391	0.692506	Neutral
03_A3865_10uM	0.946292	1.02861	0.36359	Neutral
06_A8412_0.01uM	0.962277	-1.90351	-0.0927347	Neutral
10_B1461_10uM	1.04628	0.0628525	0.568759	Neutral
18_B4954_1.0uM	1.03172	-0.0891664	0.437604	Neutral
04_A4313_10uM	0.990232	-0.618383	0.290496	Neutral
12_B1785_10uM	0.696043	-1.04321	-0.944376	Neutral
10_B1488_0.1uM	1.08682	1.31271	1.01278	Neutral
04_A4352_0.1uM	0.854806	-0.628711	-0.266373	Neutral
11_B1689_0.1uM	0.993017	0.117047	0.350985	Neutral
21_C6298_0.1uM	1.21763	-0.00945441	1.28438	Neutral
18_B4872_1.0uM	0.991836	0.0173979	0.230893	Neutral
01_A1755_10uM	0.692728	-1.43905	-1.1275	Neutral
11_B1708_1.0uM	0.854529	-0.0122476	-0.246009	Neutral
06_A8178_0.001uM	1.05309	0.66716	0.665067	Neutral
02_A3388_1.0uM	1.01592	0.0867013	0.441815	Neutral
02_A2548_1.0uM	1.07269	0.227311	0.731295	Neutral
17_B3668_1.0uM	0.857774	-1.63028	-0.502667	Neutral
06_A8327_10uM	0.698426	-1.10537	-0.971107	Neutral
02_A2917_0.1uM	1.10054	0.39097	0.883792	Neutral
06_A8203_10uM	1.00617	-1.65951	0.0806545	Neutral
10_B1600_0.1uM	1.01154	1.28009	0.555476	Neutral
06_A8219_1.0uM	1.11831	-1.10361	0.662383	Neutral
18_B6298_1.0uM	1.13934	-0.991441	0.758215	Neutral
02_A3345_10uM	1.10738	-0.0953162	0.807938	Neutral
26_C6388_1.0uM	0.708553	-0.0460105	-0.719084	Neutral
10_B1530_1.0uM	0.913292	0.362369	0.107255	Neutral
10_B1489_1.0uM	1.01046	0.0924828	0.429587	Neutral
27_C6660_0.1uM	1.13199	-0.105957	0.887845	Neutral
11_B1707_0.1uM	0.946658	1.39244	0.361407	Neutral
18_B6185_10uM	0.915567	-0.131478	-0.00250941	Neutral
10_B1474_0.1uM	0.923767	1.07493	0.245071	Neutral
09_B1417_10uM	0.943832	-1.04239	-0.0250303	Neutral
02_A3222_10uM	0.977532	-1.18486	-0.0151855	Neutral
21_N1486_1.0uM	1.1547	0.466411	1.03982	Neutral
04_A4112_0.01uM	0.962509	-0.0720836	0.18662	Neutral
10_B1485_10uM	1.12069	0.652128	0.991751	Neutral
09_B1407_10uM	0.972445	-1.46982	-0.0228982	Neutral
18_B6073_10uM	1.15004	0.0235689	1.0382	Neutral
07_A8522_10uM	1.20578	-1.53803	0.925063	Neutral
18_B4882_1.0uM	1.0149	-0.439845	0.26978	Neutral
03_A3606_1.0uM	1.06741	1.61168	0.900148	Neutral
10_B1531_1.0uM	1.07985	-0.321871	0.602823	Neutral
10_B1592_0.1uM	0.995997	0.554016	0.415273	Neutral
03_A3877_1.0uM	0.976474	1.06871	0.359205	Neutral
06_A8321_10uM	1.22015	-1.96143	0.88864	Neutral
10_B1555_1.0uM	0.948081	0.0678199	0.0455532	Neutral
02_A2942_1.0uM	0.986306	0.148159	0.24005	Neutral
26_C6269_10uM	0.984018	-0.544196	0.140091	Neutral
09_B1445_10uM	1.20077	-0.0852552	1.11606	Neutral
03_A3552_10uM	0.755653	0.985814	-0.520965	Neutral
22_N2076_10uM	0.958817	-2.11516	-0.299854	Neutral
06_A8346_1.0uM	0.72981	-1.63193	-1.13176	Neutral
21_C6271_1.0uM	0.971729	-1.45204	-0.106164	Neutral
17_B4800_1.0uM	0.919955	-2.06139	-0.441664	Neutral
21_N1490_1.0uM	1.25617	-0.38803	1.25756	Neutral
10_B1552_1.0uM	1.0123	0.578084	0.452071	Neutral
21_C6129_10uM	0.646276	-0.603643	-1.16231	Neutral
10_B1601_0.1uM	1.00405	0.988056	0.431897	Neutral
01_A2514_1.0uM	1.03297	0.204725	0.442918	Neutral
02_A3345_1.0uM	0.970904	0.660152	0.285974	Neutral
06_A8245_10uM	1.14216	-1.76044	0.598222	Neutral
02_A3384_1.0uM	0.919097	0.642735	0.0722557	Neutral
18_B4975_10uM	1.04708	-0.763745	0.336121	Neutral
06_A8190_10uM	1.04004	-1.74297	0.14899	Neutral
01_A1723_10uM	1.13892	-1.72107	0.588283	Neutral
18_B6452_1.0uM	1.10995	-0.385395	0.750944	Neutral
03_A3549_1.0uM	0.898704	1.14375	0.121134	Neutral
02_A2960_1.0uM	0.983545	0.442137	0.229949	Neutral
09_B1399_10uM	1.12835	0.36143	0.8656	Neutral
02_A3278_1.0uM	1.07715	0.739334	0.742301	Neutral
01_A1778_10uM	0.876515	-0.738694	-0.275444	Neutral
06_A8167_0.1uM	0.885043	-1.44989	-0.423298	Neutral
02_A2960_10uM	0.932196	0.355687	0.112921	Neutral
12_B1831_10uM	1.02229	-0.355734	0.302171	Neutral
04_A4212_0.1uM	1.02363	-1.11817	0.185376	Neutral
02_A3017_0.01uM	1.02192	-0.617055	0.233123	Neutral
06_A8207_0.1uM	1.05935	-1.27499	0.227839	Neutral
06_A8405_1.0uM	0.428516	-0.3596	-1.93484	Neutral
02_A3383_10uM	1.02454	0.302376	0.41121	Neutral
10_B1572_10uM	0.872209	0.374746	-0.149894	Neutral
14_B2043_10uM	0.989825	0.303019	0.319582	Neutral
26_C6429_10uM	1.12451	0.334202	0.91562	Neutral
26_C6470_1.0uM	1.0597	-0.231357	0.499332	Neutral
02_A3018_10uM	0.988596	1.13364	0.419954	Neutral
03_A4022_10uM	0.901549	-0.672755	-0.248813	Neutral
05_A5133_0.001uM	1.04022	-0.283204	0.375736	Neutral
02_A2977_1.0uM	1.01839	0.609851	0.45031	Neutral
03_A3738_1.0uM	0.930477	1.18612	0.188289	Neutral
11_B1721_1.0uM	0.820049	0.0935922	-0.450079	Neutral
04_A4221_0.001uM	0.977191	0.183289	0.212418	Neutral
05_A4448_0.001uM	1.04301	-2.00456	0.109549	Neutral
02_A3151_10uM	0.961919	0.607483	0.2066	Neutral
02_A2884_10uM	1.12518	0.162421	0.826175	Neutral
02_A3233_1.0uM	1.0623	-0.324003	0.370986	Neutral
03_A3412_0.1uM	0.89366	-0.42846	-0.228701	Neutral
03_A3433_1.0uM	0.890406	1.23644	0.0769785	Neutral
06_A8218_1.0uM	1.02541	-0.811184	0.21319	Neutral
02_A3159_0.1uM	1.07956	0.127487	0.648391	Neutral
10_B1545_10uM	0.9752	0.405263	0.249972	Neutral
06_A8169_0.001uM	0.929852	-0.518244	-0.0933942	Neutral
01_A2174_1.0uM	1.03659	-1.09754	0.216595	Neutral
13_B1933_0.1uM	1.04278	0.453538	0.501322	Neutral
26_C6475_0.1uM	1.09143	0.394346	0.719085	Neutral
16_B2166_0.1uM	1.26974	-0.388167	1.26608	Neutral
02_A3381_1.0uM	1.05063	0.124283	0.441706	Neutral
18_B4975_1.0uM	1.03484	-0.544483	0.228599	Neutral
12_B1823_1.0uM	1.0228	-0.811381	0.217461	Neutral
04_A4219_1.0uM	1.03231	0.0796893	0.383545	Neutral
17_B4811_0.1uM	1.05981	-1.59599	0.157127	Neutral
02_A2664_10uM	0.954968	0.608258	0.194313	Neutral
04_A4135_10uM	0.956063	0.153039	0.117433	Neutral
04_A4070_10uM	0.684629	0.67551	-0.876663	Neutral
10_B1557_1.0uM	0.914036	0.501093	0.00241796	Neutral
09_B1367_1.0uM	1.04048	-0.437043	0.312983	Neutral
10_B1516_10uM	0.923273	0.543702	0.0505716	Neutral
25_A3421_0.1uM	1.02492	0.646156	0.455399	Neutral
02_A3397_1.0uM	0.983845	-0.597642	0.0623028	Neutral
01_A1435_1.0uM	1.0664	0.362558	0.545537	Neutral
03_A3952_10uM	0.588997	-0.175055	-1.3429	Neutral
02_A3381_10uM	1.01734	0.355238	0.390276	Neutral
18_B4953_10uM	1.03998	-0.32747	0.281434	Neutral
18_B6001_1.0uM	0.993644	-0.367478	0.133474	Neutral
26_C6475_1.0uM	1.0183	0.243539	0.362673	Neutral
17_B4737_1.0uM	1.1593	-1.07691	0.703408	Neutral
07_A8433_10uM	1.14352	0.461601	0.885456	Neutral
01_A2187_0.1uM	0.837796	0.749274	-0.224936	Neutral
18_B6452_10uM	1.02057	-0.369032	0.252409	Neutral
26_C6442_1.0uM	1.10655	0.628411	0.766038	Neutral
18_B4976_10uM	1.01914	-0.518044	0.162987	Neutral
07_A8518_10uM	1.0068	-1.34962	0.00492989	Neutral
06_A8178_0.01uM	1.03526	-0.370854	0.273477	Neutral
06_A8411_1.0uM	1.19392	-0.465119	0.925107	Neutral
12_B1755_0.1uM	1.12585	0.147189	0.775889	Neutral
03_A3709_1.0uM	1.10482	1.25022	0.885336	Neutral
06_A8206_1.0uM	1.10091	-0.610517	0.548947	Neutral
03_A3888_0.1uM	1.03982	0.171566	0.415924	Neutral
18_B5861_10uM	1.05925	-0.877087	0.279552	Neutral
14_B2029_1.0uM	1.02167	0.689252	0.438415	Neutral
21_C6160_1.0uM	1.07391	0.730513	0.696323	Neutral
03_A3863_10uM	0.903529	-0.0856465	-0.153637	Neutral
25_B1589_0.1uM	0.927872	-0.203949	-0.0567334	Neutral
22_N1644_0.1uM	0.860431	0.468178	-0.229586	Neutral
26_C6457_10uM	1.04421	-1.29013	0.154677	Neutral
26_C6427_0.1uM	1.05222	-0.386658	0.354592	Neutral
01_A1882_10uM	0.664296	-1.24338	-1.3056	Neutral
26_C6464_10uM	0.847863	-0.0619095	-0.371398	Neutral
02_A3271_1.0uM	0.937393	0.829724	0.0917957	Neutral
16_B2293_0.1uM	1.29969	-1.17235	1.19407	Neutral
18_B6527_10uM	1.04029	-0.80682	0.120937	Neutral
25_B1059_10uM	1.04045	-0.135197	0.361282	Neutral
25_B8352_10uM	1.08258	0.179001	0.627544	Neutral
15_B2104_10uM	0.868039	-1.37482	-0.459076	Neutral
05_A4452_0.001uM	1.02058	-0.362853	0.223167	Neutral
21_M1200_0.1uM	1.09855	0.730483	0.760083	Neutral
04_A4071_1.0uM	1.03669	-0.403178	0.260666	Neutral
03_A3750_1.0uM	0.923163	0.707062	0.0624755	Neutral
05_A4369_10uM	1.2697	-1.46117	1.03541	Neutral
10_B1561_10uM	0.989846	0.597183	0.292793	Neutral
01_A1882_1.0uM	0.681997	-0.304067	-1.05456	Neutral
01_A2168_0.1uM	0.926504	-0.288652	-0.0994853	Neutral
10_B1560_10uM	0.829303	1.01522	-0.246784	Neutral
22_N1719_0.1uM	1.23485	-0.546034	1.05163	Neutral
02_A2553_1.0uM	0.984795	0.984829	0.309065	Neutral
03_A3419_1.0uM	0.901515	-0.822699	-0.360942	Neutral
05_A5573_0.1uM	1.15389	-0.899187	0.714409	Neutral
06_A8314_0.1uM	0.848692	-1.77896	-0.769918	Neutral
02_A3298_1.0uM	1.06951	1.11991	0.719089	Neutral
01_A1229_10uM	1.05531	0.402736	0.46041	Neutral
14_B2028_0.1uM	1.04672	-0.295962	0.257847	Neutral
23-24-29_N2131_10uM	1.21073	-1.14764	0.862377	Neutral
19_B7687_10uM	0.873873	-1.72004	-0.591335	Neutral
18_B6176_1.0uM	1.03106	-0.12579	0.31245	Neutral
01_A1794_1.0uM	0.962987	-1.15871	-0.156036	Neutral
12_B1839_0.1uM	1.06772	-0.226073	0.466163	Neutral
01_A1447_10uM	0.838118	0.280497	-0.336933	Neutral
18_B6012_1.0uM	0.992457	-1.09115	0.00195765	Neutral
03_A4033_1.0uM	0.946736	1.25505	0.211039	Neutral
16_B2232_0.1uM	1.13552	0.21766	0.795206	Neutral
19_B7587_0.1uM	1.08781	-0.598365	0.482747	Neutral
16_B2253_10uM	1.27364	-0.4737	1.1853	Neutral
13_B1921_0.1uM	1.00962	0.517416	0.326502	Neutral
09_B1341_1.0uM	1.07576	-0.270756	0.493399	Neutral
15_B2153_10uM	0.976622	-0.907252	-0.0142458	Neutral
07_A8446_10uM	1.14085	-0.320344	0.720014	Neutral
25_B7854_1.0uM	1.09209	0.176776	0.59317	Neutral
10_B1486_10uM	1.13082	0.374452	0.811678	Neutral
02_A3002_0.1uM	1.02597	-0.597894	0.191037	Neutral
26_C4559_0.1uM	1.11925	0.613571	0.759182	Neutral
14_B2029_10uM	0.971836	0.43812	0.17097	Neutral
06_A8169_0.1uM	0.910314	-1.70131	-0.49656	Neutral
18_B5904_1.0uM	1.08117	0.417331	0.62417	Neutral
18_B5958_10uM	0.965798	-0.362015	0.0280363	Neutral
01_A1296_1.0uM	0.86679	1.16428	-0.142043	Neutral
06_A8391_10uM	1.147	-0.955076	0.628972	Neutral
26_C6403_0.1uM	1.10203	-0.293648	0.562468	Neutral
26_C6386_10uM	1.09834	-0.589183	0.502839	Neutral
02_A3191_0.1uM	0.94693	-0.747163	-0.149907	Neutral
09_B1449_0.1uM	1.06809	-0.250633	0.468697	Neutral
02_A3403_1.0uM	1.04543	0.104394	0.387252	Neutral
16_B2158_10uM	1.1144	-0.0905034	0.646905	Neutral
26_C6421_0.1uM	1.08135	-0.253099	0.478649	Neutral
19_B7684_0.1uM	0.921903	-2.04882	-0.531446	Neutral
01_A1664_1.0uM	0.957568	0.338869	0.0639749	Neutral
18_B4964_1.0uM	1.13314	0.164304	0.755989	Neutral
09_B1365_0.1uM	1.0685	-0.118902	0.45611	Neutral
06_A8331_0.1uM	0.523148	-0.512277	-1.67454	Neutral
02_A2949_10uM	1.03834	-0.346733	0.243234	Neutral
01_A1736_1.0uM	1.0898	-0.650707	0.527934	Neutral
01_A2171_0.1uM	0.881014	0.368208	-0.233108	Neutral
06_A8327_1.0uM	0.924028	-1.75082	-0.447456	Neutral
16_B3290_10uM	1.10341	0.264727	0.719994	Neutral
17_B3709_0.01uM	1.05238	-0.332035	0.295418	Neutral
06_A8234_1.0uM	1.03709	-1.05597	0.162889	Neutral
06_A8200_1.0uM	1.00766	-0.792811	0.0576429	Neutral
02_A3007_0.01uM	1.0575	-1.07383	0.248777	Neutral
02_A3384_0.1uM	0.963798	0.221934	0.00824726	Neutral
10_B1551_10uM	0.951934	0.394058	-0.00250438	Neutral
06_A8219_10uM	0.98197	-2.16813	-0.376306	Neutral
28_C7080_10uM	1.2173	-0.110705	1.01383	Neutral
07_A8452_1.0uM	1.15187	-0.326654	0.731117	Neutral
16_B2224_10uM	1.15058	0.00750493	0.826058	Neutral
10_B1575_1.0uM	0.929695	0.592659	0.0225014	Neutral
09_B1358_0.1uM	1.06003	-0.0154713	0.416241	Neutral
09_B1407_0.1uM	1.06517	-0.709639	0.296094	Neutral
01_A2514_0.1uM	0.957024	-0.306055	-0.0728249	Neutral
10_B1482_10uM	1.10251	0.443974	0.750593	Neutral
25_A3317_0.1uM	0.914758	-1.3985	-0.418707	Neutral
27_C6483_1.0uM	1.02348	0.510059	0.35781	Neutral
25_B1873_0.1uM	0.998862	0.5219	0.255159	Neutral
21_N1359_1.0uM	1.19657	0.275364	0.980455	Neutral
16_B2271_1.0uM	1.21756	-0.293589	1.03484	Neutral
21_N1360_10uM	1.16307	0.444661	0.919589	Neutral
08_A8548_1.0uM	0.508775	-1.25258	-2.07267	Neutral
19_B8664_0.1uM	1.02017	-0.605236	0.116394	Neutral
14_B1951_1.0uM	1.0978	0.100372	0.585789	Neutral
28_M1201_10uM	1.16325	0.390628	0.982107	Neutral
18_B6156_1.0uM	1.03757	-0.856501	0.0994264	Neutral
22_N1790_0.01uM	1.03073	0.0782752	0.264948	Neutral
18_B5868_10uM	0.948478	-0.19525	-0.0914052	Neutral
14_B2037_10uM	1.13642	-0.208627	0.682922	Neutral
09_B1376_0.1uM	1.04762	-0.249209	0.306069	Neutral
06_A8311_10uM	1.15977	-0.44943	0.735119	Neutral
16_B2291_10uM	1.1424	-0.175154	0.734633	Neutral
07_A8424_10uM	1.20794	-0.500198	0.916996	Neutral
27_C6790_10uM	1.18476	-0.513088	0.804913	Neutral
02_A2877_0.001uM	1.04536	-0.475824	0.254265	Neutral
04_A4347_1.0uM	0.96708	1.19037	0.195106	Neutral
21_N1382_0.1uM	1.07343	1.63569	0.716388	Neutral
05_A4369_0.1uM	1.15265	-0.944495	0.695029	Neutral
02_A3383_1.0uM	0.901107	0.60128	-0.157218	Neutral
02_A3007_0.001uM	1.06468	-0.508727	0.297963	Neutral
18_B6128_1.0uM	0.94758	-0.466912	-0.179891	Neutral
09_B1382_0.1uM	1.03751	0.143414	0.317596	Neutral
03_A3820_1.0uM	0.992829	1.18975	0.320784	Neutral
21_N1272_0.1uM	0.948629	0.188445	-0.0284116	Neutral
02_A3359_0.1uM	0.855944	0.259127	-0.322125	Neutral
06_A8408_1.0uM	1.17616	-0.0392762	0.87867	Neutral
09_B1386_10uM	1.17744	1.0262	1.02515	Neutral
04_A4040_10uM	0.831777	0.879767	-0.344791	Neutral
19_B7684_0.01uM	1.04776	0.0364445	0.348868	Neutral
14_B1986_0.1uM	1.01965	-0.345924	0.187736	Neutral
10_B1593_10uM	1.07979	0.752709	0.637521	Neutral
21_C6160_0.1uM	1.03399	0.371228	0.361952	Neutral
04_A4110_0.001uM	1.049	0.0210178	0.308382	Neutral
25_A3873_0.1uM	0.910992	0.604569	-0.117909	Neutral
01_A1206_10uM	0.97572	1.58285	0.273989	Neutral
18_B6189_10uM	1.04421	0.319629	0.314306	Neutral
06_A8392_1.0uM	1.11782	-0.80424	0.518398	Neutral
16_B2218_1.0uM	1.18849	-0.594025	0.805868	Neutral
18_B5864_0.1uM	1.05513	-0.17093	0.311624	Neutral
27_C6776_1.0uM	1.0193	0.30717	0.267191	Neutral
27_C6485_0.1uM	0.995296	-0.369596	0.0685758	Neutral
12_B1835_0.1uM	1.02032	-0.859787	0.0523543	Neutral
13_B1944_1.0uM	0.941805	0.321174	0.00543892	Neutral
05_A4357_0.1uM	1.05685	-0.673665	0.278442	Neutral
21_C6124_1.0uM	1.08379	0.508163	0.592226	Neutral
07_A8435_10uM	1.20014	-0.507945	0.870041	Neutral
05_A4368_0.1uM	1.17948	-1.37335	0.64467	Neutral
09_B1452_1.0uM	1.16454	-0.660503	0.688166	Neutral
03_A4031_1.0uM	0.898479	0.884294	-0.155378	Neutral
03_A3564_10uM	1.02084	0.131958	0.252119	Neutral
21_N1358_1.0uM	1.20566	0.219567	0.999989	Neutral
17_B3709_0.001uM	1.04368	0.316177	0.341461	Neutral
15_B2106_0.1uM	1.11403	1.12423	0.789559	Neutral
27_C6517_1.0uM	0.959236	1.08879	0.156908	Neutral
19_B8225_0.1uM	1.06631	-0.714471	0.262757	Neutral
27_C6864_10uM	1.25586	-0.776731	1.00561	Neutral
19_B7866_0.1uM	1.03594	0.0811482	0.302474	Neutral
16_B3283_1.0uM	1.17742	-0.466978	0.779486	Neutral
27_C6526_0.1uM	1.01127	0.386696	0.221822	Neutral
04_A4326_1.0uM	1.05125	0.563742	0.406596	Neutral
13_B1915_10uM	0.977736	-0.674302	-0.0901576	Neutral
09_B1399_0.1uM	0.962823	-0.561793	-0.0982167	Neutral
09_B1447_1.0uM	1.07587	-0.563761	0.373065	Neutral
03_A3781_0.1uM	1.00444	-0.557381	0.0519256	Neutral
09_B1352_0.1uM	1.0369	-0.11434	0.268433	Neutral
12_B1820_1.0uM	1.06068	-0.226989	0.322226	Neutral
02_A2852_10uM	1.08237	0.0238099	0.486017	Neutral
03_A3767_1.0uM	1.0361	1.00912	0.389858	Neutral
13_B1932_1.0uM	1.00626	-0.221434	0.106713	Neutral
14_B2008_0.1uM	1.04023	-0.181273	0.262205	Neutral
05_A4359_10uM	1.24093	-1.27028	0.869631	Neutral
21_M1191_0.1uM	0.913714	0.801203	-0.0809899	Neutral
12_B1728_1.0uM	1.00576	-0.00617308	0.141913	Neutral
20_C3278_10uM	1.11388	0.48575	0.747569	Neutral
16_B3234_0.1uM	1.14785	0.291786	0.815634	Neutral
08_A8536_1.0uM	1.00639	-0.404258	0.121099	Neutral
21_C6171_1.0uM	0.962014	0.118392	0.00179982	Neutral
02_A3348_10uM	1.06487	0.0851734	0.410989	Neutral
16_B2207_1.0uM	1.13236	-0.201568	0.675191	Neutral
18_B6068_1.0uM	1.04432	-0.536231	0.168842	Neutral
12_B1744_1.0uM	1.06634	0.539739	0.467264	Neutral
13_B1943_10uM	0.98296	-0.0749794	0.0708711	Neutral
26_C6435_0.1uM	1.0638	-0.249346	0.314812	Neutral
26_C6407_10uM	1.03105	4.27203	0.909834	Neutral
13_B1880_1.0uM	1.04842	-0.435784	0.249788	Neutral
11_B1709_0.1uM	1.04754	-0.0745934	0.265622	Neutral
03_A4014_0.1uM	1.14189	-0.240381	0.709504	Neutral
19_B8671_0.1uM	0.982176	-0.0287961	0.0482354	Neutral
03_A3888_1.0uM	0.884384	1.49236	-0.146145	Neutral
18_B6329_0.1uM	1.07803	0.436005	0.528057	Neutral
26_C6471_0.1uM	1.11652	0.550188	0.687174	Neutral
10_B1469_1.0uM	1.02355	0.0143586	0.218858	Neutral
07_A8497_10uM	1.09625	-0.172797	0.55799	Neutral
16_B2288_1.0uM	1.18798	-0.580811	0.805765	Neutral
26_C6478_0.1uM	1.08679	0.233861	0.570376	Neutral
11_B1607_10uM	0.899265	-1.71604	-0.555931	Neutral
26_C6470_10uM	0.973245	-0.0924374	-0.0264228	Neutral
13_B1943_1.0uM	1.03699	-0.242328	0.245905	Neutral
19_B7617_0.1uM	1.05155	-0.339805	0.22669	Neutral
11_B1691_0.1uM	1.04265	0.353288	0.354355	Neutral
18_B6149_1.0uM	0.818197	-0.234715	-0.67081	Neutral
16_B2221_1.0uM	1.23381	-0.603684	0.931292	Neutral
21_N1327_0.1uM	1.08523	0.951695	0.649949	Neutral
19_B7687_1.0uM	0.977762	-2.18123	-0.38971	Neutral
09_B1382_1.0uM	1.01772	-0.176548	0.172618	Neutral
19_B7901_0.1uM	1.04566	-0.443656	0.187005	Neutral
14_B1977_10uM	1.03226	-0.907275	0.0508033	Neutral
22_N1504_0.001uM	1.05999	-1.02236	0.154329	Neutral
21_N1369_10uM	1.10721	0.707955	0.738882	Neutral
23-24-29_N2095_1.0uM	1.18263	0.370241	0.893931	Neutral
22_N1704_0.1uM	1.05956	-0.147879	0.344208	Neutral
16_B2162_0.1uM	0.9772	-0.159845	-0.0437786	Neutral
22_N1838_10uM	1.02508	-1.48175	-0.0735892	Neutral
04_A4052_1.0uM	1.01586	0.0237854	0.11974	Neutral
15_B2143_10uM	1.0193	-0.537585	0.119188	Neutral
06_A8386_1.0uM	1.15513	-0.544908	0.640115	Neutral
14_B2049_10uM	1.05731	0.124115	0.347784	Neutral
18_B6029_0.1uM	1.02859	-0.460408	0.126679	Neutral
09_B1398_1.0uM	1.00449	-0.0513725	0.135894	Neutral
18_B5958_0.1uM	0.961567	0.644757	0.0715777	Neutral
02_A3388_0.1uM	1.07756	-0.017135	0.448065	Neutral
27_C6781_0.1uM	1.03431	0.900117	0.392883	Neutral
26_C6398_0.1uM	1.02463	0.129197	0.195233	Neutral
27_C6503_0.1uM	1.04871	-0.0847814	0.267624	Neutral
06_A8210_0.01uM	0.881552	0.468011	-0.35769	Neutral
21_C6113_0.1uM	0.980595	0.0883842	0.0693728	Neutral
12_B1772_0.1uM	1.01218	-0.612327	0.0738128	Neutral
02_A3233_0.1uM	1.16237	-0.16063	0.756198	Neutral
27_C6638_0.1uM	1.05422	0.7791	0.437158	Neutral
04_A4054_0.01uM	1.06523	0.122859	0.400962	Neutral
19_B7226_0.1uM	1.03335	-0.876745	0.0941923	Neutral
08_B1092_0.1uM	1.04773	-0.430943	0.24806	Neutral
19_B8631_10uM	1.05973	-0.869195	0.220867	Neutral
09_B1350_1.0uM	0.957136	-0.250845	-0.0663781	Neutral
07_A8504_1.0uM	1.11632	-1.26539	0.392983	Neutral
13_B1940_10uM	1.02459	-0.420759	0.115544	Neutral
26_C5652_10uM	0.892024	-0.208265	-0.348977	Neutral
17_B4748_0.1uM	0.993382	0.333843	0.0853852	Neutral
18_B6148_0.1uM	1.0977	0.150203	0.576698	Neutral
08_A8540_1.0uM	0.944235	-0.0515307	-0.188545	Neutral
09_B1365_1.0uM	1.10192	-0.281836	0.498844	Neutral
04_A4092_0.001uM	1.00041	0.282395	0.154625	Neutral
22_N2085_0.1uM	0.95469	0.164185	-0.0268042	Neutral
23-24-29_N1600_0.1uM	1.07923	-0.263705	0.403427	Neutral
16_B2280_10uM	1.07211	0.338873	0.500223	Neutral
14_B2043_0.1uM	1.01885	0.294467	0.213823	Neutral
04_A4176_10uM	0.958367	-0.179868	-0.099463	Neutral
27_C6524_1.0uM	0.97642	0.345058	0.0760108	Neutral
09_B1332_0.1uM	1.14372	-0.12704	0.656594	Neutral
22_N1778_0.1uM	1.09269	0.0729018	0.517851	Neutral
27_C6713_0.1uM	0.91659	0.228102	-0.184492	Neutral
22_N1862_1.0uM	1.05006	0.304304	0.34805	Neutral
16_B3267_10uM	1.14846	-0.0432349	0.69223	Neutral
22_N1613_1.0uM	1.00916	0.349186	0.219853	Neutral
21_N1390_1.0uM	1.04126	0.61589	0.373236	Neutral
01_A1435_10uM	0.937439	-0.0809174	-0.143719	Neutral
26_C6387_0.1uM	1.00277	0.349603	0.179224	Neutral
02_A3151_0.1uM	1.17241	0.172341	0.913593	Neutral
03_A3405_1.0uM	1.01709	0.363444	0.222158	Neutral
19_B7870_1.0uM	1.05204	0.242914	0.295062	Neutral
25_B1215_0.1uM	1.01892	-0.20307	0.129595	Neutral
01_A2133_0.1uM	0.853596	0.099614	-0.47342	Neutral
04_A4353_0.1uM	0.967577	-0.0662269	-0.0540621	Neutral
07_A8449_10uM	1.12354	-0.102272	0.609495	Neutral
02_A3313_10uM	1.10852	-0.78545	0.4258	Neutral
14_B2036_10uM	0.92895	0.423899	-0.0735604	Neutral
23-24-29_N2250_10uM	0.994832	-1.68346	-0.161952	Neutral
02_A3003_0.1uM	0.901346	-0.120398	-0.262689	Neutral
03_A4012_1.0uM	0.922999	1.9697	0.124397	Neutral
13_B1929_0.1uM	1.02138	-0.169657	0.100542	Neutral
05_A5399_0.1uM	1.13542	-1.11525	0.474981	Neutral
16_B2158_1.0uM	1.23924	-0.478778	0.972635	Neutral
06_A8333_1.0uM	1.08861	-1.04259	0.33919	Neutral
27_C6712_10uM	1.08336	-0.105791	0.44962	Neutral
09_B1331_1.0uM	1.16657	-0.120411	0.744368	Neutral
18_B6022_10uM	1.05267	0.00241051	0.30046	Neutral
07_A8523_10uM	1.03058	0.0245649	0.242669	Neutral
03_A3952_1.0uM	0.847524	0.716394	-0.40604	Neutral
13_B1917_10uM	1.01014	-0.260584	0.0777116	Neutral
21_C6135_1.0uM	0.971299	0.166117	-0.023267	Neutral
16_B2237_1.0uM	1.2958	-0.669668	1.151	Neutral
21_C6244_0.1uM	1.08361	0.396962	0.535471	Neutral
03_A4012_0.1uM	0.947372	-0.250358	-0.157641	Neutral
26_C6478_10uM	0.999406	-0.390128	0.0190976	Neutral
10_B1602_0.1uM	1.04679	-0.0793418	0.206515	Neutral
20_C3509_10uM	1.03406	-0.561697	0.141156	Neutral
19_B7705_0.1uM	1.04314	-0.592754	0.152492	Neutral
21_C6206_0.1uM	0.926153	0.632759	-0.136626	Neutral
05_A5065_1.0uM	1.20235	-1.31655	0.691158	Neutral
28_M1180_0.1uM	1.05274	0.000532997	0.301387	Neutral
13_B1910_1.0uM	1.00482	-0.162609	0.0422998	Neutral
26_C6371_10uM	0.989135	-0.505055	-0.0197589	Neutral
26_C6446_0.1uM	1.06111	-0.0553547	0.314112	Neutral
19_B8606_0.1uM	1.06027	-0.862703	0.124328	Neutral
18_B6526_10uM	1.0492	-0.900229	0.0329174	Neutral
10_B1553_1.0uM	1.0614	-0.27026	0.222274	Neutral
04_A4323_1.0uM	1.02925	-0.424281	0.116001	Neutral
06_A8392_10uM	1.13928	-0.507452	0.574313	Neutral
27_C6634_0.1uM	1.00785	0.0416784	0.154876	Neutral
26_C6458_10uM	1.00569	-0.0279322	0.12801	Neutral
09_B1391_10uM	1.04522	1.14917	0.458673	Neutral
09_B1417_1.0uM	1.02684	-0.844477	0.052929	Neutral
05_A4366_10uM	1.16871	-0.87932	0.630297	Neutral
19_B8714_1.0uM	1.04164	-0.13201	0.212164	Neutral
06_A8218_0.1uM	1.00343	-0.883944	-0.0108426	Neutral
05_A5511_10uM	1.21465	-1.25277	0.749766	Neutral
26_C6131_1.0uM	1.03639	0.415007	0.307545	Neutral
10_B1599_0.1uM	0.893744	0.400957	-0.312933	Neutral
18_B4888_1.0uM	1.06295	-0.0107399	0.344856	Neutral
27_C6781_10uM	1.05016	-0.105166	0.288907	Neutral
05_A4368_10uM	1.20426	-1.06392	0.782762	Neutral
02_A3162_10uM	1.06969	0.498992	0.538608	Neutral
18_B6140_1.0uM	1.04736	0.194179	0.319807	Neutral
09_B1351_1.0uM	1.05426	-0.119425	0.300823	Neutral
13_B1911_1.0uM	0.991469	0.0996088	0.0827034	Neutral
09_B1378_0.1uM	0.968988	-0.19351	-0.0969094	Neutral
15_B2140_1.0uM	0.94436	0.323305	-0.0497423	Neutral
03_A3496_1.0uM	0.918456	1.07011	-0.0295559	Neutral
03_A3551_0.1uM	0.913848	-0.290325	-0.314195	Neutral
09_B1340_0.1uM	1.05602	0.0178804	0.295935	Neutral
16_B2236_1.0uM	1.15381	-0.286693	0.663812	Neutral
19_B7684_10uM	0.833637	-1.6273	-0.83378	Neutral
25_A8184_0.1uM	1.03317	0.152705	0.197445	Neutral
16_B2232_1.0uM	1.22528	-0.522067	0.905955	Neutral
12_B1767_10uM	0.96236	0.212482	-0.0165955	Neutral
21_C6326_0.1uM	0.964769	-0.0848366	-0.0511507	Neutral
02_A3153_10uM	0.929046	0.630464	-0.0867738	Neutral
26_C6383_1.0uM	1.06437	0.380424	0.368851	Neutral
16_B2300_1.0uM	1.3881	-0.878173	1.43544	Neutral
16_B2252_0.1uM	1.093	0.39477	0.618607	Neutral
27_C6716_1.0uM	1.13129	0.198802	0.665427	Neutral
23-24-29_N1806_10uM	1.15251	-0.46771	0.62782	Neutral
12_B1733_0.1uM	1.02571	-0.651974	0.0496711	Neutral
04_A4323_10uM	0.874193	-0.40163	-0.525629	Neutral
19_C3233_0.1uM	0.980414	-0.159933	0.00536185	Neutral
25_B8453_10uM	1.00549	0.237568	0.162023	Neutral
15_B2096_1.0uM	1.00729	-0.237091	0.0981014	Neutral
01_A2306_0.1uM	0.928755	0.913215	-0.0484852	Neutral
19_B8631_1.0uM	1.12045	-0.178424	0.558818	Neutral
19_B8694_0.1uM	1.04062	-0.458463	0.132488	Neutral
04_A4071_0.1uM	0.942863	0.459065	-0.0338347	Neutral
28_C6949_0.1uM	1.09231	0.23063	0.490771	Neutral
22_N1904_1.0uM	1.10312	0.604099	0.588884	Neutral
25_B1875_0.1uM	1.04745	0.217923	0.318427	Neutral
13_B1926_1.0uM	1.00989	-0.00603942	0.116541	Neutral
16_B2216_1.0uM	1.25396	-0.633124	1.00093	Neutral
16_B2253_1.0uM	1.22345	-0.809877	0.826822	Neutral
21_N1360_0.1uM	1.09875	0.580609	0.571889	Neutral
04_A4342_0.1uM	0.492083	-0.0713753	-2.11109	Neutral
23-24-29_N2418_0.1uM	1.10648	-0.320331	0.483425	Neutral
21_C6293_1.0uM	1.03717	-0.0977739	0.223559	Neutral
13_B1911_10uM	1.02465	-0.114815	0.16258	Neutral
11_B1692_0.1uM	0.97895	-0.224647	-0.0453267	Neutral
09_B1454_0.1uM	1.10141	-0.121291	0.505571	Neutral
27_C6744_1.0uM	1.0476	0.681161	0.359269	Neutral
27_C6634_10uM	1.07903	0.20138	0.46636	Neutral
07_A8414_10uM	1.12271	-0.0809646	0.557715	Neutral
03_A4032_10uM	0.979755	0.0672584	-0.000112268	Neutral
16_B2210_0.1uM	1.11083	0.166396	0.594282	Neutral
09_B1398_10uM	1.0177	0.3086	0.201506	Neutral
23-24-29_N2788_0.1uM	1.03414	-0.562894	0.0993059	Neutral
19_B7648_0.1uM	1.004	0.249369	0.139514	Neutral
13_B1889_1.0uM	1.03416	-0.347327	0.16873	Neutral
22_N2032_10uM	0.984288	-0.108413	0.0153367	Neutral
12_B1748_0.1uM	1.11057	-0.0204093	0.515942	Neutral
18_B4974_0.1uM	0.977277	0.610037	0.0579987	Neutral
19_B7005_0.1uM	1.10304	-0.738536	0.386361	Neutral
01_A1805_0.1uM	1.03404	0.183471	0.230846	Neutral
18_B5944_0.1uM	1.06597	0.207804	0.342133	Neutral
21_N1305_1.0uM	1.15952	0.253297	0.785984	Neutral
02_A2577_1.0uM	0.861121	0.0126893	-0.479652	Neutral
20_C3328_10uM	1.06682	-0.376622	0.26461	Neutral
13_B1860_10uM	1.00336	0.40553	0.130198	Neutral
03_A3707_0.1uM	0.972117	0.104867	-0.0113406	Neutral
03_A3479_10uM	0.987684	1.53151	0.285599	Neutral
23-24-29_N2131_1.0uM	1.06711	0.100308	0.369888	Neutral
04_A4038_10uM	1.05024	-0.00479622	0.240093	Neutral
05_A4359_0.1uM	1.09659	-0.968881	0.317346	Neutral
18_B5736_0.1uM	0.952413	1.35214	0.108059	Neutral
06_A8190_0.1uM	1.06629	0.277499	0.356262	Neutral
27_C6522_10uM	1.00432	0.144904	0.116634	Neutral
13_B1902_10uM	1.03155	0.101992	0.199659	Neutral
12_B1798_1.0uM	1.16508	0.152285	0.739292	Neutral
20_C3278_1.0uM	1.03608	-0.0161837	0.214753	Neutral
03_A3768_10uM	0.838394	0.966074	-0.478464	Neutral
12_B1825_10uM	1.07618	0.781763	0.529478	Neutral
27_C6507_10uM	0.993702	-0.0381431	0.0562307	Neutral
05_A4393_0.00001uM	1.03839	0.198267	0.264645	Neutral
08_B1226_1.0uM	0.965527	0.57074	0.0197457	Neutral
14_B2049_0.1uM	0.944381	0.0890526	-0.11261	Neutral
07_A8479_10uM	0.974601	0.0400303	0.00390691	Neutral
09_B1375_0.1uM	1.01864	-0.611249	0.0213089	Neutral
02_A3271_0.1uM	0.954216	0.161705	-0.0887056	Neutral
02_A2664_1.0uM	0.890455	1.08457	-0.210613	Neutral
27_C6522_0.1uM	1.07212	0.548237	0.462227	Neutral
01_A2489_10uM	0.956607	0.00991705	-0.112374	Neutral
14_B1987_1.0uM	1.0074	0.460343	0.174845	Neutral
17_B3668_0.1uM	1.05404	-1.2634	0.104363	Neutral
09_B1397_0.1uM	1.04625	-0.0196073	0.247478	Neutral
04_A4329_1.0uM	0.90829	0.956037	-0.20182	Neutral
08_B1303_0.01uM	1.02032	0.517746	0.19003	Neutral
06_A8232_1.0uM	1.05248	-0.97797	0.140142	Neutral
09_B1448_10uM	0.950013	0.361013	-0.079386	Neutral
19_B6752_0.1uM	1.01317	-0.112404	0.087268	Neutral
25_B7864_0.1uM	0.981588	5.32295	0.834477	Neutral
27_C6756_10uM	1.03991	-0.0802376	0.210916	Neutral
05_A4407_0.01uM	1.00759	-0.731895	-0.00920201	Neutral
21_N1390_0.1uM	0.976711	1.27451	0.177381	Neutral
19_B7590_0.1uM	1.03883	-0.449641	0.166455	Neutral
18_B4979_1.0uM	1.00345	0.669157	0.147655	Neutral
18_B5888_10uM	0.9983	-0.143386	0.031617	Neutral
13_B1940_0.1uM	1.06272	0.288172	0.335947	Neutral
09_B1393_1.0uM	1.00821	-0.0358164	0.111018	Neutral
02_A2587_1.0uM	1.03279	0.419781	0.257665	Neutral
02_A3003_10uM	0.956813	-0.565272	-0.193993	Neutral
02_A3261_0.1uM	0.97502	0.163122	-0.0361273	Neutral
02_A2515_0.1uM	0.9562	-0.222895	-0.147128	Neutral
09_B1414_1.0uM	0.997757	-0.111346	0.0371922	Neutral
21_N1357_1.0uM	1.08689	0.500438	0.495936	Neutral
09_B1380_0.1uM	0.947132	0.0622549	-0.131208	Neutral
18_B6073_0.1uM	1.033	0.542497	0.275578	Neutral
04_A4324_10uM	1.11445	-0.202993	0.49355	Neutral
04_A4049_0.1uM	0.979539	0.155254	0.0233246	Neutral
16_B2249_1.0uM	1.23182	-0.572617	0.906599	Neutral
19_C3108_0.1uM	0.970899	-0.33093	-0.091669	Neutral
09_B1422_10uM	0.99457	0.10566	0.0734229	Neutral
14_B1956_1.0uM	1.0372	-0.118146	0.162936	Neutral
06_A8311_1.0uM	1.02761	-0.567871	0.0593018	Neutral
16_B2218_10uM	1.03994	0.0265977	0.200022	Neutral
26_C6132_1.0uM	1.06319	-0.132893	0.27289	Neutral
14_B2040_10uM	1.02192	0.0498342	0.153885	Neutral
12_B1819_10uM	1.06034	0.77571	0.419477	Neutral
09_B1413_10uM	1.08266	0.148127	0.419544	Neutral
09_B1336_0.1uM	1.0364	-0.0277727	0.196886	Neutral
26_C5652_0.1uM	1.0126	-0.136265	0.0877428	Neutral
16_B2251_0.1uM	1.14008	-0.12963	0.64882	Neutral
19_B7805_0.1uM	1.01045	-0.536433	-0.0143707	Neutral
14_B2021_10uM	1.03687	-0.0951145	0.181688	Neutral
09_B1457_0.1uM	1.03686	0.0322464	0.224222	Neutral
22_N1496_1.0uM	1.07098	0.288724	0.427499	Neutral
13_B1861_1.0uM	1.00372	-0.47048	-0.0218631	Neutral
02_A3017_0.001uM	1.03526	-0.182415	0.141492	Neutral
16_B2231_0.1uM	1.08496	0.141291	0.489214	Neutral
18_B5888_1.0uM	1.05904	-0.803133	0.157835	Neutral
14_B1995_10uM	0.938955	1.09601	0.0104321	Neutral
14_B2047_1.0uM	1.0022	0.735375	0.17775	Neutral
13_B1868_1.0uM	1.02817	-0.627914	0.0420615	Neutral
03_A3549_10uM	1.01948	0.595487	0.242553	Neutral
26_C6402_1.0uM	1.06003	-0.304406	0.22829	Neutral
09_B1394_0.1uM	1.00727	-0.359476	-0.00400608	Neutral
05_A4364_10uM	1.15382	-1.02835	0.535698	Neutral
26_C5802_1.0uM	0.935065	0.257158	-0.132934	Neutral
26_C4876_1.0uM	1.03876	-0.0440993	0.159605	Neutral
21_C6199_10uM	1.02708	0.530106	0.254806	Neutral
01_A1882_0.1uM	0.844981	-0.0557923	-0.590642	Neutral
20_C6112_0.1uM	0.974587	-0.0285836	-0.0249257	Neutral
21_N1461_0.1uM	1.0119	0.318087	0.119642	Neutral
21_N1490_10uM	1.03504	-0.509186	0.116481	Neutral
14_B2036_1.0uM	1.05093	1.13296	0.4231	Neutral
07_A8420_0.1uM	1.12305	-0.403114	0.501278	Neutral
14_B1961_10uM	0.936376	-1.19592	-0.364083	Neutral
08_B1289_0.1uM	1.05925	0.264507	0.315654	Neutral
18_B6036_1.0uM	1.05572	-0.543404	0.196927	Neutral
14_B2043_1.0uM	0.94675	0.680654	-0.0179644	Neutral
26_C6450_1.0uM	0.953835	0.752428	0.0184908	Neutral
07_A8497_1.0uM	1.0999	-0.20467	0.424721	Neutral
03_A3617_0.001uM	1.0471	-0.24635	0.176133	Neutral
16_B2249_0.1uM	1.06857	-0.129084	0.318304	Neutral
27_C6502_1.0uM	0.992997	0.309089	0.0433331	Neutral
21_C6298_1.0uM	1.24038	-0.275011	0.976296	Neutral
05_A4370_0.1uM	1.0956	-0.779717	0.357951	Neutral
14_B1976_1.0uM	1.03915	0.136947	0.200556	Neutral
27_C6789_1.0uM	1.08022	0.340251	0.442866	Neutral
02_A3153_1.0uM	0.984586	0.700992	0.0971792	Neutral
19_B8692_0.1uM	1.01282	-0.0776745	0.0812271	Neutral
16_B2268_1.0uM	1.21729	-0.412693	0.914483	Neutral
13_B1853_0.1uM	1.021	-0.373723	0.0436539	Neutral
07_A8502_1.0uM	1.02197	-0.474452	0.0748779	Neutral
16_B2193_10uM	1.03936	-0.329416	0.114853	Neutral
03_A3564_0.1uM	0.994911	-0.536029	-0.0438314	Neutral
19_B7005_1.0uM	1.0426	-1.1341	0.044977	Neutral
13_B1938_0.1uM	1.04494	0.163687	0.225288	Neutral
09_B1380_10uM	1.03101	0.354991	0.209649	Neutral
08_B1122_0.1uM	1.05804	-0.294504	0.238824	Neutral
21_N1318_1.0uM	1.03711	-0.23725	0.143645	Neutral
18_B4888_0.1uM	1.07595	0.33378	0.441482	Neutral
05_A4359_1.0uM	1.08885	-0.790664	0.290901	Neutral
16_B2162_1.0uM	1.19749	-0.486222	0.763825	Neutral
09_B1410_0.1uM	1.06146	-0.654849	0.157759	Neutral
18_B6586_10uM	0.97282	0.342527	0.00674648	Neutral
27_C6669_10uM	1.02846	-0.350109	0.104139	Neutral
19_B7910_1.0uM	1.04076	0.731345	0.329993	Neutral
09_B1375_10uM	0.991803	0.462328	0.0574718	Neutral
16_B3308_1.0uM	1.14497	-0.244451	0.586053	Neutral
02_A3221_0.1uM	0.968697	-1.11084	-0.234501	Neutral
27_C6791_10uM	1.13513	-0.451899	0.522825	Neutral
23-24-29_N1875_0.1uM	1.15846	-0.0577601	0.673527	Neutral
09_B1418_0.1uM	1.08701	-0.410304	0.350626	Neutral
19_B8604_1.0uM	1.06502	0.258984	0.317242	Neutral
02_A2890_10uM	0.985596	0.452118	0.0598784	Neutral
18_B6019_1.0uM	0.996241	-0.310518	-0.0483623	Neutral
09_B1340_1.0uM	1.03534	-0.257608	0.124723	Neutral
09_B1349_0.1uM	1.0538	-0.251513	0.228784	Neutral
26_C6465_10uM	0.974763	-0.186891	-0.0571767	Neutral
08_B1027_0.1uM	1.04397	-0.0501368	0.17662	Neutral
10_B1596_10uM	0.999252	0.157493	0.0371495	Neutral
19_B8681_0.1uM	1.05151	-0.603295	0.129088	Neutral
11_B1639_1.0uM	0.81602	-1.45552	-0.926691	Neutral
19_B8660_0.1uM	0.98684	-0.812726	-0.135764	Neutral
26_C6453_0.1uM	1.03497	0.301941	0.207797	Neutral
22_N1855_0.1uM	0.955753	0.104185	-0.141925	Neutral
07_A8493_1.0uM	1.02695	-0.45066	0.0819283	Neutral
21_N1426_1.0uM	1.02858	0.236387	0.162439	Neutral
04_A4111_0.01uM	1.05727	-0.419596	0.177066	Neutral
04_A4157_10uM	0.94229	0.313822	-0.127308	Neutral
14_B1954_0.1uM	1.05576	-0.257742	0.215795	Neutral
19_B7870_0.1uM	1.06354	-0.698419	0.160653	Neutral
09_B1355_1.0uM	1.04319	-0.758935	0.0803078	Neutral
16_B2258_10uM	0.986337	0.0896202	0.00843364	Neutral
18_B5990_10uM	1.02276	-0.973846	-0.0283435	Neutral
11_B1606_0.1uM	0.978139	0.542082	0.0382738	Neutral
05_A5059_10uM	1.20047	-1.35896	0.621668	Neutral
19_B7849_1.0uM	1.0663	0.397431	0.327431	Neutral
02_A3159_10uM	1.10242	0.489648	0.52753	Neutral
06_A8370_1.0uM	1.05922	-1.50497	-0.00357005	Neutral
01_A2511_0.1uM	1.04248	0.241899	0.229358	Neutral
27_C6488_10uM	1.01763	-0.327379	0.0412831	Neutral
13_B1944_0.1uM	0.993772	0.284222	0.0434949	Neutral
27_C6517_0.1uM	1.09706	0.150099	0.463494	Neutral
16_B2272_10uM	1.07828	-0.03417	0.363535	Neutral
22_N1713_0.1uM	0.933392	-0.0535545	-0.234205	Neutral
07_A8437_0.01uM	0.961809	-0.0525919	-0.114473	Neutral
06_A8393_1.0uM	1.22591	-0.51727	0.86084	Neutral
09_B1332_10uM	0.932302	0.894807	-0.0674853	Neutral
08_B1204_0.1uM	1.03426	0.295497	0.190946	Neutral
19_B8623_1.0uM	0.79449	-1.74959	-1.10617	Neutral
16_B2224_1.0uM	1.16287	-0.439858	0.61415	Neutral
08_A8641_10uM	0.92436	-1.16248	-0.520432	Neutral
03_A3967_0.1uM	0.98143	-0.131768	-0.0313862	Neutral
27_C6638_1.0uM	0.994189	0.727122	0.128397	Neutral
13_B1931_0.1uM	1.05701	-0.265898	0.190808	Neutral
09_B1362_10uM	0.98434	0.719424	0.0949884	Neutral
16_B2221_10uM	0.893049	0.175402	-0.422873	Neutral
23-24-29_N2491_0.1uM	1.11806	-0.452486	0.431058	Neutral
05_A6743_1.0uM	1.06555	-1.04579	0.120168	Neutral
19_B8214_1.0uM	1.02993	-0.316141	0.0745997	Neutral
04_A4346_1.0uM	0.994559	0.765334	0.124838	Neutral
09_B1413_1.0uM	1.02983	-0.197415	0.124	Neutral
05_A5275_10uM	1.24146	-1.54259	0.724274	Neutral
08_B1327_0.1uM	1.06699	0.295375	0.359208	Neutral
14_B2039_1.0uM	1.06881	0.370631	0.388878	Neutral
06_A8235_1.0uM	1.11318	-0.192414	0.479947	Neutral
09_B1347_0.1uM	1.01775	-0.363502	0.0108096	Neutral
01_A1832_0.001uM	1.06183	-0.831758	0.102063	Neutral
01_A2355_10uM	1.04807	0.819358	0.309146	Neutral
12_B1761_1.0uM	1.07555	0.305795	0.387056	Neutral
16_B2216_0.1uM	1.04912	-0.130247	0.160347	Neutral
18_B5953_0.1uM	0.995797	-0.00467924	0.0077731	Neutral
23-24-29_N2734_0.1uM	1.0486	-0.292499	0.181174	Neutral
21_C6127_10uM	0.983013	0.0795038	-0.0543236	Neutral
09_B1453_0.1uM	1.00068	-0.203113	0.0197848	Neutral
06_A8210_0.001uM	1.02225	0.706394	0.212453	Neutral
26_C6116_1.0uM	1.04425	0.346233	0.26756	Neutral
19_B8694_1.0uM	1.04952	0.539918	0.304033	Neutral
21_C6258_1.0uM	1.14872	0.015217	0.619345	Neutral
05_A5065_10uM	1.1583	-1.24558	0.474235	Neutral
14_B1993_1.0uM	0.996201	0.730013	0.13983	Neutral
16_B2171_10uM	1.14311	-0.199324	0.576185	Neutral
13_B1865_0.1uM	1.01255	-0.129056	0.0280829	Neutral
23-24-29_N2282_0.1uM	1.08479	0.183752	0.437716	Neutral
13_B1943_0.1uM	1.0065	0.213186	0.0675143	Neutral
04_A4187_1.0uM	1.08257	0.644427	0.487386	Neutral
13_B1853_10uM	0.998488	0.148902	0.0634905	Neutral
12_B1765_0.1uM	1.01048	-0.630523	-0.0568614	Neutral
14_B2013_10uM	1.0382	-0.237539	0.100254	Neutral
04_A4181_0.1uM	0.978324	-0.104456	-0.0955493	Neutral
26_C6476_10uM	0.933027	0.155734	-0.222831	Neutral
03_A4013_0.1uM	1.0026	-0.348827	-0.0138273	Neutral
10_B1469_10uM	0.969697	0.11313	-0.0476405	Neutral
07_A8512_10uM	1.06343	-0.049062	0.273782	Neutral
01_A1778_1.0uM	0.86284	0.470319	-0.467052	Neutral
08_A8531_1.0uM	0.975924	0.551767	0.000714411	Neutral
13_B1846_1.0uM	0.942508	-0.462506	-0.277441	Neutral
26_C6419_10uM	0.988545	0.526307	0.0781163	Neutral
11_B1687_0.1uM	0.988225	0.81292	0.117521	Neutral
04_A4070_1.0uM	1.06895	0.872792	0.521337	Neutral
26_C6434_1.0uM	1.02611	0.243209	0.177323	Neutral
27_C6588_10uM	1.04364	-0.375056	0.125802	Neutral
17_B3611_1.0uM	1.03621	-0.409399	0.0827151	Neutral
26_C4996_1.0uM	0.9938	-0.0435305	0.00843056	Neutral
21_C6177_10uM	1.00214	0.190178	0.0732321	Neutral
11_B1603_0.1uM	1.05125	0.383187	0.263795	Neutral
01_A1366_1.0uM	0.966551	-0.184492	-0.145336	Neutral
13_B1882_0.1uM	1.04557	-0.193396	0.134192	Neutral
22_N1582_0.1uM	0.962365	0.326951	-0.0587985	Neutral
19_B7869_1.0uM	1.04937	0.676708	0.292818	Neutral
09_B1335_1.0uM	1.02095	-0.094228	0.0942452	Neutral
21_M1191_1.0uM	1.05047	-0.326283	0.161024	Neutral
20_C5503_1.0uM	1.07904	0.0372487	0.360325	Neutral
20_C6107_10uM	1.05953	0.0335531	0.237301	Neutral
27_C6594_10uM	1.04363	-0.326059	0.131476	Neutral
25_A3179_1.0uM	1.06318	0.406246	0.327408	Neutral
20_C3999_10uM	1.05973	0.127561	0.240233	Neutral
15_B2051_10uM	0.973168	-1.12343	-0.240503	Neutral
21_C6187_0.1uM	1.01013	-0.337342	-0.0139754	Neutral
02_A2516_10uM	1.07452	0.0394311	0.339908	Neutral
17_B3404_0.1uM	1.00406	1.00029	0.158759	Neutral
19_B7438_1.0uM	0.982549	0.497615	0.0440886	Neutral
21_C6207_1.0uM	1.05067	0.097946	0.21123	Neutral
07_A8461_10uM	0.997393	0.279856	0.0655302	Neutral
22_N1841_0.1uM	0.958085	-0.197845	-0.158221	Neutral
07_A8433_0.1uM	1.06021	-0.334858	0.187492	Neutral
27_C6492_10uM	1.02732	-0.322163	0.0789112	Neutral
07_A8438_0.1uM	1.00217	-0.612502	-0.0753179	Neutral
04_A4157_0.1uM	0.970522	0.0795234	-0.0959682	Neutral
01_A2306_1.0uM	0.972403	1.20676	0.11084	Neutral
21_C6203_10uM	1.05656	0.203806	0.239426	Neutral
07_A8468_1.0uM	1.04914	-0.696654	0.0952136	Neutral
18_B5990_0.1uM	0.997251	0.58225	0.0706731	Neutral
17_B4783_0.1uM	0.929753	0.695767	-0.16629	Neutral
16_B2236_10uM	1.1308	0.0941802	0.554003	Neutral
12_B1731_10uM	1.04845	-0.283088	0.159555	Neutral
19_B7804_10uM	0.995619	-0.252268	-0.025137	Neutral
09_B1350_0.1uM	0.970201	-0.213226	-0.137083	Neutral
09_B1360_0.1uM	1.00343	-0.456412	-0.0473891	Neutral
19_B8699_10uM	0.941639	-0.183865	-0.242743	Neutral
14_B2016_0.1uM	1.03518	-0.0771319	0.136192	Neutral
12_B1803_1.0uM	1.06441	-0.140187	0.237647	Neutral
04_A4306_10uM	1.00771	0.109487	0.0875679	Neutral
23-24-29_N2337_0.1uM	1.03246	-0.0115852	0.159152	Neutral
19_B7684_0.001uM	0.994631	0.555409	0.082477	Neutral
20_C4274_0.1uM	1.00027	-0.12687	0.00840644	Neutral
09_B1364_0.1uM	1.01791	-0.290374	0.0337481	Neutral
14_B1971_1.0uM	0.998382	0.527397	0.0613466	Neutral
09_B1364_10uM	1.04424	0.2571	0.232534	Neutral
27_C6524_0.1uM	1.00859	-0.000857803	0.0279585	Neutral
16_B2272_0.1uM	1.14203	0.0570346	0.589622	Neutral
12_B1796_0.1uM	1.01531	-0.430001	0.00770389	Neutral
03_A3599_1.0uM	0.957197	0.677371	-0.0515025	Neutral
27_C6864_0.1uM	1.10698	-0.301914	0.416237	Neutral
13_B1918_0.1uM	1.05152	-0.276813	0.135877	Neutral
01_A1352_1.0uM	1.03568	0.18267	0.181955	Neutral
26_C6421_10uM	0.973171	0.0444422	-0.100282	Neutral
19_B8718_1.0uM	1.02608	-0.0192218	0.097034	Neutral
08_B1070_0.1uM	0.994309	-0.601422	-0.114029	Neutral
08_A8686_10uM	0.988607	-0.285098	-0.104452	Neutral
16_B2246_1.0uM	1.15784	-0.545467	0.578635	Neutral
19_B8683_0.1uM	1.01192	-0.275019	0.0148125	Neutral
14_B1950_10uM	1.03234	-0.484645	0.0602921	Neutral
22_N1735_10uM	0.986917	0.338667	0.0424718	Neutral
02_A3387_1.0uM	1.00715	0.654284	0.138802	Neutral
03_A3418_10uM	0.962681	0.746039	0.00288318	Neutral
22_N1500_0.1uM	0.970409	0.0696451	-0.109268	Neutral
14_B2047_0.1uM	1.03281	-0.117939	0.0865714	Neutral
12_B1772_1.0uM	1.0232	0.324684	0.149066	Neutral
25_B7099_1.0uM	1.019	-0.572338	-0.0339442	Neutral
21_C6183_1.0uM	0.977821	0.375526	0.00340104	Neutral
25_B3209_0.1uM	1.00462	0.21597	0.0793072	Neutral
09_B1337_0.1uM	1.05123	0.116629	0.244842	Neutral
08_B1157_0.1uM	0.981949	0.0393212	-0.0826828	Neutral
27_C6790_0.1uM	1.04561	-0.0936001	0.172879	Neutral
19_B8684_0.1uM	0.973368	-0.662069	-0.182487	Neutral
27_C6513_0.1uM	1.03338	0.222569	0.19048	Neutral
26_C6472_0.1uM	1.05671	-0.155467	0.187599	Neutral
09_B1417_0.1uM	1.00306	-0.724435	-0.100547	Neutral
14_B1951_0.1uM	1.00666	-0.29782	-0.0149313	Neutral
01_A1664_10uM	0.97881	-0.494411	-0.141952	Neutral
07_A8431_10uM	1.00798	-0.712078	-0.0819527	Neutral
23-24-29_P10002_0.1uM	0.962662	-0.191165	-0.155047	Neutral
14_B2000_10uM	1.0138	-0.0926742	0.0238152	Neutral
19_B8604_10uM	0.966993	-0.00290616	-0.0885588	Neutral
13_B1906_1.0uM	0.926771	0.0725617	-0.241372	Neutral
13_B1928_1.0uM	1.01748	-0.411074	0.00631717	Neutral
18_B6157_0.1uM	1.01553	-0.28236	0.0261017	Neutral
14_B2023_10uM	1.02667	0.0628575	0.119625	Neutral
16_B3300_10uM	1.18732	-0.259328	0.767165	Neutral
04_A4036_10uM	1.12414	0.603248	0.65196	Neutral
27_C6596_10uM	1.00913	-0.566785	-0.0451188	Neutral
13_B1863_1.0uM	1.02052	-0.658842	-0.0494704	Neutral
06_A8348_10uM	1.16807	0.0949763	0.693056	Neutral
23-24-29_N1806_0.1uM	1.04802	-0.353959	0.14866	Neutral
09_B1401_0.1uM	1.04615	-0.553681	0.0926347	Neutral
13_B1892_1.0uM	0.960742	-0.047142	-0.143813	Neutral
08_B1223_1.0uM	0.998089	0.350847	0.0295409	Neutral
20_C6106_0.1uM	1.02679	-0.332979	0.0677331	Neutral
12_B1796_1.0uM	1.05859	0.879229	0.34782	Neutral
22_N1500_1.0uM	1.00333	0.0201213	0.0103888	Neutral
19_B8719_0.1uM	1.00458	-0.58703	-0.0756146	Neutral
05_A5511_1.0uM	1.05317	-1.03854	0.0724057	Neutral
21_C6178_10uM	0.950133	0.0886624	-0.162516	Neutral
26_C4876_0.1uM	1.02651	-0.254224	0.0403468	Neutral
25_B1278_10uM	1.06234	0.0872992	0.256261	Neutral
28_C7097_0.1uM	0.937519	0.0964306	-0.190454	Neutral
16_B2238_1.0uM	1.08212	-0.324506	0.30287	Neutral
09_B1339_10uM	1.03405	-0.03732	0.107992	Neutral
09_B1414_0.1uM	1.00277	-0.192406	-0.0214108	Neutral
22_N1692_0.1uM	1.03807	0.106916	0.16023	Neutral
19_B8711_1.0uM	1.00141	0.0322755	0.0136723	Neutral
26_C6458_1.0uM	1.02443	-0.475811	0.0440754	Neutral
26_C6368_1.0uM	1.07422	-0.132548	0.292886	Neutral
07_A8475_1.0uM	1.0004	-0.171188	-0.0317499	Neutral
09_B1413_0.1uM	0.931444	-0.319303	-0.324671	Neutral
05_A4448_0.0001uM	1.00656	0.0327413	0.0506611	Neutral
13_B1892_10uM	0.989047	-0.0929134	-0.0489745	Neutral
09_B1411_1.0uM	0.941305	-0.0859549	-0.213163	Neutral
22_N2075_1.0uM	0.973321	0.386874	-0.0400938	Neutral
22_N1709_0.1uM	0.933704	0.276702	-0.189581	Neutral
05_A5375_1.0uM	1.18581	-1.15513	0.581994	Neutral
18_B5912_0.1uM	1.04678	0.658695	0.299806	Neutral
04_A4036_0.001uM	1.0555	-0.158354	0.199236	Neutral
12_B1834_10uM	1.01369	0.698968	0.18514	Neutral
07_A8484_1.0uM	1.07486	-0.440412	0.250232	Neutral
26_C6390_1.0uM	1.00439	0.221474	0.0504636	Neutral
22_N1826_0.1uM	1.03689	-0.294312	0.114731	Neutral
15_B2061_1.0uM	1.04042	-0.416831	0.0617221	Neutral
18_B4883_10uM	1.03704	-0.19529	0.13498	Neutral
19_B8702_0.1uM	1.08444	-0.816139	0.225515	Neutral
26_C6418_1.0uM	1.05652	0.466075	0.289118	Neutral
19_B8606_10uM	1.01517	-0.140108	0.00797335	Neutral
08_B1239_0.1uM	0.996246	0.155065	0.00775479	Neutral
19_B7446_0.1uM	0.996247	-0.334682	-0.0908443	Neutral
22_N1650_1.0uM	0.96826	0.401935	-0.0414325	Neutral
09_B1448_0.1uM	0.950558	-0.528489	-0.295874	Neutral
09_B1335_0.1uM	1.02307	0.0451343	0.100673	Neutral
12_B1777_1.0uM	1.02275	-0.589314	0.0166795	Neutral
26_C6376_0.1uM	1.02292	0.198232	0.104216	Neutral
27_C6790_1.0uM	1.00637	-0.140092	-0.0170255	Neutral
09_B1412_10uM	0.935939	0.0799255	-0.209714	Neutral
27_C6563_0.1uM	1.03515	-0.254401	0.0680291	Neutral
27_C6499_0.1uM	0.999117	-0.155342	-0.0312833	Neutral
19_B8316_0.1uM	1.02505	-0.266153	0.02896	Neutral
20_C3989_1.0uM	1.00748	0.537157	0.0877683	Neutral
13_B1907_1.0uM	1.05319	-0.0857148	0.158816	Neutral
14_B2036_0.1uM	1.03771	-0.318758	0.0623614	Neutral
21_N1305_10uM	0.931603	1.10615	-0.0612655	Neutral
12_B1782_0.1uM	1.02495	-0.365358	0.0336447	Neutral
09_B1338_1.0uM	1.01065	-0.250505	-0.0053041	Neutral
27_C6513_10uM	1.02755	-0.286881	0.0735309	Neutral
27_C6484_10uM	0.993079	-0.142331	-0.0390781	Neutral
14_B1995_0.1uM	1.06072	-0.313327	0.184507	Neutral
06_A8317_0.1uM	1.05672	-0.81695	0.0675536	Neutral
19_B7781_1.0uM	1.05073	-0.0811598	0.173684	Neutral
05_A5350_1.0uM	1.07139	-1.13342	0.124064	Neutral
14_B1993_0.1uM	1.08221	-0.29115	0.317172	Neutral
27_C6567_0.1uM	1.04023	0.126393	0.185691	Neutral
14_B2005_0.1uM	1.01369	-0.541207	-0.0399601	Neutral
05_A4473_0.01uM	1.05545	-0.0227226	0.217328	Neutral
27_C6713_10uM	1.06146	-0.387913	0.162344	Neutral
04_A4313_1.0uM	0.929548	0.715493	-0.162354	Neutral
09_B1352_1.0uM	1.05138	-0.202036	0.183987	Neutral
04_A4107_10uM	1.08681	0.247288	0.39022	Neutral
06_A8201_1.0uM	1.03313	-0.110512	0.129508	Neutral
21_C6305_0.1uM	1.11593	0.534829	0.55119	Neutral
20_C4153_0.1uM	0.955996	-0.0410727	-0.163517	Neutral
07_A8471_10uM	1.01936	-0.288407	-0.00281201	Neutral
16_B2242_1.0uM	1.14769	-0.422223	0.549338	Neutral
23-24-29_N2408_10uM	1.07023	-0.294704	0.283509	Neutral
28_C7012_10uM	1.02562	0.437483	0.13022	Neutral
13_B1840_1.0uM	0.986306	-0.295035	-0.100173	Neutral
23-24-29_N2159_0.1uM	1.00189	-0.351727	-0.0320242	Neutral
26_C6444_1.0uM	0.986792	0.253109	-0.0368731	Neutral
23-24-29_N2418_1.0uM	1.0364	-0.215593	0.0998771	Neutral
18_B6156_0.1uM	0.941453	0.286136	-0.184935	Neutral
04_A4328_10uM	1.01333	0.535232	0.102385	Neutral
01_A1296_0.1uM	1.2043	-0.0415118	0.795931	Neutral
04_A4036_0.1uM	1.08841	-1.83481	0.129151	Neutral
14_B1947_1.0uM	1.03747	0.296092	0.162193	Neutral
27_C6503_1.0uM	0.998958	-0.193987	-0.0561366	Neutral
16_B3225_1.0uM	1.22114	-0.2809	0.864961	Neutral
03_A4033_10uM	1.0032	-0.0719292	-0.00837116	Neutral
27_C6659_1.0uM	1.09894	0.380361	0.47057	Neutral
13_B1902_0.1uM	1.03488	-0.160346	0.104178	Neutral
20_C3991_10uM	0.982218	0.627639	0.0361667	Neutral
05_A5634_0.1uM	1.09398	-1	0.225862	Neutral
22_N1605_1.0uM	1.08014	-0.0798112	0.308426	Neutral
20_C4051_10uM	0.975064	0.0994379	-0.104216	Neutral
19_B7514_0.1uM	1.05343	-0.561473	0.0837251	Neutral
09_B1409_1.0uM	1.00256	-0.345447	-0.0412333	Neutral
19_B8682_0.1uM	1.01516	-0.279053	0.0286256	Neutral
07_A8415_10uM	1.05027	0.301566	0.23229	Neutral
01_A1352_10uM	1.01186	-0.160293	0.0129215	Neutral
26_C6439_0.1uM	1.05442	0.20146	0.214036	Neutral
22_N1620_1.0uM	1.04629	-0.058157	0.132362	Neutral
23-24-29_N2408_0.1uM	1.05302	-0.209132	0.161901	Neutral
17_B3477_0.1uM	0.979256	0.236485	-0.078641	Neutral
28_C7193_1.0uM	1.06756	0.751962	0.403531	Neutral
07_A8483_0.1uM	1.04313	-0.348241	0.0937446	Neutral
19_C3238_0.1uM	0.893879	-0.22842	-0.510021	Neutral
03_A3423_0.1uM	0.93585	-0.534568	-0.337756	Neutral
20_C6107_1.0uM	0.998968	0.0111503	-0.0309498	Neutral
23-24-29_A1042_0.1uM	1.00068	-0.197926	-0.0103872	Neutral
18_B4871_10uM	1.04718	-0.19092	0.10926	Neutral
05_A4457_10uM	1.12524	-0.806696	0.392133	Neutral
12_B1791_0.1uM	1.01394	-0.54115	-0.0659839	Neutral
20_C5539_1.0uM	0.931046	0.708131	-0.190963	Neutral
09_B1447_10uM	1.02478	0.428762	0.168376	Neutral
09_B1449_1.0uM	1.03276	-0.655154	0.0156538	Neutral
09_B1331_10uM	1.03835	1.75896	0.412937	Neutral
21_C6134_1.0uM	1.03821	-0.12495	0.115795	Neutral
16_B2210_10uM	1.14792	0.279758	0.707745	Neutral
23-24-29_N2182_1.0uM	1.12625	0.690369	0.633241	Neutral
19_B7261_1.0uM	0.982074	-0.357052	-0.105703	Neutral
26_C6464_0.1uM	1.04503	0.168915	0.19372	Neutral
25_B1730_10uM	0.992645	-0.243386	-0.0942673	Neutral
12_B1741_10uM	1.04983	-0.426183	0.0993188	Neutral
16_B2268_0.1uM	1.06068	-0.174755	0.207142	Neutral
08_A8548_0.1uM	1.04147	0.195365	0.18192	Neutral
27_C6757_1.0uM	1.03224	0.28365	0.155775	Neutral
14_B1967_0.1uM	0.951569	0.0939497	-0.163042	Neutral
18_B5986_0.1uM	0.988704	0.348095	-0.0156989	Neutral
13_B1892_0.1uM	1.02909	-0.435076	0.0314439	Neutral
27_C6489_10uM	0.991313	-1.003	-0.190275	Neutral
04_A4338_1.0uM	0.973031	0.213257	-0.0787202	Neutral
21_C6183_0.1uM	0.97152	-0.145282	-0.134855	Neutral
13_B1854_1.0uM	0.995358	0.0317289	-0.0369501	Neutral
27_C6703_1.0uM	1.04964	0.700891	0.266996	Neutral
19_B8718_10uM	0.960249	-0.622345	-0.27026	Neutral
05_A5970_10uM	1.15718	-0.949633	0.490712	Neutral
05_A4367_1.0uM	1.09159	-1.4355	0.145581	Neutral
09_B1339_1.0uM	1.00966	-0.25997	-0.00507249	Neutral
19_B7894_10uM	0.978167	-0.0582328	-0.118155	Neutral
05_A4394_0.0001uM	1.04599	-0.272849	0.122317	Neutral
14_B1988_10uM	0.977765	-0.359351	-0.173725	Neutral
03_A3750_0.1uM	1.03906	-0.416312	0.0618538	Neutral
27_C6723_10uM	1.04321	-0.335773	0.0786665	Neutral
04_A4098_0.001uM	1.0021	0.0229801	-0.00847226	Neutral
22_N1858_1.0uM	0.956039	0.786975	-0.0442449	Neutral
27_C6660_1.0uM	1.02411	-0.0966255	0.0399733	Neutral
15_B2102_10uM	1.15285	-0.235078	0.5682	Neutral
09_B1363_1.0uM	1.04441	-0.43321	0.0920599	Neutral
13_B1885_10uM	0.947182	0.50783	-0.125554	Neutral
21_N1442_1.0uM	0.933038	0.420415	-0.23271	Neutral
05_A4601_1.0uM	1.14643	-1.07416	0.399898	Neutral
20_C4157_10uM	0.806611	-1.33511	-1.00056	Neutral
20_C3418_10uM	1.06999	-0.644058	0.173136	Neutral
18_B5970_0.1uM	0.8795	0.0514616	-0.516285	Neutral
13_B1886_10uM	1.00372	0.0483402	-0.00168514	Neutral
21_C6129_0.1uM	1.02954	0.667721	0.196375	Neutral
23-24-29_N2307_10uM	1.00177	-0.308629	-0.0642654	Neutral
02_A3370_0.00001uM	1.01844	0.179504	0.0868066	Neutral
05_A5791_10uM	1.0608	-1.41735	-0.025726	Neutral
19_B7804_1.0uM	0.948834	0.552694	-0.104823	Neutral
08_B1049_0.1uM	0.996337	-0.292487	-0.091695	Neutral
09_B1422_0.1uM	1.05509	-0.793344	0.0350782	Neutral
06_A8356_1.0uM	1.07788	-0.374011	0.2603	Neutral
18_B4968_0.1uM	0.976053	0.594858	-0.0414473	Neutral
06_A8203_1.0uM	0.945085	-0.254957	-0.250408	Neutral
05_A5322_10uM	1.13955	-1.10206	0.395765	Neutral
09_B1390_0.1uM	1.04235	-0.577087	0.0676008	Neutral
22_N2085_10uM	1.01826	-0.0054157	0.0214295	Neutral
09_B1393_0.1uM	0.968282	-0.303244	-0.211891	Neutral
02_A3139_1.0uM	1.04934	-0.443516	0.111831	Neutral
13_B1872_1.0uM	0.987846	-0.110673	-0.0938389	Neutral
01_A2343_1.0uM	1.06495	0.717249	0.33464	Neutral
26_C6407_0.1uM	1.05041	0.316288	0.228403	Neutral
19_B7297_0.1uM	0.990263	-0.56296	-0.135762	Neutral
07_A8508_1.0uM	0.94409	-0.249542	-0.26329	Neutral
22_N1858_0.1uM	0.979901	0.165884	-0.0447665	Neutral
05_A5183_1.0uM	1.07101	-0.582215	0.217507	Neutral
17_B3530_1.0uM	1.00604	0.561563	0.0841859	Neutral
08_B1283_10uM	0.996277	0.0641422	-0.0479249	Neutral
07_A8510_10uM	1.01012	-0.233281	-0.0356941	Neutral
19_B7336_1.0uM	0.723518	-1.31575	-1.31717	Neutral
09_B1333_10uM	1.0336	1.66586	0.379925	Neutral
19_C3238_1.0uM	1.05715	-0.0957445	0.153227	Neutral
01_A2198_1.0uM	1.10592	1.04061	0.57037	Neutral
14_B1946_1.0uM	1.05533	-0.592117	0.0956667	Neutral
20_C4360_10uM	1.03071	0.169263	0.130427	Neutral
20_C4102_1.0uM	0.953116	0.774407	-0.0958886	Neutral
21_C6113_10uM	1.06495	-0.226479	0.17128	Neutral
28_C7099_0.1uM	1.03924	-0.0318251	0.108349	Neutral
23-24-29_N2558_0.1uM	1.15163	-0.125111	0.565704	Neutral
07_A8471_0.1uM	1.02484	-0.659566	-0.0325354	Neutral
08_B1076_0.1uM	1.0011	-0.173205	-0.0445794	Neutral
22_N1908_1.0uM	1.03914	0.348534	0.153717	Neutral
13_B1939_1.0uM	0.925738	-0.319294	-0.381825	Neutral
12_B1800_1.0uM	1.06591	-0.0305009	0.203258	Neutral
07_A8523_1.0uM	1.05132	-0.507077	0.0587845	Neutral
22_N1729_1.0uM	0.975507	0.161614	-0.0959651	Neutral
26_C5443_10uM	1.00228	-0.412394	-0.0568101	Neutral
20_C5503_0.1uM	0.97461	-0.295269	-0.181852	Neutral
20_C4102_10uM	1.05854	0.092564	0.183251	Neutral
09_B1391_1.0uM	0.983624	-0.526096	-0.179176	Neutral
22_N1900_0.1uM	1.01376	-0.260316	-0.0347557	Neutral
19_B7469_1.0uM	0.962867	0.200529	-0.145287	Neutral
13_B1869_0.1uM	1.01472	-0.414557	-0.0243174	Neutral
27_C6588_0.1uM	0.954998	0.0323221	-0.188431	Neutral
05_A5932_1.0uM	1.11684	-1.06821	0.286025	Neutral
28_C7059_1.0uM	1.00522	0.465921	0.0638698	Neutral
23-24-29_N1806_1.0uM	1.05608	-0.36775	0.141994	Neutral
22_N1862_0.1uM	1.01534	0.0136145	0.0583919	Neutral
25_A3583_0.1uM	0.942789	4.04443	0.370462	Neutral
26_C6381_10uM	1.04631	-0.173845	0.128517	Neutral
21_C6124_0.1uM	0.964178	0.345641	-0.129687	Neutral
27_C6496_1.0uM	0.952397	0.636436	-0.103955	Neutral
25_B2030_10uM	1.13462	0.0963303	0.534091	Neutral
05_A5183_10uM	1.1337	-1.23831	0.328215	Neutral
16_B2236_0.1uM	1.22692	-0.445888	0.813311	Neutral
09_B1420_10uM	1.00115	0.615522	0.074462	Neutral
13_B1940_1.0uM	0.985626	-0.562684	-0.168654	Neutral
09_B1333_0.1uM	1.02889	0.0585396	0.114645	Neutral
22_N1790_0.001uM	1.02061	-0.0668834	0.0194799	Neutral
27_C6513_1.0uM	0.94708	-0.0191693	-0.254753	Neutral
15_B2070_10uM	0.999771	0.552841	0.0858666	Neutral
16_B2266_1.0uM	1.14993	-0.393983	0.563139	Neutral
20_C4102_0.1uM	1.03102	0.155435	0.0847987	Neutral
22_N1877_10uM	0.99018	0.443678	0.0211847	Neutral
14_B1982_0.1uM	1.06586	-0.457996	0.1472	Neutral
09_B1416_0.1uM	1.0353	-0.143041	0.100656	Neutral
21_M1482_0.1uM	0.963711	-0.0479411	-0.165831	Neutral
28_C7098_10uM	0.99488	-0.046768	-0.0334567	Neutral
27_C6570_0.1uM	1.02023	0.0807695	0.0547411	Neutral
20_C3969_0.1uM	0.995349	0.161792	-0.0299918	Neutral
23-24-29_N2577_0.1uM	1.08368	0.237477	0.384982	Neutral
13_B1888_1.0uM	1.00531	-0.231526	-0.058059	Neutral
25_C3090_0.1uM	1.02637	-0.110282	0.0560438	Neutral
03_A3733_1.0uM	0.947832	1.18036	-0.0406411	Neutral
16_B2194_0.1uM	1.01668	-0.215883	0.000562451	Neutral
21_N1442_0.1uM	1.02818	0.76128	0.209696	Neutral
13_B1926_10uM	1.00632	-0.447014	-0.0722133	Neutral
23-24-29_N2418_10uM	1.05297	-0.41083	0.0926884	Neutral
13_B1886_1.0uM	0.98389	-0.192083	-0.140886	Neutral
25_C4313_10uM	1.04459	0.673776	0.225731	Neutral
26_C6398_1.0uM	0.982017	0.377224	-0.0205331	Neutral
23-24-29_N2471_0.1uM	1.02477	-0.112643	0.0653744	Neutral
21_C6279_10uM	0.9336	0.15392	-0.258545	Neutral
04_A4232_10uM	1.03542	-0.263743	0.0741507	Neutral
26_C6381_1.0uM	1.03088	-0.166335	0.0539664	Neutral
09_B1415_1.0uM	0.97489	-0.0468682	-0.137859	Neutral
18_B4962_0.1uM	1.04117	-0.618664	0.0510411	Neutral
13_B1944_10uM	0.91897	-0.165639	-0.3983	Neutral
04_A4304_10uM	1.01493	-0.0300994	0.0436111	Neutral
18_B4980_0.1uM	0.94127	0.675056	-0.139247	Neutral
20_C4153_10uM	1.00485	-0.127741	-0.00754527	Neutral
15_B2142_0.1uM	0.978135	1.03864	0.0596033	Neutral
26_C6468_0.1uM	1.01722	0.546216	0.143263	Neutral
01_A1198_0.1uM	1.04797	0.648328	0.26627	Neutral
14_B2047_10uM	0.947508	0.36703	-0.198647	Neutral
27_C6502_0.1uM	0.953866	0.578373	-0.0921206	Neutral
26_C6435_10uM	0.948975	3.69197	0.3492	Neutral
23-24-29_M1425_1.0uM	1.16092	0.665854	0.713744	Neutral
03_A3660_0.1uM	0.956967	-0.152081	-0.230934	Neutral
26_C5652_1.0uM	0.984284	-0.252638	-0.119463	Neutral
19_B9001_10uM	1.05399	-0.509139	0.059513	Neutral
23-24-29_N2570_0.1uM	1.05554	-0.502421	0.0939633	Neutral
17_B3487_0.1uM	0.965512	0.722409	-0.0484862	Neutral
03_A3926_0.1uM	0.984288	-0.23636	-0.144251	Neutral
19_B8623_10uM	0.784199	-1.7165	-1.19754	Neutral
25_B6098_10uM	1.04254	0.0597523	0.133053	Neutral
20_C4077_0.1uM	0.982163	0.437943	-0.0596145	Neutral
19_B7469_0.1uM	1.00069	-0.630951	-0.158605	Neutral
09_B1346_1.0uM	1.03934	-0.472257	0.0481077	Neutral
27_C6782_0.1uM	0.948576	0.128636	-0.189015	Neutral
20_C5242_10uM	0.994012	-0.158298	-0.0790759	Neutral
19_B7297_1.0uM	1.01967	-0.172771	-0.0113846	Neutral
23-24-29_N2355_0.1uM	1.00712	0.0467001	0.0268154	Neutral
25_B6098_1.0uM	1.02004	-0.188606	0.0190107	Neutral
20_C4077_10uM	1.0549	-0.158779	0.152563	Neutral
27_C6773_10uM	1.05169	-0.496342	0.0670814	Neutral
07_A8494_1.0uM	1.00331	-0.319126	-0.0725875	Neutral
27_C6540_10uM	0.975496	-0.285246	-0.177786	Neutral
04_A4232_1.0uM	0.999921	0.336281	0.0393481	Neutral
12_B1767_0.1uM	0.938897	0.0864121	-0.267295	Neutral
07_A8507_10uM	0.998462	0.0089649	-0.0698383	Neutral
18_B4965_0.1uM	0.988646	1.54	0.142737	Neutral
21_C6199_1.0uM	1.00849	0.201943	0.0277268	Neutral
27_C6703_10uM	1.06673	-0.238851	0.146256	Neutral
13_B1886_0.1uM	1.0231	-0.247333	0.00764308	Neutral
05_A5932_0.1uM	1.10202	-1.19971	0.211647	Neutral
27_C6668_1.0uM	1.02639	0.507502	0.155192	Neutral
26_C6398_10uM	0.853063	-0.773743	-0.736864	Neutral
28_C6958_10uM	0.833123	0.76942	-0.577295	Neutral
12_B1740_0.1uM	0.955462	-0.259763	-0.219096	Neutral
19_B7261_10uM	0.928935	-0.543091	-0.368977	Neutral
17_B3443_0.1uM	1.03313	-0.114157	0.045799	Neutral
22_N1753_1.0uM	0.96552	0.209129	-0.151352	Neutral
21_M1226_10uM	1.09963	0.23611	0.435292	Neutral
14_B1945_0.1uM	1.06592	0.104056	0.253226	Neutral
18_B6586_1.0uM	0.839791	-0.166796	-0.727044	Neutral
04_A4337_0.1uM	0.962722	0.0237784	-0.154268	Neutral
12_B1741_0.1uM	1.03606	-0.434643	0.0255487	Neutral
23-24-29_B8359_0.1uM	0.928349	0.26018	-0.251084	Neutral
14_B1970_0.1uM	1.01917	-0.224313	0.0168613	Neutral
07_A8492_1.0uM	0.964658	-0.377627	-0.218284	Neutral
19_B7905_0.1uM	1.00338	-0.330882	-0.0874224	Neutral
22_N1867_0.1uM	0.97558	-0.089303	-0.128724	Neutral
20_C4125_10uM	1.01975	0.5877	0.118643	Neutral
22_N1605_0.1uM	0.989884	0.38574	-0.0124756	Neutral
27_C6486_1.0uM	0.998517	0.58048	0.0600502	Neutral
09_B1441_0.1uM	0.970032	-0.147418	-0.164097	Neutral
20_C6100_0.1uM	0.993128	-0.393405	-0.154019	Neutral
14_B1961_1.0uM	1.00672	0.0772586	0.000887011	Neutral
21_C6305_10uM	0.932927	-0.394708	-0.336923	Neutral
19_B7438_0.1uM	1.0445	-0.531159	0.0487439	Neutral
20_C4493_0.1uM	0.928535	0.438921	-0.264217	Neutral
12_B1779_1.0uM	1.02407	-0.453534	-0.0181137	Neutral
14_B2026_10uM	0.984934	0.206159	-0.0589593	Neutral
28_C7059_0.1uM	1.00633	0.320817	0.0571823	Neutral
19_B7684_1.0uM	0.801605	-1.72229	-1.12775	Neutral
14_B1950_0.1uM	1.03928	0.140869	0.122262	Neutral
20_C5107_0.1uM	0.925233	0.458927	-0.28069	Neutral
23-24-29_N1700_0.1uM	0.988498	-0.449116	-0.149165	Neutral
23-24-29_N2706_1.0uM	0.970104	0.289707	-0.100749	Neutral
12_B1830_10uM	1.1281	1.59072	0.712149	Neutral
16_B2292_1.0uM	1.09206	-0.21254	0.335981	Neutral
27_C6709_0.1uM	0.93878	0.570467	-0.156794	Neutral
13_B1909_0.1uM	0.936449	-0.187874	-0.30704	Neutral
21_C6135_0.1uM	0.860528	0.0886319	-0.596925	Neutral
20_C4183_1.0uM	1.06393	0.0147674	0.174727	Neutral
07_A8446_1.0uM	1.04689	-0.112757	0.115592	Neutral
20_C5847_0.1uM	1.01912	-0.161859	0.018303	Neutral
08_B1290_0.1uM	1.03223	-0.209026	0.0565496	Neutral
09_B1388_1.0uM	1.0156	-0.193685	-0.0165616	Neutral
19_B8702_10uM	1.01375	-0.933231	-0.126471	Neutral
12_B1804_10uM	1.12395	1.91336	0.744663	Neutral
17_B4786_0.1uM	0.868552	-1.64842	-0.828044	Neutral
04_A4329_10uM	0.975376	0.381032	-0.0951164	Neutral
26_C6384_1.0uM	1.05537	-0.306824	0.0980562	Neutral
19_B8021_0.1uM	0.944281	-0.286419	-0.287197	Neutral
26_C6473_0.1uM	1.00822	0.603178	0.0829757	Neutral
27_C6752_0.1uM	0.939825	0.496919	-0.199943	Neutral
19_B8664_10uM	1.03005	-0.198639	0.0333553	Neutral
07_A8417_10uM	1.06151	0.174897	0.196647	Neutral
09_B1390_10uM	1.04011	0.846874	0.220004	Neutral
07_A8530_0.1uM	1.01473	-0.75112	-0.0784027	Neutral
17_B3361_10uM	1.04767	0.233718	0.184931	Neutral
05_A5350_10uM	1.03402	-1.74582	-0.204999	Neutral
28_C7082_1.0uM	0.934847	0.550322	-0.185619	Neutral
20_C6100_10uM	0.979361	0.181773	-0.105246	Neutral
28_C6948_0.01uM	1.03309	-0.22438	0.0243215	Neutral
19_B8019_0.1uM	1.04281	-0.580328	0.00882578	Neutral
19_B7912_0.1uM	0.984254	-0.17102	-0.140034	Neutral
21_M1301_10uM	0.975668	0.663242	-0.00728196	Neutral
04_A4111_0.001uM	1.05228	-0.034302	0.143525	Neutral
18_B6526_0.1uM	0.886447	-0.446918	-0.584218	Neutral
26_C6394_10uM	1.01464	-0.294819	-0.0317845	Neutral
18_B5861_1.0uM	0.91186	0.0842002	-0.43685	Neutral
05_A4362_1.0uM	1.08253	-0.898037	0.174274	Neutral
07_A8467_0.1uM	1.00626	0.0296662	-0.000858817	Neutral
22_N1842_0.1uM	0.970643	-0.149355	-0.15093	Neutral
08_B1251_0.1uM	1.03001	0.234351	0.0811494	Neutral
07_A8473_10uM	1.01393	0.0207568	0.0310271	Neutral
09_B1337_1.0uM	1.02863	0.337087	0.109425	Neutral
05_A5346_1.0uM	1.07487	-0.788282	0.205831	Neutral
15_B2120_1.0uM	1.03109	-0.0351851	0.089672	Neutral
08_B1329_0.1uM	1.05216	0.0630088	0.134991	Neutral
15_B2134_10uM	0.919652	-0.691818	-0.501814	Neutral
23-24-29_N2706_0.1uM	1.11452	0.200669	0.443306	Neutral
22_N1710_1.0uM	1.02261	-0.661129	-0.0637011	Neutral
20_C6112_1.0uM	0.95375	0.180517	-0.184123	Neutral
12_B1795_0.1uM	1.00186	-0.306823	-0.0943357	Neutral
21_C6279_0.1uM	1.05814	-0.495076	0.0842953	Neutral
20_C3789_10uM	1.06245	0.209504	0.199132	Neutral
27_C6526_10uM	0.95163	0.0894459	-0.203752	Neutral
14_B1992_10uM	1.03867	0.251276	0.151254	Neutral
05_A5322_0.1uM	1.05934	-1.21335	-0.029491	Neutral
15_B2064_1.0uM	1.02177	-0.0827091	0.0340694	Neutral
26_C6406_10uM	0.996947	3.17611	0.424249	Neutral
05_A7291_0.1uM	1.04465	-1.09381	-0.0582716	Neutral
09_B1415_0.1uM	0.958666	0.250917	-0.151107	Neutral
04_A4099_1.0uM	1.11823	0.736977	0.622218	Neutral
20_C3560_10uM	1.04715	-0.856592	-0.0191406	Neutral
28_C6905_1.0uM	1.03627	0.23569	0.119686	Neutral
26_C6389_10uM	1.02214	2.9757	0.491136	Neutral
13_B1899_1.0uM	0.977981	-0.186166	-0.186506	Neutral
13_B1918_10uM	0.945491	0.107975	-0.215702	Neutral
19_B8604_0.1uM	0.960334	-0.157672	-0.245082	Neutral
26_C6479_0.1uM	1.01425	0.475387	0.0894982	Neutral
01_A2308_0.1uM	0.982081	0.683502	-0.0224607	Neutral
04_A4050_0.1uM	0.906067	-0.422058	-0.49508	Neutral
13_B1934_1.0uM	0.957939	0.167596	-0.170817	Neutral
12_B1820_0.1uM	1.06539	0.00761923	0.1816	Neutral
12_B1775_1.0uM	0.991276	-0.390727	-0.141105	Neutral
14_B1957_0.1uM	1.02444	-0.377812	-0.0228007	Neutral
27_C6570_1.0uM	1.00093	0.195852	-0.0311548	Neutral
12_B1743_1.0uM	1.01086	0.701006	0.119428	Neutral
13_B1898_10uM	1.01842	0.264223	0.0521726	Neutral
26_C6466_10uM	0.928674	0.0623045	-0.297712	Neutral
14_B2034_10uM	0.939616	0.380123	-0.220068	Neutral
09_B1337_10uM	1.06399	1.46011	0.437023	Neutral
07_A8481_10uM	0.956841	0.582154	-0.120548	Neutral
12_B1741_1.0uM	1.06349	-0.732596	0.0745991	Neutral
25_B7294_10uM	0.963457	0.122455	-0.158257	Neutral
09_B1455_0.1uM	1.05975	-0.261833	0.107557	Neutral
01_A2324_1.0uM	1.02876	-0.0322531	0.079246	Neutral
18_B5986_1.0uM	1.01278	-0.600933	-0.106197	Neutral
15_B2117_0.1uM	0.945812	1.01638	-0.0879275	Neutral
12_B1781_10uM	1.05984	-0.400712	0.102986	Neutral
13_B1902_1.0uM	0.953808	0.0455364	-0.191817	Neutral
05_A4383_10uM	1.1828	-1.02459	0.553416	Neutral
23-24-29_N1114_10uM	0.985061	0.277768	-0.0543086	Neutral
01_A1435_0.1uM	0.968113	0.779589	-0.0509439	Neutral
13_B1898_0.1uM	0.993748	-0.425497	-0.142997	Neutral
22_N1704_1.0uM	1.00132	-0.093174	-0.0712498	Neutral
27_C6685_10uM	1.05516	-0.413812	0.0621205	Neutral
14_B2041_1.0uM	1.031	0.616793	0.185777	Neutral
15_B2111_10uM	1.03194	-0.253544	0.0278479	Neutral
05_A5634_10uM	1.19756	-1.35274	0.519043	Neutral
18_B6148_10uM	0.932816	-0.996824	-0.471168	Neutral
22_N1828_0.1uM	1.02958	-0.417918	0.0079645	Neutral
23-24-29_N1875_1.0uM	1.01759	-0.353128	-0.0302913	Neutral
08_B1296_0.1uM	1.06191	0.240408	0.184479	Neutral
12_B1752_0.1uM	0.959612	-0.174065	-0.233359	Neutral
10_B1489_10uM	1.11957	0.311418	0.514737	Neutral
18_B5856_10uM	1.04541	-0.199614	0.114691	Neutral
18_B4953_0.1uM	0.937284	0.0913453	-0.262488	Neutral
18_B5996_0.1uM	0.966601	0.41304	-0.144059	Neutral
18_B5996_1.0uM	0.992815	-0.694839	-0.159993	Neutral
21_C6313_10uM	0.946004	-0.179027	-0.262213	Neutral
12_B1781_0.1uM	1.06658	-0.808835	0.0436438	Neutral
09_B1412_0.1uM	0.976671	-0.478296	-0.229678	Neutral
14_B2024_1.0uM	0.986005	0.811997	-0.000140061	Neutral
25_B8486_0.1uM	0.965785	5.48451	0.634257	Neutral
22_N1729_0.1uM	0.950975	-0.344953	-0.314929	Neutral
08_B1006_0.1uM	1.02112	0.610477	0.119365	Neutral
19_B7907_1.0uM	1.01996	0.646279	0.134696	Neutral
16_B2274_1.0uM	1.18348	-0.261575	0.685262	Neutral
09_B1429_1.0uM	0.940947	-0.28476	-0.332327	Neutral
20_C6111_10uM	1.00278	0.423757	0.0359259	Neutral
23-24-29_N2734_10uM	1.06512	-0.24648	0.163406	Neutral
17_B3361_0.1uM	1.05429	0.158599	0.187445	Neutral
14_B1967_1.0uM	0.932247	-0.28898	-0.335285	Neutral
03_A3787_1.0uM	0.994498	1.28615	0.142065	Neutral
19_B8669_1.0uM	1.01472	0.45315	0.0653985	Neutral
28_C7054_10uM	0.980563	0.0489817	-0.0975215	Neutral
12_B1795_10uM	1.04564	0.204255	0.125713	Neutral
22_N1613_0.1uM	0.968085	0.376061	-0.0966853	Neutral
15_B2131_10uM	0.975924	0.325026	-0.0775873	Neutral
23-24-29_N2371_1.0uM	0.978462	0.154508	-0.0917353	Neutral
08_B1045_0.1uM	1.0245	-0.0858012	0.00854917	Neutral
17_B3449_0.1uM	0.982822	0.000961545	-0.10317	Neutral
21_N1486_10uM	1.01407	0.264283	0.0177895	Neutral
14_B2009_10uM	0.960136	0.0828978	-0.185284	Neutral
08_B1037_10uM	0.993474	-0.862562	-0.21275	Neutral
19_B8719_1.0uM	0.977137	0.133002	-0.142581	Neutral
22_N1764_0.1uM	0.960397	-0.118147	-0.207955	Neutral
19_B7917_1.0uM	0.985738	0.0249815	-0.123708	Neutral
27_C6772_1.0uM	1.03692	-0.270528	0.0295533	Neutral
01_A1402_0.001uM	1.04731	-0.450848	0.0398996	Neutral
04_A4347_0.1uM	0.955663	-0.297423	-0.289732	Neutral
07_A8510_0.1uM	0.980285	-0.213665	-0.154976	Neutral
05_A5181_1.0uM	1.12732	-0.988637	0.299865	Neutral
04_A4216_0.1uM	1.03579	-0.481937	0.0183785	Neutral
23-24-29_N2577_1.0uM	1.00125	0.278035	-0.0063006	Neutral
07_A8436_1.0uM	1.03587	-0.223248	0.0391234	Neutral
13_B1910_0.1uM	1.05308	-0.12552	0.129628	Neutral
08_B1223_0.1uM	1.06097	0.205797	0.192369	Neutral
21_C6234_10uM	0.927584	0.0989527	-0.342767	Neutral
07_A8429_1.0uM	1.01135	-0.511601	-0.122311	Neutral
23-24-29_N2307_0.1uM	0.971041	-0.386285	-0.219733	Neutral
20_C4153_1.0uM	0.95417	0.239246	-0.197651	Neutral
02_A2977_0.1uM	0.968589	-0.299545	-0.252464	Neutral
07_A8468_10uM	1.04884	0.0601699	0.159839	Neutral
05_A5143_1.0uM	1.01349	-0.826381	-0.110622	Neutral
16_B2266_0.1uM	1.06374	-0.201142	0.160786	Neutral
20_C4493_10uM	1.01642	0.166897	0.00535043	Neutral
05_A5275_1.0uM	0.997691	-0.93746	-0.207729	Neutral
11_B1611_0.1uM	0.94121	0.844251	-0.120049	Neutral
17_B3540_10uM	1.02181	-0.264272	-0.0497803	Neutral
18_B6298_0.1uM	1.0283	0.170274	0.0837452	Neutral
18_B5912_1.0uM	0.992273	0.315147	-0.0612192	Neutral
10_B1595_0.1uM	1.03414	0.151495	0.0678179	Neutral
13_B1934_10uM	0.990174	-0.495997	-0.180046	Neutral
23-24-29_N2730_0.1uM	1.0115	-0.136204	-0.0110631	Neutral
25_C3253_1.0uM	0.983821	0.24634	-0.0543064	Neutral
19_B7846_1.0uM	0.982278	0.266666	-0.0838587	Neutral
09_B1399_1.0uM	1.0201	-0.707535	-0.12142	Neutral
16_B2234_1.0uM	1.08904	-0.350914	0.263888	Neutral
27_C6528_10uM	1.0065	-0.878784	-0.17226	Neutral
23-24-29_B2164_0.1uM	0.955911	-0.238624	-0.251884	Neutral
20_C4117_0.1uM	1.01919	-0.283321	-0.0483372	Neutral
07_A8467_1.0uM	0.989714	-0.0930598	-0.114695	Neutral
12_B1782_10uM	0.866225	-1.19584	-0.787456	Neutral
26_C6450_10uM	0.981605	1.49733	0.101172	Neutral
07_A8442_10uM	1.03785	-0.234522	0.0217253	Neutral
18_B5988_0.1uM	0.970922	-0.0176445	-0.197433	Neutral
13_B1899_0.1uM	1.01425	-0.177177	-0.0296464	Neutral
04_A4036_1.0uM	1.04238	-0.0330262	0.101612	Neutral
27_C6528_0.1uM	0.974918	0.106237	-0.116664	Neutral
03_A3765_1.0uM	1.05643	0.280501	0.170021	Neutral
09_B1362_0.1uM	0.95321	-0.185818	-0.258682	Neutral
08_B1328_0.1uM	1.05103	-0.155252	0.085292	Neutral
07_A8455_1.0uM	0.972445	-0.221521	-0.181806	Neutral
19_B7201_1.0uM	1.01687	-0.763337	-0.0944013	Neutral
09_B1364_1.0uM	0.927764	-0.00594788	-0.309127	Neutral
21_C6114_10uM	1.00335	-0.197593	-0.0966951	Neutral
19_B8697_1.0uM	0.985328	0.621536	-0.0279612	Neutral
27_C6487_1.0uM	0.960659	0.0977376	-0.167489	Neutral
14_B1960_0.1uM	1.00472	0.152284	-0.0202931	Neutral
02_A3348_0.1uM	0.985977	-0.0317403	-0.105464	Neutral
22_N1885_1.0uM	0.954251	-0.131645	-0.273708	Neutral
23-24-29_A1042_10uM	0.930734	-0.176828	-0.353617	Neutral
20_C6106_1.0uM	0.951599	0.530586	-0.160743	Neutral
18_B6137_0.1uM	1.04794	-0.123525	0.0850332	Neutral
15_B2067_1.0uM	1.0089	0.237946	0.0303938	Neutral
13_B1926_0.1uM	1.04825	-0.080183	0.122505	Neutral
20_C4131_1.0uM	1.01516	0.289328	0.0116686	Neutral
21_C6225_1.0uM	1.04755	0.358468	0.17888	Neutral
25_C3253_0.1uM	1.09166	1.40542	0.535174	Neutral
09_B1354_10uM	1.03988	-0.0454534	0.103267	Neutral
20_C3486_1.0uM	1.02204	0.63284	0.116861	Neutral
08_B1248_0.1uM	1.04265	0.341677	0.118841	Neutral
18_B4872_10uM	1.04958	-0.343492	0.0700749	Neutral
16_B2214_1.0uM	1.14639	-0.28524	0.473022	Neutral
13_B1869_10uM	0.93347	0.792841	-0.19469	Neutral
23-24-29_N2091_10uM	1.05984	-0.79012	0.050453	Neutral
07_A8479_0.1uM	1.0137	-0.077085	-0.0258416	Neutral
21_C6276_1.0uM	0.995371	0.0474417	-0.0517115	Neutral
13_B1905_1.0uM	1.0246	-0.353285	-0.0429244	Neutral
14_B2042_1.0uM	0.979305	0.573305	-0.0293789	Neutral
19_B7205_10uM	1.04605	-0.635297	0.00592374	Neutral
02_A3392_0.1uM	0.936448	0.620656	-0.208746	Neutral
20_C4360_1.0uM	1.0415	-0.0543704	0.0722966	Neutral
06_A8358_1.0uM	0.526098	-1.27798	-2.20968	Neutral
22_N1885_0.1uM	0.952198	-0.107793	-0.271068	Neutral
08_A8555_0.1uM	1.00855	0.361022	0.0472452	Neutral
15_B2115_0.1uM	1.0599	-0.601199	0.0804512	Neutral
20_C4449_10uM	0.976035	0.249827	-0.129601	Neutral
26_C6440_10uM	1.01683	0.102393	0.0396798	Neutral
16_B2257_1.0uM	1.19079	-0.530584	0.651357	Neutral
05_A4378_0.1uM	1.02804	-0.971981	-0.104311	Neutral
21_C6285_1.0uM	0.989915	0.259294	-0.0513218	Neutral
14_B2012_0.1uM	1.06469	-0.197866	0.129381	Neutral
20_C4121_0.1uM	0.901707	0.323473	-0.432652	Neutral
22_N2085_1.0uM	1.03176	-0.487684	-0.0384107	Neutral
14_B1970_1.0uM	0.994021	0.544113	-0.0204495	Neutral
14_B2014_1.0uM	0.999031	0.229437	-0.0357248	Neutral
19_B8690_0.1uM	0.891207	-0.114538	-0.536116	Neutral
22_N1663_0.1uM	0.938681	0.205962	-0.252603	Neutral
05_A5166_1.0uM	1.01592	-0.907615	-0.135833	Neutral
26_C6423_10uM	0.959852	-0.245677	-0.239203	Neutral
16_B3300_1.0uM	1.11392	-0.223312	0.377783	Neutral
21_N1272_10uM	0.947002	0.327753	-0.229288	Neutral
14_B1974_10uM	0.989888	0.52184	0.00192843	Neutral
14_B1945_10uM	0.984966	0.327217	-0.0527223	Neutral
16_B2235_0.1uM	1.00256	0.231375	-0.00859679	Neutral
28_C7165_10uM	1.00088	-0.0030109	-0.0805389	Neutral
26_C6481_10uM	1.00084	2.46436	0.315516	Neutral
23-24-29_N2505_1.0uM	0.969084	0.470016	-0.0921132	Neutral
18_B4974_10uM	1.03293	-0.472776	-0.0483736	Neutral
27_C6487_10uM	1.03591	-0.428602	-0.00829772	Neutral
18_B6015_0.1uM	0.965256	0.287016	-0.182791	Neutral
07_A8426_1.0uM	1.05529	-0.393878	0.0604267	Neutral
09_B1373_0.1uM	0.892911	-0.161074	-0.53972	Neutral
25_B6049_1.0uM	1.0004	-0.341723	-0.149992	Neutral
26_C6438_10uM	1.04624	1.05962	0.273666	Neutral
27_C6718_0.1uM	0.974963	0.20265	-0.128419	Neutral
27_C6772_0.1uM	0.976315	-0.081312	-0.160532	Neutral
06_A8362_1.0uM	1.01924	0.032443	-0.0203447	Neutral
28_C7022_10uM	1.00318	0.0713532	-0.0192887	Neutral
04_A4181_10uM	0.967777	0.443818	-0.124427	Neutral
02_A3021_10uM	1.06766	0.823496	0.39104	Neutral
28_M1303_0.1uM	1.03941	-0.0884915	0.054353	Neutral
26_C6448_0.1uM	0.94478	0.684139	-0.188439	Neutral
01_A2513_1.0uM	1.05659	0.554489	0.243179	Neutral
27_C6632_1.0uM	0.998558	-0.0712511	-0.0786833	Neutral
14_B2035_0.1uM	0.942165	0.0249861	-0.268036	Neutral
12_B1830_1.0uM	1.05713	0.0507392	0.164444	Neutral
07_A8490_10uM	0.979944	-0.0215745	-0.131245	Neutral
05_A5143_10uM	1.10679	-1.01317	0.208237	Neutral
25_B7960_10uM	1.03972	-0.1577	0.0789562	Neutral
09_B1376_1.0uM	1.01768	-0.197313	-0.0225595	Neutral
22_N1837_1.0uM	0.954129	0.30854	-0.18216	Neutral
21_N1357_10uM	0.974711	0.453079	-0.122806	Neutral
09_B1444_0.1uM	0.944412	0.00765069	-0.268592	Neutral
19_B7872_0.1uM	1.05021	-0.425778	0.0393964	Neutral
27_C6769_10uM	1.00283	-0.188047	-0.110733	Neutral
05_A5293_0.1uM	1.03889	-1.26543	-0.150482	Neutral
27_C6723_0.1uM	0.929798	0.0921148	-0.347367	Neutral
23-24-29_N2091_0.1uM	0.940358	0.0141573	-0.296815	Neutral
23-24-29_N2159_10uM	1.04968	-0.608352	0.0471138	Neutral
23-24-29_N1847_0.1uM	0.975549	-0.445895	-0.254299	Neutral
12_B1790_1.0uM	1.01175	0.0921311	0.00612743	Neutral
17_B4806_1.0uM	0.973973	-0.454038	-0.252675	Neutral
05_A5331_0.1uM	1.02887	-1.27316	-0.176959	Neutral
05_A5424_0.1uM	1.0125	-1.26929	-0.227655	Neutral
15_B2075_10uM	1.04367	-0.259214	0.0417957	Neutral
07_A8478_0.1uM	1.0177	-0.374119	-0.0725681	Neutral
14_B2014_0.1uM	1.02564	-0.340748	-0.044488	Neutral
13_B1896_0.1uM	0.936362	0.150755	-0.295532	Neutral
27_C6728_1.0uM	1.02259	0.193793	0.0457988	Neutral
03_A3787_0.1uM	0.886569	-0.263607	-0.575299	Neutral
20_C3969_10uM	1.04382	0.0640937	0.0719287	Neutral
27_C6484_1.0uM	0.941696	0.565091	-0.213584	Neutral
05_A5854_10uM	1.15108	-0.87368	0.45673	Neutral
07_A8525_1.0uM	0.948082	-0.292114	-0.295366	Neutral
03_A4024_0.1uM	0.973898	-0.50492	-0.262511	Neutral
19_B7849_10uM	0.9943	-0.227919	-0.117104	Neutral
07_A8460_1.0uM	1.06683	-0.351406	0.0902166	Neutral
09_B1365_10uM	0.992128	0.187039	-0.103869	Neutral
01_A1313_0.1uM	1.13223	0.59538	0.557709	Neutral
07_A8483_1.0uM	0.942291	-0.447531	-0.357682	Neutral
14_B1983_10uM	1.01264	0.557475	0.0498299	Neutral
27_C6660_10uM	0.991191	-0.198081	-0.160385	Neutral
08_B1270_10uM	1.03757	-0.231206	0.0387809	Neutral
02_A2552_0.1uM	0.995134	0.669178	0.0182791	Neutral
07_A8485_10uM	0.98588	-0.115801	-0.162062	Neutral
19_B7917_0.1uM	0.989857	-0.431345	-0.181602	Neutral
13_B1854_10uM	0.998017	0.212956	-0.0326512	Neutral
14_B2003_10uM	1.0633	-0.261814	0.10046	Neutral
13_B1903_0.1uM	0.981851	-0.0643052	-0.162634	Neutral
04_A4219_0.1uM	1.00354	-0.383889	-0.115961	Neutral
22_N1846_0.1uM	1.01631	0.0705792	0.0100963	Neutral
08_B1045_1.0uM	1.10205	-1.43636	0.125201	Neutral
23-24-29_N2734_1.0uM	1.01236	0.0451851	-0.0119352	Neutral
28_C6983_10uM	0.985203	-0.346446	-0.189803	Neutral
25_B6643_10uM	0.961123	-0.971684	-0.364642	Neutral
23-24-29_N2702_0.1uM	0.967167	-0.113463	-0.208122	Neutral
07_A8494_0.1uM	0.970127	-0.0218504	-0.195258	Neutral
09_B1390_1.0uM	1.05998	-0.349717	0.0915968	Neutral
07_A8435_1.0uM	1.05081	-0.575511	0.029813	Neutral
13_B1883_0.1uM	1.04609	-0.0443488	0.0527469	Neutral
12_B1778_1.0uM	1.01761	-0.608246	-0.0865543	Neutral
16_B2300_10uM	0.974666	0.134907	-0.13806	Neutral
14_B1968_0.1uM	1.02656	-0.220685	-0.0307162	Neutral
26_C6116_0.1uM	1.01783	-0.0209411	-0.0175823	Neutral
12_B1819_1.0uM	1.04116	-0.297982	0.0200474	Neutral
16_B2258_1.0uM	1.05833	-0.151081	0.114893	Neutral
16_B3225_0.1uM	1.10385	0.298589	0.394738	Neutral
20_C3558_0.1uM	1.00747	-0.162448	-0.0740048	Neutral
17_B4795_0.1uM	1.06507	-0.0927839	0.129901	Neutral
03_A3708_1.0uM	0.986366	0.763214	-0.0216019	Neutral
21_N1461_10uM	0.994597	-0.0448936	-0.11779	Neutral
12_B1754_10uM	1.06498	-0.211461	0.143246	Neutral
08_B1290_10uM	0.956256	-0.486077	-0.301375	Neutral
02_A2960_0.1uM	1.01237	0.295654	0.00307917	Neutral
08_B1037_0.1uM	1.02701	-0.138564	-0.00160745	Neutral
04_A4168_1.0uM	1.05729	0.611036	0.230072	Neutral
[truncated: 5,070 more rows]

## Sheet: Fig.2a NHEJ
Small molecule_ID	NHEJ [RU]	PC3	PC4	NHEJ Evaluation
05_A4448_10uM	0.029831	2.56103	2.09517	Neutral
17_B3611_10uM	0.049029	2.71554	2.08392	Neutral
18_B6029_10uM	0.053804	1.85726	1.72659	Neutral
18_B5970_10uM	0.074421	1.78527	1.65324	Neutral
03_A3966_10uM	0.115957	1.90018	1.71831	Neutral
04_A4221_10uM	0.135999	1.43401	1.31836	Neutral
03_A3412_10uM	0.140329	1.82294	1.62826	Neutral
18_B4885_10uM	0.151298	2.05835	1.58108	Neutral
03_A3966_1.0uM	0.153426	1.65415	1.32467	Neutral
03_A3785_10uM	0.157764	1.58572	1.3371	Neutral
08_A8543_10uM	0.1653	1.6628	1.32647	Neutral
03_A3664_10uM	0.166379	1.71018	1.5718	Neutral
03_A4009_10uM	0.166406	1.68542	1.28297	Neutral
18_B6032_10uM	0.166719	2.37056	1.51963	Neutral
03_A4008_0.1uM	0.172203	1.82103	1.14556	Neutral
11_B1710_10uM	0.182202	1.46326	1.00572	Neutral
03_A4008_1.0uM	0.183545	1.79313	1.28684	Neutral
03_A3513_0.1uM	0.186407	1.33604	1.50929	Neutral
03_A3920_10uM	0.188098	1.63881	1.18203	Neutral
16_B2201_10uM	0.191217	1.89948	1.47268	Neutral
04_A4221_1.0uM	0.1923	1.31463	1.18301	Neutral
03_A4007_1.0uM	0.197626	1.47778	1.17996	Neutral
03_A4009_0.1uM	0.199576	1.7158	1.19958	Neutral
03_A4007_0.1uM	0.201123	1.67503	1.14865	Neutral
18_B5859_10uM	0.201696	1.754	0.939515	Neutral
03_A3892_1.0uM	0.202835	1.50802	1.21857	Neutral
03_A3593_10uM	0.205785	1.8439	1.20127	Neutral
03_A3920_0.1uM	0.210875	1.53744	1.15708	Neutral
16_B2295_10uM	0.213099	2.0221	1.22319	Neutral
03_A3921_10uM	0.213742	1.76633	1.191	Neutral
03_A4007_10uM	0.214581	1.45324	1.19829	Neutral
03_A3966_0.1uM	0.215858	1.59758	1.04132	Neutral
03_A3763_10uM	0.216312	2.02051	1.15514	Neutral
03_A3631_0.1uM	0.222759	1.37217	1.11539	Neutral
05_A4448_1.0uM	0.225675	1.16426	1.64577	Neutral
03_A3763_1.0uM	0.22745	1.33807	1.07074	Neutral
03_A3892_0.1uM	0.227452	1.18963	1.30886	Neutral
03_A3631_10uM	0.227555	1.71077	1.26843	Neutral
18_B4962_10uM	0.233492	1.64611	0.841004	Neutral
03_A3763_0.1uM	0.234919	1.82579	1.36834	Neutral
03_A3921_0.1uM	0.234976	1.73691	1.36089	Neutral
03_A3920_1.0uM	0.240392	1.53673	0.958568	Neutral
03_A3891_10uM	0.243995	1.45045	0.940534	Neutral
03_A3892_10uM	0.243998	1.4377	0.740849	Neutral
17_B4745_1.0uM	0.244727	1.33002	0.665298	Neutral
17_B3608_10uM	0.24551	1.61295	0.643833	Neutral
03_A4008_10uM	0.246204	1.61178	1.0303	Neutral
03_A3891_0.1uM	0.247275	2.30725	1.1274	Neutral
17_B4745_10uM	0.247345	1.65067	0.661912	Neutral
18_B4982_10uM	0.251648	1.2533	0.703058	Neutral
17_B4811_10uM	0.253317	1.53055	0.629349	Neutral
03_A3513_1.0uM	0.257154	1.10826	1.36397	Neutral
03_A3891_1.0uM	0.259571	1.45504	1.01092	Neutral
17_B3477_10uM	0.267205	1.34208	0.842371	Neutral
03_A3660_10uM	0.269929	1.23511	1.57477	Neutral
13_B1920_1.0uM	0.270182	0.87117	1.22064	Neutral
17_B3668_10uM	0.270454	1.57731	0.520018	Neutral
08_A8532_1.0uM	0.275236	1.09273	0.78316	Neutral
03_A3921_1.0uM	0.27788	1.37413	0.800501	Neutral
17_B4745_0.1uM	0.279605	1.53155	0.510336	Neutral
08_A8556_10uM	0.280217	1.03624	1.10582	Neutral
06_A8328_10uM	0.282661	0.832415	1.09176	Neutral
05_A5467_1.0uM	0.285146	2.05047	0.771624	Neutral
03_A4009_1.0uM	0.285587	1.36075	0.745621	Neutral
17_B4800_10uM	0.286467	1.40442	0.552251	Neutral
03_A4015_10uM	0.290954	1.80349	0.668937	Neutral
11_B1674_10uM	0.291803	1.49103	0.422079	Neutral
03_A3513_10uM	0.291877	0.929482	0.948559	Neutral
11_B1604_0.1uM	0.293212	3.26314	1.53336	Neutral
04_A4221_0.1uM	0.295471	1.31939	0.648653	Neutral
04_A4092_1.0uM	0.296706	0.984951	1.0163	Neutral
18_B5954_10uM	0.297709	1.33481	0.484653	Neutral
08_A8532_10uM	0.299405	1.17538	0.725539	Neutral
16_B2283_10uM	0.302652	0.902405	0.59404	Neutral
17_B4737_10uM	0.304762	1.1822	0.441833	Neutral
03_A3872_10uM	0.304779	1.03343	1.11422	Neutral
09_B1384_10uM	0.305915	1.02542	0.735878	Neutral
03_A3653_10uM	0.308553	1.28457	0.910208	Neutral
03_A3631_1.0uM	0.310131	1.59894	0.649343	Neutral
14_B1981_10uM	0.310747	0.839262	1.34323	Neutral
03_A3617_10uM	0.313986	0.777629	0.777222	Neutral
08_A8556_0.1uM	0.321893	0.788766	1.11541	Neutral
18_B5953_10uM	0.324757	1.3541	0.239655	Neutral
08_A8534_10uM	0.327402	0.683816	1.04711	Neutral
08_B1045_10uM	0.331348	1.42548	0.66071	Neutral
17_B3709_0.1uM	0.336986	0.900803	0.655753	Neutral
04_A4095_1.0uM	0.337573	0.738132	0.861877	Neutral
17_B3709_1.0uM	0.337752	1.28177	0.70613	Neutral
03_A3872_1.0uM	0.343247	0.954637	1.12098	Neutral
04_A4111_10uM	0.348825	1.58609	0.664265	Neutral
18_B4982_1.0uM	0.349928	1.72786	0.37938	Neutral
05_A4448_0.1uM	0.350411	1.448	0.0436631	Neutral
03_A3419_10uM	0.351902	0.958896	1.05458	Neutral
08_A8556_1.0uM	0.352978	1.05555	0.709556	Neutral
04_A4056_1.0uM	0.357392	1.04913	0.129208	Neutral
04_A4096_1.0uM	0.359225	0.3364	0.996565	Neutral
04_A4084_10uM	0.361569	1.06096	0.649052	Neutral
13_B1920_10uM	0.367644	0.957235	0.878181	Neutral
05_A5467_10uM	0.370422	1.18844	-0.0498519	Neutral
11_B1650_0.1uM	0.373133	2.8922	1.43279	Neutral
04_A4054_10uM	0.37535	1.46352	0.237241	Neutral
04_A4092_0.1uM	0.376767	0.615563	0.590963	Neutral
04_A4136_1.0uM	0.384673	0.52659	1.06901	Neutral
04_A4111_1.0uM	0.385628	0.570699	0.707292	Neutral
08_B1104_10uM	0.385636	0.865413	0.861143	Neutral
04_A4089_1.0uM	0.385967	1.41907	0.83079	Neutral
08_A8548_10uM	0.38812	1.14631	0.176439	Neutral
04_A4083_10uM	0.395146	1.12284	0.450876	Neutral
17_B3436_0.1uM	0.395401	1.56431	0.112164	Neutral
04_A4098_10uM	0.397627	0.273703	0.441008	Neutral
17_B4811_1.0uM	0.398723	0.763773	0.0258734	Neutral
04_A4110_10uM	0.399848	0.887849	0.292413	Neutral
03_A3820_10uM	0.400808	0.876571	0.482956	Neutral
11_B1612_0.1uM	0.402199	3.5906	1.37422	Neutral
18_B5954_1.0uM	0.406665	1.49886	-0.127057	Neutral
05_A5343_10uM	0.408489	1.14691	-0.439883	Neutral
15_B2114_1.0uM	0.408507	1.29637	0.0499277	Neutral
18_B5954_0.1uM	0.409112	0.964893	0.0187867	Neutral
16_B2295_1.0uM	0.418738	1.17429	-0.155237	Neutral
11_B1717_0.1uM	0.420034	1.81579	1.22352	Neutral
04_A4153_1.0uM	0.421757	1.01418	0.277539	Neutral
05_A5133_10uM	0.422288	1.54704	-0.340622	Neutral
04_A4056_10uM	0.425301	1.08624	0.0726139	Neutral
04_A4054_1.0uM	0.425932	1.28772	0.10537	Neutral
03_A3617_1.0uM	0.432081	0.649282	1.06804	Neutral
18_B5827_10uM	0.43347	0.724734	-0.250342	Neutral
05_A4452_10uM	0.433854	0.692149	-0.353975	Neutral
14_B1999_1.0uM	0.435743	0.793811	0.360939	Neutral
03_A3919_10uM	0.446055	1.2595	0.81909	Neutral
04_A4110_1.0uM	0.449548	0.0532813	0.255077	Neutral
13_B1941_10uM	0.450287	0.32841	0.995667	Neutral
11_B1694_10uM	0.451922	0.722891	0.0298535	Neutral
11_B1718_0.1uM	0.453137	2.70495	0.878164	Neutral
04_A4111_0.1uM	0.455506	0.0684415	0.617852	Neutral
04_A4136_10uM	0.460266	0.422694	-0.281361	Neutral
14_B1999_10uM	0.460883	0.169514	0.70111	Neutral
08_A8532_0.1uM	0.461187	1.07925	0.163398	Neutral
11_B1672_0.1uM	0.462496	2.13057	0.846084	Neutral
11_B1634_1.0uM	0.463673	1.10891	0.275872	Neutral
22_N1504_0.1uM	0.465	-0.0586519	1.35321	Neutral
08_A8558_10uM	0.465917	0.656536	-0.17636	Neutral
04_A4089_10uM	0.471365	0.524261	0.236107	Neutral
05_A4452_1.0uM	0.472599	0.67664	-0.22456	Neutral
04_A4153_0.1uM	0.473403	0.376039	0.175495	Neutral
04_A4156_10uM	0.47407	0.258551	0.702449	Neutral
18_B6029_1.0uM	0.474785	0.258503	0.0618558	Neutral
04_A4336_10uM	0.478829	0.765026	-0.0332455	Neutral
06_A8319_10uM	0.483487	0.110092	0.782377	Neutral
04_A4071_10uM	0.483847	0.377192	0.312577	Neutral
03_A3887_1.0uM	0.485403	1.90875	1.01416	Neutral
06_A8346_10uM	0.485638	0.523633	0.104526	Neutral
05_A4385_0.1uM	0.486236	1.40048	-0.546199	Neutral
22_N1504_1.0uM	0.489363	-0.135425	1.15886	Neutral
08_B1303_10uM	0.490588	0.535191	-0.430134	Neutral
16_B2284_10uM	0.493332	1.52419	-0.130277	Neutral
08_B1303_1.0uM	0.493546	0.764312	-0.142988	Neutral
05_A4385_1.0uM	0.496498	1.15893	-0.645013	Neutral
16_B2296_1.0uM	0.497484	0.910377	-0.34681	Neutral
18_B4982_0.1uM	0.498438	1.08148	-0.278029	Neutral
11_B1648_0.1uM	0.498887	2.72247	1.24415	Neutral
01_A1933_10uM	0.499583	0.501204	0.100775	Neutral
08_B1302_10uM	0.499651	0.451807	-0.0423169	Neutral
04_A4147_10uM	0.500817	0.100256	-0.246175	Neutral
16_B2285_1.0uM	0.503965	1.38557	-0.345069	Neutral
02_A3007_10uM	0.505268	0.580673	0.640341	Neutral
15_B2114_0.1uM	0.507362	0.814699	-0.80525	Neutral
03_A3926_10uM	0.50767	1.11357	0.0628296	Neutral
05_A5133_1.0uM	0.510294	1.50507	-0.148192	Neutral
11_B1706_0.1uM	0.510623	2.84185	1.00095	Neutral
11_B1661_0.1uM	0.512087	3.00417	0.763628	Neutral
13_B1935_10uM	0.514147	0.331392	0.527925	Neutral
08_B1100_10uM	0.51618	0.817755	-0.599831	Neutral
04_A4153_0.01uM	0.518699	-1.25274	2.27961	Neutral
04_A4096_10uM	0.52077	0.393688	-0.20986	Neutral
05_A4393_1.0uM	0.520879	0.263014	-0.267076	Neutral
05_A4473_1.0uM	0.522154	0.518792	-0.00671961	Neutral
11_B1656_0.1uM	0.524111	3.17763	0.670175	Neutral
04_A4112_0.1uM	0.527207	0.411823	0.378021	Neutral
04_A4054_0.1uM	0.528288	0.897046	-0.206554	Neutral
14_B1986_1.0uM	0.528365	0.477781	0.128192	Neutral
05_A5938_10uM	0.534561	1.0997	-0.0412418	Neutral
11_B1693_10uM	0.536468	0.243269	0.0737349	Neutral
04_A4188_10uM	0.53845	0.525187	0.420173	Neutral
05_A4393_10uM	0.540536	0.67682	-0.086286	Neutral
05_A4452_0.1uM	0.542281	-0.0952461	0.0481931	Neutral
06_A8252_10uM	0.544115	-0.0246203	0.47563	Neutral
17_B3513_10uM	0.546475	0.363899	-0.539062	Neutral
11_B1708_0.1uM	0.546519	2.66845	0.688547	Neutral
04_A4153_10uM	0.546911	0.0209626	0.470854	Neutral
11_B1682_0.1uM	0.548621	2.62814	1.19997	Neutral
05_A4394_1.0uM	0.550905	-0.528827	0.9936	Neutral
16_B2222_1.0uM	0.55545	0.716627	-1.05162	Neutral
04_A4227_10uM	0.56267	0.341198	-0.311381	Neutral
17_B4786_10uM	0.564829	0.30613	0.312409	Neutral
14_B1966_10uM	0.565592	-0.146462	0.160328	Neutral
04_A4154_10uM	0.567262	-0.658316	0.0878573	Neutral
08_A8558_0.1uM	0.567792	-0.160492	0.293355	Neutral
01_A2476_0.1uM	0.572148	0.859571	0.592001	Neutral
05_A4393_0.1uM	0.572838	0.252389	0.418909	Neutral
04_A4212_10uM	0.573478	-0.370773	0.210141	Neutral
06_A8247_10uM	0.574593	0.234714	0.169344	Neutral
05_A5343_1.0uM	0.574731	0.326125	-0.63081	Neutral
06_A8307_10uM	0.575378	0.44398	0.15127	Neutral
11_B1674_1.0uM	0.578103	-0.113767	-0.0342565	Neutral
04_A4110_0.1uM	0.579176	0.117663	-0.268765	Neutral
18_B4980_10uM	0.582286	0.632703	-0.489437	Neutral
08_A8542_10uM	0.585858	0.556645	-0.000513596	Neutral
05_A4395_10uM	0.587362	0.673665	-0.299984	Neutral
11_B1651_0.1uM	0.588651	1.98171	0.787562	Neutral
22_N1790_1.0uM	0.588704	-1.07638	1.64325	Neutral
02_A2813_10uM	0.593856	0.136644	0.229947	Neutral
06_A8173_10uM	0.595167	0.0300347	-0.559773	Neutral
16_B2293_10uM	0.595541	0.442806	-0.647563	Neutral
16_B2222_10uM	0.595657	0.266666	-0.538608	Neutral
11_B1634_10uM	0.595725	0.56719	-0.468101	Neutral
08_A8543_1.0uM	0.597493	0.265283	-0.155747	Neutral
01_A2451_10uM	0.598676	0.262443	0.489792	Neutral
11_B1607_0.1uM	0.598911	2.02941	0.652341	Neutral
06_A8210_10uM	0.600784	0.38101	0.336485	Neutral
04_A4112_1.0uM	0.60535	-0.297544	-0.654176	Neutral
11_B1695_10uM	0.605765	0.638844	-0.936989	Neutral
06_A8173_0.001uM	0.609195	1.38955	1.91418	Neutral
11_B1703_0.1uM	0.615393	2.72245	1.2322	Neutral
02_A3221_10uM	0.616686	-0.687914	0.539447	Neutral
15_B2157_10uM	0.618373	-0.558355	0.50002	Neutral
15_B2087_10uM	0.619611	-0.0423386	-0.80759	Neutral
07_A8437_0.1uM	0.61973	-0.0451256	0.136965	Neutral
11_B1663_0.1uM	0.624209	1.26178	0.482059	Neutral
11_B1628_0.1uM	0.625374	3.03552	0.635512	Neutral
18_B4962_1.0uM	0.626364	0.203227	-0.115136	Neutral
06_A8178_10uM	0.630152	-0.149445	0.239295	Neutral
04_A4084_1.0uM	0.630803	0.337244	-0.252744	Neutral
01_A2402_1.0uM	0.630889	-0.419763	1.17808	Neutral
11_B1690_0.1uM	0.630913	2.38686	0.450227	Neutral
07_A8437_10uM	0.630972	0.261998	-0.189002	Neutral
17_B3742_10uM	0.633641	-0.404309	-0.0629624	Neutral
09_B1418_10uM	0.63986	0.576126	-1.30145	Neutral
01_A1659_10uM	0.64383	0.377353	-0.32658	Neutral
07_A8418_10uM	0.645848	-0.131689	0.339314	Neutral
08_A8558_1.0uM	0.646086	-0.345203	0.0150699	Neutral
05_A4473_10uM	0.646563	1.13315	-0.872716	Neutral
02_A3001_10uM	0.647228	-1.32658	1.19847	Neutral
07_A8418_1.0uM	0.648105	-0.272362	0.62044	Neutral
06_A8412_10uM	0.648974	-0.981503	0.788206	Neutral
11_B1699_0.1uM	0.65094	2.1631	0.274591	Neutral
05_A4407_10uM	0.652404	0.362979	-0.410165	Neutral
08_A8648_10uM	0.653395	0.453848	-0.729711	Neutral
18_B6032_1.0uM	0.653729	-1.39703	1.22747	Neutral
02_A3221_1.0uM	0.654041	0.0683282	0.257911	Neutral
11_B1667_10uM	0.654348	-0.567707	0.671646	Neutral
11_B1676_0.1uM	0.655042	2.20422	0.302608	Neutral
06_A8332_10uM	0.655563	-0.931842	0.10178	Neutral
04_A4095_10uM	0.656161	-0.494575	-0.880078	Neutral
02_A2614_1.0uM	0.657075	-0.419608	0.14264	Neutral
02_A3020_1.0uM	0.658701	-0.480449	0.096215	Neutral
11_B1659_0.1uM	0.659709	2.73623	0.803442	Neutral
11_B1679_0.1uM	0.660544	2.25241	0.374451	Neutral
02_A3320_1.0uM	0.662651	-0.601529	0.387044	Neutral
06_A8171_10uM	0.663427	-0.0689796	0.162912	Neutral
06_A8328_1.0uM	0.666037	-0.7398	0.551723	Neutral
08_B1286_10uM	0.667217	0.479974	-0.504412	Neutral
06_A8173_1.0uM	0.667958	0.2793	-0.0515584	Neutral
06_A8330_10uM	0.671146	-0.072528	-0.599845	Neutral
05_A4377_10uM	0.671425	-0.141296	-0.286225	Neutral
02_A3370_10uM	0.678021	-0.305479	0.36077	Neutral
02_A3371_10uM	0.679074	-0.388313	0.22834	Neutral
02_A3335_10uM	0.679532	-0.53306	0.216571	Neutral
02_A2974_1.0uM	0.680111	0.136377	-0.286568	Neutral
15_B2157_1.0uM	0.680454	-0.61888	0.301854	Neutral
11_B1608_0.1uM	0.680512	1.68761	0.19458	Neutral
11_B1643_0.1uM	0.681133	2.65666	0.448406	Neutral
11_B1669_0.1uM	0.682011	1.33148	0.189237	Neutral
02_A2974_10uM	0.68349	-0.415519	-0.770822	Neutral
08_B1302_0.1uM	0.684034	0.262213	-1.16754	Neutral
02_A2610_10uM	0.685648	-0.509975	0.0830995	Neutral
07_A8437_1.0uM	0.686184	0.0672949	-0.0262524	Neutral
08_B1100_1.0uM	0.688365	0.42067	-0.900766	Neutral
06_A8178_1.0uM	0.689098	-0.930399	0.644686	Neutral
06_A8322_10uM	0.691964	-0.0665784	-0.319793	Neutral
01_A1765_0.1uM	0.692404	-0.391964	-0.291417	Neutral
02_A3145_10uM	0.692943	-1.0779	0.394773	Neutral
02_A3347_1.0uM	0.69308	-0.234772	-0.263767	Neutral
02_A3209_10uM	0.693309	-0.749343	-0.12826	Neutral
22_N1790_0.1uM	0.694324	-0.607484	0.43626	Neutral
02_A3017_10uM	0.694652	-0.306265	-0.378751	Neutral
02_A3370_1.0uM	0.695121	-0.525925	0.309002	Neutral
06_A8334_10uM	0.69575	-0.5954	0.171196	Neutral
01_A1907_0.1uM	0.695781	-0.627973	0.642418	Neutral
02_A3017_0.1uM	0.696922	-0.813619	-0.295098	Neutral
03_A4031_10uM	0.696973	0.0993695	-0.152799	Neutral
05_A4394_10uM	0.70035	-0.162966	-0.418665	Neutral
06_A8255_10uM	0.700561	-0.364093	-0.30963	Neutral
03_A3546_10uM	0.703635	-1.03023	0.234284	Neutral
02_A3371_1.0uM	0.704503	-0.305292	-0.16312	Neutral
06_A8405_10uM	0.704984	0.0684119	-0.711184	Neutral
01_A1765_10uM	0.707104	-0.383843	-0.49612	Neutral
02_A3017_1.0uM	0.709054	-0.736698	0.301103	Neutral
03_A3618_10uM	0.709803	-0.436572	1.07914	Neutral
02_A2877_1.0uM	0.710367	-1.04729	0.0623485	Neutral
08_B1303_0.1uM	0.711132	0.119987	-1.22751	Neutral
02_A2614_10uM	0.712336	-0.120692	-0.411718	Neutral
11_B1698_10uM	0.714082	-0.524759	0.737057	Neutral
01_A1794_10uM	0.714516	-0.236643	-0.793347	Neutral
06_A8210_1.0uM	0.716662	-0.60513	-0.309773	Neutral
02_A3324_1.0uM	0.71701	-0.624192	0.314058	Neutral
02_A3007_1.0uM	0.717565	-0.18574	-0.0299577	Neutral
11_B1623_0.1uM	0.717645	1.42877	1.12398	Neutral
12_B1759_1.0uM	0.721675	-1.34982	0.685054	Neutral
01_A1933_1.0uM	0.722052	-0.951064	-0.343917	Neutral
01_A1402_10uM	0.725663	-0.753795	-0.373622	Neutral
15_B2157_0.1uM	0.725708	-0.545887	0.236288	Neutral
06_A8314_10uM	0.726083	-0.960943	0.0145911	Neutral
02_A3022_10uM	0.729109	-1.13184	0.941449	Neutral
01_A1630_1.0uM	0.730388	-0.366077	-0.618678	Neutral
08_A8644_10uM	0.730756	0.064179	-0.475165	Neutral
14_B1986_10uM	0.730777	-0.122026	-0.647977	Neutral
01_A2149_1.0uM	0.732593	-0.130933	-0.237231	Neutral
05_A5343_0.1uM	0.732894	-0.228179	-1.27596	Neutral
17_B3662_10uM	0.734929	-1.64358	1.08275	Neutral
02_A3388_10uM	0.735075	-0.643107	-0.37192	Neutral
12_B1810_10uM	0.736941	-0.897775	-0.19699	Neutral
02_A3397_10uM	0.73902	-0.836958	0.0544703	Neutral
06_A8252_1.0uM	0.739583	-0.801563	-0.284266	Neutral
06_A8331_1.0uM	0.740251	-0.271935	-0.457597	Neutral
02_A3370_0.1uM	0.740732	-1.18578	-0.366483	Neutral
01_A2171_1.0uM	0.740768	-1.24338	1.12953	Neutral
06_A8314_0.001uM	0.743938	2.08277	-0.0724455	Neutral
02_A3007_0.1uM	0.744434	-0.803684	0.211081	Neutral
17_B3491_10uM	0.745961	0.793894	-1.29124	Neutral
01_A2133_1.0uM	0.746696	0.0742035	-0.398141	Neutral
01_A1971_10uM	0.751196	-1.12466	-0.46854	Neutral
01_A2149_10uM	0.754828	-0.570236	-0.327314	Neutral
22_N1798_10uM	0.755793	-1.5128	0.980108	Neutral
03_A3750_10uM	0.757147	-0.551607	-0.0165484	Neutral
20_C4087_10uM	0.758255	-1.94035	1.02755	Neutral
01_A1832_0.1uM	0.759845	-0.679626	-0.46875	Neutral
12_B1823_10uM	0.76004	-1.2817	0.635869	Neutral
01_A1404_10uM	0.760352	-0.564547	-0.35775	Neutral
11_B1658_0.1uM	0.760884	0.971415	0.257143	Neutral
06_A8167_10uM	0.763307	-1.26865	0.0638818	Neutral
12_B1729_10uM	0.764062	-0.303959	-0.417042	Neutral
01_A1412_1.0uM	0.764423	-0.223983	-0.537146	Neutral
01_A2476_1.0uM	0.767001	0.676224	-0.837497	Neutral
01_A1907_1.0uM	0.767124	-1.16112	-0.904784	Neutral
03_A3887_10uM	0.769774	1.59351	-0.0760608	Neutral
11_B1683_0.1uM	0.770149	2.36603	-0.119359	Neutral
06_A8358_10uM	0.771535	-1.01918	0.251877	Neutral
01_A1720_10uM	0.772566	-0.926743	-0.208114	Neutral
01_A2476_10uM	0.774557	-0.577883	-0.3499	Neutral
01_A2174_10uM	0.775012	-0.31853	-0.572888	Neutral
01_A2451_0.1uM	0.77655	0.0102316	0.0249925	Neutral
02_A3321_10uM	0.776848	0.433516	-0.0913133	Neutral
02_A2782_10uM	0.776915	-0.580765	-0.150586	Neutral
01_A2251_10uM	0.777301	-0.5678	-0.623307	Neutral
01_A1906_0.1uM	0.778338	-0.125241	-0.701431	Neutral
01_A1933_0.1uM	0.780926	-0.135812	-0.463192	Neutral
02_A2877_10uM	0.784287	-1.21687	0.0148385	Neutral
01_A1765_1.0uM	0.784788	-1.00633	-0.783745	Neutral
01_A1832_1.0uM	0.784889	-0.466623	-0.877872	Neutral
11_B1664_0.1uM	0.787433	1.81523	0.685145	Neutral
02_A3347_10uM	0.787474	-0.883576	-0.549408	Neutral
11_B1665_0.1uM	0.788414	0.682569	0.435647	Neutral
02_A3233_10uM	0.788855	-0.32218	-0.684247	Neutral
01_A1971_0.1uM	0.792349	-0.802648	-0.910223	Neutral
13_B1922_10uM	0.792375	-0.635032	-0.0952152	Neutral
01_A1971_1.0uM	0.794369	-0.921554	-0.481339	Neutral
01_A1659_1.0uM	0.795629	-0.328117	-0.351075	Neutral
05_A4452_0.01uM	0.796227	-0.129638	0.0494507	Neutral
11_B1673_0.1uM	0.796796	0.590947	0.158768	Neutral
03_A3785_1.0uM	0.797937	-1.11979	0.831023	Neutral
02_A2517_10uM	0.799175	-0.587883	0.652752	Neutral
01_A1428_10uM	0.799789	-0.724603	-0.147081	Neutral
02_A3324_0.1uM	0.799906	-0.869116	-0.212252	Neutral
11_B1639_10uM	0.800602	-0.713711	-0.495689	Neutral
02_A3209_1.0uM	0.802109	-0.695591	-0.717824	Neutral
11_B1694_1.0uM	0.803567	-1.11201	-0.240802	Neutral
01_A1630_0.1uM	0.804992	-0.576708	-0.934307	Neutral
02_A2877_0.1uM	0.808656	-1.02361	-0.265233	Neutral
03_A4014_10uM	0.808667	0.0320958	0.455728	Neutral
11_B1620_0.1uM	0.809026	1.68814	0.29358	Neutral
16_B2295_0.1uM	0.810174	-0.581375	-0.320081	Neutral
06_A8322_1.0uM	0.810339	-0.528337	-0.295273	Neutral
02_A3371_0.1uM	0.810772	-0.330451	-0.448182	Neutral
11_B1639_0.1uM	0.811099	-0.714779	-0.332124	Neutral
11_B1694_0.1uM	0.812193	1.62942	-0.297463	Neutral
01_A1835_0.1uM	0.812624	-0.294413	-0.647302	Neutral
16_B2276_0.1uM	0.815636	0.886348	0.518717	Neutral
01_A1404_1.0uM	0.817063	-1.16363	-0.0210826	Neutral
18_B6298_10uM	0.818618	-1.13845	0.111394	Neutral
12_B1749_1.0uM	0.818704	-1.13084	0.256009	Neutral
06_A8412_1.0uM	0.819787	-1.85389	0.811536	Neutral
14_B1981_1.0uM	0.821022	-0.989439	-0.760693	Neutral
06_A8331_10uM	0.821816	-0.835293	-0.100357	Neutral
12_B1817_10uM	0.821817	-0.569478	-0.192803	Neutral
04_A4352_10uM	0.823405	-0.591011	-0.232826	Neutral
04_A4138_10uM	0.825126	-1.60111	0.190108	Neutral
02_A3004_10uM	0.826205	-0.990711	0.255543	Neutral
01_A1718_10uM	0.826369	-0.491371	-0.342802	Neutral
12_B1821_10uM	0.82835	-0.836002	-0.518034	Neutral
13_B1937_10uM	0.831912	-1.53797	0.22023	Neutral
25_B1589_10uM	0.833432	-1.29848	-0.211634	Neutral
02_A2548_10uM	0.834469	-1.38918	-0.500037	Neutral
02_A3005_10uM	0.835908	-1.39029	0.565302	Neutral
06_A8334_1.0uM	0.837543	-0.320027	-1.08359	Neutral
02_A3374_1.0uM	0.837648	-0.538999	-0.621334	Neutral
11_B1649_0.1uM	0.840251	0.895218	0.113816	Neutral
03_A4034_0.1uM	0.840641	0.205273	0.346878	Neutral
08_A8531_10uM	0.840843	-0.848915	-1.46073	Neutral
01_A2133_10uM	0.84105	-0.840457	-1.38435	Neutral
01_A1607_10uM	0.84229	-0.463942	-0.457378	Neutral
06_A8386_10uM	0.847766	-0.806885	-0.932678	Neutral
06_A8171_1.0uM	0.847929	-1.32157	-0.111803	Neutral
10_B1511_10uM	0.848621	0.659287	0.447697	Neutral
10_B1557_0.1uM	0.851773	1.38268	0.659498	Neutral
02_A2577_10uM	0.852925	-0.53374	0.127255	Neutral
06_A8332_1.0uM	0.85306	-1.61014	-0.185762	Neutral
04_A4227_1.0uM	0.853915	-1.52877	0.572417	Neutral
12_B1733_10uM	0.854137	-0.982154	-1.33519	Neutral
06_A8314_1.0uM	0.856677	-1.08308	-0.548069	Neutral
03_A3953_10uM	0.859314	-0.631132	0.254173	Neutral
12_B1773_10uM	0.859318	-1.63008	0.333266	Neutral
05_A4407_1.0uM	0.861718	-1.46239	0.0419537	Neutral
27_C6568_10uM	0.862008	-0.353591	-0.894495	Neutral
01_A1602_10uM	0.862896	-1.79598	-0.432549	Neutral
03_A3433_10uM	0.86485	-0.273548	0.129751	Neutral
01_A1932_10uM	0.865423	-0.302907	-0.299081	Neutral
01_A2187_1.0uM	0.865441	-1.76365	-0.449864	Neutral
19_B7336_10uM	0.86766	-1.71957	-0.0980609	Neutral
03_A3617_0.1uM	0.868275	-1.83495	0.562138	Neutral
10_B1460_0.1uM	0.873181	0.52923	0.648424	Neutral
02_A2547_10uM	0.87388	0.401421	-0.521279	Neutral
01_A2451_1.0uM	0.874206	0.119103	-1.47825	Neutral
01_A1835_1.0uM	0.876909	-1.57793	-0.713355	Neutral
04_A4052_10uM	0.878252	-1.11683	0.476942	Neutral
01_A1652_10uM	0.880242	-1.24311	-0.962876	Neutral
06_A8412_0.1uM	0.88149	-0.664257	-1.20866	Neutral
04_A4211_10uM	0.884344	-1.21926	0.526124	Neutral
10_B1601_1.0uM	0.886621	-0.0672195	0.715455	Neutral
03_A3791_10uM	0.888196	-0.205688	0.173076	Neutral
12_B1759_10uM	0.889764	-2.18205	0.149906	Neutral
18_B5953_1.0uM	0.892796	-1.80766	0.409539	Neutral
01_A1404_0.1uM	0.893203	0.86021	-0.729009	Neutral
04_A4352_1.0uM	0.893823	-0.168516	-0.13474	Neutral
01_A1906_1.0uM	0.894059	-0.866819	-1.3364	Neutral
08_B1302_1.0uM	0.895353	-0.330149	-2.22515	Neutral
06_A8169_10uM	0.895519	-0.893989	-0.865227	Neutral
17_B4786_1.0uM	0.897886	-1.46839	-0.437703	Neutral
12_B1749_10uM	0.898313	-1.07029	-1.06654	Neutral
25_A8184_10uM	0.901019	-0.344864	-0.106035	Neutral
19_B7587_10uM	0.90122	-1.77881	-0.380111	Neutral
10_B1572_0.1uM	0.904354	1.35181	0.519087	Neutral
06_A8169_1.0uM	0.905019	-1.53691	-0.20284	Neutral
10_B1459_10uM	0.905876	0.246712	0.332424	Neutral
02_A3335_1.0uM	0.905948	0.610034	0.271723	Neutral
08_A8555_10uM	0.907026	-1.54041	-1.63552	Neutral
16_B2222_0.1uM	0.907107	-0.368708	-1.62956	Neutral
10_B1517_0.1uM	0.9072	0.419198	0.552698	Neutral
06_A8178_0.1uM	0.907213	-0.908597	-1.16073	Neutral
10_B1551_1.0uM	0.907637	0.406655	0.327358	Neutral
18_B4882_10uM	0.908856	-1.32829	-0.0580603	Neutral
02_A2813_1.0uM	0.910397	0.133058	0.019286	Neutral
01_A2486_10uM	0.912475	-0.458659	0.0658415	Neutral
10_B1565_0.1uM	0.912962	1.27357	0.599528	Neutral
06_A8328_0.1uM	0.913817	-1.37167	-0.344346	Neutral
19_B8021_10uM	0.915688	-1.21566	-0.468262	Neutral
11_B1727_0.1uM	0.916406	0.607348	-0.603995	Neutral
11_B1613_0.1uM	0.917231	1.1513	0.109702	Neutral
06_A8412_0.01uM	0.920533	-1.90351	-0.0927347	Neutral
18_B4954_1.0uM	0.920801	-0.0891664	0.437604	Neutral
12_B1785_10uM	0.921757	-1.04321	-0.944376	Neutral
04_A4352_0.1uM	0.923572	-0.628711	-0.266373	Neutral
18_B4872_1.0uM	0.924847	0.0173979	0.230893	Neutral
01_A1755_10uM	0.924895	-1.43905	-1.1275	Neutral
11_B1708_1.0uM	0.925213	-0.0122476	-0.246009	Neutral
17_B3668_1.0uM	0.926021	-1.63028	-0.502667	Neutral
06_A8327_10uM	0.927141	-1.10537	-0.971107	Neutral
06_A8203_10uM	0.927553	-1.65951	0.0806545	Neutral
10_B1600_0.1uM	0.927759	1.28009	0.555476	Neutral
26_C6388_1.0uM	0.928662	-0.0460105	-0.719084	Neutral
10_B1530_1.0uM	0.928694	0.362369	0.107255	Neutral
18_B6185_10uM	0.929934	-0.131478	-0.00250941	Neutral
10_B1474_0.1uM	0.931294	1.07493	0.245071	Neutral
02_A3222_10uM	0.931374	-1.18486	-0.0151855	Neutral
18_B4882_1.0uM	0.933696	-0.439845	0.26978	Neutral
03_A3877_1.0uM	0.934923	1.06871	0.359205	Neutral
10_B1555_1.0uM	0.935171	0.0678199	0.0455532	Neutral
02_A2942_1.0uM	0.935447	0.148159	0.24005	Neutral
26_C6269_10uM	0.935717	-0.544196	0.140091	Neutral
03_A3552_10uM	0.935895	0.985814	-0.520965	Neutral
22_N2076_10uM	0.935932	-2.11516	-0.299854	Neutral
06_A8346_1.0uM	0.936523	-1.63193	-1.13176	Neutral
21_C6271_1.0uM	0.936635	-1.45204	-0.106164	Neutral
17_B4800_1.0uM	0.936705	-2.06139	-0.441664	Neutral
21_C6129_10uM	0.937484	-0.603643	-1.16231	Neutral
10_B1601_0.1uM	0.937707	0.988056	0.431897	Neutral
02_A3384_1.0uM	0.93787	0.642735	0.0722557	Neutral
06_A8190_10uM	0.937951	-1.74297	0.14899	Neutral
03_A3549_1.0uM	0.938349	1.14375	0.121134	Neutral
02_A2960_1.0uM	0.938357	0.442137	0.229949	Neutral
01_A1778_10uM	0.938656	-0.738694	-0.275444	Neutral
06_A8167_0.1uM	0.939159	-1.44989	-0.423298	Neutral
02_A3017_0.01uM	0.940324	-0.617055	0.233123	Neutral
06_A8207_0.1uM	0.940372	-1.27499	0.227839	Neutral
06_A8405_1.0uM	0.940607	-0.3596	-1.93484	Neutral
10_B1572_10uM	0.940779	0.374746	-0.149894	Neutral
03_A4022_10uM	0.941939	-0.672755	-0.248813	Neutral
11_B1721_1.0uM	0.942576	0.0935922	-0.450079	Neutral
02_A3233_1.0uM	0.9434	-0.324003	0.370986	Neutral
03_A3412_0.1uM	0.943433	-0.42846	-0.228701	Neutral
03_A3433_1.0uM	0.943985	1.23644	0.0769785	Neutral
18_B4975_1.0uM	0.945515	-0.544483	0.228599	Neutral
17_B4811_0.1uM	0.94579	-1.59599	0.157127	Neutral
04_A4070_10uM	0.946249	0.67551	-0.876663	Neutral
10_B1557_1.0uM	0.946265	0.501093	0.00241796	Neutral
10_B1516_10uM	0.946535	0.543702	0.0505716	Neutral
02_A3397_1.0uM	0.947035	-0.597642	0.0623028	Neutral
03_A3952_10uM	0.947517	-0.175055	-1.3429	Neutral
18_B4953_10uM	0.948374	-0.32747	0.281434	Neutral
01_A2187_0.1uM	0.949277	0.749274	-0.224936	Neutral
18_B4976_10uM	0.949698	-0.518044	0.162987	Neutral
07_A8518_10uM	0.949714	-1.34962	0.00492989	Neutral
06_A8178_0.01uM	0.949722	-0.370854	0.273477	Neutral
18_B5861_10uM	0.951356	-0.877087	0.279552	Neutral
03_A3863_10uM	0.951597	-0.0856465	-0.153637	Neutral
22_N1644_0.1uM	0.951752	0.468178	-0.229586	Neutral
26_C6457_10uM	0.951979	-1.29013	0.154677	Neutral
01_A1882_10uM	0.952067	-1.24338	-1.3056	Neutral
26_C6464_10uM	0.952094	-0.0619095	-0.371398	Neutral
18_B6527_10uM	0.952729	-0.80682	0.120937	Neutral
15_B2104_10uM	0.952956	-1.37482	-0.459076	Neutral
03_A3750_1.0uM	0.953569	0.707062	0.0624755	Neutral
01_A1882_1.0uM	0.954107	-0.304067	-1.05456	Neutral
01_A2168_0.1uM	0.954526	-0.288652	-0.0994853	Neutral
10_B1560_10uM	0.954817	1.01522	-0.246784	Neutral
03_A3419_1.0uM	0.954961	-0.822699	-0.360942	Neutral
06_A8314_0.1uM	0.955308	-1.77896	-0.769918	Neutral
14_B2028_0.1uM	0.956026	-0.295962	0.257847	Neutral
19_B7687_10uM	0.956259	-1.72004	-0.591335	Neutral
01_A1794_1.0uM	0.956443	-1.15871	-0.156036	Neutral
01_A1447_10uM	0.956632	0.280497	-0.336933	Neutral
06_A8169_0.1uM	0.958662	-1.70131	-0.49656	Neutral
01_A1296_1.0uM	0.958876	1.16428	-0.142043	Neutral
19_B7684_0.1uM	0.959954	-2.04882	-0.531446	Neutral
06_A8331_0.1uM	0.960265	-0.512277	-1.67454	Neutral
01_A2171_0.1uM	0.960547	0.368208	-0.233108	Neutral
06_A8327_1.0uM	0.960588	-1.75082	-0.447456	Neutral
02_A3384_0.1uM	0.961049	0.221934	0.00824726	Neutral
10_B1551_10uM	0.961119	0.394058	-0.00250438	Neutral
06_A8219_10uM	0.961384	-2.16813	-0.376306	Neutral
25_A3317_0.1uM	0.962503	-1.3985	-0.418707	Neutral
08_A8548_1.0uM	0.96286	-1.25258	-2.07267	Neutral
18_B6156_1.0uM	0.963189	-0.856501	0.0994264	Neutral
02_A3383_1.0uM	0.9641	0.60128	-0.157218	Neutral
18_B6128_1.0uM	0.964324	-0.466912	-0.179891	Neutral
02_A3359_0.1uM	0.9645	0.259127	-0.322125	Neutral
04_A4040_10uM	0.964637	0.879767	-0.344791	Neutral
25_A3873_0.1uM	0.964758	0.604569	-0.117909	Neutral
18_B6189_10uM	0.965389	0.319629	0.314306	Neutral
12_B1835_0.1uM	0.965794	-0.859787	0.0523543	Neutral
03_A4031_1.0uM	0.966331	0.884294	-0.155378	Neutral
13_B1915_10uM	0.967245	-0.674302	-0.0901576	Neutral
03_A3767_1.0uM	0.968037	1.00912	0.389858	Neutral
21_M1191_0.1uM	0.968232	0.801203	-0.0809899	Neutral
18_B6068_1.0uM	0.96878	-0.536231	0.168842	Neutral
03_A3888_1.0uM	0.96938	1.49236	-0.146145	Neutral
11_B1607_10uM	0.969669	-1.71604	-0.555931	Neutral
26_C6470_10uM	0.969706	-0.0924374	-0.0264228	Neutral
19_B7617_0.1uM	0.96972	-0.339805	0.22669	Neutral
18_B6149_1.0uM	0.970072	-0.234715	-0.67081	Neutral
19_B7687_1.0uM	0.970231	-2.18123	-0.38971	Neutral
19_B7901_0.1uM	0.970485	-0.443656	0.187005	Neutral
14_B1977_10uM	0.970579	-0.907275	0.0508033	Neutral
16_B2162_0.1uM	0.97111	-0.159845	-0.0437786	Neutral
22_N1838_10uM	0.971183	-1.48175	-0.0735892	Neutral
04_A4052_1.0uM	0.971215	0.0237854	0.11974	Neutral
06_A8210_0.01uM	0.971698	0.468011	-0.35769	Neutral
26_C5652_10uM	0.972486	-0.208265	-0.348977	Neutral
17_B4748_0.1uM	0.972547	0.333843	0.0853852	Neutral
08_A8540_1.0uM	0.972574	-0.0515307	-0.188545	Neutral
27_C6713_0.1uM	0.973087	0.228102	-0.184492	Neutral
19_B7870_1.0uM	0.973561	0.242914	0.295062	Neutral
01_A2133_0.1uM	0.973636	0.099614	-0.47342	Neutral
02_A3003_0.1uM	0.974032	-0.120398	-0.262689	Neutral
03_A4012_1.0uM	0.974043	1.9697	0.124397	Neutral
13_B1929_0.1uM	0.974116	-0.169657	0.100542	Neutral
03_A3952_1.0uM	0.974266	0.716394	-0.40604	Neutral
21_C6135_1.0uM	0.974299	0.166117	-0.023267	Neutral
10_B1602_0.1uM	0.97477	-0.0793418	0.206515	Neutral
21_C6206_0.1uM	0.975003	0.632759	-0.136626	Neutral
13_B1910_1.0uM	0.975098	-0.162609	0.0422998	Neutral
19_B8606_0.1uM	0.97528	-0.862703	0.124328	Neutral
18_B6526_10uM	0.975303	-0.900229	0.0329174	Neutral
10_B1553_1.0uM	0.975326	-0.27026	0.222274	Neutral
10_B1599_0.1uM	0.97574	0.400957	-0.312933	Neutral
09_B1378_0.1uM	0.976272	-0.19351	-0.0969094	Neutral
03_A3496_1.0uM	0.976294	1.07011	-0.0295559	Neutral
03_A3551_0.1uM	0.976299	-0.290325	-0.314195	Neutral
19_B7684_10uM	0.976325	-1.6273	-0.83378	Neutral
25_A8184_0.1uM	0.976433	0.152705	0.197445	Neutral
12_B1767_10uM	0.976463	0.212482	-0.0165955	Neutral
21_C6326_0.1uM	0.976487	-0.0848366	-0.0511507	Neutral
02_A3153_10uM	0.976493	0.630464	-0.0867738	Neutral
26_C6383_1.0uM	0.976519	0.380424	0.368851	Neutral
16_B2300_1.0uM	0.976637	-0.878173	1.43544	Neutral
16_B2252_0.1uM	0.976705	0.39477	0.618607	Neutral
27_C6716_1.0uM	0.976716	0.198802	0.665427	Neutral
23-24-29_N1806_10uM	0.976724	-0.46771	0.62782	Neutral
12_B1733_0.1uM	0.976738	-0.651974	0.0496711	Neutral
04_A4323_10uM	0.976793	-0.40163	-0.525629	Neutral
19_C3233_0.1uM	0.976871	-0.159933	0.00536185	Neutral
25_B8453_10uM	0.976961	0.237568	0.162023	Neutral
15_B2096_1.0uM	0.976998	-0.237091	0.0981014	Neutral
01_A2306_0.1uM	0.977015	0.913215	-0.0484852	Neutral
19_B8631_1.0uM	0.977082	-0.178424	0.558818	Neutral
19_B8694_0.1uM	0.977103	-0.458463	0.132488	Neutral
04_A4071_0.1uM	0.97715	0.459065	-0.0338347	Neutral
28_C6949_0.1uM	0.977168	0.23063	0.490771	Neutral
22_N1904_1.0uM	0.977236	0.604099	0.588884	Neutral
25_B1875_0.1uM	0.977378	0.217923	0.318427	Neutral
13_B1926_1.0uM	0.97739	-0.00603942	0.116541	Neutral
16_B2216_1.0uM	0.977477	-0.633124	1.00093	Neutral
16_B2253_1.0uM	0.977524	-0.809877	0.826822	Neutral
21_N1360_0.1uM	0.977567	0.580609	0.571889	Neutral
04_A4342_0.1uM	0.977576	-0.0713753	-2.11109	Neutral
23-24-29_N2418_0.1uM	0.977589	-0.320331	0.483425	Neutral
21_C6293_1.0uM	0.977651	-0.0977739	0.223559	Neutral
13_B1911_10uM	0.97778	-0.114815	0.16258	Neutral
11_B1692_0.1uM	0.977908	-0.224647	-0.0453267	Neutral
09_B1454_0.1uM	0.977943	-0.121291	0.505571	Neutral
27_C6744_1.0uM	0.978006	0.681161	0.359269	Neutral
27_C6634_10uM	0.978032	0.20138	0.46636	Neutral
07_A8414_10uM	0.978046	-0.0809646	0.557715	Neutral
03_A4032_10uM	0.978053	0.0672584	-0.000112268	Neutral
16_B2210_0.1uM	0.978077	0.166396	0.594282	Neutral
09_B1398_10uM	0.978101	0.3086	0.201506	Neutral
23-24-29_N2788_0.1uM	0.978121	-0.562894	0.0993059	Neutral
19_B7648_0.1uM	0.978143	0.249369	0.139514	Neutral
13_B1889_1.0uM	0.978164	-0.347327	0.16873	Neutral
22_N2032_10uM	0.978207	-0.108413	0.0153367	Neutral
12_B1748_0.1uM	0.978212	-0.0204093	0.515942	Neutral
18_B4974_0.1uM	0.978239	0.610037	0.0579987	Neutral
19_B7005_0.1uM	0.97824	-0.738536	0.386361	Neutral
01_A1805_0.1uM	0.978355	0.183471	0.230846	Neutral
18_B5944_0.1uM	0.978355	0.207804	0.342133	Neutral
21_N1305_1.0uM	0.978394	0.253297	0.785984	Neutral
02_A2577_1.0uM	0.978445	0.0126893	-0.479652	Neutral
20_C3328_10uM	0.978542	-0.376622	0.26461	Neutral
13_B1860_10uM	0.978595	0.40553	0.130198	Neutral
03_A3707_0.1uM	0.978613	0.104867	-0.0113406	Neutral
03_A3479_10uM	0.978637	1.53151	0.285599	Neutral
23-24-29_N2131_1.0uM	0.97865	0.100308	0.369888	Neutral
04_A4038_10uM	0.978691	-0.00479622	0.240093	Neutral
05_A4359_0.1uM	0.97889	-0.968881	0.317346	Neutral
18_B5736_0.1uM	0.978897	1.35214	0.108059	Neutral
06_A8190_0.1uM	0.979118	0.277499	0.356262	Neutral
27_C6522_10uM	0.979143	0.144904	0.116634	Neutral
13_B1902_10uM	0.979181	0.101992	0.199659	Neutral
12_B1798_1.0uM	0.9792	0.152285	0.739292	Neutral
20_C3278_1.0uM	0.979271	-0.0161837	0.214753	Neutral
03_A3768_10uM	0.979297	0.966074	-0.478464	Neutral
12_B1825_10uM	0.979317	0.781763	0.529478	Neutral
27_C6507_10uM	0.979372	-0.0381431	0.0562307	Neutral
05_A4393_0.00001uM	0.979378	0.198267	0.264645	Neutral
08_B1226_1.0uM	0.979394	0.57074	0.0197457	Neutral
14_B2049_0.1uM	0.979427	0.0890526	-0.11261	Neutral
07_A8479_10uM	0.97943	0.0400303	0.00390691	Neutral
09_B1375_0.1uM	0.979453	-0.611249	0.0213089	Neutral
02_A3271_0.1uM	0.979478	0.161705	-0.0887056	Neutral
02_A2664_1.0uM	0.979544	1.08457	-0.210613	Neutral
27_C6522_0.1uM	0.979569	0.548237	0.462227	Neutral
01_A2489_10uM	0.979582	0.00991705	-0.112374	Neutral
14_B1987_1.0uM	0.979642	0.460343	0.174845	Neutral
17_B3668_0.1uM	0.979654	-1.2634	0.104363	Neutral
09_B1397_0.1uM	0.979721	-0.0196073	0.247478	Neutral
04_A4329_1.0uM	0.979826	0.956037	-0.20182	Neutral
08_B1303_0.01uM	0.97992	0.517746	0.19003	Neutral
06_A8232_1.0uM	0.979997	-0.97797	0.140142	Neutral
09_B1448_10uM	0.980076	0.361013	-0.079386	Neutral
19_B6752_0.1uM	0.980141	-0.112404	0.087268	Neutral
25_B7864_0.1uM	0.980155	5.32295	0.834477	Neutral
27_C6756_10uM	0.980175	-0.0802376	0.210916	Neutral
05_A4407_0.01uM	0.980255	-0.731895	-0.00920201	Neutral
21_N1390_0.1uM	0.980311	1.27451	0.177381	Neutral
19_B7590_0.1uM	0.980334	-0.449641	0.166455	Neutral
18_B4979_1.0uM	0.980355	0.669157	0.147655	Neutral
18_B5888_10uM	0.980361	-0.143386	0.031617	Neutral
13_B1940_0.1uM	0.980493	0.288172	0.335947	Neutral
09_B1393_1.0uM	0.980513	-0.0358164	0.111018	Neutral
02_A2587_1.0uM	0.98052	0.419781	0.257665	Neutral
02_A3003_10uM	0.980529	-0.565272	-0.193993	Neutral
02_A3261_0.1uM	0.98053	0.163122	-0.0361273	Neutral
02_A2515_0.1uM	0.980569	-0.222895	-0.147128	Neutral
09_B1414_1.0uM	0.980718	-0.111346	0.0371922	Neutral
21_N1357_1.0uM	0.98072	0.500438	0.495936	Neutral
09_B1380_0.1uM	0.980731	0.0622549	-0.131208	Neutral
18_B6073_0.1uM	0.98077	0.542497	0.275578	Neutral
04_A4324_10uM	0.980773	-0.202993	0.49355	Neutral
04_A4049_0.1uM	0.98079	0.155254	0.0233246	Neutral
16_B2249_1.0uM	0.980798	-0.572617	0.906599	Neutral
19_C3108_0.1uM	0.980874	-0.33093	-0.091669	Neutral
09_B1422_10uM	0.980893	0.10566	0.0734229	Neutral
14_B1956_1.0uM	0.981088	-0.118146	0.162936	Neutral
06_A8311_1.0uM	0.981103	-0.567871	0.0593018	Neutral
16_B2218_10uM	0.981123	0.0265977	0.200022	Neutral
26_C6132_1.0uM	0.981236	-0.132893	0.27289	Neutral
14_B2040_10uM	0.981258	0.0498342	0.153885	Neutral
12_B1819_10uM	0.981271	0.77571	0.419477	Neutral
09_B1413_10uM	0.981309	0.148127	0.419544	Neutral
09_B1336_0.1uM	0.981327	-0.0277727	0.196886	Neutral
26_C5652_0.1uM	0.98136	-0.136265	0.0877428	Neutral
16_B2251_0.1uM	0.981413	-0.12963	0.64882	Neutral
19_B7805_0.1uM	0.98143	-0.536433	-0.0143707	Neutral
14_B2021_10uM	0.981458	-0.0951145	0.181688	Neutral
09_B1457_0.1uM	0.981469	0.0322464	0.224222	Neutral
22_N1496_1.0uM	0.981479	0.288724	0.427499	Neutral
13_B1861_1.0uM	0.981505	-0.47048	-0.0218631	Neutral
02_A3017_0.001uM	0.981627	-0.182415	0.141492	Neutral
16_B2231_0.1uM	0.981677	0.141291	0.489214	Neutral
18_B5888_1.0uM	0.98173	-0.803133	0.157835	Neutral
14_B1995_10uM	0.981768	1.09601	0.0104321	Neutral
14_B2047_1.0uM	0.981796	0.735375	0.17775	Neutral
13_B1868_1.0uM	0.981879	-0.627914	0.0420615	Neutral
03_A3549_10uM	0.981905	0.595487	0.242553	Neutral
26_C6402_1.0uM	0.981924	-0.304406	0.22829	Neutral
09_B1394_0.1uM	0.982116	-0.359476	-0.00400608	Neutral
05_A4364_10uM	0.982227	-1.02835	0.535698	Neutral
26_C5802_1.0uM	0.982238	0.257158	-0.132934	Neutral
26_C4876_1.0uM	0.982245	-0.0440993	0.159605	Neutral
21_C6199_10uM	0.982266	0.530106	0.254806	Neutral
01_A1882_0.1uM	0.982301	-0.0557923	-0.590642	Neutral
20_C6112_0.1uM	0.982355	-0.0285836	-0.0249257	Neutral
21_N1461_0.1uM	0.982367	0.318087	0.119642	Neutral
21_N1490_10uM	0.982395	-0.509186	0.116481	Neutral
14_B2036_1.0uM	0.982396	1.13296	0.4231	Neutral
07_A8420_0.1uM	0.982442	-0.403114	0.501278	Neutral
14_B1961_10uM	0.9825	-1.19592	-0.364083	Neutral
08_B1289_0.1uM	0.982516	0.264507	0.315654	Neutral
18_B6036_1.0uM	0.982589	-0.543404	0.196927	Neutral
14_B2043_1.0uM	0.982599	0.680654	-0.0179644	Neutral
26_C6450_1.0uM	0.982606	0.752428	0.0184908	Neutral
07_A8497_1.0uM	0.982638	-0.20467	0.424721	Neutral
03_A3617_0.001uM	0.982661	-0.24635	0.176133	Neutral
16_B2249_0.1uM	0.982677	-0.129084	0.318304	Neutral
27_C6502_1.0uM	0.982678	0.309089	0.0433331	Neutral
21_C6298_1.0uM	0.982682	-0.275011	0.976296	Neutral
05_A4370_0.1uM	0.982703	-0.779717	0.357951	Neutral
14_B1976_1.0uM	0.982749	0.136947	0.200556	Neutral
27_C6789_1.0uM	0.982838	0.340251	0.442866	Neutral
02_A3153_1.0uM	0.982932	0.700992	0.0971792	Neutral
19_B8692_0.1uM	0.982976	-0.0776745	0.0812271	Neutral
16_B2268_1.0uM	0.98301	-0.412693	0.914483	Neutral
13_B1853_0.1uM	0.983017	-0.373723	0.0436539	Neutral
07_A8502_1.0uM	0.983036	-0.474452	0.0748779	Neutral
16_B2193_10uM	0.983117	-0.329416	0.114853	Neutral
03_A3564_0.1uM	0.983129	-0.536029	-0.0438314	Neutral
19_B7005_1.0uM	0.983164	-1.1341	0.044977	Neutral
13_B1938_0.1uM	0.98319	0.163687	0.225288	Neutral
09_B1380_10uM	0.983293	0.354991	0.209649	Neutral
08_B1122_0.1uM	0.983534	-0.294504	0.238824	Neutral
21_N1318_1.0uM	0.983542	-0.23725	0.143645	Neutral
18_B4888_0.1uM	0.983589	0.33378	0.441482	Neutral
05_A4359_1.0uM	0.983617	-0.790664	0.290901	Neutral
16_B2162_1.0uM	0.983701	-0.486222	0.763825	Neutral
09_B1410_0.1uM	0.983713	-0.654849	0.157759	Neutral
18_B6586_10uM	0.983719	0.342527	0.00674648	Neutral
27_C6669_10uM	0.983775	-0.350109	0.104139	Neutral
19_B7910_1.0uM	0.98382	0.731345	0.329993	Neutral
09_B1375_10uM	0.983842	0.462328	0.0574718	Neutral
16_B3308_1.0uM	0.983891	-0.244451	0.586053	Neutral
02_A3221_0.1uM	0.983917	-1.11084	-0.234501	Neutral
27_C6791_10uM	0.984023	-0.451899	0.522825	Neutral
23-24-29_N1875_0.1uM	0.984027	-0.0577601	0.673527	Neutral
09_B1418_0.1uM	0.984033	-0.410304	0.350626	Neutral
19_B8604_1.0uM	0.984076	0.258984	0.317242	Neutral
02_A2890_10uM	0.984121	0.452118	0.0598784	Neutral
18_B6019_1.0uM	0.984164	-0.310518	-0.0483623	Neutral
09_B1340_1.0uM	0.984164	-0.257608	0.124723	Neutral
09_B1349_0.1uM	0.984202	-0.251513	0.228784	Neutral
26_C6465_10uM	0.984256	-0.186891	-0.0571767	Neutral
08_B1027_0.1uM	0.984403	-0.0501368	0.17662	Neutral
10_B1596_10uM	0.984409	0.157493	0.0371495	Neutral
19_B8681_0.1uM	0.984561	-0.603295	0.129088	Neutral
11_B1639_1.0uM	0.984576	-1.45552	-0.926691	Neutral
19_B8660_0.1uM	0.984645	-0.812726	-0.135764	Neutral
26_C6453_0.1uM	0.984684	0.301941	0.207797	Neutral
22_N1855_0.1uM	0.984689	0.104185	-0.141925	Neutral
07_A8493_1.0uM	0.984728	-0.45066	0.0819283	Neutral
21_N1426_1.0uM	0.98473	0.236387	0.162439	Neutral
04_A4111_0.01uM	0.984887	-0.419596	0.177066	Neutral
04_A4157_10uM	0.984917	0.313822	-0.127308	Neutral
14_B1954_0.1uM	0.984927	-0.257742	0.215795	Neutral
19_B7870_0.1uM	0.985084	-0.698419	0.160653	Neutral
09_B1355_1.0uM	0.985095	-0.758935	0.0803078	Neutral
16_B2258_10uM	0.985113	0.0896202	0.00843364	Neutral
18_B5990_10uM	0.985127	-0.973846	-0.0283435	Neutral
11_B1606_0.1uM	0.985133	0.542082	0.0382738	Neutral
05_A5059_10uM	0.985161	-1.35896	0.621668	Neutral
19_B7849_1.0uM	0.985169	0.397431	0.327431	Neutral
02_A3159_10uM	0.985173	0.489648	0.52753	Neutral
06_A8370_1.0uM	0.985182	-1.50497	-0.00357005	Neutral
01_A2511_0.1uM	0.98522	0.241899	0.229358	Neutral
27_C6488_10uM	0.985262	-0.327379	0.0412831	Neutral
13_B1944_0.1uM	0.985395	0.284222	0.0434949	Neutral
27_C6517_0.1uM	0.985513	0.150099	0.463494	Neutral
16_B2272_10uM	0.985525	-0.03417	0.363535	Neutral
22_N1713_0.1uM	0.985656	-0.0535545	-0.234205	Neutral
07_A8437_0.01uM	0.985668	-0.0525919	-0.114473	Neutral
06_A8393_1.0uM	0.985723	-0.51727	0.86084	Neutral
09_B1332_10uM	0.985808	0.894807	-0.0674853	Neutral
08_B1204_0.1uM	0.985867	0.295497	0.190946	Neutral
19_B8623_1.0uM	0.985878	-1.74959	-1.10617	Neutral
16_B2224_1.0uM	0.985915	-0.439858	0.61415	Neutral
08_A8641_10uM	0.985958	-1.16248	-0.520432	Neutral
03_A3967_0.1uM	0.985997	-0.131768	-0.0313862	Neutral
27_C6638_1.0uM	0.986097	0.727122	0.128397	Neutral
13_B1931_0.1uM	0.986149	-0.265898	0.190808	Neutral
09_B1362_10uM	0.986156	0.719424	0.0949884	Neutral
16_B2221_10uM	0.986207	0.175402	-0.422873	Neutral
23-24-29_N2491_0.1uM	0.986266	-0.452486	0.431058	Neutral
05_A6743_1.0uM	0.986286	-1.04579	0.120168	Neutral
19_B8214_1.0uM	0.986312	-0.316141	0.0745997	Neutral
04_A4346_1.0uM	0.986346	0.765334	0.124838	Neutral
09_B1413_1.0uM	0.986356	-0.197415	0.124	Neutral
05_A5275_10uM	0.986377	-1.54259	0.724274	Neutral
08_B1327_0.1uM	0.986447	0.295375	0.359208	Neutral
14_B2039_1.0uM	0.986521	0.370631	0.388878	Neutral
06_A8235_1.0uM	0.986532	-0.192414	0.479947	Neutral
09_B1347_0.1uM	0.986549	-0.363502	0.0108096	Neutral
01_A1832_0.001uM	0.986568	-0.831758	0.102063	Neutral
01_A2355_10uM	0.986569	0.819358	0.309146	Neutral
12_B1761_1.0uM	0.9866	0.305795	0.387056	Neutral
16_B2216_0.1uM	0.986608	-0.130247	0.160347	Neutral
18_B5953_0.1uM	0.986633	-0.00467924	0.0077731	Neutral
23-24-29_N2734_0.1uM	0.98667	-0.292499	0.181174	Neutral
21_C6127_10uM	0.986673	0.0795038	-0.0543236	Neutral
09_B1453_0.1uM	0.986686	-0.203113	0.0197848	Neutral
06_A8210_0.001uM	0.986702	0.706394	0.212453	Neutral
26_C6116_1.0uM	0.986709	0.346233	0.26756	Neutral
19_B8694_1.0uM	0.986716	0.539918	0.304033	Neutral
21_C6258_1.0uM	0.986745	0.015217	0.619345	Neutral
05_A5065_10uM	0.986812	-1.24558	0.474235	Neutral
14_B1993_1.0uM	0.986826	0.730013	0.13983	Neutral
16_B2171_10uM	0.986828	-0.199324	0.576185	Neutral
13_B1865_0.1uM	0.986931	-0.129056	0.0280829	Neutral
23-24-29_N2282_0.1uM	0.986932	0.183752	0.437716	Neutral
13_B1943_0.1uM	0.986955	0.213186	0.0675143	Neutral
04_A4187_1.0uM	0.986964	0.644427	0.487386	Neutral
13_B1853_10uM	0.986969	0.148902	0.0634905	Neutral
12_B1765_0.1uM	0.986996	-0.630523	-0.0568614	Neutral
14_B2013_10uM	0.987033	-0.237539	0.100254	Neutral
04_A4181_0.1uM	0.987088	-0.104456	-0.0955493	Neutral
26_C6476_10uM	0.987149	0.155734	-0.222831	Neutral
03_A4013_0.1uM	0.987193	-0.348827	-0.0138273	Neutral
10_B1469_10uM	0.98734	0.11313	-0.0476405	Neutral
07_A8512_10uM	0.987374	-0.049062	0.273782	Neutral
01_A1778_1.0uM	0.987433	0.470319	-0.467052	Neutral
08_A8531_1.0uM	0.987436	0.551767	0.000714411	Neutral
13_B1846_1.0uM	0.987459	-0.462506	-0.277441	Neutral
26_C6419_10uM	0.987475	0.526307	0.0781163	Neutral
11_B1687_0.1uM	0.987492	0.81292	0.117521	Neutral
04_A4070_1.0uM	0.987504	0.872792	0.521337	Neutral
26_C6434_1.0uM	0.987549	0.243209	0.177323	Neutral
27_C6588_10uM	0.987601	-0.375056	0.125802	Neutral
17_B3611_1.0uM	0.987668	-0.409399	0.0827151	Neutral
26_C4996_1.0uM	0.987691	-0.0435305	0.00843056	Neutral
21_C6177_10uM	0.987706	0.190178	0.0732321	Neutral
11_B1603_0.1uM	0.987706	0.383187	0.263795	Neutral
01_A1366_1.0uM	0.987744	-0.184492	-0.145336	Neutral
13_B1882_0.1uM	0.987788	-0.193396	0.134192	Neutral
22_N1582_0.1uM	0.98783	0.326951	-0.0587985	Neutral
19_B7869_1.0uM	0.987883	0.676708	0.292818	Neutral
09_B1335_1.0uM	0.987893	-0.094228	0.0942452	Neutral
21_M1191_1.0uM	0.987958	-0.326283	0.161024	Neutral
20_C5503_1.0uM	0.987961	0.0372487	0.360325	Neutral
20_C6107_10uM	0.987985	0.0335531	0.237301	Neutral
27_C6594_10uM	0.987996	-0.326059	0.131476	Neutral
25_A3179_1.0uM	0.987997	0.406246	0.327408	Neutral
20_C3999_10uM	0.988086	0.127561	0.240233	Neutral
15_B2051_10uM	0.98817	-1.12343	-0.240503	Neutral
21_C6187_0.1uM	0.988178	-0.337342	-0.0139754	Neutral
02_A2516_10uM	0.988192	0.0394311	0.339908	Neutral
17_B3404_0.1uM	0.98829	1.00029	0.158759	Neutral
19_B7438_1.0uM	0.988322	0.497615	0.0440886	Neutral
21_C6207_1.0uM	0.98834	0.097946	0.21123	Neutral
07_A8461_10uM	0.988369	0.279856	0.0655302	Neutral
22_N1841_0.1uM	0.988455	-0.197845	-0.158221	Neutral
07_A8433_0.1uM	0.988455	-0.334858	0.187492	Neutral
27_C6492_10uM	0.988468	-0.322163	0.0789112	Neutral
07_A8438_0.1uM	0.98855	-0.612502	-0.0753179	Neutral
04_A4157_0.1uM	0.988567	0.0795234	-0.0959682	Neutral
01_A2306_1.0uM	0.988567	1.20676	0.11084	Neutral
21_C6203_10uM	0.988613	0.203806	0.239426	Neutral
07_A8468_1.0uM	0.988643	-0.696654	0.0952136	Neutral
18_B5990_0.1uM	0.988732	0.58225	0.0706731	Neutral
17_B4783_0.1uM	0.988771	0.695767	-0.16629	Neutral
16_B2236_10uM	0.988806	0.0941802	0.554003	Neutral
12_B1731_10uM	0.98887	-0.283088	0.159555	Neutral
19_B7804_10uM	0.988886	-0.252268	-0.025137	Neutral
09_B1350_0.1uM	0.988944	-0.213226	-0.137083	Neutral
09_B1360_0.1uM	0.988985	-0.456412	-0.0473891	Neutral
19_B8699_10uM	0.988987	-0.183865	-0.242743	Neutral
14_B2016_0.1uM	0.989031	-0.0771319	0.136192	Neutral
12_B1803_1.0uM	0.989057	-0.140187	0.237647	Neutral
04_A4306_10uM	0.989062	0.109487	0.0875679	Neutral
23-24-29_N2337_0.1uM	0.989072	-0.0115852	0.159152	Neutral
19_B7684_0.001uM	0.989093	0.555409	0.082477	Neutral
20_C4274_0.1uM	0.989119	-0.12687	0.00840644	Neutral
09_B1364_0.1uM	0.989149	-0.290374	0.0337481	Neutral
14_B1971_1.0uM	0.989207	0.527397	0.0613466	Neutral
09_B1364_10uM	0.98924	0.2571	0.232534	Neutral
27_C6524_0.1uM	0.989355	-0.000857803	0.0279585	Neutral
16_B2272_0.1uM	0.989391	0.0570346	0.589622	Neutral
12_B1796_0.1uM	0.9894	-0.430001	0.00770389	Neutral
03_A3599_1.0uM	0.989404	0.677371	-0.0515025	Neutral
27_C6864_0.1uM	0.98941	-0.301914	0.416237	Neutral
13_B1918_0.1uM	0.989436	-0.276813	0.135877	Neutral
01_A1352_1.0uM	0.989458	0.18267	0.181955	Neutral
26_C6421_10uM	0.989504	0.0444422	-0.100282	Neutral
19_B8718_1.0uM	0.989511	-0.0192218	0.097034	Neutral
08_B1070_0.1uM	0.98952	-0.601422	-0.114029	Neutral
08_A8686_10uM	0.989566	-0.285098	-0.104452	Neutral
16_B2246_1.0uM	0.989572	-0.545467	0.578635	Neutral
19_B8683_0.1uM	0.989621	-0.275019	0.0148125	Neutral
14_B1950_10uM	0.989629	-0.484645	0.0602921	Neutral
22_N1735_10uM	0.989716	0.338667	0.0424718	Neutral
02_A3387_1.0uM	0.989745	0.654284	0.138802	Neutral
03_A3418_10uM	0.989761	0.746039	0.00288318	Neutral
22_N1500_0.1uM	0.989768	0.0696451	-0.109268	Neutral
14_B2047_0.1uM	0.989789	-0.117939	0.0865714	Neutral
12_B1772_1.0uM	0.989848	0.324684	0.149066	Neutral
25_B7099_1.0uM	0.98992	-0.572338	-0.0339442	Neutral
21_C6183_1.0uM	0.989989	0.375526	0.00340104	Neutral
25_B3209_0.1uM	0.990003	0.21597	0.0793072	Neutral
09_B1337_0.1uM	0.990003	0.116629	0.244842	Neutral
08_B1157_0.1uM	0.990018	0.0393212	-0.0826828	Neutral
27_C6790_0.1uM	0.990094	-0.0936001	0.172879	Neutral
19_B8684_0.1uM	0.9901	-0.662069	-0.182487	Neutral
27_C6513_0.1uM	0.990101	0.222569	0.19048	Neutral
26_C6472_0.1uM	0.990106	-0.155467	0.187599	Neutral
09_B1417_0.1uM	0.990141	-0.724435	-0.100547	Neutral
14_B1951_0.1uM	0.990144	-0.29782	-0.0149313	Neutral
01_A1664_10uM	0.990153	-0.494411	-0.141952	Neutral
07_A8431_10uM	0.990179	-0.712078	-0.0819527	Neutral
23-24-29_P10002_0.1uM	0.990181	-0.191165	-0.155047	Neutral
14_B2000_10uM	0.990267	-0.0926742	0.0238152	Neutral
19_B8604_10uM	0.99028	-0.00290616	-0.0885588	Neutral
13_B1906_1.0uM	0.990309	0.0725617	-0.241372	Neutral
13_B1928_1.0uM	0.990311	-0.411074	0.00631717	Neutral
18_B6157_0.1uM	0.990328	-0.28236	0.0261017	Neutral
14_B2023_10uM	0.990359	0.0628575	0.119625	Neutral
16_B3300_10uM	0.990399	-0.259328	0.767165	Neutral
04_A4036_10uM	0.990435	0.603248	0.65196	Neutral
27_C6596_10uM	0.990457	-0.566785	-0.0451188	Neutral
13_B1863_1.0uM	0.990482	-0.658842	-0.0494704	Neutral
06_A8348_10uM	0.990509	0.0949763	0.693056	Neutral
23-24-29_N1806_0.1uM	0.99051	-0.353959	0.14866	Neutral
09_B1401_0.1uM	0.990564	-0.553681	0.0926347	Neutral
13_B1892_1.0uM	0.990626	-0.047142	-0.143813	Neutral
08_B1223_1.0uM	0.990649	0.350847	0.0295409	Neutral
20_C6106_0.1uM	0.990705	-0.332979	0.0677331	Neutral
12_B1796_1.0uM	0.990725	0.879229	0.34782	Neutral
22_N1500_1.0uM	0.99075	0.0201213	0.0103888	Neutral
19_B8719_0.1uM	0.990787	-0.58703	-0.0756146	Neutral
05_A5511_1.0uM	0.990797	-1.03854	0.0724057	Neutral
21_C6178_10uM	0.9908	0.0886624	-0.162516	Neutral
26_C4876_0.1uM	0.990845	-0.254224	0.0403468	Neutral
25_B1278_10uM	0.990848	0.0872992	0.256261	Neutral
28_C7097_0.1uM	0.99086	0.0964306	-0.190454	Neutral
16_B2238_1.0uM	0.99088	-0.324506	0.30287	Neutral
09_B1339_10uM	0.990975	-0.03732	0.107992	Neutral
09_B1414_0.1uM	0.991031	-0.192406	-0.0214108	Neutral
22_N1692_0.1uM	0.991033	0.106916	0.16023	Neutral
19_B8711_1.0uM	0.991037	0.0322755	0.0136723	Neutral
26_C6458_1.0uM	0.991061	-0.475811	0.0440754	Neutral
26_C6368_1.0uM	0.991152	-0.132548	0.292886	Neutral
07_A8475_1.0uM	0.991162	-0.171188	-0.0317499	Neutral
09_B1413_0.1uM	0.991224	-0.319303	-0.324671	Neutral
05_A4448_0.0001uM	0.991255	0.0327413	0.0506611	Neutral
13_B1892_10uM	0.991257	-0.0929134	-0.0489745	Neutral
09_B1411_1.0uM	0.99126	-0.0859549	-0.213163	Neutral
22_N2075_1.0uM	0.99128	0.386874	-0.0400938	Neutral
22_N1709_0.1uM	0.991281	0.276702	-0.189581	Neutral
05_A5375_1.0uM	0.991332	-1.15513	0.581994	Neutral
18_B5912_0.1uM	0.991334	0.658695	0.299806	Neutral
04_A4036_0.001uM	0.991365	-0.158354	0.199236	Neutral
12_B1834_10uM	0.991371	0.698968	0.18514	Neutral
07_A8484_1.0uM	0.991444	-0.440412	0.250232	Neutral
26_C6390_1.0uM	0.991548	0.221474	0.0504636	Neutral
22_N1826_0.1uM	0.991559	-0.294312	0.114731	Neutral
15_B2061_1.0uM	0.991566	-0.416831	0.0617221	Neutral
18_B4883_10uM	0.99158	-0.19529	0.13498	Neutral
19_B8702_0.1uM	0.991748	-0.816139	0.225515	Neutral
26_C6418_1.0uM	0.991768	0.466075	0.289118	Neutral
19_B8606_10uM	0.991774	-0.140108	0.00797335	Neutral
08_B1239_0.1uM	0.991784	0.155065	0.00775479	Neutral
19_B7446_0.1uM	0.991788	-0.334682	-0.0908443	Neutral
22_N1650_1.0uM	0.991862	0.401935	-0.0414325	Neutral
09_B1448_0.1uM	0.99189	-0.528489	-0.295874	Neutral
09_B1335_0.1uM	0.991897	0.0451343	0.100673	Neutral
12_B1777_1.0uM	0.991905	-0.589314	0.0166795	Neutral
26_C6376_0.1uM	0.991915	0.198232	0.104216	Neutral
27_C6790_1.0uM	0.991945	-0.140092	-0.0170255	Neutral
09_B1412_10uM	0.991961	0.0799255	-0.209714	Neutral
27_C6563_0.1uM	0.991972	-0.254401	0.0680291	Neutral
27_C6499_0.1uM	0.992013	-0.155342	-0.0312833	Neutral
19_B8316_0.1uM	0.992034	-0.266153	0.02896	Neutral
20_C3989_1.0uM	0.99208	0.537157	0.0877683	Neutral
13_B1907_1.0uM	0.992099	-0.0857148	0.158816	Neutral
14_B2036_0.1uM	0.992132	-0.318758	0.0623614	Neutral
21_N1305_10uM	0.992134	1.10615	-0.0612655	Neutral
12_B1782_0.1uM	0.992142	-0.365358	0.0336447	Neutral
09_B1338_1.0uM	0.992143	-0.250505	-0.0053041	Neutral
27_C6513_10uM	0.992152	-0.286881	0.0735309	Neutral
27_C6484_10uM	0.992166	-0.142331	-0.0390781	Neutral
14_B1995_0.1uM	0.992188	-0.313327	0.184507	Neutral
06_A8317_0.1uM	0.992212	-0.81695	0.0675536	Neutral
19_B7781_1.0uM	0.992261	-0.0811598	0.173684	Neutral
05_A5350_1.0uM	0.992372	-1.13342	0.124064	Neutral
14_B1993_0.1uM	0.992399	-0.29115	0.317172	Neutral
27_C6567_0.1uM	0.992423	0.126393	0.185691	Neutral
14_B2005_0.1uM	0.992435	-0.541207	-0.0399601	Neutral
05_A4473_0.01uM	0.992444	-0.0227226	0.217328	Neutral
27_C6713_10uM	0.992482	-0.387913	0.162344	Neutral
04_A4313_1.0uM	0.99249	0.715493	-0.162354	Neutral
09_B1352_1.0uM	0.992497	-0.202036	0.183987	Neutral
04_A4107_10uM	0.992498	0.247288	0.39022	Neutral
06_A8201_1.0uM	0.992525	-0.110512	0.129508	Neutral
21_C6305_0.1uM	0.992533	0.534829	0.55119	Neutral
20_C4153_0.1uM	0.992559	-0.0410727	-0.163517	Neutral
07_A8471_10uM	0.992595	-0.288407	-0.00281201	Neutral
16_B2242_1.0uM	0.992602	-0.422223	0.549338	Neutral
23-24-29_N2408_10uM	0.992635	-0.294704	0.283509	Neutral
28_C7012_10uM	0.99265	0.437483	0.13022	Neutral
13_B1840_1.0uM	0.992668	-0.295035	-0.100173	Neutral
23-24-29_N2159_0.1uM	0.992672	-0.351727	-0.0320242	Neutral
26_C6444_1.0uM	0.992703	0.253109	-0.0368731	Neutral
23-24-29_N2418_1.0uM	0.992713	-0.215593	0.0998771	Neutral
18_B6156_0.1uM	0.992764	0.286136	-0.184935	Neutral
04_A4328_10uM	0.992771	0.535232	0.102385	Neutral
01_A1296_0.1uM	0.99278	-0.0415118	0.795931	Neutral
04_A4036_0.1uM	0.992812	-1.83481	0.129151	Neutral
14_B1947_1.0uM	0.992904	0.296092	0.162193	Neutral
27_C6503_1.0uM	0.992939	-0.193987	-0.0561366	Neutral
16_B3225_1.0uM	0.992956	-0.2809	0.864961	Neutral
03_A4033_10uM	0.993003	-0.0719292	-0.00837116	Neutral
27_C6659_1.0uM	0.993019	0.380361	0.47057	Neutral
13_B1902_0.1uM	0.993045	-0.160346	0.104178	Neutral
20_C3991_10uM	0.993061	0.627639	0.0361667	Neutral
05_A5634_0.1uM	0.993097	-1	0.225862	Neutral
22_N1605_1.0uM	0.993155	-0.0798112	0.308426	Neutral
20_C4051_10uM	0.993169	0.0994379	-0.104216	Neutral
19_B7514_0.1uM	0.993178	-0.561473	0.0837251	Neutral
09_B1409_1.0uM	0.993189	-0.345447	-0.0412333	Neutral
19_B8682_0.1uM	0.993225	-0.279053	0.0286256	Neutral
07_A8415_10uM	0.993256	0.301566	0.23229	Neutral
01_A1352_10uM	0.99328	-0.160293	0.0129215	Neutral
26_C6439_0.1uM	0.993328	0.20146	0.214036	Neutral
22_N1620_1.0uM	0.993345	-0.058157	0.132362	Neutral
23-24-29_N2408_0.1uM	0.993351	-0.209132	0.161901	Neutral
17_B3477_0.1uM	0.993354	0.236485	-0.078641	Neutral
28_C7193_1.0uM	0.993375	0.751962	0.403531	Neutral
07_A8483_0.1uM	0.993391	-0.348241	0.0937446	Neutral
19_C3238_0.1uM	0.993465	-0.22842	-0.510021	Neutral
03_A3423_0.1uM	0.993564	-0.534568	-0.337756	Neutral
20_C6107_1.0uM	0.993621	0.0111503	-0.0309498	Neutral
23-24-29_A1042_0.1uM	0.99363	-0.197926	-0.0103872	Neutral
18_B4871_10uM	0.993631	-0.19092	0.10926	Neutral
05_A4457_10uM	0.993683	-0.806696	0.392133	Neutral
12_B1791_0.1uM	0.993795	-0.54115	-0.0659839	Neutral
20_C5539_1.0uM	0.993802	0.708131	-0.190963	Neutral
09_B1447_10uM	0.993847	0.428762	0.168376	Neutral
09_B1449_1.0uM	0.993883	-0.655154	0.0156538	Neutral
09_B1331_10uM	0.99391	1.75896	0.412937	Neutral
21_C6134_1.0uM	0.993912	-0.12495	0.115795	Neutral
16_B2210_10uM	0.993918	0.279758	0.707745	Neutral
23-24-29_N2182_1.0uM	0.993927	0.690369	0.633241	Neutral
19_B7261_1.0uM	0.993958	-0.357052	-0.105703	Neutral
26_C6464_0.1uM	0.994078	0.168915	0.19372	Neutral
25_B1730_10uM	0.99411	-0.243386	-0.0942673	Neutral
12_B1741_10uM	0.99413	-0.426183	0.0993188	Neutral
16_B2268_0.1uM	0.994158	-0.174755	0.207142	Neutral
08_A8548_0.1uM	0.99417	0.195365	0.18192	Neutral
27_C6757_1.0uM	0.994192	0.28365	0.155775	Neutral
14_B1967_0.1uM	0.994227	0.0939497	-0.163042	Neutral
18_B5986_0.1uM	0.994277	0.348095	-0.0156989	Neutral
13_B1892_0.1uM	0.994296	-0.435076	0.0314439	Neutral
27_C6489_10uM	0.99441	-1.003	-0.190275	Neutral
04_A4338_1.0uM	0.994413	0.213257	-0.0787202	Neutral
21_C6183_0.1uM	0.994455	-0.145282	-0.134855	Neutral
13_B1854_1.0uM	0.994477	0.0317289	-0.0369501	Neutral
27_C6703_1.0uM	0.99448	0.700891	0.266996	Neutral
19_B8718_10uM	0.994481	-0.622345	-0.27026	Neutral
05_A5970_10uM	0.994495	-0.949633	0.490712	Neutral
05_A4367_1.0uM	0.994512	-1.4355	0.145581	Neutral
09_B1339_1.0uM	0.994515	-0.25997	-0.00507249	Neutral
19_B7894_10uM	0.994528	-0.0582328	-0.118155	Neutral
05_A4394_0.0001uM	0.994545	-0.272849	0.122317	Neutral
14_B1988_10uM	0.994559	-0.359351	-0.173725	Neutral
03_A3750_0.1uM	0.994578	-0.416312	0.0618538	Neutral
27_C6723_10uM	0.994581	-0.335773	0.0786665	Neutral
04_A4098_0.001uM	0.994589	0.0229801	-0.00847226	Neutral
22_N1858_1.0uM	0.994648	0.786975	-0.0442449	Neutral
27_C6660_1.0uM	0.994655	-0.0966255	0.0399733	Neutral
15_B2102_10uM	0.994716	-0.235078	0.5682	Neutral
09_B1363_1.0uM	0.994839	-0.43321	0.0920599	Neutral
13_B1885_10uM	0.994852	0.50783	-0.125554	Neutral
21_N1442_1.0uM	0.99487	0.420415	-0.23271	Neutral
05_A4601_1.0uM	0.994887	-1.07416	0.399898	Neutral
20_C4157_10uM	0.994919	-1.33511	-1.00056	Neutral
20_C3418_10uM	0.994945	-0.644058	0.173136	Neutral
18_B5970_0.1uM	0.994946	0.0514616	-0.516285	Neutral
13_B1886_10uM	0.994958	0.0483402	-0.00168514	Neutral
21_C6129_0.1uM	0.994966	0.667721	0.196375	Neutral
23-24-29_N2307_10uM	0.994985	-0.308629	-0.0642654	Neutral
02_A3370_0.00001uM	0.995002	0.179504	0.0868066	Neutral
05_A5791_10uM	0.995003	-1.41735	-0.025726	Neutral
19_B7804_1.0uM	0.99502	0.552694	-0.104823	Neutral
08_B1049_0.1uM	0.995055	-0.292487	-0.091695	Neutral
09_B1422_0.1uM	0.995109	-0.793344	0.0350782	Neutral
06_A8356_1.0uM	0.995121	-0.374011	0.2603	Neutral
18_B4968_0.1uM	0.995132	0.594858	-0.0414473	Neutral
06_A8203_1.0uM	0.995136	-0.254957	-0.250408	Neutral
05_A5322_10uM	0.995154	-1.10206	0.395765	Neutral
09_B1390_0.1uM	0.995219	-0.577087	0.0676008	Neutral
22_N2085_10uM	0.99522	-0.0054157	0.0214295	Neutral
09_B1393_0.1uM	0.995272	-0.303244	-0.211891	Neutral
02_A3139_1.0uM	0.995278	-0.443516	0.111831	Neutral
13_B1872_1.0uM	0.99528	-0.110673	-0.0938389	Neutral
01_A2343_1.0uM	0.995291	0.717249	0.33464	Neutral
26_C6407_0.1uM	0.995297	0.316288	0.228403	Neutral
19_B7297_0.1uM	0.99535	-0.56296	-0.135762	Neutral
07_A8508_1.0uM	0.9954	-0.249542	-0.26329	Neutral
22_N1858_0.1uM	0.995462	0.165884	-0.0447665	Neutral
05_A5183_1.0uM	0.995469	-0.582215	0.217507	Neutral
17_B3530_1.0uM	0.995493	0.561563	0.0841859	Neutral
08_B1283_10uM	0.995502	0.0641422	-0.0479249	Neutral
07_A8510_10uM	0.995524	-0.233281	-0.0356941	Neutral
19_B7336_1.0uM	0.995541	-1.31575	-1.31717	Neutral
09_B1333_10uM	0.995542	1.66586	0.379925	Neutral
19_C3238_1.0uM	0.995542	-0.0957445	0.153227	Neutral
01_A2198_1.0uM	0.99556	1.04061	0.57037	Neutral
14_B1946_1.0uM	0.995578	-0.592117	0.0956667	Neutral
20_C4360_10uM	0.995582	0.169263	0.130427	Neutral
20_C4102_1.0uM	0.995591	0.774407	-0.0958886	Neutral
21_C6113_10uM	0.995614	-0.226479	0.17128	Neutral
28_C7099_0.1uM	0.99562	-0.0318251	0.108349	Neutral
23-24-29_N2558_0.1uM	0.995653	-0.125111	0.565704	Neutral
07_A8471_0.1uM	0.99567	-0.659566	-0.0325354	Neutral
08_B1076_0.1uM	0.995699	-0.173205	-0.0445794	Neutral
22_N1908_1.0uM	0.995708	0.348534	0.153717	Neutral
13_B1939_1.0uM	0.995711	-0.319294	-0.381825	Neutral
12_B1800_1.0uM	0.995724	-0.0305009	0.203258	Neutral
07_A8523_1.0uM	0.995752	-0.507077	0.0587845	Neutral
22_N1729_1.0uM	0.995761	0.161614	-0.0959651	Neutral
26_C5443_10uM	0.995765	-0.412394	-0.0568101	Neutral
20_C5503_0.1uM	0.995783	-0.295269	-0.181852	Neutral
20_C4102_10uM	0.995783	0.092564	0.183251	Neutral
09_B1391_1.0uM	0.995792	-0.526096	-0.179176	Neutral
22_N1900_0.1uM	0.995803	-0.260316	-0.0347557	Neutral
19_B7469_1.0uM	0.995818	0.200529	-0.145287	Neutral
13_B1869_0.1uM	0.995829	-0.414557	-0.0243174	Neutral
27_C6588_0.1uM	0.995889	0.0323221	-0.188431	Neutral
05_A5932_1.0uM	0.995926	-1.06821	0.286025	Neutral
28_C7059_1.0uM	0.995927	0.465921	0.0638698	Neutral
23-24-29_N1806_1.0uM	0.995952	-0.36775	0.141994	Neutral
22_N1862_0.1uM	0.995959	0.0136145	0.0583919	Neutral
25_A3583_0.1uM	0.995978	4.04443	0.370462	Neutral
26_C6381_10uM	0.996007	-0.173845	0.128517	Neutral
21_C6124_0.1uM	0.99606	0.345641	-0.129687	Neutral
27_C6496_1.0uM	0.99607	0.636436	-0.103955	Neutral
25_B2030_10uM	0.996125	0.0963303	0.534091	Neutral
05_A5183_10uM	0.996211	-1.23831	0.328215	Neutral
16_B2236_0.1uM	0.996246	-0.445888	0.813311	Neutral
09_B1420_10uM	0.996248	0.615522	0.074462	Neutral
13_B1940_1.0uM	0.996257	-0.562684	-0.168654	Neutral
09_B1333_0.1uM	0.996314	0.0585396	0.114645	Neutral
22_N1790_0.001uM	0.996338	-0.0668834	0.0194799	Neutral
27_C6513_1.0uM	0.996354	-0.0191693	-0.254753	Neutral
15_B2070_10uM	0.996368	0.552841	0.0858666	Neutral
16_B2266_1.0uM	0.996452	-0.393983	0.563139	Neutral
20_C4102_0.1uM	0.996455	0.155435	0.0847987	Neutral
22_N1877_10uM	0.996456	0.443678	0.0211847	Neutral
14_B1982_0.1uM	0.996466	-0.457996	0.1472	Neutral
09_B1416_0.1uM	0.996481	-0.143041	0.100656	Neutral
21_M1482_0.1uM	0.996483	-0.0479411	-0.165831	Neutral
28_C7098_10uM	0.996499	-0.046768	-0.0334567	Neutral
27_C6570_0.1uM	0.996554	0.0807695	0.0547411	Neutral
20_C3969_0.1uM	0.996556	0.161792	-0.0299918	Neutral
23-24-29_N2577_0.1uM	0.996581	0.237477	0.384982	Neutral
13_B1888_1.0uM	0.996657	-0.231526	-0.058059	Neutral
25_C3090_0.1uM	0.99666	-0.110282	0.0560438	Neutral
03_A3733_1.0uM	0.996711	1.18036	-0.0406411	Neutral
16_B2194_0.1uM	0.996719	-0.215883	0.000562451	Neutral
21_N1442_0.1uM	0.996736	0.76128	0.209696	Neutral
13_B1926_10uM	0.996771	-0.447014	-0.0722133	Neutral
23-24-29_N2418_10uM	0.996781	-0.41083	0.0926884	Neutral
13_B1886_1.0uM	0.99679	-0.192083	-0.140886	Neutral
25_C4313_10uM	0.996794	0.673776	0.225731	Neutral
26_C6398_1.0uM	0.99683	0.377224	-0.0205331	Neutral
23-24-29_N2471_0.1uM	0.996841	-0.112643	0.0653744	Neutral
21_C6279_10uM	0.996857	0.15392	-0.258545	Neutral
04_A4232_10uM	0.996876	-0.263743	0.0741507	Neutral
26_C6381_1.0uM	0.996931	-0.166335	0.0539664	Neutral
09_B1415_1.0uM	0.996933	-0.0468682	-0.137859	Neutral
18_B4962_0.1uM	0.996955	-0.618664	0.0510411	Neutral
13_B1944_10uM	0.996961	-0.165639	-0.3983	Neutral
04_A4304_10uM	0.997039	-0.0300994	0.0436111	Neutral
18_B4980_0.1uM	0.997054	0.675056	-0.139247	Neutral
20_C4153_10uM	0.997127	-0.127741	-0.00754527	Neutral
15_B2142_0.1uM	0.997209	1.03864	0.0596033	Neutral
26_C6468_0.1uM	0.997214	0.546216	0.143263	Neutral
01_A1198_0.1uM	0.997251	0.648328	0.26627	Neutral
14_B2047_10uM	0.997254	0.36703	-0.198647	Neutral
27_C6502_0.1uM	0.997295	0.578373	-0.0921206	Neutral
26_C6435_10uM	0.997314	3.69197	0.3492	Neutral
23-24-29_M1425_1.0uM	0.997315	0.665854	0.713744	Neutral
03_A3660_0.1uM	0.997337	-0.152081	-0.230934	Neutral
26_C5652_1.0uM	0.997406	-0.252638	-0.119463	Neutral
19_B9001_10uM	0.99741	-0.509139	0.059513	Neutral
23-24-29_N2570_0.1uM	0.997419	-0.502421	0.0939633	Neutral
17_B3487_0.1uM	0.997503	0.722409	-0.0484862	Neutral
03_A3926_0.1uM	0.997546	-0.23636	-0.144251	Neutral
19_B8623_10uM	0.997558	-1.7165	-1.19754	Neutral
25_B6098_10uM	0.997561	0.0597523	0.133053	Neutral
20_C4077_0.1uM	0.997578	0.437943	-0.0596145	Neutral
19_B7469_0.1uM	0.997585	-0.630951	-0.158605	Neutral
09_B1346_1.0uM	0.997604	-0.472257	0.0481077	Neutral
27_C6782_0.1uM	0.997655	0.128636	-0.189015	Neutral
20_C5242_10uM	0.997674	-0.158298	-0.0790759	Neutral
19_B7297_1.0uM	0.997684	-0.172771	-0.0113846	Neutral
23-24-29_N2355_0.1uM	0.997707	0.0467001	0.0268154	Neutral
25_B6098_1.0uM	0.99774	-0.188606	0.0190107	Neutral
20_C4077_10uM	0.997776	-0.158779	0.152563	Neutral
27_C6773_10uM	0.997777	-0.496342	0.0670814	Neutral
07_A8494_1.0uM	0.997813	-0.319126	-0.0725875	Neutral
27_C6540_10uM	0.997822	-0.285246	-0.177786	Neutral
04_A4232_1.0uM	0.997846	0.336281	0.0393481	Neutral
12_B1767_0.1uM	0.997892	0.0864121	-0.267295	Neutral
07_A8507_10uM	0.997916	0.0089649	-0.0698383	Neutral
18_B4965_0.1uM	0.997923	1.54	0.142737	Neutral
21_C6199_1.0uM	0.997924	0.201943	0.0277268	Neutral
27_C6703_10uM	0.997955	-0.238851	0.146256	Neutral
13_B1886_0.1uM	0.997976	-0.247333	0.00764308	Neutral
05_A5932_0.1uM	0.997978	-1.19971	0.211647	Neutral
27_C6668_1.0uM	0.997989	0.507502	0.155192	Neutral
26_C6398_10uM	0.998033	-0.773743	-0.736864	Neutral
28_C6958_10uM	0.998048	0.76942	-0.577295	Neutral
12_B1740_0.1uM	0.998049	-0.259763	-0.219096	Neutral
19_B7261_10uM	0.998056	-0.543091	-0.368977	Neutral
17_B3443_0.1uM	0.998095	-0.114157	0.045799	Neutral
22_N1753_1.0uM	0.998105	0.209129	-0.151352	Neutral
21_M1226_10uM	0.998107	0.23611	0.435292	Neutral
14_B1945_0.1uM	0.998117	0.104056	0.253226	Neutral
18_B6586_1.0uM	0.998121	-0.166796	-0.727044	Neutral
04_A4337_0.1uM	0.998124	0.0237784	-0.154268	Neutral
12_B1741_0.1uM	0.998134	-0.434643	0.0255487	Neutral
23-24-29_B8359_0.1uM	0.998147	0.26018	-0.251084	Neutral
14_B1970_0.1uM	0.998192	-0.224313	0.0168613	Neutral
07_A8492_1.0uM	0.998207	-0.377627	-0.218284	Neutral
19_B7905_0.1uM	0.998217	-0.330882	-0.0874224	Neutral
22_N1867_0.1uM	0.998225	-0.089303	-0.128724	Neutral
20_C4125_10uM	0.998251	0.5877	0.118643	Neutral
22_N1605_0.1uM	0.998305	0.38574	-0.0124756	Neutral
27_C6486_1.0uM	0.998385	0.58048	0.0600502	Neutral
09_B1441_0.1uM	0.998393	-0.147418	-0.164097	Neutral
20_C6100_0.1uM	0.998439	-0.393405	-0.154019	Neutral
14_B1961_1.0uM	0.998451	0.0772586	0.000887011	Neutral
21_C6305_10uM	0.998473	-0.394708	-0.336923	Neutral
19_B7438_0.1uM	0.998508	-0.531159	0.0487439	Neutral
20_C4493_0.1uM	0.998556	0.438921	-0.264217	Neutral
12_B1779_1.0uM	0.998557	-0.453534	-0.0181137	Neutral
14_B2026_10uM	0.998563	0.206159	-0.0589593	Neutral
28_C7059_0.1uM	0.998567	0.320817	0.0571823	Neutral
19_B7684_1.0uM	0.998571	-1.72229	-1.12775	Neutral
14_B1950_0.1uM	0.998605	0.140869	0.122262	Neutral
20_C5107_0.1uM	0.998606	0.458927	-0.28069	Neutral
23-24-29_N1700_0.1uM	0.998656	-0.449116	-0.149165	Neutral
23-24-29_N2706_1.0uM	0.99867	0.289707	-0.100749	Neutral
12_B1830_10uM	0.998697	1.59072	0.712149	Neutral
16_B2292_1.0uM	0.998704	-0.21254	0.335981	Neutral
27_C6709_0.1uM	0.998722	0.570467	-0.156794	Neutral
13_B1909_0.1uM	0.998734	-0.187874	-0.30704	Neutral
21_C6135_0.1uM	0.998751	0.0886319	-0.596925	Neutral
20_C4183_1.0uM	0.998751	0.0147674	0.174727	Neutral
07_A8446_1.0uM	0.998757	-0.112757	0.115592	Neutral
20_C5847_0.1uM	0.998786	-0.161859	0.018303	Neutral
08_B1290_0.1uM	0.998812	-0.209026	0.0565496	Neutral
09_B1388_1.0uM	0.998836	-0.193685	-0.0165616	Neutral
19_B8702_10uM	0.998843	-0.933231	-0.126471	Neutral
12_B1804_10uM	0.998878	1.91336	0.744663	Neutral
17_B4786_0.1uM	0.998901	-1.64842	-0.828044	Neutral
04_A4329_10uM	0.99891	0.381032	-0.0951164	Neutral
26_C6384_1.0uM	0.998917	-0.306824	0.0980562	Neutral
19_B8021_0.1uM	0.998923	-0.286419	-0.287197	Neutral
26_C6473_0.1uM	0.998956	0.603178	0.0829757	Neutral
27_C6752_0.1uM	0.998981	0.496919	-0.199943	Neutral
19_B8664_10uM	0.998991	-0.198639	0.0333553	Neutral
07_A8417_10uM	0.999001	0.174897	0.196647	Neutral
09_B1390_10uM	0.999062	0.846874	0.220004	Neutral
07_A8530_0.1uM	0.999127	-0.75112	-0.0784027	Neutral
17_B3361_10uM	0.999153	0.233718	0.184931	Neutral
05_A5350_10uM	0.999165	-1.74582	-0.204999	Neutral
28_C7082_1.0uM	0.9992	0.550322	-0.185619	Neutral
20_C6100_10uM	0.999203	0.181773	-0.105246	Neutral
28_C6948_0.01uM	0.999213	-0.22438	0.0243215	Neutral
19_B8019_0.1uM	0.99923	-0.580328	0.00882578	Neutral
19_B7912_0.1uM	0.999231	-0.17102	-0.140034	Neutral
21_M1301_10uM	0.999247	0.663242	-0.00728196	Neutral
04_A4111_0.001uM	0.999259	-0.034302	0.143525	Neutral
18_B6526_0.1uM	0.999281	-0.446918	-0.584218	Neutral
26_C6394_10uM	0.999316	-0.294819	-0.0317845	Neutral
18_B5861_1.0uM	0.999322	0.0842002	-0.43685	Neutral
05_A4362_1.0uM	0.999334	-0.898037	0.174274	Neutral
07_A8467_0.1uM	0.999339	0.0296662	-0.000858817	Neutral
22_N1842_0.1uM	0.99934	-0.149355	-0.15093	Neutral
08_B1251_0.1uM	0.999376	0.234351	0.0811494	Neutral
07_A8473_10uM	0.999379	0.0207568	0.0310271	Neutral
09_B1337_1.0uM	0.999406	0.337087	0.109425	Neutral
05_A5346_1.0uM	0.999409	-0.788282	0.205831	Neutral
15_B2120_1.0uM	0.999447	-0.0351851	0.089672	Neutral
08_B1329_0.1uM	0.999452	0.0630088	0.134991	Neutral
15_B2134_10uM	0.999463	-0.691818	-0.501814	Neutral
23-24-29_N2706_0.1uM	0.999465	0.200669	0.443306	Neutral
22_N1710_1.0uM	0.999475	-0.661129	-0.0637011	Neutral
20_C6112_1.0uM	0.999489	0.180517	-0.184123	Neutral
12_B1795_0.1uM	0.999507	-0.306823	-0.0943357	Neutral
21_C6279_0.1uM	0.999509	-0.495076	0.0842953	Neutral
20_C3789_10uM	0.99951	0.209504	0.199132	Neutral
27_C6526_10uM	0.999546	0.0894459	-0.203752	Neutral
14_B1992_10uM	0.999562	0.251276	0.151254	Neutral
05_A5322_0.1uM	0.999575	-1.21335	-0.029491	Neutral
15_B2064_1.0uM	0.999592	-0.0827091	0.0340694	Neutral
26_C6406_10uM	0.999593	3.17611	0.424249	Neutral
05_A7291_0.1uM	0.999684	-1.09381	-0.0582716	Neutral
09_B1415_0.1uM	0.999716	0.250917	-0.151107	Neutral
04_A4099_1.0uM	0.999725	0.736977	0.622218	Neutral
20_C3560_10uM	0.999772	-0.856592	-0.0191406	Neutral
28_C6905_1.0uM	0.999893	0.23569	0.119686	Neutral
26_C6389_10uM	0.999901	2.9757	0.491136	Neutral
13_B1899_1.0uM	0.999903	-0.186166	-0.186506	Neutral
13_B1918_10uM	0.999925	0.107975	-0.215702	Neutral
19_B8604_0.1uM	0.999969	-0.157672	-0.245082	Neutral
26_C6479_0.1uM	0.999969	0.475387	0.0894982	Neutral
01_A2308_0.1uM	0.999977	0.683502	-0.0224607	Neutral
04_A4050_0.1uM	1.00001	-0.422058	-0.49508	Neutral
13_B1934_1.0uM	1.00001	0.167596	-0.170817	Neutral
12_B1820_0.1uM	1.00001	0.00761923	0.1816	Neutral
12_B1775_1.0uM	1.00002	-0.390727	-0.141105	Neutral
14_B1957_0.1uM	1.00004	-0.377812	-0.0228007	Neutral
27_C6570_1.0uM	1.00005	0.195852	-0.0311548	Neutral
12_B1743_1.0uM	1.00008	0.701006	0.119428	Neutral
13_B1898_10uM	1.00008	0.264223	0.0521726	Neutral
26_C6466_10uM	1.00011	0.0623045	-0.297712	Neutral
14_B2034_10uM	1.00016	0.380123	-0.220068	Neutral
09_B1337_10uM	1.00017	1.46011	0.437023	Neutral
07_A8481_10uM	1.00019	0.582154	-0.120548	Neutral
12_B1741_1.0uM	1.00021	-0.732596	0.0745991	Neutral
25_B7294_10uM	1.00021	0.122455	-0.158257	Neutral
09_B1455_0.1uM	1.00022	-0.261833	0.107557	Neutral
01_A2324_1.0uM	1.00023	-0.0322531	0.079246	Neutral
18_B5986_1.0uM	1.00024	-0.600933	-0.106197	Neutral
15_B2117_0.1uM	1.00025	1.01638	-0.0879275	Neutral
12_B1781_10uM	1.00031	-0.400712	0.102986	Neutral
13_B1902_1.0uM	1.00034	0.0455364	-0.191817	Neutral
05_A4383_10uM	1.00035	-1.02459	0.553416	Neutral
23-24-29_N1114_10uM	1.00039	0.277768	-0.0543086	Neutral
01_A1435_0.1uM	1.00041	0.779589	-0.0509439	Neutral
13_B1898_0.1uM	1.00042	-0.425497	-0.142997	Neutral
22_N1704_1.0uM	1.00044	-0.093174	-0.0712498	Neutral
27_C6685_10uM	1.00051	-0.413812	0.0621205	Neutral
14_B2041_1.0uM	1.00051	0.616793	0.185777	Neutral
15_B2111_10uM	1.00069	-0.253544	0.0278479	Neutral
05_A5634_10uM	1.00071	-1.35274	0.519043	Neutral
18_B6148_10uM	1.00072	-0.996824	-0.471168	Neutral
22_N1828_0.1uM	1.00073	-0.417918	0.0079645	Neutral
23-24-29_N1875_1.0uM	1.00073	-0.353128	-0.0302913	Neutral
08_B1296_0.1uM	1.00074	0.240408	0.184479	Neutral
12_B1752_0.1uM	1.00076	-0.174065	-0.233359	Neutral
10_B1489_10uM	1.00087	0.311418	0.514737	Neutral
18_B5856_10uM	1.00088	-0.199614	0.114691	Neutral
18_B4953_0.1uM	1.00089	0.0913453	-0.262488	Neutral
18_B5996_0.1uM	1.0009	0.41304	-0.144059	Neutral
18_B5996_1.0uM	1.00093	-0.694839	-0.159993	Neutral
21_C6313_10uM	1.00094	-0.179027	-0.262213	Neutral
12_B1781_0.1uM	1.00099	-0.808835	0.0436438	Neutral
09_B1412_0.1uM	1.00099	-0.478296	-0.229678	Neutral
14_B2024_1.0uM	1.00101	0.811997	-0.000140061	Neutral
25_B8486_0.1uM	1.00101	5.48451	0.634257	Neutral
22_N1729_0.1uM	1.00109	-0.344953	-0.314929	Neutral
08_B1006_0.1uM	1.0011	0.610477	0.119365	Neutral
19_B7907_1.0uM	1.00117	0.646279	0.134696	Neutral
16_B2274_1.0uM	1.00118	-0.261575	0.685262	Neutral
09_B1429_1.0uM	1.00119	-0.28476	-0.332327	Neutral
20_C6111_10uM	1.00119	0.423757	0.0359259	Neutral
23-24-29_N2734_10uM	1.00119	-0.24648	0.163406	Neutral
17_B3361_0.1uM	1.0012	0.158599	0.187445	Neutral
14_B1967_1.0uM	1.00124	-0.28898	-0.335285	Neutral
03_A3787_1.0uM	1.00126	1.28615	0.142065	Neutral
19_B8669_1.0uM	1.00127	0.45315	0.0653985	Neutral
28_C7054_10uM	1.00128	0.0489817	-0.0975215	Neutral
12_B1795_10uM	1.00129	0.204255	0.125713	Neutral
22_N1613_0.1uM	1.0013	0.376061	-0.0966853	Neutral
15_B2131_10uM	1.00131	0.325026	-0.0775873	Neutral
23-24-29_N2371_1.0uM	1.00133	0.154508	-0.0917353	Neutral
08_B1045_0.1uM	1.00136	-0.0858012	0.00854917	Neutral
17_B3449_0.1uM	1.00141	0.000961545	-0.10317	Neutral
21_N1486_10uM	1.00142	0.264283	0.0177895	Neutral
14_B2009_10uM	1.00144	0.0828978	-0.185284	Neutral
08_B1037_10uM	1.00148	-0.862562	-0.21275	Neutral
19_B8719_1.0uM	1.00148	0.133002	-0.142581	Neutral
22_N1764_0.1uM	1.00148	-0.118147	-0.207955	Neutral
19_B7917_1.0uM	1.0015	0.0249815	-0.123708	Neutral
27_C6772_1.0uM	1.00151	-0.270528	0.0295533	Neutral
01_A1402_0.001uM	1.0016	-0.450848	0.0398996	Neutral
04_A4347_0.1uM	1.00162	-0.297423	-0.289732	Neutral
07_A8510_0.1uM	1.00165	-0.213665	-0.154976	Neutral
05_A5181_1.0uM	1.00166	-0.988637	0.299865	Neutral
04_A4216_0.1uM	1.0017	-0.481937	0.0183785	Neutral
23-24-29_N2577_1.0uM	1.00172	0.278035	-0.0063006	Neutral
07_A8436_1.0uM	1.00179	-0.223248	0.0391234	Neutral
13_B1910_0.1uM	1.00179	-0.12552	0.129628	Neutral
08_B1223_0.1uM	1.00179	0.205797	0.192369	Neutral
21_C6234_10uM	1.00181	0.0989527	-0.342767	Neutral
07_A8429_1.0uM	1.00183	-0.511601	-0.122311	Neutral
23-24-29_N2307_0.1uM	1.00187	-0.386285	-0.219733	Neutral
20_C4153_1.0uM	1.00188	0.239246	-0.197651	Neutral
02_A2977_0.1uM	1.00195	-0.299545	-0.252464	Neutral
07_A8468_10uM	1.00195	0.0601699	0.159839	Neutral
05_A5143_1.0uM	1.00196	-0.826381	-0.110622	Neutral
16_B2266_0.1uM	1.00198	-0.201142	0.160786	Neutral
20_C4493_10uM	1.00202	0.166897	0.00535043	Neutral
05_A5275_1.0uM	1.00206	-0.93746	-0.207729	Neutral
11_B1611_0.1uM	1.00208	0.844251	-0.120049	Neutral
17_B3540_10uM	1.00209	-0.264272	-0.0497803	Neutral
18_B6298_0.1uM	1.0021	0.170274	0.0837452	Neutral
18_B5912_1.0uM	1.00216	0.315147	-0.0612192	Neutral
10_B1595_0.1uM	1.00217	0.151495	0.0678179	Neutral
13_B1934_10uM	1.00218	-0.495997	-0.180046	Neutral
23-24-29_N2730_0.1uM	1.00218	-0.136204	-0.0110631	Neutral
25_C3253_1.0uM	1.00221	0.24634	-0.0543064	Neutral
19_B7846_1.0uM	1.00221	0.266666	-0.0838587	Neutral
09_B1399_1.0uM	1.00222	-0.707535	-0.12142	Neutral
16_B2234_1.0uM	1.00223	-0.350914	0.263888	Neutral
27_C6528_10uM	1.00223	-0.878784	-0.17226	Neutral
23-24-29_B2164_0.1uM	1.00225	-0.238624	-0.251884	Neutral
20_C4117_0.1uM	1.00228	-0.283321	-0.0483372	Neutral
07_A8467_1.0uM	1.00232	-0.0930598	-0.114695	Neutral
12_B1782_10uM	1.00236	-1.19584	-0.787456	Neutral
26_C6450_10uM	1.00239	1.49733	0.101172	Neutral
07_A8442_10uM	1.00242	-0.234522	0.0217253	Neutral
18_B5988_0.1uM	1.00252	-0.0176445	-0.197433	Neutral
13_B1899_0.1uM	1.00255	-0.177177	-0.0296464	Neutral
04_A4036_1.0uM	1.00261	-0.0330262	0.101612	Neutral
27_C6528_0.1uM	1.00266	0.106237	-0.116664	Neutral
03_A3765_1.0uM	1.00267	0.280501	0.170021	Neutral
09_B1362_0.1uM	1.00269	-0.185818	-0.258682	Neutral
08_B1328_0.1uM	1.00274	-0.155252	0.085292	Neutral
07_A8455_1.0uM	1.00274	-0.221521	-0.181806	Neutral
19_B7201_1.0uM	1.00276	-0.763337	-0.0944013	Neutral
09_B1364_1.0uM	1.00277	-0.00594788	-0.309127	Neutral
21_C6114_10uM	1.0028	-0.197593	-0.0966951	Neutral
19_B8697_1.0uM	1.00281	0.621536	-0.0279612	Neutral
27_C6487_1.0uM	1.00281	0.0977376	-0.167489	Neutral
14_B1960_0.1uM	1.00293	0.152284	-0.0202931	Neutral
02_A3348_0.1uM	1.00293	-0.0317403	-0.105464	Neutral
22_N1885_1.0uM	1.00298	-0.131645	-0.273708	Neutral
23-24-29_A1042_10uM	1.00298	-0.176828	-0.353617	Neutral
20_C6106_1.0uM	1.00298	0.530586	-0.160743	Neutral
18_B6137_0.1uM	1.00299	-0.123525	0.0850332	Neutral
15_B2067_1.0uM	1.00301	0.237946	0.0303938	Neutral
13_B1926_0.1uM	1.00302	-0.080183	0.122505	Neutral
20_C4131_1.0uM	1.00304	0.289328	0.0116686	Neutral
21_C6225_1.0uM	1.00306	0.358468	0.17888	Neutral
25_C3253_0.1uM	1.00311	1.40542	0.535174	Neutral
09_B1354_10uM	1.00311	-0.0454534	0.103267	Neutral
20_C3486_1.0uM	1.00313	0.63284	0.116861	Neutral
08_B1248_0.1uM	1.00315	0.341677	0.118841	Neutral
18_B4872_10uM	1.00316	-0.343492	0.0700749	Neutral
16_B2214_1.0uM	1.00316	-0.28524	0.473022	Neutral
13_B1869_10uM	1.00317	0.792841	-0.19469	Neutral
23-24-29_N2091_10uM	1.00317	-0.79012	0.050453	Neutral
07_A8479_0.1uM	1.00318	-0.077085	-0.0258416	Neutral
21_C6276_1.0uM	1.0032	0.0474417	-0.0517115	Neutral
13_B1905_1.0uM	1.0032	-0.353285	-0.0429244	Neutral
14_B2042_1.0uM	1.00321	0.573305	-0.0293789	Neutral
19_B7205_10uM	1.0033	-0.635297	0.00592374	Neutral
02_A3392_0.1uM	1.00331	0.620656	-0.208746	Neutral
20_C4360_1.0uM	1.00334	-0.0543704	0.0722966	Neutral
06_A8358_1.0uM	1.00334	-1.27798	-2.20968	Neutral
22_N1885_0.1uM	1.00336	-0.107793	-0.271068	Neutral
08_A8555_0.1uM	1.00337	0.361022	0.0472452	Neutral
15_B2115_0.1uM	1.00338	-0.601199	0.0804512	Neutral
20_C4449_10uM	1.00341	0.249827	-0.129601	Neutral
26_C6440_10uM	1.00341	0.102393	0.0396798	Neutral
16_B2257_1.0uM	1.00347	-0.530584	0.651357	Neutral
05_A4378_0.1uM	1.00351	-0.971981	-0.104311	Neutral
21_C6285_1.0uM	1.00351	0.259294	-0.0513218	Neutral
14_B2012_0.1uM	1.00354	-0.197866	0.129381	Neutral
20_C4121_0.1uM	1.00356	0.323473	-0.432652	Neutral
22_N2085_1.0uM	1.00362	-0.487684	-0.0384107	Neutral
14_B1970_1.0uM	1.00364	0.544113	-0.0204495	Neutral
14_B2014_1.0uM	1.00364	0.229437	-0.0357248	Neutral
19_B8690_0.1uM	1.00365	-0.114538	-0.536116	Neutral
22_N1663_0.1uM	1.00367	0.205962	-0.252603	Neutral
05_A5166_1.0uM	1.00368	-0.907615	-0.135833	Neutral
26_C6423_10uM	1.00374	-0.245677	-0.239203	Neutral
16_B3300_1.0uM	1.00377	-0.223312	0.377783	Neutral
21_N1272_10uM	1.00377	0.327753	-0.229288	Neutral
14_B1974_10uM	1.00379	0.52184	0.00192843	Neutral
14_B1945_10uM	1.00381	0.327217	-0.0527223	Neutral
16_B2235_0.1uM	1.00385	0.231375	-0.00859679	Neutral
28_C7165_10uM	1.00387	-0.0030109	-0.0805389	Neutral
26_C6481_10uM	1.00388	2.46436	0.315516	Neutral
23-24-29_N2505_1.0uM	1.00393	0.470016	-0.0921132	Neutral
18_B4974_10uM	1.00396	-0.472776	-0.0483736	Neutral
27_C6487_10uM	1.004	-0.428602	-0.00829772	Neutral
18_B6015_0.1uM	1.00402	0.287016	-0.182791	Neutral
07_A8426_1.0uM	1.00406	-0.393878	0.0604267	Neutral
09_B1373_0.1uM	1.00411	-0.161074	-0.53972	Neutral
25_B6049_1.0uM	1.00413	-0.341723	-0.149992	Neutral
26_C6438_10uM	1.00418	1.05962	0.273666	Neutral
27_C6718_0.1uM	1.00421	0.20265	-0.128419	Neutral
27_C6772_0.1uM	1.00421	-0.081312	-0.160532	Neutral
06_A8362_1.0uM	1.00422	0.032443	-0.0203447	Neutral
28_C7022_10uM	1.00423	0.0713532	-0.0192887	Neutral
04_A4181_10uM	1.00426	0.443818	-0.124427	Neutral
02_A3021_10uM	1.00429	0.823496	0.39104	Neutral
28_M1303_0.1uM	1.00432	-0.0884915	0.054353	Neutral
26_C6448_0.1uM	1.00432	0.684139	-0.188439	Neutral
01_A2513_1.0uM	1.00433	0.554489	0.243179	Neutral
27_C6632_1.0uM	1.00435	-0.0712511	-0.0786833	Neutral
14_B2035_0.1uM	1.00436	0.0249861	-0.268036	Neutral
12_B1830_1.0uM	1.00438	0.0507392	0.164444	Neutral
07_A8490_10uM	1.00439	-0.0215745	-0.131245	Neutral
05_A5143_10uM	1.00442	-1.01317	0.208237	Neutral
25_B7960_10uM	1.00443	-0.1577	0.0789562	Neutral
09_B1376_1.0uM	1.00447	-0.197313	-0.0225595	Neutral
22_N1837_1.0uM	1.0045	0.30854	-0.18216	Neutral
21_N1357_10uM	1.0045	0.453079	-0.122806	Neutral
09_B1444_0.1uM	1.00452	0.00765069	-0.268592	Neutral
19_B7872_0.1uM	1.00458	-0.425778	0.0393964	Neutral
27_C6769_10uM	1.00458	-0.188047	-0.110733	Neutral
05_A5293_0.1uM	1.00459	-1.26543	-0.150482	Neutral
27_C6723_0.1uM	1.00461	0.0921148	-0.347367	Neutral
23-24-29_N2091_0.1uM	1.00462	0.0141573	-0.296815	Neutral
23-24-29_N2159_10uM	1.00463	-0.608352	0.0471138	Neutral
23-24-29_N1847_0.1uM	1.00465	-0.445895	-0.254299	Neutral
12_B1790_1.0uM	1.00467	0.0921311	0.00612743	Neutral
17_B4806_1.0uM	1.00469	-0.454038	-0.252675	Neutral
05_A5331_0.1uM	1.00469	-1.27316	-0.176959	Neutral
05_A5424_0.1uM	1.00471	-1.26929	-0.227655	Neutral
15_B2075_10uM	1.0048	-0.259214	0.0417957	Neutral
07_A8478_0.1uM	1.00481	-0.374119	-0.0725681	Neutral
14_B2014_0.1uM	1.00482	-0.340748	-0.044488	Neutral
13_B1896_0.1uM	1.00484	0.150755	-0.295532	Neutral
27_C6728_1.0uM	1.00487	0.193793	0.0457988	Neutral
03_A3787_0.1uM	1.00487	-0.263607	-0.575299	Neutral
20_C3969_10uM	1.00487	0.0640937	0.0719287	Neutral
27_C6484_1.0uM	1.00492	0.565091	-0.213584	Neutral
05_A5854_10uM	1.00494	-0.87368	0.45673	Neutral
07_A8525_1.0uM	1.00502	-0.292114	-0.295366	Neutral
03_A4024_0.1uM	1.00503	-0.50492	-0.262511	Neutral
19_B7849_10uM	1.00505	-0.227919	-0.117104	Neutral
07_A8460_1.0uM	1.00506	-0.351406	0.0902166	Neutral
09_B1365_10uM	1.0051	0.187039	-0.103869	Neutral
01_A1313_0.1uM	1.00517	0.59538	0.557709	Neutral
07_A8483_1.0uM	1.00517	-0.447531	-0.357682	Neutral
14_B1983_10uM	1.0052	0.557475	0.0498299	Neutral
27_C6660_10uM	1.00523	-0.198081	-0.160385	Neutral
08_B1270_10uM	1.00526	-0.231206	0.0387809	Neutral
02_A2552_0.1uM	1.00533	0.669178	0.0182791	Neutral
07_A8485_10uM	1.00542	-0.115801	-0.162062	Neutral
19_B7917_0.1uM	1.00547	-0.431345	-0.181602	Neutral
13_B1854_10uM	1.00548	0.212956	-0.0326512	Neutral
14_B2003_10uM	1.0055	-0.261814	0.10046	Neutral
13_B1903_0.1uM	1.0056	-0.0643052	-0.162634	Neutral
04_A4219_0.1uM	1.0056	-0.383889	-0.115961	Neutral
22_N1846_0.1uM	1.00561	0.0705792	0.0100963	Neutral
08_B1045_1.0uM	1.00562	-1.43636	0.125201	Neutral
23-24-29_N2734_1.0uM	1.00566	0.0451851	-0.0119352	Neutral
28_C6983_10uM	1.00574	-0.346446	-0.189803	Neutral
25_B6643_10uM	1.00582	-0.971684	-0.364642	Neutral
23-24-29_N2702_0.1uM	1.00584	-0.113463	-0.208122	Neutral
07_A8494_0.1uM	1.00585	-0.0218504	-0.195258	Neutral
09_B1390_1.0uM	1.00589	-0.349717	0.0915968	Neutral
07_A8435_1.0uM	1.0059	-0.575511	0.029813	Neutral
13_B1883_0.1uM	1.00591	-0.0443488	0.0527469	Neutral
12_B1778_1.0uM	1.00593	-0.608246	-0.0865543	Neutral
16_B2300_10uM	1.00594	0.134907	-0.13806	Neutral
14_B1968_0.1uM	1.00595	-0.220685	-0.0307162	Neutral
26_C6116_0.1uM	1.00604	-0.0209411	-0.0175823	Neutral
12_B1819_1.0uM	1.00606	-0.297982	0.0200474	Neutral
16_B2258_1.0uM	1.00607	-0.151081	0.114893	Neutral
16_B3225_0.1uM	1.00609	0.298589	0.394738	Neutral
20_C3558_0.1uM	1.00612	-0.162448	-0.0740048	Neutral
17_B4795_0.1uM	1.00613	-0.0927839	0.129901	Neutral
03_A3708_1.0uM	1.00613	0.763214	-0.0216019	Neutral
21_N1461_10uM	1.00614	-0.0448936	-0.11779	Neutral
12_B1754_10uM	1.00615	-0.211461	0.143246	Neutral
08_B1290_10uM	1.00617	-0.486077	-0.301375	Neutral
02_A2960_0.1uM	1.00618	0.295654	0.00307917	Neutral
08_B1037_0.1uM	1.00619	-0.138564	-0.00160745	Neutral
04_A4168_1.0uM	1.00621	0.611036	0.230072	Neutral
28_C6948_0.1uM	1.00622	-0.000102065	0.00121426	Neutral
09_B1340_10uM	1.00622	0.499057	0.16371	Neutral
08_B1290_1.0uM	1.00622	0.166942	-0.310453	Neutral
19_B8674_0.1uM	1.00623	-0.0145004	-0.366395	Neutral
27_C6866_1.0uM	1.00623	0.253979	-0.0408336	Neutral
14_B2019_1.0uM	1.00626	1.03654	-0.131609	Neutral
17_B3553_0.1uM	1.00628	0.557661	-0.0609377	Neutral
25_B1059_0.1uM	1.00629	0.464783	0.0806962	Neutral
23-24-29_A2574_0.1uM	1.00632	-0.273786	-0.245377	Neutral
08_B1330_10uM	1.00633	-0.39453	0.034953	Neutral
14_B1985_0.1uM	1.00633	0.282304	0.178372	Neutral
19_B7870_10uM	1.00634	0.0799132	-0.0772457	Neutral
20_C4849_1.0uM	1.00634	0.752484	-0.171418	Neutral
04_A4353_10uM	1.00635	-0.0249893	-0.492692	Neutral
28_C7081_0.1uM	1.00637	0.0323578	-0.130282	Neutral
13_B1889_0.1uM	1.00637	-0.250941	-0.121631	Neutral
25_B6466_0.1uM	1.00637	0.185598	-0.328056	Neutral
22_N1742_10uM	1.0064	-0.189719	-0.271683	Neutral
09_B1371_0.1uM	1.00644	-0.226938	-0.121472	Neutral
08_B1240_10uM	1.00645	-0.513801	-0.224358	Neutral
22_N1908_0.1uM	1.00646	0.600687	-0.225969	Neutral
15_B2061_10uM	1.00648	-0.365518	0.109394	Neutral
22_N1672_1.0uM	1.00651	0.0441496	-0.222945	Neutral
23-24-29_N2309_0.1uM	1.00653	0.222376	0.10644	Neutral
12_B1754_1.0uM	1.00655	0.247725	0.176552	Neutral
12_B1761_0.1uM	1.00659	-0.0635493	0.0995609	Neutral
28_C6892_10uM	1.00659	0.421333	-0.183323	Neutral
23-24-29_P10019_0.1uM	1.00665	-0.367009	-0.0138509	Neutral
20_C4493_1.0uM	1.00666	0.516811	0.0203569	Neutral
19_B8699_1.0uM	1.0067	0.385185	-0.144354	Neutral
14_B1949_0.1uM	1.00676	0.0690503	-0.136162	Neutral
22_N1669_0.1uM	1.00676	0.00155826	-0.14575	Neutral
14_B1989_1.0uM	1.00681	-0.221768	-0.0374758	Neutral
07_A8503_10uM	1.00684	0.0109726	0.271388	Neutral
12_B1839_1.0uM	1.00685	0.377794	-0.147883	Neutral
20_C3837_1.0uM	1.00687	0.0968396	-0.0207181	Neutral
23-24-29_N1115_1.0uM	1.00691	0.632536	0.170553	Neutral
10_B1529_0.1uM	1.00698	0.262654	0.145378	Neutral
20_C5539_10uM	1.00704	0.422259	-0.105574	Neutral
05_A7048_0.1uM	1.00708	-1.35	-0.0873512	Neutral
18_B6001_10uM	1.0071	-0.197232	-0.11974	Neutral
13_B1917_1.0uM	1.00713	-0.0967305	-0.0852343	Neutral
25_B7911_0.1uM	1.00714	1.1676	0.00636993	Neutral
18_B6068_10uM	1.00717	-0.677463	-0.108829	Neutral
19_B8697_10uM	1.00719	0.255268	-0.0182697	Neutral
01_A1659_0.1uM	1.00725	0.681438	-0.0615057	Neutral
16_B3234_10uM	1.00725	0.137835	-0.0137212	Neutral
14_B1969_1.0uM	1.00727	0.124559	-0.18392	Neutral
26_C6401_1.0uM	1.00728	0.580266	-0.0385269	Neutral
04_A4343_1.0uM	1.0073	1.00099	-0.206251	Neutral
13_B1858_0.1uM	1.00732	-0.211857	-0.111174	Neutral
20_C5286_0.1uM	1.00733	-0.023441	-0.315613	Neutral
26_C6468_10uM	1.00733	3.35139	0.207466	Neutral
19_B7617_1.0uM	1.00738	0.15019	-0.162009	Neutral
23-24-29_N2456_0.1uM	1.00746	-0.337688	-0.15482	Neutral
14_B1980_0.1uM	1.00746	0.0253008	-0.0606865	Neutral
23-24-29_A3543_0.1uM	1.00751	-0.39125	-0.105089	Neutral
13_B1842_1.0uM	1.00757	-0.378199	-0.245882	Neutral
07_A8515_1.0uM	1.00762	-0.42072	-0.189528	Neutral
23-24-29_N2771_0.1uM	1.00766	-0.445516	-0.00346119	Neutral
07_A8474_1.0uM	1.0077	-0.143538	-0.34021	Neutral
19_B8227_1.0uM	1.00771	0.711397	-0.161266	Neutral
07_A8414_0.1uM	1.00773	0.100454	-0.113985	Neutral
23-24-29_N2788_1.0uM	1.00773	-0.151947	-0.29647	Neutral
08_B1072_1.0uM	1.00774	-1.02614	-0.178693	Neutral
13_B1869_1.0uM	1.00774	-0.401659	-0.280428	Neutral
15_B2072_0.1uM	1.00775	-0.218941	-0.153196	Neutral
14_B1954_10uM	1.00775	-0.137735	-0.082564	Neutral
14_B2001_0.1uM	1.00777	-0.277403	-0.0188423	Neutral
02_A2917_1.0uM	1.00778	0.641268	-0.141042	Neutral
13_B1846_0.1uM	1.00778	-0.324681	-0.130009	Neutral
18_B4973_1.0uM	1.00781	-0.629234	-0.574795	Neutral
08_B1240_1.0uM	1.00784	0.0998003	-0.037677	Neutral
13_B1924_10uM	1.00784	-0.168027	-0.222545	Neutral
02_A3282_10uM	1.00788	-0.33774	-0.0397632	Neutral
13_B1862_10uM	1.00791	0.349982	-0.0562924	Neutral
14_B2028_1.0uM	1.00792	0.237892	-0.0269371	Neutral
21_C6276_0.1uM	1.00792	0.209534	-0.442203	Neutral
17_B3343_0.1uM	1.00794	-0.163829	-0.125634	Neutral
22_N1753_10uM	1.00797	0.650224	-0.197252	Neutral
22_N1503_10uM	1.00798	0.396473	-0.178807	Neutral
07_A8482_0.1uM	1.00799	-0.500658	-0.374018	Neutral
18_B4975_0.1uM	1.00804	0.527195	-0.222888	Neutral
16_B2272_1.0uM	1.00804	-0.353363	0.290755	Neutral
19_B8679_10uM	1.00808	-1.13676	-1.16598	Neutral
02_A3392_10uM	1.00808	0.170371	0.612722	Neutral
08_B1280_0.1uM	1.00808	0.381522	0.0774875	Neutral
16_B2230_10uM	1.00813	-0.3404	0.317428	Neutral
17_B3440_0.1uM	1.00819	0.0262312	-0.00633327	Neutral
27_C6594_0.1uM	1.00821	0.194132	-0.323626	Neutral
27_C6489_1.0uM	1.00825	0.00631538	-0.238031	Neutral
02_A2575_1.0uM	1.00828	0.407365	-0.030964	Neutral
01_A1373_10uM	1.00829	0.605995	-0.0552074	Neutral
12_B1818_10uM	1.0083	1.01977	0.236044	Neutral
05_A5791_1.0uM	1.00831	-0.923695	-0.20157	Neutral
14_B1977_0.1uM	1.0084	-0.179559	0.290651	Neutral
20_C3347_0.1uM	1.00842	0.207837	0.0203106	Neutral
05_A5173_10uM	1.00843	-0.897296	-0.0463312	Neutral
08_B1289_1.0uM	1.00847	-0.858317	-0.644419	Neutral
05_A4377_0.1uM	1.00849	-1.01095	0.102698	Neutral
09_B1332_1.0uM	1.00853	-0.366281	-0.0425739	Neutral
28_C6962_0.1uM	1.00854	0.296157	-0.484325	Neutral
13_B1893_10uM	1.00863	-0.194353	-0.0570852	Neutral
20_C5503_10uM	1.00864	0.196697	-0.0959944	Neutral
27_C6507_1.0uM	1.00864	0.278663	-0.174232	Neutral
18_B6140_0.1uM	1.00868	0.397734	-0.0795886	Neutral
07_A8413_10uM	1.00871	-0.278411	-0.154758	Neutral
15_B2067_0.1uM	1.00871	-0.200759	-0.0149079	Neutral
05_A5618_10uM	1.00878	-0.830017	0.0923784	Neutral
13_B1882_1.0uM	1.00879	0.0333148	-0.219353	Neutral
03_A4009_0.01uM	1.00881	-0.290591	0.0994793	Neutral
06_A8377_0.1uM	1.00884	0.101092	-0.0545278	Neutral
27_C6722_0.1uM	1.00886	0.350193	-0.323299	Neutral
22_N1496_0.1uM	1.00887	0.319945	-0.109424	Neutral
19_B7912_10uM	1.00892	-0.310077	-0.417562	Neutral
27_C6589_1.0uM	1.00895	0.416762	0.0497433	Neutral
23-24-29_N1807_10uM	1.00896	0.0702072	-0.00899022	Neutral
06_A8387_1.0uM	1.009	0.576029	0.18709	Neutral
01_A2306_10uM	1.00902	1.10364	-0.111683	Neutral
17_B3341_0.1uM	1.00903	-0.16407	-0.0374752	Neutral
17_B3470_1.0uM	1.00903	-0.144967	-0.0565735	Neutral
13_B1855_10uM	1.00905	0.788075	-0.0047703	Neutral
08_B1037_1.0uM	1.00905	-0.411568	-0.20202	Neutral
22_N1842_1.0uM	1.00909	-0.084758	-0.293869	Neutral
18_B4950_1.0uM	1.00913	-8.42587e-05	-0.165558	Neutral
18_B4973_10uM	1.00915	-0.117893	-0.21652	Neutral
08_B1054_0.1uM	1.00916	-0.257249	-0.22985	Neutral
22_N1672_10uM	1.00917	0.431763	0.0331869	Neutral
10_B1529_1.0uM	1.00917	-0.0610838	-0.313892	Neutral
15_B2126_10uM	1.00918	-0.758509	-0.244951	Neutral
09_B1378_1.0uM	1.00921	-0.0333581	-0.211909	Neutral
23-24-29_N1856_1.0uM	1.00923	0.160357	-0.220518	Neutral
26_C6457_1.0uM	1.00927	0.182598	-0.429512	Neutral
14_B2017_1.0uM	1.00935	0.653662	-0.24795	Neutral
20_C5755_10uM	1.00935	0.360564	-0.221613	Neutral
02_A3222_0.1uM	1.00941	0.0100197	-0.0283746	Neutral
18_B5868_0.1uM	1.00944	-0.0447276	0.0285347	Neutral
01_A1855_0.1uM	1.00946	0.559746	0.341152	Neutral
12_B1816_0.1uM	1.0095	-0.0576313	0.00819067	Neutral
27_C6766_10uM	1.00954	0.202483	-0.0100165	Neutral
09_B1446_10uM	1.00958	0.576464	0.0123363	Neutral
07_A8481_1.0uM	1.00961	-0.151894	-0.191026	Neutral
06_A8402_10uM	1.00961	-0.280846	-0.382165	Neutral
14_B1997_10uM	1.00964	-0.0906274	-0.159743	Neutral
28_C7122_1.0uM	1.00966	0.306079	-0.177406	Neutral
22_N1908_10uM	1.00966	0.612417	-0.0908725	Neutral
07_A8460_0.1uM	1.0097	-0.0267049	-0.170173	Neutral
13_B1857_1.0uM	1.00971	-0.255441	-0.211299	Neutral
17_B3377_10uM	1.00971	0.151739	-0.0105855	Neutral
05_A5294_10uM	1.00971	-0.716029	0.183665	Neutral
12_B1834_1.0uM	1.00974	0.321729	0.0852145	Neutral
06_A8376_0.1uM	1.00977	0.875477	-0.0924776	Neutral
20_C4195_0.1uM	1.00984	-0.00958647	-0.456993	Neutral
27_C6776_10uM	1.00984	-0.145942	-0.00964381	Neutral
16_B2193_0.1uM	1.00985	0.255428	-0.234944	Neutral
13_B1888_10uM	1.00985	0.025779	0.150216	Neutral
07_A8502_10uM	1.00986	0.428384	-0.231242	Neutral
27_C6757_0.1uM	1.00987	0.110564	-0.290697	Neutral
14_B2039_10uM	1.00987	0.0938249	-0.161563	Neutral
03_A3893_1.0uM	1.00991	1.18414	-0.535892	Neutral
13_B1883_1.0uM	1.00991	0.0994904	-0.308558	Neutral
02_A3271_10uM	1.00998	-0.0630793	-0.192141	Neutral
28_C6976_1.0uM	1.01001	-0.0640277	-0.552041	Neutral
20_C4195_1.0uM	1.01002	-0.238005	-0.183229	Neutral
05_A5293_10uM	1.01004	-1.38975	-0.156142	Neutral
14_B1975_1.0uM	1.01005	-0.00687475	0.000282594	Neutral
19_B8690_10uM	1.01005	-0.246143	-0.569423	Neutral
09_B1416_1.0uM	1.01005	-0.26298	-0.583287	Neutral
22_N1625_0.1uM	1.0101	0.260663	-0.150918	Neutral
20_C5593_1.0uM	1.01011	0.621871	-0.359839	Neutral
18_B5912_10uM	1.01011	-0.411231	-0.296926	Neutral
14_B2010_1.0uM	1.01013	0.31275	0.17896	Neutral
22_N1735_0.1uM	1.01018	-0.268173	-0.183347	Neutral
27_C6782_10uM	1.0102	-0.0794468	-0.359046	Neutral
17_B4815_10uM	1.0102	0.203237	0.0835174	Neutral
25_C3090_10uM	1.01021	-0.129005	-0.0609105	Neutral
17_B4721_10uM	1.01022	0.210976	0.0690335	Neutral
08_B1206_0.1uM	1.01026	0.216974	0.0246187	Neutral
08_A8644_0.1uM	1.01027	0.364367	0.133765	Neutral
27_C6567_1.0uM	1.01028	0.182362	-0.372044	Neutral
12_B1825_0.1uM	1.01031	-0.453311	-0.0942315	Neutral
13_B1906_10uM	1.01031	-0.527925	-0.106358	Neutral
23-24-29_N2570_1.0uM	1.01032	-2.00506	-0.353609	Neutral
09_B1334_0.1uM	1.01035	0.544431	0.0403075	Neutral
13_B1938_10uM	1.01038	-0.153439	-0.332963	Neutral
05_A5220_10uM	1.01048	-1.07421	-0.150596	Neutral
17_B3492_1.0uM	1.0105	-0.786129	-0.267768	Neutral
21_C6283_1.0uM	1.0105	0.0297329	0.0275275	Neutral
08_B1302_0.01uM	1.01052	0.549194	0.0373128	Neutral
19_B7781_10uM	1.01054	-0.0708249	-0.277811	Neutral
19_B7936_0.1uM	1.01059	-0.262177	-0.366903	Neutral
12_B1737_1.0uM	1.01062	-0.262545	0.0636745	Neutral
17_B3494_0.1uM	1.01062	-0.383502	-0.179103	Neutral
21_C6322_1.0uM	1.01063	0.0896815	0.0527081	Neutral
04_A4112_0.001uM	1.01063	0.011238	0.0367692	Neutral
17_B3404_10uM	1.01065	0.0917125	-0.0445288	Neutral
12_B1829_10uM	1.01068	0.751286	0.344854	Neutral
02_A2586_1.0uM	1.01069	-0.0879762	-0.0431912	Neutral
19_B8669_0.1uM	1.01072	-5.80089e-06	-0.163532	Neutral
07_A8497_0.1uM	1.01075	-0.460604	-0.113276	Neutral
07_A8431_0.1uM	1.01081	-0.17893	-0.296464	Neutral
25_C3929_10uM	1.01082	0.0481958	-0.29652	Neutral
04_A4052_0.1uM	1.01083	-0.0691349	-0.1133	Neutral
12_B1784_10uM	1.01083	1.51022	0.358223	Neutral
17_B3431_1.0uM	1.01083	0.630933	-0.156986	Neutral
14_B2029_0.1uM	1.01091	0.233746	-0.0502822	Neutral
14_B1984_10uM	1.01094	-0.12067	0.0889701	Neutral
28_M1276_0.1uM	1.01094	0.194035	-0.186625	Neutral
23-24-29_N2334_0.1uM	1.01095	0.417757	0.0499724	Neutral
09_B1443_0.1uM	1.01097	0.111051	-0.223626	Neutral
26_C6423_1.0uM	1.01099	0.737399	-0.0852891	Neutral
16_B2214_0.1uM	1.01107	0.170438	-0.184797	Neutral
05_A4448_0.00001uM	1.01108	0.23205	-0.0315375	Neutral
22_N1710_0.1uM	1.01108	-0.0308582	-0.164645	Neutral
12_B1808_1.0uM	1.01108	0.302448	0.135614	Neutral
21_C6136_10uM	1.01111	0.37384	-0.291253	Neutral
22_N1783_10uM	1.01112	0.467517	-0.181711	Neutral
27_C6528_1.0uM	1.01112	0.216766	0.0451566	Neutral
15_B2118_10uM	1.01117	0.113971	-0.210558	Neutral
07_A8474_10uM	1.01117	-0.282695	-0.120904	Neutral
23-24-29_N1847_10uM	1.01121	0.448758	-0.0254119	Neutral
20_C4360_0.1uM	1.01124	-0.632061	-0.143607	Neutral
22_N1738_10uM	1.0113	0.786457	-0.142323	Neutral
10_B1472_1.0uM	1.01132	0.00258703	-0.200881	Neutral
20_C4910_1.0uM	1.01135	0.549248	-0.162307	Neutral
27_C6668_10uM	1.01136	-0.555571	0.0349499	Neutral
07_A8529_0.1uM	1.01142	-0.826312	-0.149762	Neutral
19_B7876_0.1uM	1.01144	-0.374394	-0.310957	Neutral
07_A8481_0.1uM	1.01146	-0.228078	-0.0225606	Neutral
05_A5293_1.0uM	1.01148	-0.776889	-0.11919	Neutral
04_A4320_0.1uM	1.01149	0.162788	-0.26514	Neutral
16_B2198_0.1uM	1.01151	0.294267	0.407193	Neutral
25_A8164_0.1uM	1.01153	0.610849	-0.0782228	Neutral
07_A8430_0.1uM	1.01153	-0.377553	-0.142534	Neutral
17_B3460_10uM	1.01154	0.443689	0.0622522	Neutral
28_C6905_10uM	1.01155	0.156631	-0.165143	Neutral
20_C4042_10uM	1.01156	-0.201811	-0.229685	Neutral
28_C7192_0.1uM	1.01157	0.0485883	-0.536857	Neutral
13_B1895_0.1uM	1.01158	0.0868764	-0.542148	Neutral
20_C5616_10uM	1.01158	-0.266803	-0.358164	Neutral
20_C5468_10uM	1.01158	-0.252721	-0.292088	Neutral
12_B1800_0.1uM	1.01159	-0.1302	0.026142	Neutral
03_A3751_0.1uM	1.01163	-0.620655	-0.378472	Neutral
15_B2082_1.0uM	1.01164	-0.0788809	-0.180577	Neutral
10_B1553_10uM	1.01168	-0.464861	0.686897	Neutral
14_B2024_10uM	1.01173	0.38389	-0.190294	Neutral
08_A8701_0.1uM	1.01175	0.262584	0.169164	Neutral
28_C7104_0.1uM	1.01176	0.099779	-0.353532	Neutral
26_C6442_0.1uM	1.01178	0.114338	0.0203829	Neutral
28_C7015_10uM	1.01179	0.153454	0.00700542	Neutral
04_A4310_10uM	1.0118	0.394822	-0.289217	Neutral
25_B7294_0.1uM	1.0118	0.0219816	-0.265199	Neutral
18_B5861_0.1uM	1.01181	0.0566883	-0.237468	Neutral
20_C5419_10uM	1.01187	-0.00739313	-0.174636	Neutral
27_C6750_0.1uM	1.01187	0.555519	0.213868	Neutral
01_A1796_1.0uM	1.01193	0.331188	0.646503	Neutral
22_N1615_1.0uM	1.01197	0.215369	-0.177352	Neutral
15_B2059_10uM	1.01204	-0.347787	-0.146851	Neutral
19_B8225_10uM	1.01208	-1.49531	-0.477411	Neutral
15_B2108_1.0uM	1.01208	-0.306202	0.0467032	Neutral
04_A4316_0.1uM	1.01208	0.337036	-0.558026	Neutral
18_B6472_10uM	1.01218	-0.602275	-0.131758	Neutral
27_C6791_0.1uM	1.01222	0.462044	-0.219533	Neutral
05_A5559_1.0uM	1.01223	-1.13732	-0.183265	Neutral
23-24-29_N2703_1.0uM	1.01225	-0.0236688	-0.314649	Neutral
23-24-29_N2091_1.0uM	1.01228	0.291601	-0.295364	Neutral
27_C6517_10uM	1.01229	0.149227	-0.0371256	Neutral
27_C6694_0.1uM	1.0123	-0.199254	-0.158392	Neutral
07_A8493_10uM	1.01243	-0.574934	-0.0553967	Neutral
05_A5143_0.1uM	1.01243	-1.13997	-0.202248	Neutral
20_C6105_1.0uM	1.01244	0.688604	-0.390539	Neutral
08_B1157_1.0uM	1.01245	0.582929	-0.207719	Neutral
04_A4038_0.1uM	1.01248	-0.695135	-0.299469	Neutral
08_A8704_1.0uM	1.01248	-0.0636206	-0.556077	Neutral
04_A4320_1.0uM	1.01248	-0.0951126	-0.0943071	Neutral
20_C4042_1.0uM	1.01251	0.350947	-0.324559	Neutral
13_B1882_10uM	1.01251	-0.284804	-0.445408	Neutral
04_A4083_0.1uM	1.01255	-0.0364598	-0.344879	Neutral
20_C3812_0.1uM	1.01256	0.467968	-0.177926	Neutral
28_C7006_10uM	1.01258	-0.0497953	-0.0762122	Neutral
28_C6963_1.0uM	1.01258	0.063316	0.0883047	Neutral
16_B2229_1.0uM	1.01266	-0.24162	0.355094	Neutral
14_B2023_1.0uM	1.01268	0.494077	0.0860264	Neutral
16_B2208_10uM	1.01273	-0.0405322	0.0408299	Neutral
27_C6728_0.1uM	1.01276	-0.295024	-0.205052	Neutral
26_C6378_10uM	1.01277	0.653659	0.084297	Neutral
06_A8356_0.1uM	1.01279	-0.640927	-0.025382	Neutral
22_N1880_0.1uM	1.01281	0.261332	-0.263562	Neutral
02_A3321_0.1uM	1.01287	0.536473	-0.218066	Neutral
27_C6722_1.0uM	1.01289	0.261491	-0.686181	Neutral
17_B4809_10uM	1.0129	0.352483	0.210626	Neutral
08_A8651_0.1uM	1.01292	-0.013742	-0.0567006	Neutral
12_B1742_1.0uM	1.01299	0.4872	0.55016	Neutral
23-24-29_N2558_1.0uM	1.013	0.264202	-0.22037	Neutral
20_C4274_1.0uM	1.013	-0.457936	-0.0255283	Neutral
15_B2088_1.0uM	1.01302	0.00327292	-0.348531	Neutral
26_C6472_10uM	1.01303	0.0458525	-0.445405	Neutral
05_A4383_0.1uM	1.01304	-0.936435	-0.154455	Neutral
19_B8667_10uM	1.01304	0.123043	-0.933526	Neutral
17_B4826_10uM	1.01305	-0.0856154	-0.0580073	Neutral
09_B1363_0.1uM	1.01306	-0.325884	-0.164703	Neutral
20_C4157_0.1uM	1.01309	-0.228362	-0.222008	Neutral
19_B6752_1.0uM	1.01309	-0.423506	-0.285685	Neutral
13_B1872_10uM	1.01311	0.142225	0.127137	Neutral
13_B1844_0.1uM	1.01312	-0.28994	-0.0300077	Neutral
23-24-29_N1114_0.1uM	1.01314	-0.271831	-0.227814	Neutral
20_C4902_1.0uM	1.01316	-0.074888	-0.22451	Neutral
26_C6116_10uM	1.01317	0.0919293	-0.119901	Neutral
28_C7006_1.0uM	1.01317	0.166598	-0.518797	Neutral
19_B7872_1.0uM	1.01318	0.666562	0.0112828	Neutral
20_C3589_0.1uM	1.01318	0.203962	-0.350198	Neutral
15_B2082_0.1uM	1.01328	-0.3283	-0.0542231	Neutral
15_B2077_0.1uM	1.01329	-0.677301	-0.198814	Neutral
08_B1328_10uM	1.01329	-0.994957	-0.134686	Neutral
14_B2013_1.0uM	1.0133	0.44759	0.0408936	Neutral
26_C6460_1.0uM	1.01331	0.733661	-0.195891	Neutral
27_C6750_1.0uM	1.01335	0.875046	0.0298443	Neutral
02_A2890_1.0uM	1.01336	0.0726665	0.110648	Neutral
17_B4798_10uM	1.01339	0.186051	-0.123981	Neutral
17_B3341_10uM	1.01339	0.123425	-0.0134372	Neutral
12_B1808_0.1uM	1.0134	-0.24278	-0.234103	Neutral
25_B1847_10uM	1.0135	0.0876482	-0.363168	Neutral
15_B2094_1.0uM	1.0135	-0.500503	-0.134644	Neutral
13_B1849_10uM	1.01351	0.327876	0.0883904	Neutral
06_A8307_0.1uM	1.01352	-0.374581	-0.364077	Neutral
23-24-29_N2730_1.0uM	1.01357	-0.000833587	-0.402201	Neutral
19_B8683_1.0uM	1.01358	0.345875	-0.132976	Neutral
22_N1792_10uM	1.01362	0.447691	-0.281434	Neutral
05_A5854_0.1uM	1.01367	-1.06905	-0.289369	Neutral
13_B1849_0.1uM	1.0137	-0.533838	-0.15812	Neutral
13_B1855_0.1uM	1.0137	0.364817	-0.0324868	Neutral
28_C7099_1.0uM	1.01371	0.808944	-0.0711926	Neutral
20_C6103_1.0uM	1.01376	0.208003	-0.254574	Neutral
15_B2071_10uM	1.01383	0.0421287	-0.0721375	Neutral
25_B7152_1.0uM	1.01384	0.156456	-0.11168	Neutral
16_B2253_0.1uM	1.01389	-0.0600351	0.139379	Neutral
19_B7226_1.0uM	1.0139	-0.869439	-0.278079	Neutral
08_B1246_0.1uM	1.0139	0.323812	0.0576139	Neutral
14_B2022_0.1uM	1.014	0.632858	0.198587	Neutral
23-24-29_B7347_10uM	1.01401	0.385314	-0.305302	Neutral
13_B1913_1.0uM	1.01403	-0.243485	-0.0941139	Neutral
16_B2171_0.1uM	1.01415	0.476821	-0.0677139	Neutral
15_B2147_1.0uM	1.01418	-0.585534	-0.210171	Neutral
07_A8466_10uM	1.01422	0.468031	8.05897e-05	Neutral
07_A8455_0.1uM	1.01423	-0.443024	-0.293876	Neutral
14_B2016_10uM	1.01429	0.109208	-0.00104159	Neutral
22_N1789_0.1uM	1.01429	-0.0757845	-0.0582381	Neutral
14_B1983_1.0uM	1.0143	0.807254	-0.0693946	Neutral
26_C6390_10uM	1.01431	3.73219	0.40669	Neutral
09_B1386_0.1uM	1.01431	-0.631641	-0.188577	Neutral
12_B1750_10uM	1.01438	0.937961	0.0314432	Neutral
23-24-29_N1492_1.0uM	1.01447	0.537933	-0.000177408	Neutral
26_C6371_0.1uM	1.01449	0.593143	-0.261565	Neutral
23-24-29_N1807_0.1uM	1.0145	-0.417859	-0.068127	Neutral
23-24-29_N2558_10uM	1.01463	0.135242	-0.34516	Neutral
20_C3999_1.0uM	1.01465	0.209595	-0.29003	Neutral
21_C6305_1.0uM	1.01467	0.33527	-0.143155	Neutral
20_C6105_0.1uM	1.01469	0.331692	-0.348192	Neutral
27_C6841_1.0uM	1.01472	0.350204	-0.277607	Neutral
19_B7845_1.0uM	1.01473	0.215577	-0.344371	Neutral
02_A3153_0.1uM	1.01473	0.270701	0.295955	Neutral
27_C6759_10uM	1.01478	-9.45132e-05	-0.264882	Neutral
15_B2123_1.0uM	1.01479	-0.453956	-0.306837	Neutral
15_B2064_0.1uM	1.01481	0.271361	0.00539619	Neutral
14_B1984_1.0uM	1.01482	-1.02067	-0.347289	Neutral
07_A8470_10uM	1.01482	0.302275	0.0943442	Neutral
27_C6550_1.0uM	1.01483	-0.424328	-0.212516	Neutral
22_N1735_1.0uM	1.01484	-0.00969432	-0.253047	Neutral
12_B1808_10uM	1.01486	0.103861	-0.0373053	Neutral
28_C7080_1.0uM	1.01493	0.360532	-0.259448	Neutral
07_A8463_10uM	1.01495	-0.0384121	-0.0032296	Neutral
28_C7178_0.1uM	1.01497	-0.128562	-0.309685	Neutral
15_B2053_1.0uM	1.01497	-0.076375	-0.229603	Neutral
17_B3342_0.1uM	1.01498	-0.231898	-0.113711	Neutral
05_A5066_0.1uM	1.01499	-0.95901	-0.392936	Neutral
12_B1791_1.0uM	1.01499	0.148114	0.0485611	Neutral
20_C6108_10uM	1.01502	0.152584	-0.210617	Neutral
05_A5710_10uM	1.01502	-0.312828	0.406536	Neutral
23-24-29_B8359_10uM	1.01502	-0.152029	-0.310272	Neutral
22_N2076_1.0uM	1.01503	-0.283668	-0.218848	Neutral
20_C5679_10uM	1.01514	0.440848	-0.254204	Neutral
09_B1357_1.0uM	1.01514	0.314682	0.0256651	Neutral
08_A8628_1.0uM	1.01514	0.0108863	-0.100147	Neutral
27_C6709_1.0uM	1.01518	0.734752	-0.0853606	Neutral
27_C6524_10uM	1.01519	-0.173601	-0.199727	Neutral
26_C6466_1.0uM	1.01521	-0.12198	0.0601405	Neutral
22_N1858_10uM	1.01525	0.458157	0.0582276	Neutral
19_B6752_10uM	1.01527	-0.697401	-0.278565	Neutral
01_A2510_0.1uM	1.0153	-0.228809	-0.122498	Neutral
28_C7191_1.0uM	1.0153	0.378948	-0.293252	Neutral
08_B1072_0.1uM	1.01532	-0.342049	-0.224805	Neutral
22_N1578_1.0uM	1.01533	0.0979744	-0.256415	Neutral
14_B1969_0.1uM	1.01534	-0.447352	-0.261827	Neutral
19_B7876_1.0uM	1.01537	0.200379	-0.471416	Neutral
16_B2197_10uM	1.01537	-0.985179	-0.10753	Neutral
22_N1711_10uM	1.01543	0.0640859	-0.122488	Neutral
[truncated: 5,070 more rows]

## Sheet: Fig.2e FRMD7
	HDR [%]			Imperfect HDR [%]			Insertion [%]			<2bp MH del [%]			≥2bp MH del [%]
	rep.1	rep.2	rep.3	rep.1	rep.2	rep.3	rep.1	rep.2	rep.3	rep.1	rep.2	rep.3	rep.1	rep.2	rep.3
mock	14.2675	8.08437	9.83306	0.861025	0.960817	0.673344	55.9465	59.5331	58.2304	9.08916	7.06193	8.63858	5.42718	3.53708	3.88785
Tolterodine	7.63303	7.12302	7.06933	0.543922	0.373568	0.409026	67.9902	63.4055	66.2826	7.83015	8.34551	8.09658	5.16958	4.52238	4.33099
Orphenadrine	10.894	10.4532	12.1231	0.856833	0.742382	0.896861	62.3982	59.5582	61.9916	6.07436	7.61878	9.48941	5.22454	5.33099	4.93769
M3814	35.2993	24.1749	33.228	2.24069	1.0396	2.2758	1.43023	1.33663	3.55876	0.96374	1.59815	2.82458	2.87744	0.85235	1.15969
Tolterodine + M3814	43.6618	46.7542	47.9853	2.41678	2.12752	2.07806	1.89081	0.76898	0.55261	2.72271	3.93844	3.18579	2.44374	2.04682	5.0919
Orphenadrine + M3814	45.5786	46.8047	45.7222	3.39149	3.65766	2.00679	2.41317	1.52574	0.86814	1.87327	2.80002	3.82787	1.81171	2.64537	0.84626

## Sheet: Fig.2e NOVA1
	HDR [%]			Imperfect HDR [%]			Insertion [%]			<2bp MH del [%]			≥2bp MH del [%]
	rep.1	rep.2	rep.3	rep.1	rep.2	rep.3	rep.1	rep.2	rep.3	rep.1	rep.2	rep.3	rep.1	rep.2	rep.3
mock	24.2066	20.8604	19.3203	1.00346	1.20306	0.946611	31.3297	30.8276	32.7275	11.866	14.6093	15.4613	10.8231	14.0782	10.662
Tolterodine	19.9631	22.448	22.4659	0.992661	1.08669	1.42707	35.0232	33.4626	36.2295	14.3579	13.9509	11.8878	11.0755	11.474	10.9453
Orphenadrine	25.8647	23.2392	24.0589	1.63121	1.09088	1.16944	29.6118	32.6243	32.6938	13.7515	15.1518	14.625	10.8513	9.28741	7.28152
M3814	17.3859	18.0643	25.4666	0.847266	0.845955	0.954561	2.86941	1.45549	1.08649	2.41219	2.38296	1.61153	3.28144	1.30747	1.29096
Tolterodine + M3814	30.186	25.7302	31.2543	1.26295	1.30323	1.66325	3.34012	2.02176	1.49099	3.85853	1.86528	0.61791	5.06542	2.79494	4.48767
Orphenadrine + M3814	30.301	33.1846	38.116	1.58498	1.34805	1.72836	2.22429	1.65618	1.19515	0.66596	1.64739	1.1431	0	2.62466	3.78151

## Sheet: Fig.2e VCAN
	HDR [%]			Imperfect HDR [%]			Insertion [%]			<2bp MH del [%]			≥2bp MH del [%]
	rep.1	rep.2	rep.3	rep.1	rep.2	rep.3	rep.1	rep.2	rep.3	rep.1	rep.2	rep.3	rep.1	rep.2	rep.3
M3814	11.6134	18.8379	14.8792	1.18673	1.49953	0.742294	0.50161	1.03093	0.35617	3.51952	5.27549	0.67726	6.77869	7.65797	19.8007
Orphenadrine + M3814	24.3032	16.4451	33.2275	1.16752	4.09082	1.48513	1.12709	0.18409	0.39365	2.78078	2.88998	5.13392	5.22508	3.18488	2.53774

## Sheet: Fig.2e SV2C
	HDR [%]			Imperfect HDR [%]			Insertion [%]			<2bp MH del [%]			≥2bp MH del [%]
	rep.1	rep.2	rep.3	rep.1	rep.2	rep.3	rep.1	rep.2	rep.3	rep.1	rep.2	rep.3	rep.1	rep.2	rep.3
M3814	55.0749	56.0813	56.8392	14.4759	14.0289	13.6864	1.59258	1.29564	1.48025	0	1.59343	1.99804	18.184	17.3949	16.9088
Orphenadrine + M3814	63.6196	64.3126	64.469	16.3251	16.3714	15.5372	1.0822	0.760804	0.705956	0	1.12824	1.31894	10.8911	9.7097	10.1319
