# Supplementary material for: Repurposing clinically safe drugs for DNA repair pathway choice in CRISPR genome editing and synthetic lethality
Source: Nat Commun. 2025 Dec 10;16:11077. doi: 10.1038/s41467-025-67243-0 (PMC12698765; doi:10.1038/s41467-025-67243-0)
Supplement: Supplementary file 10 — Source data [file 41467_2025_67243_MOESM10_ESM.zip › 020925_Source_Data_Fig3.xlsx]

## Sheet: Fig.3b
	HDR [%]			Imperfect HDR [%]			Insertion [%]			<2bp MH del [%]			≥2bp MH del [%]
	rep.1	rep.2	rep.3	rep.1	rep.2	rep.3	rep.1	rep.2	rep.3	rep.1	rep.2	rep.3	rep.1	rep.2	rep.3
ESR2 (+/+)	30.22	30.16	32.73	5.46	5.53	5.75	38.42	34.7553	37.8553	14.004	13.8347	14.6747	5.49	4.39	4.48
ESR2 (-/-)	35.61	34.87	35.71	6.89	6.57	6.92	36.91	36.9752	35.8956	13.3104	15.3248	15.0644	4.79	3.94	4.73
ESR2 (+/+) + M3814	64.53	44.64	68.36	11.98	8.35	12.57	2.31	1.24977	1.55312	1.24045	0.980233	0.766881	2.67	1.01	2.53
ESR2 (-/-) + M3814	76.55	76.09	77.86	13.14	13.51	14	1.207	1.06731	1.33176	1.36343	0.412686	1.58824	2.66	2.92	2.82

## Sheet: Fig.3c FRMD7
	HDR [%]			Imperfect HDR [%]			Insertion [%]			<2bp MH del [%]			≥2bp MH del [%]
	rep.1	rep.2	rep.3	rep.1	rep.2	rep.3	rep.1	rep.2	rep.3	rep.1	rep.2	rep.3	rep.1	rep.2	rep.3
mock	13.025	13.3278	12.7142	0.726979	0.780434	0.703794	43.4303	44.5452	43.6557	10.7241	10.2588	10.0487	12.169	10.8239	12.6564
ESR2 siRNA	19.2066	18.8772	19.0762	1.03848	1.08925	1.16298	47.9568	49.0115	49.1098	8.21488	9.01306	7.81368	9.21594	8.83243	8.79327
M3814	54.3473	60.246	57.9032	3.0193	3.24522	3.18548	3.38252	1.91049	4.41532	0.90965	1.15832	0.78508	2.91555	1.96914	2.78347
ESR2 siRNA + M3814	61.1741	64.3634	64.3939	2.75037	2.92561	2.9354	3.71238	2.73449	3.05096	1.61342	0.79011	2.04903	1.98796	3.06169	3.76398

## Sheet: Fig.3c AHR
	HDR [%]			Imperfect HDR [%]			Insertion [%]			<2bp MH del [%]			≥2bp MH del [%]
	rep.1	rep.2	rep.3	rep.1	rep.2	rep.3	rep.1	rep.2	rep.3	rep.1	rep.2	rep.3	rep.1	rep.2	rep.3
mock	17.2742	16.8139	15.1441	0.717091	0.670175	0.468949	9.68926	9.53137	9.94065	18.9884	18.9551	18.5554	15.1417	14.5188	14.7028
ESR2 siRNA	23.7867	22.7138	22.597	0.656145	0.788757	0.847848	7.90625	8.44687	8.53838	19.8403	21.471	20.9131	16.2536	14.5011	15.466
M3814	28.2313	23.9761	27.0805	0.601554	0.663931	0.587429	1.47047	2.46923	2.52594	3.14599	2.87202	2.49609	3.60478	4.78184	2.26208
ESR2 siRNA + M3814	44.7602	42.5209	40.8965	1.13909	0.941423	0.767578	2.17826	1.83054	2.17992	5.15739	8.48027	0.75784	4.30704	3.39211	7.71621

## Sheet: Fig.3c SV2C
	HDR [%]			Imperfect HDR [%]			Insertion [%]			<2bp MH del [%]			≥2bp MH del [%]
	rep.1	rep.2	rep.3	rep.1	rep.2	rep.3	rep.1	rep.2	rep.3	rep.1	rep.2	rep.3	rep.1	rep.2	rep.3
mock	15.3859	15.1643	14.4822	1.07805	0.903026	0.923955	16.049	16.2702	16.368	9.00837	9.58073	8.81099	16.107	16.4286	16.643
ESR2 siRNA	26.2404	24.7536	23.8788	1.80219	1.88274	1.49735	22.1735	22.6202	22.7802	12.0413	12.7483	11.7984	21.7401	21.9855	23.3237
M3814	49.2095	48.7838	48.5362	2.05925	1.54162	1.88554	1.1828	1.25384	1.3239	0.768723	0.967569	1.53092	9.79286	9.46068	9.11177
ESR2 siRNA + M3814	71.3262	70.6705	70.5328	3.3932	3.9087	4.06351	1.65819	1.45189	1.08462	2.28312	1.58645	1.79545	13.6809	14.4367	14.4235

## Sheet: Fig.3c KNL1 iPS
	HDR [%]			Imperfect HDR [%]			Insertion [%]			<2bp MH del [%]			≥2bp MH del [%]
	rep.1	rep.2	rep.3	rep.1	rep.2	rep.3	rep.1	rep.2	rep.3	rep.1	rep.2	rep.3	rep.1	rep.2	rep.3
mock	6.45955	5.44282	5.44956	0.430637	0.369808	0.455245	0.49216	1.00986	0.49216	3.77876	7.09997	3.77876	24.0896	20.8158	24.0896
ESR2 siRNA	23.7674	25.7705	25.2785	1.05973	1.35271	1.05007	0.83305	1.05565	0.94762	14.8377	16.4175	15.6584	25.6956	25.2779	24.8973
M3814	7.92438	8.4218	6.97329	0.395187	0.407033	0.45993	0.57214	0.84764	0.7619	1.51831	1.07037	0.76668	3.18559	2.40409	3.62821
ESR2 siRNA + M3814	40.4821	39.4685	41.8518	1.26526	1.45576	1.34667	0.61365	0.62931	0.61562	1.84291	0.78095	1.61868	4.05321	4.40519	4.23672

## Sheet: Fig.3c KNL1 THP
	HDR [%]			Imperfect HDR [%]			Insertion [%]			<2bp MH del [%]			≥2bp MH del [%]
	rep.1	rep.2	rep.3	rep.1	rep.2	rep.3	rep.1	rep.2	rep.3	rep.1	rep.2	rep.3	rep.1	rep.2	rep.3
mock	2.0018	1.58523	1.5592	0.562506	0.552962	0.497829	0.71064	0.759415	0.812458	29.302	31.2245	28.6634	26.1189	29.6625	27.4131
ESR2 siRNA	2.49784	1.98901	1.95327	0.754326	0.613724	0.541567	0.881706	0.829645	0.913069	34.8141	34.8814	34.1714	31.6522	38.4269	32.5148
M3814	3.09634	4.80386	3.9571	0.562619	0.546162	0.700198	1.06574	1.05512	1.24836	17.755	10.9862	22.7253	29.2321	30.6286	31.8148
ESR2 siRNA + M3814	5.0446	7.0688	7.89538	0.856378	1.37266	0.840065	1.57226	1.81792	1.69395	31.6533	12.4681	27.1833	26.819	48.3505	36.6694

## Sheet: Fig.1e
siRNA	HDR [RU] no drug	HDR [RU] with M3814
AKR1C1	0.827	0.7902
AKT1	0.9292	0.7622
AOX1	0.8876	1.1528
BRCA1	0.5412	0.1151
BRCA2	0.3233	0.3596
CACNA1C	1.2679	1.3031
CALM1	0.5328	0.6492
CDA	1.0606	0.5566
CDK4	1.0541	0.6442
CTSB	1.0217	0.9997
EGFR	0.7943	0.6578
ERBB2	0.9599	0.6218
ESR1	1.0269	0.7703
ETFB	1.0068	0.8544
F7	1.024	0.9097
GABRA1	0.99	0.9674
HSP90AA1	0.83	0.843
JUN	0.8952	0.8355
MAPK1	0.8809	0.7474
MME	1.0139	0.8765
PARP1	1.1894	1.0662
PGR	1.1842	1.0706
PIP5K1C	0.9605	0.7585
POLQ	0.818	1.0672
PRKDC	1.0309	0.9787
RIPK1	0.8428	0.8664
SLC6A2	1.162	0.7041
SYNJ1	0.8206	0.7325

## Sheet: Fig.1f
	HDR [%]					Imperfect HDR [%]					Insertion [%]					<2bp MH del [%]					≥2bp MH del [%]
FRMD7	rep.1	rep.2	rep.3	rep.4	rep.5	rep.1	rep.2	rep.3	rep.4	rep.5	rep.1	rep.2	rep.3	rep.4	rep.5	rep.1	rep.2	rep.3	rep.4	rep.5	rep.1	rep.2	rep.3	rep.4	rep.5
mock	11.1287	11.4759	10.1295	10.4386	9.96063	0.690592	0.810064	0.657672	0.663769	0.581141	63.4835	63.3753	64.1399	34.4923	35.0684	4.74122	4.02146	4.61783	6.52	7.01	6.10447	6.01229	5.45743	5.325	5.623
CACNA1C siRNA	12.7066	12.1585	12.8205	18.5075	18.456	0.791557	0.726714	0.852372	1.16	1.09	71.2401	70.2956	70.8098	47.48	47.42	3.58755	4.23726	4.65821	8.72	8.97	6.18887	6.31407	5.179	6.454	6.406
M3814	42.645	50.4053	45.3539	44.4123	42.62	1.97052	2.22776	2.38926	1.3	1.59	7.71651	3.13474	3.20173	2.451	3.295	1.63527	1.09967	0.29435	1.26	0.63	3.90648	2.04074	3.41894	2.019	2.763
CACNA1C siRNA + M3814	62.2375	57.25	64.7293	72.1785	74.786	2.75862	3.09321	2.77361	2.35	3.09	5.54789	5.10739	4.34591	6.673	3.422	1.53223	1.80211	1.60534	1.36	1.05	1.82409	1.94879	2.83773	2.388	2.18
	HDR [%]		Imperfect HDR [%]		Insertion [%]		<2bp MH del [%]		≥2bp MH del [%]
NOVA1	rep.1	rep.2	rep.1	rep.2	rep.1	rep.2	rep.1	rep.2	rep.1	rep.2
mock	25.5994	25.1067	0.867508	0.754642	38.5962	37.6576	15.8531	15.7282	7.66426	9.54233
CACNA1C siRNA	28.5481	28.8693	0.820786	0.899833	39.3216	38.6928	15.1155	15.3704	8.35575	8.22276
M3814	59.9634	65.9888	1.3291	1.65908	2.81229	2.22434	1.60654	1.66657	3.63279	5.41756
CACNA1C siRNA + M3814	67.2756	67.6646	1.3588	1.42443	1.80418	1.45002	1.77231	0.730772	1.13401	2.22044

## Sheet: Fig.1g
	HDR [%]		Imperfect HDR [%]		Insertion [%]		<2bp MH del [%]		≥2bp MH del [%]
	rep.1	rep.2	rep.1	rep.2	rep.1	rep.2	rep.1	rep.2	rep.1	rep.2
mock	25.5994	25.1067	0.867508	0.754642	38.5962	37.6576	15.8531	15.7282	7.66426	9.54233
AOX1 siRNA	31.053	30.8797	0.980446	0.95751	39.8216	40.7301	17.3846	15.9132	8.32857	8.15617
M3814	59.9634	65.9888	1.3291	1.65908	2.81229	2.22434	1.60654	1.66657	3.63279	5.41756
AOX1 siRNA + M3814	84.413	82.885	1.79394	2.02179	1.28438	1.99703	0.67011	0.597278	0.586347	1.07792

## Sheet: Fig.1h
	HDR [%]			Imperfect HDR [%]			Insertion [%]			<2bp MH del [%]			≥2bp MH del [%]
	rep.1	rep.2	rep.3	rep.1	rep.2	rep.3	rep.1	rep.2	rep.3	rep.1	rep.2	rep.3	rep.1	rep.2	rep.3
mock	14.2675	8.08437	9.83306	0.861025	0.960817	0.673344	55.9465	59.5331	58.2304	9.08916	7.06193	8.63858	5.42718	3.53708	3.88785
Nicardipine	14.128	9.11833	9.55107	0.533794	0.492611	0.670383	52.5611	63.3859	55.7321	5.3798	6.48776	9.63589	3.64853	4.39994	3.57592
Raloxifene	11.8968	10.5188	9.59979	0.71564	0.489104	0.412179	57.9057	59.1939	62.505	6.73918	6.85861	6.97216	4.01377	4.15551	3.7578
M3814	35.2993	24.1749	33.228	2.24069	1.0396	2.2758	1.43023	1.33663	3.55876	0.96374	1.59815	2.82458	2.87744	0.85235	1.15969
Nicardipine + M3814	58.2651	55.6933	34.5867	2.51779	2.03814	1.58352	0.17349	0.95579	5.31915	1.63743	4.00708	0	0.27539	0.65403	4.32257
Raloxifene + M3814	31.0691	46.3489	40.6032	1.46711	1.8045	2.4961	1.25917	0.23148	1.61726	1.83852	0.05762	1.61926	1.48268	2.93059	4.959
