# Supplementary material for: Repurposing clinically safe drugs for DNA repair pathway choice in CRISPR genome editing and synthetic lethality
Source: Nat Commun. 2025 Dec 10;16:11077. doi: 10.1038/s41467-025-67243-0 (PMC12698765; doi:10.1038/s41467-025-67243-0)
Supplement: Supplementary file 10 — Source data [file 41467_2025_67243_MOESM10_ESM.zip › 020925_Source_Data_Fig4.xlsx]

## Sheet: Fig.4a
	BRCA1 (rel. Expression to ESR2 wt [%])			BRCA2 (rel. Expression to ESR2 wt)
	rep.1	rep.2	rep.3	rep.1	rep.2	rep.3
ESR2 (-/-) mock	133.793	105.702	106.437	122.264	112.506	131.951
ESR2 (-/-) cisplatin	125.701	120.581	162.451	123.971	127.456	118.921

## Sheet: Fig.4b
		Untreated [relative protein level]			Cisplatin [relative protein level]
Protein	Genotype	rep.1	rep.2	rep.3	rep.1	rep.2	rep.3
p-BRCA1	ESR2 (+/+)	1.081	0.919		0.86	0.616
p-BRCA1	ESR2 KO	1.368	0.364		2.174	1.016
BRCA2	ESR2 (+/+)	0.939	0.998	1.064	0.668	0.743	1.182
BRCA2	ESR2 KO	0.86	0.655	1.142	1.15	0.902	1.386
ATM	ESR2 (+/+)	0.867	1.157	0.975	1.071	1.898	1.595
ATM	ESR2 KO	1.563	1.883	1.851	1.933	2.321	2.463
DNA-PKcs	ESR2 (+/+)	0.867	1.083	1.05	0.483	1.089	0.957
DNA-PKcs	ESR2 KO	1.178	1.664	1.293	1.524	1.272	1.311
LIG4	ESR2 (+/+)	0.991	1.018	0.991	0.726	0.5	0.511
LIG4	ESR2 KO	0.705	0.659	0.681	0.681	0.365	0.358
Polθ	ESR2 (+/+)	1.081	0.964	0.954	0.984	0.958	2.128
Polθ	ESR2 KO	0.838	0.841	1.299	0.822	1.14	2.024
HSP27	ESR2 (+/+)	0.957	0.933	1.11	1.233	0.966	0.822
HSP27	ESR2 KO	1.015	0.869	1.035	1	1.195	0.845

## Sheet: Fig.4c
		Untreated [relative protein level]			Cisplatin [relative protein level]
Protein	Genotype	rep.1	rep.2	rep.3	rep.1	rep.2	rep.3
p-BRCA1	AOX1 (+/+)	0.875	1.062	1.062	0.893	0.783
p-BRCA1	AOX1 KO	0.972	1.677	2.814	1.627	1.39
BRCA2	AOX1 (+/+)	1.062	1.002	0.936	0.548	0.757	1.377
BRCA2	AOX1 KO	0.812	0.76	1.22	0.624	0.939	1.667
ATM	AOX1 (+/+)	1.14	0.834	1.026	1.094	1.079	1.914
ATM	AOX1 KO	1.024	1.269	2.012	1.458	1.791	2.61
DNA-PKcs	AOX1 (+/+)	1.182	0.887	0.931	0.517	1.611	1.178
DNA-PKcs	AOX1 KO	1.824	1.661	1.215	0.956	1.914	1.555
LIG4	AOX1 (+/+)	1.017	0.966	1.017	1.479	1.129	1.018
LIG4	AOX1 KO	1.01	0.783	0.728	1.402	1.358	0.831
Polθ	AOX1 (+/+)	0.913	1.038	1.049	1.319	0.974	1.707
Polθ	AOX1 KO	1.347	1.022	1.607	1.068	1.443	2.124
HSP27	AOX1 (+/+)	1.063	1.098	0.839	1.981	1.888	1.793
HSP27	AOX1 KO	0.414	0.346	0.246	0.796	0.918	0.886

## Sheet: Fig.4g
	mock (53BP1 foci per nuclei)								30min cisplatin				6h cisplatin				30min doxorubicin				6h doxorubicin
	rep.1	rep.2	rep.3	rep.4	rep.5	rep.6	rep.7	rep.8	rep.1	rep.2	rep.3	rep.4	rep.1	rep.2	rep.3	rep.4	rep.1	rep.2	rep.3	rep.4	rep.1	rep.2	rep.3	rep.4
wild type	0.392377	0.0516432	0.278132	0.219355	0.21881	0.444156	0.39521	0.581633	0.255269	0.353306	0.590643	0.264935	1.42885	1.55212	1.62617	1.02523	1.99687	1.68286	1.79914	4.15896	2.42982	1.8155	1.98286	1.96785
ESR2 KO	0.984925	0.728863	0.65625	0.967619	0.607966	0.684814	1.05115	1.13548	0.904372	0.580328	0.668605	0.293144	1.03529	2.20595	1.7741	2.29412	2.31346	4.89595	3.81931	5.06188	5.56641	6.64596	9.39881	7.31739
AOX1 KO	2.90691	1.6931	1.12821	1.77468	2.08193	1.46402	1.14943	2.18911	0.981221	1.03801	0.742857	0.39206	1.10837	1.26907	1.13832	0.306202	3.515	3.24601	4.2549	2.47436	7.5	6.07843	8.96154	6.34545
