# Supplementary material for: Repurposing clinically safe drugs for DNA repair pathway choice in CRISPR genome editing and synthetic lethality
Source: Nat Commun. 2025 Dec 10;16:11077. doi: 10.1038/s41467-025-67243-0 (PMC12698765; doi:10.1038/s41467-025-67243-0)
Supplement: Supplementary file 10 — Source data [file 41467_2025_67243_MOESM10_ESM.zip › 020925_Source_Data_Fig5.xlsx]

## Sheet: Fig.5c
		Surviving fraction
Cell line	Concentration [µM]	rep.1	rep.2	rep.3	rep.4
hiPSC	0.0005	0.963	0.956	0.96	0.979
hiPSC	0.005	0.911	0.94	0.921	0.942
hiPSC	0.025	0.771	0.818	0.815	0.845
hiPSC	0.05	0.449	0.586	0.561	0.649
hiPSC	0.1	0.207	0.15	0.135	0.128
hiPSC	0.5	-0.022	-0.013	-0.007	-0.01
hiPSC	1	-0.027	-0.012	-0.009	-0.005
Capan-1	0.01	0.994275	0.990458	1.14981	0.865458
Capan-1	0.1	0.794847	0.821565	0.822519	0.746183
Capan-1	0.4	0.301527	0.361641	0.381679	0.291985
Capan-1	1	0.076336	0.085878	0.087786	0.101145
Capan-1	2	0.031489	0.027672	0.035305	0.028626
Capan-1	4	0.007634	0.014313	0.013359	0.008588
Capan-1	20	-0.00668	-0.00191	0.000954	-0.00382

## Sheet: Fig.5d raloxifene
		Surviving fraction
Cell line and treatment	Concentration [µM]	rep.1	rep.2	rep.3	rep.4
hiPSC wild type	1	1.0039	0.9344	0.9567	0.9255
hiPSC wild type	2.5	0.9649	0.9255	1.0693	1.0404
hiPSC wild type	5	0.9221	0.9958	1.0701	0.9171
hiPSC wild type	10	0.9773	1.0828	1.1031	0.7637
hiPSC wild type	25	0.2285	0.3443	0.3268	0.1542
hiPSC wild type	50	0.0045	0.0046	0.004	0.0071
hiPSC wild type + cisplatin	1	0.66922	0.61869	0.72901	0.51852
hiPSC wild type + cisplatin	2.5	0.69026	0.78957	0.77812	0.85097
hiPSC wild type + cisplatin	5	0.6211	0.75039	0.82816	0.75725
hiPSC wild type + cisplatin	10	0.53405	0.59005	0.70424	0.62088
hiPSC wild type + cisplatin	25	0.0614	0.12732	0.01537	0.05029
hiPSC wild type + cisplatin	50	-0.00341	-0.00135	0	0.00426
hiPSC PRKDC (-/-)	1	0.77882	0.85614	0.85179	0.65759
hiPSC PRKDC (-/-)	2.5	0.91888	0.94414	1.0435	1.09348
hiPSC PRKDC (-/-)	5	0.75922	0.77312	0.63076	0.49322
hiPSC PRKDC (-/-)	10	0.52667	0.57702	0.50872	0.35339
hiPSC PRKDC (-/-)	25	0.012	0.01734	0.08227	0.0736
hiPSC PRKDC (-/-)	50	-0.00087	0.0025	0.00078	0.00381
hiPSC PRKDC (-/-) + cisplatin	1	0.29416	0.1761	0.1902	0.2437
hiPSC PRKDC (-/-) + cisplatin	2.5	0.3126	0.1133	0.3189	0.1177
hiPSC PRKDC (-/-) + cisplatin	5	0.174	0.1145	0.2423	0.073
hiPSC PRKDC (-/-) + cisplatin	10	0.0549	0.0981	0.1768	0.1384
hiPSC PRKDC (-/-) + cisplatin	25	-0.0121	-0.0096	-0.02	-0.0043
hiPSC PRKDC (-/-) + cisplatin	50	0.0043	0.0117	0.0236	0.0245

## Sheet: Fig.5d erlotinib
		Surviving fraction
Cell line and treatment	Concentration [µM]	rep.1	rep.2	rep.3	rep.4
hiPSC wild type	0.2	1.091	1.024	0.8824	1.0026
hiPSC wild type	0.5	1.0118	0.9781	0.8735	0.9775
hiPSC wild type	1	1.0673	0.9801	0.8959	0.8738
hiPSC wild type	2	1.0966	0.9867	0.9128	0.934
hiPSC wild type	5	0.3409	0.5975	0.4399	0.4355
hiPSC wild type	10	0.0282	0.026	0.035	0.0513
hiPSC wild type + cisplatin	0.2	0.38966	0.60122	0.59886	0.64094
hiPSC wild type + cisplatin	0.5	0.68281	0.52189	0.6128	0.6486
hiPSC wild type + cisplatin	1	0.63272	0.55892	0.64144	0.64997
hiPSC wild type + cisplatin	2	0.49782	0.43014	0.54565	0.54551
hiPSC wild type + cisplatin	5	0.15353	0.08875	0.05793	0.13286
hiPSC wild type + cisplatin	10	0.00048	0.00279	0.0032	0.00374
hiPSC PRKDC (-/-)	0.2	0.83849	0.90938	0.58569	0.68964
hiPSC PRKDC (-/-)	0.5	1.17117	0.88993	1.12447	0.81443
hiPSC PRKDC (-/-)	1	0.91943	0.78008	0.58509	0.80128
hiPSC PRKDC (-/-)	2	0.70324	0.72794	0.49432	0.43412
hiPSC PRKDC (-/-)	5	0.01	0.00426	0.01498	0.00787
hiPSC PRKDC (-/-)	10	0.01113	0.00429	0	0
hiPSC PRKDC (-/-) + cisplatin	0.2	0.30269	0.34769	0.29814	0.1617
hiPSC PRKDC (-/-) + cisplatin	0.5	0.39635	0.26539	0.38304	0.16685
hiPSC PRKDC (-/-) + cisplatin	1	0.3539	0.16698	0.29469	0.12164
hiPSC PRKDC (-/-) + cisplatin	2	0.07591	0.10482	0.11029	0.00223
hiPSC PRKDC (-/-) + cisplatin	5	0	0	0	0
hiPSC PRKDC (-/-) + cisplatin	10	0.02039	0.01551	0.01086	0

## Sheet: Fig.5d gefitinib
		Surviving fraction
Cell line and treatment	Concentration [µM]	rep.1	rep.2	rep.3	rep.4
hiPSC wild type	1	1.0231	1.0451	0.9568	0.975
hiPSC wild type	2.5	1.01	0.8354	0.8918	1.0742
hiPSC wild type	5	0.9513	0.9085	0.8588	0.9737
hiPSC wild type	10	0.7234	0.7309	0.7548	0.7073
hiPSC wild type	25	0.0002	0	0.0031	0.0044
hiPSC wild type	50	-0.0091	-0.0096	-0.0085	-0.0033
hiPSC wild type + cisplatin	1	0.55523	0.62169	0.7011	0.70346
hiPSC wild type + cisplatin	2.5	0.70834	0.62321	0.72192	0.77232
hiPSC wild type + cisplatin	5	0.44651	0.47137	0.45984	0.51542
hiPSC wild type + cisplatin	10	0.34559	0.44396	0.42239	0.25034
hiPSC wild type + cisplatin	25	-0.00683	-0.004	-0.00238	-0.00018
hiPSC wild type + cisplatin	50	-0.01166	-0.00907	-0.00865	-0.0031
hiPSC PRKDC (-/-)	1	1.02123	1.13233	1.14071	0.70573
hiPSC PRKDC (-/-)	2.5	0.75689	0.73529	0.70967	0.68088
hiPSC PRKDC (-/-)	5	0.57136	0.62067	0.52138	0.52478
hiPSC PRKDC (-/-)	10	0.10109	0.12342	0.08261	0.1474
hiPSC PRKDC (-/-)	25	-0.00679	-0.01104	-0.00637	0.00365
hiPSC PRKDC (-/-)	50	-0.00075	0.00113	-0.0006	-0.00388
hiPSC PRKDC (-/-) + cisplatin	1	0.39669	0.3746	0.47817	0.14415
hiPSC PRKDC (-/-) + cisplatin	2.5	0.30164	0.19237	0.3329	0.38282
hiPSC PRKDC (-/-) + cisplatin	5	0.16718	0.17714	0.12801	0.18645
hiPSC PRKDC (-/-) + cisplatin	10	0.01081	-0.00288	0.03621	0.04404
hiPSC PRKDC (-/-) + cisplatin	25	-0.00224	-0.03189	0.00192	0.01831
hiPSC PRKDC (-/-) + cisplatin	50	-0.01186	0.01002	-0.01365	-0.0158

## Sheet: Fig.5d artemether
		Surviving fraction
Cell line and treatment	Concentration [µM]	rep.1	rep.2	rep.3	rep.4
hiPSC wild type	0.2	0.9435	0.9179	0.7997	0.9818
hiPSC wild type	0.5	1.1361	0.9545	0.9145	0.995
hiPSC wild type	1	1.0518	0.9624	0.9569	0.96
hiPSC wild type	2	1.0642	1.0734	0.8861	0.923
hiPSC wild type	5	0.8944	0.8019	0.7819	0.7388
hiPSC wild type	10	0.6749	0.697	0.59	0.5028
hiPSC wild type + cisplatin	0.2	0.6177	0.5791	0.6003	0.4474
hiPSC wild type + cisplatin	0.5	0.5586	0.5727	0.6122	0.5987
hiPSC wild type + cisplatin	1	0.4775	0.513	0.5235	0.4491
hiPSC wild type + cisplatin	2	0.4246	0.4707	0.4558	0.5297
hiPSC wild type + cisplatin	5	0.4146	0.4266	0.4004	0.4517
hiPSC wild type + cisplatin	10	0.2215	0.2537	0.2297	0.2019
hiPSC PRKDC (-/-)	0.2	0.9096	1.2593	0.9626	0.8685
hiPSC PRKDC (-/-)	0.5	0.6145	1.1129	1.0478	1.067
hiPSC PRKDC (-/-)	1	0.4487	0.4235	0.6861	0.4758
hiPSC PRKDC (-/-)	2	0.2973	0.5738	0.4475	0.4173
hiPSC PRKDC (-/-)	5	0.1674	0.2334	0.2349	0.2419
hiPSC PRKDC (-/-)	10	0.1236	0.1819	0.2189	0.2148
hiPSC PRKDC (-/-) + cisplatin	0.2	0.2422	0.2639	0.5171	0.2575
hiPSC PRKDC (-/-) + cisplatin	0.5	0.1682	0.1852	0.4075	0.3405
hiPSC PRKDC (-/-) + cisplatin	1	0.1648	0.1757	0.3132	0.1133
hiPSC PRKDC (-/-) + cisplatin	2	0.1215	0.0832	0.1367	0.0843
hiPSC PRKDC (-/-) + cisplatin	5	0.0256	0.0095	0.0914	0.0297
hiPSC PRKDC (-/-) + cisplatin	10	0.0364	0.0891	0.0539	0.0055

## Sheet: Fig.5e
		Surviving fraction
Cell line and treatment	Concentration [µM]	rep.1	rep.2	rep.3	rep.4
hiPSC wild type	1	1.0039	0.9344	0.9567	0.9255
hiPSC wild type	2.5	0.9649	0.9255	1.0693	1.0404
hiPSC wild type	5	0.9221	0.9958	1.0701	0.9171
hiPSC wild type	10	0.9773	1.0828	1.1031	0.7637
hiPSC wild type	25	0.2285	0.3443	0.3268	0.1542
hiPSC wild type	50	0.0045	0.0046	0.004	0.0071
hiPSC wild type + cisplatin	1	0.66922	0.61869	0.72901	0.51852
hiPSC wild type + cisplatin	2.5	0.69026	0.78957	0.77812	0.85097
hiPSC wild type + cisplatin	5	0.6211	0.75039	0.82816	0.75725
hiPSC wild type + cisplatin	10	0.53405	0.59005	0.70424	0.62088
hiPSC wild type + cisplatin	25	0.0614	0.12732	0.01537	0.05029
hiPSC wild type + cisplatin	50	0	0	0	0.00426
Capan-1	1	0.9267	0.73	1.0043	0.7454
Capan-1	2.5	1.0191	0.8814	1.1914	0.9082
Capan-1	5	0.7109	0.6937	0.8844	0.5124
Capan-1	10	0.5012	0.4113	0.5897	0.4652
Capan-1	25	0	0	0	0
Capan-1	50	0	0	0	0
Capan-1 + cisplatin	1	0.5166	0.596	0.5473	0.5285
Capan-1 + cisplatin	2.5	0.4002	0.5943	0.6391	0.5251
Capan-1 + cisplatin	5	0.3762	0.348	0.5422	0.4452
Capan-1 + cisplatin	10	0.19	0.2132	0.1987	0.1496
Capan-1 + cisplatin	25	0	0	0	0
Capan-1 + cisplatin	50	0	0	0	0

## Sheet: Fig.5f
Capan-1 cells	Relative Survival [%] functional BRCA2			Relative Survival [%] BRCA2 knockout
Treatment	rep.1	rep.2	rep.3	rep.1	rep.2	rep.3
mock	95.06	97.58	107.35	96.11	102.31	101.57
Raloxifene 2,5µM	76.59	98.82	107.25	68.25	77	75.62
Raloxifene 5µM	58.48	64.37	69.27	52.1	49.72	49.41
Erlotinib 2µM	134.04	90.43	93.73	37.39	42.06	45.08
Erlotinib 5µM	71.64	71.32	86.54	21.5	21.63	22.43
Gefitinib 5µM	95.62	110.53	112.72	34.67	38.64	49.37
Gefitinib 10µM	64.97	82.77	99.15	24.24	23.13	27.29
Artemether 2µM	155.28	181.88	151.73	50.15	39.78	50.5
Artemether 5µM	151.52	151.68	134.97	28.22	37.82	31.09
Olaparib 1µM	101.6	97.98	103.15	30.65	37.08	32.32
Olaparib 5µM	70.17	76.92	55.6	5.32	5.07	5.03

## Sheet: Fig.5g
		corrected K3753 [%]		R3753 [%]		R3753 + indels [%]		indels [%]
Days	Treatment	rep.1	rep.2	rep.1	rep.2	rep.1	rep.2	rep.1	rep.2
5d	mock	45.68	35.96	37.05	39.07	9.42	12.4	7.86	12.57
5d	1µM Artemether	42.6	44.63	37.22	35.93	10.27	10.05	9.91	9.39
5d	10µM Raloxifene	48.36	48.23	33.96	32.51	9.29	9.87	8.39	9.39
24d	mock	67.62	66.38	15.27	14.9	6.31	6.54	10.8	12.18
24d	1µM Artemether	84.78	83.19	5.4	6.61	1.86	2.57	7.96	7.63
24d	10µM Raloxifene	90.42	89.64	2.08	2.42	0.82	0.93	6.68	7.01
