# Supplementary material for: Repurposing clinically safe drugs for DNA repair pathway choice in CRISPR genome editing and synthetic lethality
Source: Nat Commun. 2025 Dec 10;16:11077. doi: 10.1038/s41467-025-67243-0 (PMC12698765; doi:10.1038/s41467-025-67243-0)
Supplement: Supplementary file 10 — Source data [file 41467_2025_67243_MOESM10_ESM.zip › 020925_Source_Data_SuppFig11.xlsx]

## Sheet: SuppFig.11
HR assay bioluminescence [RU]				NHEJ assay bioluminescence [RU]				MMEJ assay bioluminescence [RU]
wt_nanoluc	ESR2_KO_nanoluc	wt_siBRCA2_nanoluc	ESR2_KO_siBRCA2_nanoluc	wt_nanoluc	ESR2_KO_nanoluc	wt_siPRKDC_nanoluc	ESR2_KO_siPRKDC_nanoluc	wt_nanoluc	ESR2_KO_nanoluc	wt_siPOLQ_nanoluc	ESR2_KO_siPOLQ_nanoluc
16872	32373	320	866.4	1207893	3.31028e+06	139889	198137	10540	10427.4	9394	3160.3
17870	16565.4	1956	289.1	1167864	1.03115e+06	127671	437854	12961	17058.7	5113	8825.09
15485	13670.2	2565	3439.4	777267	843378	231553	219965	16473	14634.8	7680	9986.26
17182	14888.5	427	244.4	918289	969342	400853	287498	10155	14257.9	5967	7197.34
10713	20575.1	196	614.3	432351	1.02704e+06	175171	185137	7941	10755	8460	11096.9
15558	27709.3	163	293.7	579303	1.16079e+06	152553	154672	16507	10961.9	7177	7821.41
15056	18228.3	256	2295.5	575194	1.26286e+06	146272	194923	8464	11471.8	9738	8769.85
15210	19245.2	2455	867.9	1449346	1.15277e+06	152762	425225	12806	14191.4	5854	11312
15677	20204.2	903	1928.6	1079711	2.14532e+06	150623	416058	11336	14484.5	3352	8862.7
22926	29276.5	507	875.7	1294391	676018	175642	387209	9141	27160.9	10226	11353.1
12506	20617	2316	786.2	819483	717889	113695	219568	10636	23855.1	9977	7084.52
10212	20319.9			733823	1.06785e+06			10867	17859.3
15996	21223.1			618893	929492			12908	34046
8588	21468.4			613566	1065221			9874	29498.7
13843	17775.7			678725	961935			9723	20724.2
12851	19281.1			885212	1.72621e+06			7639	29030.6
16651	47415			1472906	1.48272e+06			13701	9018.34
12028	42605.7			788480	1.05925e+06			9783	16147.3
11147	18192.4			1155010	657668			10725	29641.5
7733	29047.2			490197	1.02188e+06			9569	28060.1
18936	16377.9			700431	1.08965e+06			13223	40852.3
16643	16994			458697	1.09812e+06			13552	26284
12780	23819.2			912823	751809			14383	44668
14442	22786.3			493677	2.47192e+06			13583	30915.1
13763	29471.9			946842	2.03632e+06			12584	17194.2
12600	13825.7			856466	1.62365e+06			12797	21221.8
12298	21161.3			917079	1.00314e+06			8936	22869.8
13267	17289.1			1095549	1.47828e+06			12204	28483.8
14202	9792.1			840906	1.19211e+06			11113	29208
8791	16639.1			582716	718045			10036	27439.3
10958	15564.4			871599	578421			9091	18248.5
11504	15363			873592	1.23384e+06			9462	23677.8
9040	9172			577919	1.07891e+06			11661	24411.8
7404	9957.6			386181	1.13273e+06			7065	24367.5
12846	5263.9			356766	933298			5804	25670.6
9025	11580.6			1156608	1.33863e+06			8864	28259.6
