# Supplementary material for: Repurposing clinically safe drugs for DNA repair pathway choice in CRISPR genome editing and synthetic lethality
Source: Nat Commun. 2025 Dec 10;16:11077. doi: 10.1038/s41467-025-67243-0 (PMC12698765; doi:10.1038/s41467-025-67243-0)
Supplement: Supplementary file 10 — Source data [file 41467_2025_67243_MOESM10_ESM.zip › 020925_Source_Data_SuppFig12.xlsx]

## Sheet: SuppFig.12a
	HDR [%]						Imperfect HDR [%]						Insertion [%]						<2bp MH del [%]						≥2bp MH del [%]
	rep.1	rep.2	rep.3	rep.4	rep.5	rep.6	rep.1	rep.2	rep.3	rep.4	rep.5	rep.6	rep.1	rep.2	rep.3	rep.4	rep.5	rep.6	rep.1	rep.2	rep.3	rep.4	rep.5	rep.6	rep.1	rep.2	rep.3	rep.4	rep.5	rep.6
si_control_WT	12.37	8.63	12.87	15.86	11.89	16.32	4.44	3.8	4.45	6.05	3.96	6.11	46.73	32.53	38.86	44.46	34.14	41.11	9.16	11.77	12.02	10.99	14.2	12.34	1.5	6.96	1.81	3.91	5.27	4.93
si_AKR1C1_WT	11.95	13.48	6.79				6.46	5.01	3.96				40.38	36.45	55.17				9.15	13.33	14.97				2.26	1.79	3.6
si_AKT1_WT	12.66	10.95	12.6				4.11	4.98	5.45				41.11	38.14	47.03				10.61	8.2	16.69				2.75	2.48	1.8
si_AOX1_WT	12.01	10.09	12.49				5.53	3.49	4.47				47.92	31.38	40.89				10.36	9.65	7.86				1.8	2.12	2.47
si_BRCA1_WT	10.74	4.15	6.2				4.06	1.68	2.21				21.66	11.03	24.59				11.73	3.58	3.83				11.31	0.56	2.45
si_BRCA2_WT	4.1	3.08	5.42				1.7	1.28	2.04				26.57	9.66	23.72				11.5	3.38	8.61				0.42	3.93	4.05
si_CACNA1C_WT	22.31	15.1	12				7.28	4.39	3.93				42.35	34.94	44.05				7.46	10.16	13.25				2.19	3.57	3.02
si_CALM1_WT	8.98	4.53	7.25				2.9	1.84	2.97				19.09	23.23	51.47				8.23	12.85	17.24				4.48	7.72	0.16
si_CDA_WT	12.43	14.75	14.15				4.91	4.56	4.65				40.81	46.02	39.3				10.83	8.7	9.57				1.76	2.35	3.8
si_CDK4_WT	11.43	17.06	12.58				5.05	4.68	3.65				37.43	33.55	32.79				11.48	9.02	13.46				3.8	2.31	1.63
si_CTSB_WT	13.8	13.19	12.82				4.89	4.32	4.58				39.51	35.68	27.66				9.49	6.2	8.9				3	2.69	2.92
si_EGFR_WT	10.32	14.49	6.14				3.58	5.05	2.76				32.28	36.05	40.15				6.65	7.56	12.07				1.3	1.5	1.33
si_ERBB2_WT	13.48	11.68	12.24				4.49	4.11	5.13				35.22	37.44	34.46				10.41	12.01	15.62				3.22	2.04	1.24
si_ESR1_WT	14.65	10.39	14.98				5.62	4.73	5.17				47.41	43.61	41.08				9.44	13.74	7.37				1.61	3.77	2.08
si_ETFB_WT	14.17	10.41	14.65				6.91	4.09	5.1				37.09	34.98	37.15				8.39	4.36	8.68				1.11	1.07	3.48
si_F7_WT	13.43	16.18	10.29				4.63	5.58	4.49				37.99	29.11	49.07				6.13	9.58	9.72				1.51	1.66	5.87
si_GABRA1_WT	10.59	12.39	15.6				4.51	5.21	5.96				37.69	34.44	38.08				4.06	12.77	7.21				2.13	1.89	1.37
si_HSP90AA1_WT	9.85	13.79	8.71				3.95	5.02	2.88				39.72	42.42	26.31				9.34	8.95	7.1				1.98	1.04	1.37
si_JUN_WT	7.81	13.84	13.23				3.75	5.23	3.69				39.74	38.12	48.88				15.12	11.1	8.01				3.39	1.43	0.88
si_MAPK1_WT	11.4	10.38	12.55				4.34	4.34	4.71				40.77	29.78	37.24				12.32	6.42	12.75				2.92	1.16	5.16
si_MME_WT	8.49	15.75	15.28				5.03	5.09	5.37				38.44	33.99	31.85				7.46	6.63	9.72				2.68	3.26	3.99
si_PARP1_WT	17.35	12.94	16.06				7.48	4.63	7.8				35.82	31.65	49.05				7.59	16.08	3.82				3.2	7.52	1.35
si_PGR_WT	17.73	10.39	18.02				5.2	4.52	6.31				36.39	42.88	38.93				9	10.61	6.89				3.05	3.35	1.6
si_PIP5K1C_WT	10.91	11.06	15.46				3.8	4.42	6.32				41.94	34.57	41.99				5.77	20.43	9.21				2.73	5.3	3.55
si_POLQ_WT	10.12	11.89	9.88				6.68	5.12	3.57				43.06	52.05	43.24				9.37	12.83	15.7				4.97	2.37	2.51
si_PRKDC_WT	17.53	9.2	13.45				6.46	6.19	4.44				26.12	36.74	38.72				4.24	8.21	11.34				3.66	4.22	0.94
si_RIPK1_WT	10.64	12.38	9.82				3.67	5.33	3.11				33.15	26.76	43.36				9.44	12.59	9.22				3.68	5.11	3.21
si_SLC6A2_WT	24.86	4.29	16.13				8.2	3.51	4.8				32.89	34.29	40.88				14.24	6.25	6.63				2.12	0.79	7.61
si_SYNJ1_WT	13.07	13.71	5.2				5.05	6.52	2.54				49.99	44.36	25.82				6.3	2.92	6.18				0.75	0.56	2.67

## Sheet: SuppFig.12b
	HDR [%]					Imperfect HDR [%]					Insertion [%]						<2bp MH del [%]					≥2bp MH del [%]
	rep.1	rep.2	rep.3	rep.4	rep.5	rep.1	rep.2	rep.3	rep.4	rep.5	rep.1	rep.2	rep.3	rep.4	rep.5	rep.6	rep.1	rep.2	rep.3	rep.4	rep.5	rep.1	rep.2	rep.3	rep.4	rep.5
si_control_M3814	41.96	44.15	27.36	31.69	27.4	11.63	7.54	7.55	11.26	9.65	3.18	8.26	5.35	14.35	4.75		6.81	5.56	1.74	6.67	4.15	5.74	1.99	1.2	1.81	0.82
si_AKR1C1_M3814	24.19	21.13	36.49			9.51	10.19	10.33			3.32	7.06	6.68				4.04	5.51	9.39			2.48	0.83	11.74
si_AKT1_M3814	13.17	35.77	29.97			10.28	10	11.68			3.74	8.13	4.16				4.43	5.04	4.78			6.13	13.13	0
si_AOX1_M3814	36.07	42.85	40.44			10.24	11.75	14.83			6.34	7.65	3.82				2.4	2.58	9.19			1.18	0.99	5.37
si_BRCA1_M3814	4.53	1.72	5.67			1.53	1.09	2.34			2.8	4.76	5.5				1.4	1.28	0.91			3.74	0.42	0
si_BRCA2_M3814	17.32	6.24	13.68			5.53	2.32	4.52			2.76	5.02	16.59				7.35	1.03	1.41			2.63	0.47	0.16
si_CACNA1C_M3814	36.43	60.37	38.12			10.39	17.54	11.39			2.7	1.68	5.51				4.52	0.67	4.42			4.67	0.87	3.33
si_CALM1_M3814	18.88	23.27	25.07			5.47	6.45	7.31			4.8	7.16	5.19				1.7	3.74	6.05			0.83	1.93	1.08
si_CDA_M3814	22.13	10.81	24.69			7.9	3.46	7.06			10.06	6.83	2.78				4.66	0.82	1.85			1.62	0.19	4.18
si_CDK4_M3814	18.04	22.25	26.4			5.2	6.56	7.31			3.06	5.87	8.91				0.91	1.95	0.88			0.96	0.16	0.3
si_CTSB_M3814	35.22	41.04	27.24			9.96	10.84	8.45			8.18	6.99	10.3				4.77	2.48	7.56			4.66	3.73	1.4
si_EGFR_M3814	23.12	21.7	23.29			7.26	6.62	6.83			6.94	5.79	4.56				0.68	1.82	3.97			11.67	0.28	0.8
si_ERBB2_M3814	29.85	16.79	17.74			8.53	5.09	5.47			7.57	4.28	9.36				2.12	2.33	3.96			0	0.16	3.15
si_ESR1_M3814	20.59	28.21	30.95			8.46	7.99	11.41			7.63	3.56	6.77				2.96	3.03	6.68			3.34	0.22	0.57
si_ETFB_M3814	36.52	31.28	20.66			12.28	8.9	5.65			7.09	6.06	5.32				4.58	4.92	0.83			1.45	3.24	0.08
si_F7_M3814	29.85	40.19	24.14			9.97	15.36	8.8			11.3	7.71	5.14				5.33	6.22	2.87			0.25	2.17	1.34
si_GABRA1_M3814	31.46	29.3	39.4			10.54	9.05	12.7			6.39	5.86	5.08				4.35	1.76	9.75			3.3	0.23	1.84
si_HSP90AA1_M3814	37.17	20.57	29.54			13.25	6.98	9.94			5.76	2.93	7.13				5.26	2.87	1.84			1.57	1.78	0.72
si_JUN_M3814	18.49	30.33	37.69			8.54	8.38	10.92			10.13	5.76	9.2				3.9	2.37	2.53			1.22	2.89	2.66
si_MAPK1_M3814	32.69	23.11	21.58			12.41	6.54	6.83			7.35	7.21	3.75				3.17	1.74	1.51			1.76	1.54	0.71
si_MME_M3814	25.57	34.42	30.76			9.02	13.59	8.57			4.48	4.06	7.3				2.49	1.8	6.37			5.7	1.07	1.23
si_PARP1_M3814	29.41	36.32	44.66			8.92	10.54	12.67			7.79	3.9	4.67				7.88	4.46	3.36			6.68	1.75	2.27
si_PGR_M3814	39.92	39.13	31.8			12.99	11.16	9.9			8.63	4.4	3.54				4.36	2.6	2.16			1.79	0.97	3.03
si_PIP5K1C_M3814	32.48	26.65	19.39			9.81	7.45	5.32			5.61	8.15	6.59				5	4.13	3.38			3.82	3.7	5.69
si_POLQ_M3814	34.68	24.93	50.88			11.41	5.99	13.98			6.57	5.85	4.74				3.24	3.93	1.84			0.97	5.92	0.81
si_PRKDC_M3814	32.6	45.36	23.37			11.25	14.09	6.98			7.76	4.59	7.33				5.14	1.39	4.5			7.09	0.04	0.59
si_RIPK1_M3814	26.65	11.63	51.42			20.16	5.01	21.21			10.7	4.99	1.61				3.65	0.73	0.76			1.91	0.83	0
si_SLC6A2_M3814	14.82	25.95	32.13			7.07	7.45	9.81			19.02	6.09	6.6				4.54	1.05	5.43			0.76	4.37	1.88
si_SYNJ1_M3814	17.65	31.69	26.5			5.32	10.43	7.81			5.33	4.78	10.17				2.88	2.66	3.37			0.65	1.41	0.39

## Sheet: SuppFig.12c
	HDR [%]						Imperfect HDR [%]						Insertion [%]						<2bp MH del [%]						≥2bp MH del [%]
	rep.1	rep.2	rep.3	rep.4	rep.5	rep.6	rep.1	rep.2	rep.3	rep.4	rep.5	rep.6	rep.1	rep.2	rep.3	rep.4	rep.5	rep.6	rep.1	rep.2	rep.3	rep.4	rep.5	rep.6	rep.1	rep.2	rep.3	rep.4	rep.5	rep.6
si_control_ART558	12.78	13.39	15.32	12.29	11.23	15.45	5.06	4.51	5.33	4.68	5.77	6.53	34.45	33.58	35.12	39.54	37.74	35.84	9.5	7.2	9.95	11.27	11.05	7.45	3.92	1.65	3.45	2.42	1.63	1.61
si_AKR1C1_ART558	10.75	13.72	11.79				3.9	5.63	6.06				34.06	38.85	36.34				13.12	10.62	11.91				3.39	2.53	3.56
si_AKT1_ART558	12.7	12.47	11.84				3.83	4.75	7.76				48.66	35.45	38.85				10.73	10.02	11.27				2.81	1.9	1.91
si_AOX1_ART558	12.91	11.86	14.94				5.22	4.93	7.64				39.53	33.65	32.48				12.74	12.06	7.69				2.39	2.44	1.96
si_BRCA1_ART558	11.52	4.73	17.07				3.9	2.77	6.09				16.01	8.11	10.74				5.33	5.88	5.45				6.4	2.04	0.19
si_BRCA2_ART558	2.56	6	3.9				1.04	3.59	2.74				30.85	15.44	32.97				12.05	8.27	5.77				2.97	1.38	3.63
si_CACNA1C_ART558	11.44	12.28	13.34				4.44	4.21	5.3				43.83	45.28	31.79				9.94	8.15	11.3				5.23	1.73	2.8
si_CALM1_ART558	9.5	10.18	9.5				3.56	4.24	3.73				36.8	29.39	39.53				13.24	8.03	6				3.73	2.57	0.25
si_CDA_ART558	11	12.67	13.38				3.63	5.02	5.88				34.72	39.55	36.73				12.9	9.61	8.77				2.34	2.05	2.3
si_CDK4_ART558	8.17	9.27	6.42				2.84	4.91	3.43				44.95	35.2	41.6				12.53	10.32	9.87				2.24	1.42	4.25
si_CTSB_ART558	14.3	9.82	6.61				4.75	4.66	5.05				33.84	38.77	34.09				13.56	7.76	8.82				4.58	2.19	4.11
si_EGFR_ART558	11.16	12.38	9.6				4.27	4.72	7.26				33.01	29.98	32.27				10.36	9.84	9.6				1.66	1.03	2.24
si_ERBB2_ART558	16.95	8.91	7.63				6.74	5.04	4.85				25.17	35.04	36.71				11.79	10.95	8.34				2.37	0.88	2.08
si_ESR1_ART558	12.89	12.09	12.15				4.62	5.18	5.89				39.81	37.8	32.64				10.38	9.75	12.64				3.13	2.12	4.63
si_ETFB_ART558	14.16	12.86	14.12				5.22	6.15	6.59				36.3	38.17	35.47				8.31	8.16	11.29				1.68	2.93	3.43
si_F7_ART558	12.15	11.36	14.25				4.96	4.48	6.1				35.86	36.6	39.13				15.1	11.63	10.19				2.69	0.99	2.04
si_GABRA1_ART558	10.81	17.35	12.17				6.27	7.1	6.59				41.75	35.11	32.47				9.77	8.5	13.15				3.13	2.04	4.86
si_HSP90AA1_ART558	10.68	14.75	12.54				5.54	6.72	5.98				29.18	26.65	25.49				7.88	5.45	8.13				1.81	2.18	3.84
si_JUN_ART558	8.32	10.72	11.01				3.49	4.25	6.81				35.78	34.79	30.58				12.47	7.76	9.24				2.91	0.93	0.93
si_MAPK1_ART558	10.26	13.63	9.97				4.53	5.79	5.02				31.75	43.27	34.56				10.35	9.77	12.02				2.36	1.5	1.4
si_MME_ART558	12.16	8.55	11.98				4.25	4.35	6.04				36.51	34.95	41.78				8.48	11.5	10.16				6.24	4.03	1.47
si_PARP1_ART558	16.58	16.56	16.28				5.7	7.08	6.18				32.06	29.71	24.59				9.08	10.03	10.62				1.73	1.65	5.72
si_PGR_ART558	12.22	11.51	14.99				5.83	6.4	7.44				33.54	36.21	33.06				11.62	11.94	6.5				3.46	1.41	1.34
si_PIP5K1C_ART558	11.95	16.31	11.85				4.76	6.2	5.05				34.71	38.57	38.47				9.42	9.86	9.11				0.95	0.55	2.64
si_POLQ_ART558	14.92	10.96	12.99				5.92	6.07	5.49				39.63	43.13	30.59				12.62	10.99	11.14				3.92	3.36	3.42
si_PRKDC_ART558	11.79	10.68	12.4				3.75	5.49	5.09				32.64	37.71	37.66				11.21	8.07	8.88				1.66	2.19	2.83
si_RIPK1_ART558	13.15	12.4	13.66				4.64	4.94	6.95				37.48	30.17	35.12				12.83	7.72	6.97				2.44	3.97	1.49
si_SLC6A2_ART558	8.85	9.17	9.37				3.01	3.72	4.81				30.84	39.85	33.6				10.56	8.63	10.98				1.05	2.18	5.8
si_SYNJ1_ART558	13.22	11.55	10.01				4.41	4.57	4.16				34.74	38.74	30.25				9.13	14.31	8.01				2.72	3.87	3.1

## Sheet: SuppFig.12d
	HDR [%]						Imperfect HDR [%]						Insertion [%]						<2bp MH del [%]						≥2bp MH del [%]
	rep.1	rep.2	rep.3	rep.4	rep.5	rep.6	rep.1	rep.2	rep.3	rep.4	rep.5	rep.6	rep.1	rep.2	rep.3	rep.4	rep.5	rep.6	rep.1	rep.2	rep.3	rep.4	rep.5	rep.6	rep.1	rep.2	rep.3	rep.4	rep.5	rep.6
si_control_B02	9.98	15.36	12.71	10.4	6.18	11.04	4.08	5.98	4.23	3.19	3.13	4.58	35.1	39.28	29.68	32.64	36.96	43.58	12.82	5.59	18.34	14.52	10.99	12.06	4.92	2.41	2.13	2.96	4.33	3.9
si_AKR1C1_B02	11.03	14.14	11.22				6.05	4.74	6.28				37.11	32.43	35.55				8	13.82	5.56				3.65	4.02	12.41
si_AKT1_B02	5.74	7.78	10.11				2.92	3.15	4.27				38.85	30.38	47.32				8.79	13.21	5.71				8.11	2.82	2.28
si_AOX1_B02	11.57	4.7	7.11				3.99	2.45	3.96				33.92	27.06	23.28				8.92	13.72	11.38				3.99	6	4.2
si_BRCA1_B02	5.84	2.39	3.77				2.22	1.4	1.5				18.83	7.77	9.78				12.48	1.71	5.57				0.13	0.38	0.38
si_BRCA2_B02	9.6	11.3	8.87				3.66	3.69	3.55				12.82	8.66	26.78				5.82	1.62	15.59				0.76	0.24	4.91
si_CACNA1C_B02	5.12	8.29	8.76				2.6	2.44	2.99				49.2	57.23	32.95				3.37	3.89	9.32				0.51	1.12	2.27
si_CALM1_B02	11.13	4.4	10.3				3.42	1.79	3.32				34.59	17.52	19.18				8.61	14.85	8.85				2.16	3.52	4.21
si_CDA_B02	7.92	4.91	8.45				3.48	1.72	2.96				32.68	27.08	29.69				12.19	6.73	9.73				1.53	3.93	4.51
si_CDK4_B02	7.96	14.66	14.52				2.19	3.96	4.6				19.41	44.04	26.55				10.33	2.58	13.13				7.77	0.84	0.11
si_CTSB_B02	4.13	3.76	5.45				1.67	1.66	2.07				52.39	32.92	67.08				7.77	13.32	1.34				7.27	15.41	0.07
si_EGFR_B02	11.19	11.63	9.68				5.01	5.37	4.5				33.13	44.69	38.32				12.28	11.41	10.57				1.77	2.22	2.08
si_ERBB2_B02	10.98	5.89	14.08				4.27	1.93	4.36				36.06	31.18	21.98				10.61	5.74	5.6				5.02	0.78	1.27
si_ESR1_B02	14.83	4.02	14.13				6.19	1.64	4.8				40.95	46.56	43.34				11.43	7.07	13.71				6.29	1.16	3
si_ETFB_B02	13.07	19.52	11.53				3.87	6.69	3.45				33.2	23.35	29.33				6.14	6.24	11.39				2.55	0.69	2.12
si_F7_B02	13.66	13.62	9.7				4.14	3.95	3.45				47.65	27.65	25.98				11.36	21.81	14.63				1.54	2.27	4.59
si_GABRA1_B02	10.52	11.73	5.34				3.86	4.91	3.53				27.56	35.16	40.6				11.6	22.77	8.65				3.75	3.88	3.09
si_HSP90AA1_B02	11.63	7.56	4.63				5.95	6.21	2.02				17.55	18.82	31.97				18.85	13.91	13.08				3.33	2.7	4.06
si_JUN_B02	14.5	5.31	13.27				4.59	3.68	3.67				38.28	18.22	48.38				12.96	19.39	8.55				3.95	10.17	2.66
si_MAPK1_B02	8.22	5.43	8.12				2.49	1.89	5.13				40.64	24.42	33.15				8.93	7.44	14.99				2.25	3.65	4.37
si_MME_B02	7.36	7.55	6.83				3.09	2.68	3.51				29.41	32.02	47.98				12.37	11.92	17.61				3.93	0.5	6.25
si_PARP1_B02	17.81	5.84	13.48				8.14	1.96	6.73				26.09	33.91	22.48				8.3	6.88	12.77				1.39	1.04	1.06
si_PGR_B02	13.03	5.8	5.4				3.63	3.42	1.88				29.42	31.63	30.29				6.76	18.2	14.34				1.05	4.59	6.73
si_PIP5K1C_B02	11.78	6.21	9.69				5.02	1.99	3.43				32.43	31.87	44.97				7.72	13.72	6.59				1.54	0.66	4.25
si_POLQ_B02	7.66	11.87	8.14				3.2	5.26	3.02				35.29	33.13	35.11				12.27	14.93	11.43				4.46	4.07	4.35
si_PRKDC_B02	10.38	9.18	7.03				3.68	3.49	3.06				33.9	36.8	35.45				11.26	7.88	9.92				0.42	2.46	1.76
si_RIPK1_B02	11.1	5.4	13.44				4.28	2.27	4.6				34.42	38.73	35.44				5.27	11.49	13.55				2.16	2.54	4.61
si_SLC6A2_B02	15.99	10.28	2.3				11.08	3.76	1.03				28.77	22.07	28.94				7.41	7.92	8.67				4.22	5.36	6.7
si_SYNJ1_B02	7.25	9.5	12.34				3.7	3.14	8.22				33.97	16.92	28.01				7.74	1.15	17.4				5.1	0.12	2.05
