# Supplementary material for: Repurposing clinically safe drugs for DNA repair pathway choice in CRISPR genome editing and synthetic lethality
Source: Nat Commun. 2025 Dec 10;16:11077. doi: 10.1038/s41467-025-67243-0 (PMC12698765; doi:10.1038/s41467-025-67243-0)
Supplement: Supplementary file 10 — Source data [file 41467_2025_67243_MOESM10_ESM.zip › 020925_Source_Data_SuppFig13.xlsx]

## Sheet: SuppFig.13b
	HDR [%]		Imperfect HDR [%]		Insertion [%]		<2bp MH del [%]		≥2bp MH del [%]
	rep.1	rep.2	rep.1	rep.2	rep.1	rep.2	rep.1	rep.2	rep.1	rep.2
AOX1 (+/+) mock	16.81	15.72	0.867508	0.754642	63.63	64.65	8.278	8.455	3.58	3.55
AOX1 KO mock	13.9	13.4	1.3291	1.65908	56.5	56.3	9.37	9.46	3.93	4.29
AOX1 (+/+) +M3814	68.456	65.036	0.980446	0.95751	1.64	1.74	3.08	3.03	3.33	3.49
AOX1 KO +M3814	29.5	34.4	1.79394	2.02179	1.73	1.96	1.15	2.24	0.58	2.86

## Sheet: SuppFig.13c
	Survival [%]
	rep.1	rep.2
AOX1 (+/+) mock	100	100
AOX1 KO mock	64.42	71.68
AOX1 (+/+) +M3814	7.711	8.284
AOX1 KO +M3814	4.412	3.724
