# Supplementary material for: Repurposing clinically safe drugs for DNA repair pathway choice in CRISPR genome editing and synthetic lethality
Source: Nat Commun. 2025 Dec 10;16:11077. doi: 10.1038/s41467-025-67243-0 (PMC12698765; doi:10.1038/s41467-025-67243-0)
Supplement: Supplementary file 10 — Source data [file 41467_2025_67243_MOESM10_ESM.zip › 020925_Source_Data_SuppFig14.xlsx]

## Sheet: SuppFig.14
HR assay bioluminescence [RU]				NHEJ assay bioluminescence [RU]				MMEJ assay bioluminescence [RU]
wt_nanoluc	AOX1_KO_nanoluc	wt_siBRCA2_nanoluc	AOX1_KO_siBRCA2_nanoluc	wt_nanoluc	AOX1_KO_nanoluc	wt_siPRKDC_nanoluc	AOX1_KO_siPRKDC_nanoluc	wt_nanoluc	AOX1_KO_nanoluc	wt_siPOLQ_nanoluc	AOX1_KO_siPOLQ_nanoluc
12684	42522.2	195	99.0629	887822	1.57073e+07	456142	3.30906e+06	14498	69456.2	8805	58641.9
12158	19161.6	422	235.864	1772862	8.63864e+06	588000	1.24693e+06	17811	79110.8	8340	34055.1
12143	33991.2	158	174.539	1074738	9.91888e+06	362496	1.35185e+06	28257	56888.9	11649	19788.1
7161	41538.9	446	-183.974	558526	6.5211e+06	208832	5.61754e+06	10996	59353.5	12160	22935.6
10749	14271.5	143	-51.8901	611165	3.43708e+06	672885	4.08895e+06	16858	71880.1	8151	33178
6758	19294.5	320	4.71728	699041	5.45368e+06	304117	2.54541e+06	15799	110295	7216	18369.1
11988	14457.6	746	-117.932	1017613	4.26746e+06	280402	1.07771e+07	13037	81147.7	11481	27450.5
6459	36250.2	667	632.116	1579400	2.40808e+07	211356	1.34673e+06	13835	42488.5	8888	18627.1
11969	22430.5	104	155.67	831141	5.51896e+06	552241	3.66011e+06	15091	99418.1	9719	29643.5
7930	9168.85	731	42.4555	646504	1.77479e+07	275093	1.56773e+06	11301	72165.2	12916	16563.2
11074	15759.8	144	278.32	983333	3.51342e+06	1060298	1.50805e+06	10761	114348	9299	9184.57
11339	39652			918195	7.29694e+06			11837	110641
7657	15494			1044225	7.67192e+06			15303	55442.8
7241	14803			775938	4.05554e+06			13067	86993.4
5585	24157.9			592191	1.90607e+07			11108	50167.3
7716	15308			675832	1.64842e+07			11471	135653
15159	37499.3			1213944	9.25681e+06			16301	56461.2
10467	24476.9			1004456	7.72415e+06			13781	111232
7204	32423.2			1443426	6.45366e+06			11091	46806.6
7024	29632.7			836189	1.09614e+07			12035	43119.9
9483	41060.5			590632	1.28601e+07			11906	70963.5
7079	54906.8			447875	1.07086e+07			9051	152294
7337	35293.4			731014	8.20932e+06			14088	58742.4
7198	20517			1364668	1.17483e+07			10329	107891
15610	28383.6			1718768	1.44366e+07			19088	70596.8
10520	48342.4			1460875	9.99981e+06			10101	88439.6
5914	47066.8			773334	8.89176e+06			14491	71065.3
8444	40715			1203269	8.12088e+06			11400	101272
8140	24636.3			1021551	5.52479e+06			14099	98501.5
12079	26337.2			688669	1.17392e+07			14299	61308.9
5139	55996.4			585810	1.05195e+07			14934	61716.2
7167	13766.6			1393219	6.80969e+06			16109	120927
7022	8557.6			1610467	5.56306e+06			12746	70046.9
11752	15520.6			1063259	3.32405e+06			10583	70719.1
6978	34788.5			1202089	3.13989e+06			6543	40757.2
3682	3640.97			927181	1.76374e+06			10361	109643
