# Supplementary material for: Repurposing clinically safe drugs for DNA repair pathway choice in CRISPR genome editing and synthetic lethality
Source: Nat Commun. 2025 Dec 10;16:11077. doi: 10.1038/s41467-025-67243-0 (PMC12698765; doi:10.1038/s41467-025-67243-0)
Supplement: Supplementary file 10 — Source data [file 41467_2025_67243_MOESM10_ESM.zip › 020925_Source_Data_SuppFig18.xlsx]

## Sheet: SuppFig.18a
	ROS generation [RU fluorescence] wild type				ROS generation [RU fluorescence] AOX1 KO
	rep.1	rep.2	rep.3	rep.4	rep.1	rep.2	rep.3	rep.4
mock	3460	3762	3909		3757	3761	3411
75µM TBHP	12530	10139	9000	8007	4912	4275	4118	3808
0,8µM H2O2	36560	36528	37239		25242	26334	23795
1,6 µM H2O2	70417	70674	69444		55084	56094	52269
3,1 µM H2O2	113560	115055	110817		83031	80683	77000
6,3 µM H2O2	136702	144000	136891		98047	96967	94049
12,5 µM H2O2	143507	153068	143766		100738	102379	94567
25 µM H2O2	132116	140112	140370		96745	99453	92021
50 µM H2O2	113883	144906	129457		94698	96582	90927

## Sheet: SuppFig.18b
	ROS generation [RU fluorescence]
	rep.1	rep.2	rep.3
wild type	1.02487	1.01969	0.955445
AOX1 KO	0.737671	0.632274	0.698547

## Sheet: SuppFig.18c
		Surviving fraction
Genotype	Concentration [µM]	rep.1	rep.2	rep.3
wild type	2	0.155	0.165	0.065
wild type	1	0.294	0.287	0.126
wild type	0.5	0.551	0.479	0.294
wild type	0.25	0.772	0.718	0.55
wild type	0.125	0.888	0.873	0.773
wild type	0.0625	0.928	0.942	0.889
wild type	0.03125	0.96	0.973	0.949
AOX1 KO	2	0.006	0.005	0.002
AOX1 KO	1	0.012	0.012	0.003
AOX1 KO	0.5	0.054	0.042	0.014
AOX1 KO	0.25	0.298	0.194	0.116
AOX1 KO	0.125	0.561	0.455	0.338
AOX1 KO	0.0625	0.768	0.668	0.628
AOX1 KO	0.03125	0.908	0.865	0.836
