# Supplementary material for: Repurposing clinically safe drugs for DNA repair pathway choice in CRISPR genome editing and synthetic lethality
Source: Nat Commun. 2025 Dec 10;16:11077. doi: 10.1038/s41467-025-67243-0 (PMC12698765; doi:10.1038/s41467-025-67243-0)
Supplement: Supplementary file 10 — Source data [file 41467_2025_67243_MOESM10_ESM.zip › 020925_Source_Data_SuppFig19.xlsx]

## Sheet: SuppFig.19
	Surviving fraction
Gefitinib	wild type			wild type + cisplatin			PRKDC KO			PRKDC KO + cisplatin
Concentration [µM]	rep.1	rep.2	rep.3	rep.1	rep.2	rep.3	rep.1	rep.2	rep.3	rep.1	rep.2	rep.3
0	0.865774	0.966892	1.16733	0.699069	0.803903	0.672079	0.56201	0.854077	0.926107	0.947876	0.957999	0.63744
1	0.890229	0.840119	0.965214	0.782231	0.71022	0.633157	0.942405	1.00529	1.05231	0.942444	0.912858	0.602383
2.5	0.684736	0.605901	0.753335	0.577252	0.497274	0.442665	0.695088	0.782868	0.790294	0.59738	0.677344	0.456447
5	0.440873	0.350201	0.402027	0.259167	0.186679	0.148024	0.189666	0.365813	0.372145	0.236605	0.254896	0.140187
10	0.121873	0.131956	0.14263	0.0553698	0.0472309	0.0352036	0.041073	0.13878	0.0927407	0.0633503	0.0763649	0.0366175
25	0.0421226	0.0418939	0.0407121	0.0226044	0.0210796	0.0144846	0.00120832	0.0391579	0.0338035	0.0331391	0.0383762	0.019421
50	0.0120638	0.010234	0.00865198	0.0109964	0.00943347	0.00819452	-0.0084061	0.0139884	0.0030843	0.0118389	0.0159426	0.0069926
Artemether	wild type			wild type + cisplatin			PRKDC KO			PRKDC KO + cisplatin
Concentration [µM]	rep.1	rep.2	rep.3	rep.1	rep.2	rep.3	rep.1	rep.2	rep.3	rep.1	rep.2	rep.3
0	1.07533	0.964129	0.960542	0.603837	0.461824	0.845602	1.02765	0.906053	0.874287	0.694284	1.02322	0.943187
0.2	1.14828	0.872933	0.824475	0.536967	0.402216	0.621562	1.07981	0.957525	0.962662	0.779305	0.834659	0.871066
0.5	0.707547	0.643577	0.648288	0.384499	0.324213	0.373601	0.794205	0.64666	0.663096	0.50607	0.516097	0.531905
1	0.452096	0.469474	0.546766	0.291469	0.264711	0.245782	0.456877	0.395725	0.498802	0.343014	0.408279	0.435998
2	0.438233	0.495319	0.557027	0.383441	0.312321	0.270738	0.721027	0.635031	0.767213	0.530749	0.507738	0.51233
5	0.320982	0.367275	0.501572	0.262587	0.263992	0.242405	0.5455	0.60163	0.661279	0.468011	0.410576	0.451872
10	0.236992	0.240507	0.353912	0.233276	0.191629	0.117455	0.355882	0.377373	0.461238	0.424319	0.285248	0.407107
Erlotinib	wild type			wild type + cisplatin			PRKDC KO			PRKDC KO + cisplatin
Concentration [µM]	rep.1	rep.2	rep.3	rep.1	rep.2	rep.3	rep.1	rep.2	rep.3	rep.1	rep.2	rep.3
0	0.875067	0.894199	1.09616	0.582595	0.426903	0.578492	0.548516	0.544778	0.731718	0.321194	0.37052	0.277989
0.2	0.994351	0.920099	1.08555	0.745077	0.623572	0.632267	1.02646	0.848778	1.12476	0.397242	0.40852	0.367965
0.5	0.968767	1.01324	1.23744	0.760271	0.496071	0.49392	0.744921	0.70487	0.989137	0.322724	0.406722	0.3482
1	0.823396	0.798162	1.26929	0.590332	0.41781	0.38055	0.605587	0.589766	0.784577	0.261505	0.284172	0.290876
2	0.69406	0.670533	0.950253	0.569072	0.371843	0.398117	0.57448	0.594703	0.825574	0.252024	0.371545	0.466238
5	0.12355	0.16067	0.254803	0.0906144	0.0404627	0.0368395	0.0799279	0.0605887	0.148987	0.0140233	0.033252	0.0509349
10	0.0462714	0.06309	0.0770801	0.0422626	0.0211897	0.0162458	0.0181719	0.0226675	0.0548469	-0.0035334	0.0098431	0.0161686
Raloxifene	wild type			wild type + cisplatin			PRKDC KO			PRKDC KO + cisplatin
Concentration [µM]	rep.1	rep.2	rep.3	rep.1	rep.2	rep.3	rep.1	rep.2	rep.3	rep.1	rep.2	rep.3
0	1.06088	0.988425	1.02746	0.897299	0.675287	0.631588	0.572554	0.679716	0.58355	0.20953	0.339088	0.301931
1	1.02014	1.03279	0.947063	0.796901	0.662424	0.587542	0.967317	0.898263	1.13442	0.277159	0.290583	0.393822
2.5	0.818241	0.75186	0.687517	0.641668	0.478208	0.460298	0.654786	0.655191	0.587368	0.215125	0.360447	0.378656
5	0.604121	0.452592	0.412473	0.423286	0.31123	0.291729	0.357034	0.289774	0.30932	0.136693	0.17422	0.240864
10	0.323422	0.225522	0.185826	0.17254	0.129499	0.0979184	0.143167	0.0906681	0.174941	0.051505	0.0680253	0.0906153
25	0.0247266	0.0116891	0.00926549	0.00305121	0.00559907	-0.0028524	-0.024411	-0.0104417	-0.0109344	-0.0161244	-0.0142419	-0.0068527
50	0.0311149	0.0192953	0.0213585	0.00568607	0.00512678	0.00639449	-0.0142243	0.0005542	0.00484701	-0.0024191	-0.0024895	0.00548038
