# Supplementary material for: Repurposing clinically safe drugs for DNA repair pathway choice in CRISPR genome editing and synthetic lethality
Source: Nat Commun. 2025 Dec 10;16:11077. doi: 10.1038/s41467-025-67243-0 (PMC12698765; doi:10.1038/s41467-025-67243-0)
Supplement: Supplementary file 10 — Source data [file 41467_2025_67243_MOESM10_ESM.zip › 020925_Source_Data_SuppFig3.xlsx]

## Sheet: SuppFig.3 Olaparib
	HDR [RU]		NHEJ [RU]		MMEJ [RU]		Survival [RU]
ID	rep.1	rep.2	rep.1	rep.2	rep.1	rep.2	rep.1	rep.2
04_Olaparib_1000nM	1.34	1.35	0.64	0.75	0.83	0.58	0.17	0.27
04_A4154_2000nM	1.04	1.02	0.61	0.61	0.62	0.6	0.1	0.11
04_A4154_200nM	1.41	1.16	0.84	0.78	0.95	0.85	0.39	0.4
04_A4154_5000nM	0.41	0.45	0.49	0.54	0.83	0.67	0.03	0.02
04_A4154_500nM	1.29	1.07	0.75	0.81	0.7	0.58	0.33	0.44

## Sheet: SuppFig.3 Rucaparib
	HDR [RU]		NHEJ [RU]		MMEJ [RU]		Survival [RU]
ID	rep.1	rep.2	rep.1	rep.2	rep.1	rep.2	rep.1	rep.2
25_Rucaparib_100nM	1.36	1.26	0.85	0.9	0.87	0.99	0.55	0.53
25_A8893_200nM	1.44	1.2	0.82	0.88	0.76	0.98	0.51	0.46
25_A8893_20nM	1.16	1.11	0.96	0.94	1.03	1.05	0.79	0.79
25_A8893_500nM	1.28	1.23	0.75	0.83	0.97	0.86	0.32	0.26
25_A8893_50nM	1.3	1.31	0.93	0.92	0.75	1.03	0.65	0.83

## Sheet: SuppFig.3 Artemether
	HDR [RU]		NHEJ [RU]		MMEJ [RU]		Survival [RU]
ID	rep.1	rep.2	rep.1	rep.2	rep.1	rep.2	rep.1	rep.2
03_Artemether_1000nM	1.13	1.12	0.95	0.97	0.78	0.83	0.97	0.32
03_A4014_2000nM	1.17	1.01	0.98	1.02	0.81	1	1.07	1.1
03_A4014_200nM	1.09	1.04	0.99	0.97	0.95	0.76	0.97	0.92
03_A4014_5000nM	1.28	1.07	0.99	1.04	0.96	0.93	0.96	1.1
03_A4014_500nM	1.12	1.14	0.96	0.99	0.99	0.88	1.18	1.27

## Sheet: SuppFig.3 Bromfenac
	HDR [RU]		NHEJ [RU]		MMEJ [RU]		Survival [RU]
ID	rep.1	rep.2	rep.1	rep.2	rep.1	rep.2	rep.1	rep.2
11_Bromfenac sodium_1000nM	1.15	1.07	1	0.97	0.74	0.88	1.08	0.89
11_B1684_2000nM	1.03	1.06	1	1.03	0.91	0.87	0.94	1.15
11_B1684_200nM	1.13	1.04	0.97	1	0.95	0.78	1.08	1.04
11_B1684_5000nM	1.14	1.07	0.94	1.01	0.91	1.04	1.02	1.15
11_B1684_500nM	1.04	1.14	0.98	0.93	0.89	1	1.17	1.23

## Sheet: SuppFig.3 Resorcinol
	HDR [RU]		NHEJ [RU]		MMEJ [RU]		Survival [RU]
ID	rep.1	rep.2	rep.1	rep.2	rep.1	rep.2	rep.1	rep.2
21_resorcinol_1000nM	1.0884	1.125	0.969	1.0302	0.8559	0.7918	0.9978	0.9129
21_C6136_2000nM	1.0897	1.06	0.9753	1.0217	1.0268	0.8415	1.0457	1.0047
21_C6136_200nM	1.123	1.0209	0.9713	1.0055	0.983	0.8485	1.175	1.1175
21_C6136_5000nM	1.1151	1.012	0.9596	1.0208	0.8089	1.0359	1.1111	1.1281
21_C6136_500nM	1.0508	1.1051	0.994	0.996	0.9223	0.8463	1.0278	1.3124

## Sheet: SuppFig.3 DL-methionine
	HDR [RU]		NHEJ [RU]		MMEJ [RU]		Survival [RU]
ID	rep.1	rep.2	rep.1	rep.2	rep.1	rep.2	rep.1	rep.2
28_dl-methionine_100nM	0.9078	0.9791	1.0428	1.0365	0.7889	0.815	0.9522	0.8307
28_C7083_200nM	0.9683	0.9062	1.0171	1.0332	0.9703	0.7833	0.9432	0.971
28_C7083_20nM	1.0049	0.9968	1.0261	0.9901	0.8634	0.9607	0.9332	1.0143
28_C7083_500nM	0.9253	0.9096	1.0114	1.0338	0.8829	0.942	0.9739	0.7484
28_C7083_50nM	0.9168	0.9463	1.0399	1.0369	0.9117	0.936	0.9036	1.0399

## Sheet: SuppFig.3 Cytarabine
	HDR [RU]		NHEJ [RU]		MMEJ [RU]		Survival [RU]
ID	rep.1	rep.2	rep.1	rep.2	rep.1	rep.2	rep.1	rep.2
08_cytarabine_100nM	0.61	0.64	1.03	1.03	1.12	1.09	0.6	0.74
08_B1100_200nM	0.73	0.58	0.98	1.04	0.99	1.17	0.46	0.48
08_B1100_500nM	0.62	0.48	1.01	1.07	1.17	0.91	0.16	0.16
08_B1100_20nM	0.66	0.76	1.04	1	0.82	1	0.89	1.13
08_B1100_50nM	0.63	0.77	1.07	1.03	0.86	0.93	0.92	1.02

## Sheet: SuppFig.3 Dronedarone
	HDR [RU]		NHEJ [RU]		MMEJ [RU]		Survival [RU]
ID	rep.1	rep.2	rep.1	rep.2	rep.1	rep.2	rep.1	rep.2
13_dronedarone_1000nM	0.77	0.7	1.02	1	1.02	0.77	0.97	0.43
13_B1935_2000nM	0.56	0.46	1.02	0.89	1.04	0.81	0.76	0.29
13_B1935_200nM	0.96	1.03	0.99	0.98	1	0.88	1.18	1.13
13_B1935_5000nM	0.55	0.56	1	1.12	0.94	1.42	0.18	0.34
13_B1935_500nM	0.85	0.81	1	0.98	0.95	0.93	1.04	0.98

## Sheet: SuppFig.3 Ouabain
	HDR [RU]		NHEJ [RU]		MMEJ [RU]		Survival [RU]
ID	rep.1	rep.2	rep.1	rep.2	rep.1	rep.2	rep.1	rep.2
17_Ouabain_10000nM	0.05	0.11	0.34	0.53	2.27	2.88	0.05	0.06
17_B3436_20000nM	0.06	0.08	0.33	0.46	2.03	2.6	0.07	0.07
17_B3436_2000nM	0.05	0.08	0.5	0.54	2.76	3.37	0.05	0.06
17_B3436_50000nM	0.05		0.47		2.68		0.09
17_B3436_5000nM	0.05	0.09	0.46	0.61	2.02	3.62	0.08	0.08

## Sheet: SuppFig.3 Duloxetine
	HDR [RU]		NHEJ [RU]		MMEJ [RU]		Survival [RU]
ID	rep.1	rep.2	rep.1	rep.2	rep.1	rep.2	rep.1	rep.2
07_Duloxetine_10000nM	1.02	1.02	0.98	1.01	1.32	1.39	0.93	1.43
07_A8421_20000nM	0.84	0.92	1.02	1.03	1.84	1.89	0.87	0.72
07_A8421_2000nM	0.93	1.11	0.95	0.91	0.91	1.26	0.93	0.91
07_A8421_50000nM	0.08	0.58	0.2	0.83	0.84	1.99	0	0.03
07_A8421_5000nM	1.12	1.16	0.99	0.98	1.19	1.1	1.15	1.33

[truncated: 12 more sheets: SuppFig.3 Loperamide, SuppFig.3 Labetalol, SuppFig.3 Dantrolene, SuppFig.3 Hodostin, SuppFig.3 isosorbide monon., SuppFig.3 Myristic acid, SuppFig.3 Levosulpiride, SuppFig.3 Cyproterone, SuppFig.3 Raltitrexed, SuppFig.3 Ispinesib, SuppFig.3 Sparteine, SuppFig.3 Megestrol]
