# Supplementary material for: Repurposing clinically safe drugs for DNA repair pathway choice in CRISPR genome editing and synthetic lethality
Source: Nat Commun. 2025 Dec 10;16:11077. doi: 10.1038/s41467-025-67243-0 (PMC12698765; doi:10.1038/s41467-025-67243-0)
Supplement: Supplementary file 10 — Source data [file 41467_2025_67243_MOESM10_ESM.zip › 020925_Source_Data_SuppFig4.xlsx]

## Sheet: SuppFig.4a
amplicon position	Sequencing reads with insertions [%]	Sequencing reads with deletions [%]	Sequencing reads with insertions [%]	Sequencing reads with deletions [%]	Sequencing reads with insertions [%]	Sequencing reads with deletions [%]
bp	mock mean	mock mean	duloxetine mean	duloxetine mean	ouabain mean	ouabain mean
1	0	0.32157	0.00082	0.34255	0.00896	0.17469
2	0.00327	0.02549	0.03376	0.03211	0.215	0.04479
3	0.00196	0.12484	0.00247	0.13587	0	0.11646
4	0.00719	0.07124	0.00659	0.07823	0	0.05823
5	0	0.16993	0.00082	0.1861	0.00448	0.16573
6	0.00327	0.02941	0.00329	0.02059	0	0.04031
7	0.00588	0.06405	0.03458	0.05188	0.04031	0.05823
8	0.00719	0.03529	0.00412	0.03129	0	0.21052
9	0.00065	0.07778	0.00165	0.07576	0	0.26875
10	0.00915	0.0183	0.00988	0.01482	0	0.21052
11	0.00327	0.0281	0.00329	0.02964	0.00448	0.215
12	0.00196	0.05229	0.00247	0.04941	0	0.24188
13	0.00392	0.04314	0.00741	0.02717	0.00896	0.05375
14	0.00131	0.03725	0.00659	0.04611	0	0.06719
15	0.00065	0.03007	0.00247	0.03047	0.00448	0.04031
16	0.00065	0.01503	0.00082	0.02223	0	0.03135
17	0.00065	0.02288	0.00329	0.042	0	0.06271
18	0.00131	0.0085	0.00247	0.00576	0.1926	0.01344
19	0.00261	0.00654	0.00082	0.00823	0.00448	0.00896
20	0.02026	0.02484	0.02553	0.02223	0.03135	0.01792
21	0.0098	0.0268	0.01565	0.04529	0.00896	0.11198
22	0.00261	0.03333	0.00988	0.05435	0	0.1299
23	0.00261	0.0817	0.00823	0.09716	0.00448	0.20604
24	0.00915	0.06667	0.01317	0.08975	0.00896	0.18813
25	0.0098	0.0719	0.01317	0.10458	0.02688	0.18813
26	0.01569	0.05948	0.01317	0.07329	0.05823	0.11198
27	0.01046	0.06471	0.0107	0.07329	0.01792	0.28219
28	0.01373	0.06275	0.02059	0.07329	0.02688	0.11646
29	0.02876	0.07582	0.02964	0.08811	0.0224	0.13438
30	0.01699	0.07255	0.02306	0.08811	0.02688	0.14333
31	0.00719	0.06209	0.00741	0.08234	0.03135	0.13885
32	0.01307	0.07974	0.01976	0.14328	0.0224	0.215
33	0.01046	0.06078	0.00988	0.11116	0.02688	0.35833
34	0.01111	0.05882	0.01235	0.10293	0.00896	0.37177
35	0.02484	0.04444	0.03788	0.07246	0.04479	0.35385
36	0.01634	0.03725	0.02635	0.04364	0.02688	0.24635
37	0.0549	0.05686	0.06423	0.042	0.07615	0.08063
38	0.01961	0.06209	0.04858	0.04776	0.08063	0.06271
39	0.01503	0.03856	0.03211	0.03458	0.01792	0.05823
40	0.00784	0.07386	0.01235	0.0667	0.01344	0.08063
41	0.00654	0.07386	0.01647	0.09305	0.0224	0.14333
42	0.01307	0.04706	0.01976	0.05105	0.00896	0.3001
43	0.01373	0.05229	0.028	0.06258	0.02688	0.27323
44	0.01438	0.05229	0.02306	0.05188	0.01344	0.08958
45	0.02222	0.04444	0.01976	0.05929	0.03135	0.08958
46	0.02288	0.05425	0.04447	0.07082	0.03583	0.07167
47	0.01242	0.05163	0.00741	0.07411	0.0224	0.07615
48	0.01438	0.06275	0.00906	0.08481	0.03135	0.09406
49	0.0281	0.07647	0.03047	0.0914	0.07615	0.1075
50	0.00915	0.08627	0.0247	0.10375	0.03135	0.11646
51	0.00392	0.0817	0.00494	0.09634	0	0.11646
52	0.01569	0.08889	0.014	0.10622	0.00896	0.14333
53	0.00588	0.07843	0.00823	0.08893	0.01344	0.1075
54	0.00915	0.1098	0.01565	0.10375	0.21948	0.11198
55	0.01307	0.08105	0.01235	0.08317	0.03135	0.10302
56	0.01634	0.0732	0.00988	0.09469	0.02688	0.11646
57	0.02484	0.06209	0.03047	0.08399	0.03583	0.09854
58	0.01307	0.08039	0.0107	0.10211	0.02688	0.09854
59	0.02157	0.0915	0.02388	0.11363	0	0.11198
60	0.02876	0.0915	0.02141	0.12187	0.03583	0.14781
61	0.01307	0.09085	0.01976	0.10458	0.03583	0.1299
62	0.02092	0.07059	0.02553	0.07823	0.04479	0.08958
63	0.01699	0.08301	0.01729	0.09716	0.04479	0.1299
64	0.00915	0.09085	0.01235	0.09881	0.01344	0.11646
65	0.01307	0.08758	0.01482	0.10211	0.0224	0.28667
66	0.02092	0.08889	0.02882	0.12681	0.14333	0.15229
67	0.00196	0.09935	0.00494	0.13175	0.02688	0.12094
68	0.00784	0.07386	0.01153	0.09305	0.01792	0.0851
69	0.01046	0.0719	0.01565	0.09305	0.01792	0.08063
70	0.04641	0.08693	0.05517	0.21739	0.06719	0.13438
71	0.0085	0.04706	0.01894	0.18939	0.07615	0.1075
72	0.00131	0.02418	0.00165	0.16469	0	0.16125
73	0.00065	0.01373	0.00165	0.15316	0.05375	0.07167
74	0.00065	0.01438	0.00247	0.14904	0	0.07167
75	0	0.02549	0.00082	0.1721	0	0.0851
76	0.00196	0.02549	0	0.1688	0	0.0851
77	0	0.0268	0	0.1688	0.07615	0.0851
78	0	0.04706	0.00082	0.20833	0	0.11198
79	0.00065	0.05163	0	0.20998	0.00896	0.11646
80	0	0.05098	0.00165	0.20833	0.01792	0.11646
81	0	0.07124	0.00165	0.21821	0.04031	0.13885
82	0	0.08366	0.00165	0.21162	0	0.12094
83	0	0.08366	0	0.21162	0	0.12094
84	0	0.08562	0.00165	0.30302	0	0.12094
85	0	0.08431	0.00082	0.30385	0	0.11646
86	0.00065	0.08497	0.00082	0.30138	0	0.12542
87	0	0.08562	0	0.30467	0.00896	0.17469
88	0	0.0902	0	0.34502	0	0.18813
89	0	0.08758	0	0.33349	0	0.17469
90	0	0.08889	0	0.33431	0	0.17469
91	0	0.08954	0.00082	0.33431	0	0.17469
92	0	0.09085	0	0.33761	0.00448	0.22396
93	0	0.10392	0.00165	0.36066	0	0.22844
94	0.00131	0.14052	0.00082	0.35984	0	0.22844
95	0	0.21569	0	0.43148	0.00448	0.30458
96	0.00196	0.22353	0	0.43313	0	0.31354
97	0.00131	0.2183	0.00165	0.42489	0.00896	0.30906
98	0.00065	0.24248	0.00082	0.4323	0	0.33594
99	0.00065	0.24248	0	0.45206	0.00448	0.34042
100	0.00196	0.24248	0	0.43313	0	0.3449
101	0	0.26275	0	0.43395	0.00896	0.35385
102	0.00327	0.27124	0	0.4883	0	0.43
103	0.01111	0.38497	0.00659	0.59205	0	0.46135
104	0.00131	0.4902	0	0.62828	0	0.46135
105	0	0.50588	0.00082	0.63898	0	0.47031
106	0.00261	0.52484	0.00082	0.65381	0.00896	0.50167
107	0.00131	0.55359	0.00165	0.80532	0	0.58229
108	0.00196	1.27059	0.00082	1.84531	0	0.79281
109	0.00131	1.42026	0.00412	2.05117	0.00448	0.9451
110	0.00196	1.43791	0.00412	2.07834	0	0.97646
111	0.00131	1.54771	0.00247	2.20268	0.00448	1.01677
112	0	1.81046	0.00082	2.45053	0	1.2049
113	0.00131	2.13072	0.00247	2.76097	0.00448	1.31688
114	0.00458	2.32222	0.00494	3.0747	0.01344	1.43333
115	0.00131	2.91111	0.00165	3.50041	0	1.71552
116	0.0085	3.15556	0.00082	4.04388	0.00896	1.86333
117	0.00196	3.29739	0.00165	4.47453	0.00448	2.03354
118	0.01176	4.11438	0.01153	5.62157	0	3.16677
119	0.00915	4.8549	0.01812	6.68545	0.04031	4.38958
120	0.06536	6.45621	0.06258	10.3283	0.04479	9.41969
121	0.03856	6.92288	0.06752	11.3675	0.05823	10.2752
122	0.52222	8.12614	0.58793	13.7348	0.32698	12.6805
123	41.085	8.73595	48.277	14.7304	18.1854	13.2538
124	0.19935	6.96797	0.20668	9.64816	0.17021	7.40854
125	0.02418	4.23856	0.07493	5.45359	0.00896	2.18583
126	0.01242	3.94837	0.04529	5.13081	0.00896	1.935
127	0.0451	3.13725	0.02553	4.05623	0.00896	1.70656
128	0.01242	2.83725	0.0107	3.44936	0	1.52292
129	0.00588	2.69739	0.00247	3.21715	0.00896	1.46917
130	0.00458	2.53399	0.01317	3.0327	0	1.41542
131	0.00588	2.32288	0.01812	2.62922	0	1.24073
132	0.00392	1.56209	0.00329	2.07505	0.00896	0.90927
133	0.00196	1.46275	0.00082	2.00917	0	0.89583
134	0.00065	1.22745	0.01153	1.62051	0	0.70323
135	0.00196	0.95229	0.00082	1.50359	0	0.6674
136	0.00131	0.86471	0.00741	1.18492	0.00448	0.58229
137	0.00261	0.69935	0	0.75509	0	0.46135
138	0.00131	0.5098	0.00247	0.46195	0	0.43448
139	0	0.48431	0	0.44054	0	0.43448
140	0.00261	0.4085	0.00165	0.36066	0	0.37177
141	0.00196	0.21176	0.00082	0.24621	0	0.36729
142	0	0.19608	0.00165	0.23633	0	0.35833
143	0	0.12353	0	0.21492	0	0.3449
144	0.00196	0.11765	0.00082	0.21327	0	0.31802
145	0	0.10719	0.00247	0.16798	0.00448	0.31802
146	0.00131	0.10654	0.00906	0.16386	0.00896	0.30906
147	0.00523	0.06405	0.00906	0.10952	0.02688	0.27771
148	0.00261	0.06536	0.00659	0.11034	0	0.26875
149	0.02549	0.06601	0.02553	0.11116	0.04031	0.27771
150	0.01307	0.06732	0.01647	0.11363	0.01344	0.27323
151	0.01046	0.06993	0.01235	0.1194	0.01792	0.29563
152	0.01242	0.1183	0.01153	0.18527	0.01792	0.38521
153	0.02549	0.0915	0.02717	0.1301	0.03135	0.28219
154	0.01699	0.08497	0.01729	0.10952	0.03135	0.23292
155	0.02614	0.08039	0.02388	0.09964	0.06719	0.21948
156	0.01307	0.17451	0.01153	0.19845	0.00896	0.33146
157	0.01438	0.14052	0.00823	0.16798	0.0224	0.30906
158	0.02288	0.13791	0.03788	0.1688	0.04479	0.30458
159	0.0098	0.13791	0.01647	0.17457	0.02688	0.29563
160	0.02745	0.14052	0.02553	0.17951	0.03135	0.25979
161	0.04771	0.10261	0.03294	0.13504	0.05823	0.17469
162	0.04379	0.10327	0.05352	0.13422	0.0851	0.14781
163	0.08627	0.12418	0.10128	0.14986	0.21948	0.1075
164	0.02222	0.10261	0.01894	0.14575	0.04031	0.09854
165	0.02876	0.08366	0.02882	0.11281	0.04479	0.06719
166	0.04379	0.15098	0.04776	0.19104	0.09406	0.20604
167	0.0183	0.25556	0.02059	0.24703	0.02688	0.35385
168	0.02941	0.16601	0.03047	0.1828	0.05823	0.25083
169	0.02222	0.13464	0.02141	0.13751	0.03135	0.2374
170	0.08758	0.1634	0.12763	0.18198	0.17469	0.25531
171	0.0451	0.2183	0.04282	0.21574	0.08063	0.2374
172	0.0634	0.16993	0.06917	0.1721	0.0851	0.21948
173	0.04575	0.15163	0.06176	0.15316	0.06719	0.17021
174	0.06863	0.27647	0.08811	0.29067	0.08958	0.37625
175	0.02092	0.43072	0.02306	0.4743	0.03583	0.61813
176	0.03137	0.33268	0.04694	0.36807	0.03583	0.47927
177	0.02157	0.29935	0.02553	0.32032	0.04479	0.46583
178	0.01569	0.28301	0.03623	0.28902	0.05375	0.39865
179	0.06471	0.24706	0.07658	0.25032	0.10302	0.28219
180	0.09542	0.32418	0.1194	0.34337	0.1926	0.37177
181	0.05556	0.24444	0.0634	0.23468	0.0851	0.24635
182	0.01503	0.18431	0.02059	0.1688	0.04031	0.21948
183	0.08366	0.19477	0.08811	0.20421	0.15677	0.19708
184	0.04771	0.17582	0.05435	0.16633	0.08063	0.215
185	0.09542	0.19477	0.10046	0.20174	0.13438	0.24188
186	0.03791	0.19673	0.05599	0.18033	0.0851	0.25083
187	0.02941	0.20392	0.03541	0.18692	0.06271	0.2374
188	0.06797	0.17255	0.07576	0.15645	0.08958	0.17917
189	0.03791	0.26275	0.03788	0.25856	0.04927	0.38073
190	0.03464	0.19739	0.04611	0.19104	0.0851	0.21948
191	0.01111	0.33725	0.02635	0.32032	0.0224	0.41208
192	0.01961	0.25556	0.03129	0.26267	0.01344	0.31354
193	0.02484	1.3085	0.03047	1.48135	0.04479	1.00333
194	0.01307	0.26863	0.01317	0.27091	0.0224	0.3225
195	0.00719	0.22941	0.01153	0.22315	0.00896	0.26875
196	0.0098	0.21503	0.00988	0.19927	0.01344	0.25531
197	0.01307	0.19542	0.00906	0.17539	0.00448	0.21948
198	0.01438	0.16928	0.01317	0.15892	0.01792	0.18813
199	0.02876	0.13137	0.02717	0.11446	0.03135	0.12094
200	0.02941	0.12288	0.03047	0.10375	0.06271	0.09854
201	0.00458	0.02092	0.00247	0.01235	0	0.04031
202	0.00261	0.02549	0.00165	0.01482	0	0.04479
203	0.00458	0.01438	0.00082	0.00412	0.00448	0.01792
204	0.01176	0.02222	0.0107	0.01647	0.00896	0.02688
205	0.00261	0.08627	0.00412	0.08811	0.00448	0.05823
206	0.00065	0.01242	0.00165	0.00988	0	0.0224
207	0	0.01111	0.00165	0.00741	0	0.01792
208	0.00065	0.01373	0.00329	0.00659	0	0.01792
209	0.00458	0.02745	0.00494	0.00988	0	0.01792
210	0.00654	0.04706	0.00988	0.06423	0.00896	0.01344
211	0.00458	0.01307	0.00906	0.0107	0.00896	0.00448
212	0.00654	0.03268	0.00576	0.02882	0.00896	0.01344
213	0.00327	0.03529	0.00823	0.03294	0.00448	0.03135
214	0.00131	0.04118	0.00659	0.0527	0.00896	0.03583
215	0.00131	0.06078	0.00082	0.07905	0.00448	0.04031
216	0.00523	0.01307	0.00412	0.01317	0.00448	0.02688
217	0.00131	0.07124	0.00165	0.0634	0.0224	0.04031
218	0	0.01373	0	0.01317	0	0.02688
219	0	0.0183	0	0.014	0	0.03135
220	0.06013	0.12549	0.08893	0.1581	0.25979	0.1075

## Sheet: SuppFig.4b
amplicon position	Sequencing reads with insertions [%]	Sequencing reads with deletions [%]	Sequencing reads with insertions [%]	Sequencing reads with deletions [%]	Sequencing reads with insertions [%]	Sequencing reads with deletions [%]
bp	mock mean	mock mean	duloxetine mean	duloxetine mean	ouabain mean	ouabain mean
1	0	0.08612	0	0.14314	0	0.01578
2	0	0.01435	0.00462	0.06968	0	0
3	0.00144	0.01435	0.0042	0.05247	0	0
4	0.00718	0.02297	0.00504	0.01847	0	0
5	0.00144	0.0244	0.01427	0.06674	0	0
6	0.00431	0.01866	0.00168	0.06297	0.00316	0.00631
7	0	0.02727	0.00714	0.01133	0	0.01578
8	0.00431	0.00718	0.00714	0.02225	0.00631	0
9	0	0.03875	0.00252	0.02771	0	0.01263
10	0	0.00718	0.00294	0.02645	0	0
11	0	0.00574	0.00336	0.03988	0.00316	0
12	0.00431	0.01005	0.0042	0.02896	0	0.00631
13	0.01148	0.00574	0.00504	0.01511	0.00316	0
14	0	0.02727	0.00042	0.03568	0	0.01263
15	0	0	0.00042	0.12803	0	0
16	0	0	0.00084	0.00965	0	0
17	0	0.00861	0.00168	0.15154	0	0.01578
18	0	0	0.00504	0.00882	0	0
19	0	0	0.0042	0.01133	0	0.00316
20	0.01722	0.01866	0.02896	0.01301	0.04419	0.09154
21	0.4019	0.06459	0.00294	0.02057	1.16477	0.13573
22	0.00431	0.14066	0.05961	0.02393	0.01263	0.42298
23	0.10047	0.09043	0.02435	0.01343	0.28093	0.07576
24	0.00574	0.40908	0.01175	0.0084	0.01894	0.94381
25	0.00861	0.14497	0.01637	0.02057	0.01578	0.13573
26	0.03014	0.29425	0.01175	0.04659	0.13889	0.32197
27	0.01435	0.39759	0.01217	0.04995	0.07576	0.56187
28	0.01292	0.41482	0.0084	0.06087	0.04419	0.37247
29	0.00144	0.43922	0.01427	0.06632	0.01894	0.42929
30	0.00861	0.61864	0.01133	0.05751	0.05051	0.53977
31	0.01148	1.86452	0.00924	0.07346	0.04104	2.99242
32	0.00718	2.15734	0.00672	0.10326	0.0221	3.18497
33	0.00861	2.13868	0.01007	0.11292	0.0221	2.87247
34	0.01148	1.94634	0.01469	0.11124	0.02841	1.9697
35	0.21674	1.82433	0.00798	0.06926	0.63447	1.19634
36	0.32008	1.7985	0.0084	0.04576	0.8649	1.08902
37	0.04019	1.95926	0.00924	0.04869	0.06313	1.24053
38	0.37032	2.32097	0.01931	0.05121	0.52715	1.27841
39	12.4072	3.72761	0.00672	0.03904	3.06503	2.90404
40	0.39472	4.807	0.01049	0.02645	0.65657	4.18561
41	0.18373	4.87877	0.01385	0.03148	0.45139	4.9779
42	0.50812	3.43767	0.01427	0.05835	1.28472	3.70896
43	0.0445	2.90229	0.01385	0.05541	0.14205	2.84407
44	0.03014	2.78028	0.01553	0.06087	0.11048	3.40593
45	0.15215	2.27073	0.01805	0.06548	0.42614	2.97664
46	0.03732	1.83008	0.01973	0.08437	0.1673	2.05808
47	0.03014	1.2057	0.01091	0.06003	0.09785	0.89331
48	0.3043	0.97891	0.0063	0.08605	0.79545	0.56187
49	0.27128	0.83394	0.01469	0.09739	0.89962	0.6976
50	0.16794	0.75787	0.02477	0.08647	0.28093	0.77967
51	0.15789	0.66026	0.02477	0.09235	0.47033	0.8649
52	0.01148	1.00618	0.01637	0.0764	0.04104	2.02967
53	0.02871	0.60285	0.01049	0.08144	0.07576	1.09848
54	0.01579	0.47797	0.00924	0.08312	0.07891	0.8649
55	0.04306	0.38467	0.02687	0.06968	0.11048	0.46717
56	0.02009	0.26554	0.04366	0.05793	0.06313	0.16414
57	0.01292	0.25549	0.00924	0.06213	0.03472	0.20202
58	0.03014	0.21674	0.00965	0.05709	0.10417	0.22727
59	0.02871	0.20382	0.0084	0.05751	0.13889	0.2178
60	0.02871	0.18516	0.01805	0.05289	0.18939	0.2399
61	0.02297	0.15358	0.01427	0.04785	0.07891	0.26199
62	0.0488	0.33874	0.00924	0.04324	0.15467	0.9154
63	0.05454	0.4464	0.04701	0.04324	0.17677	0.89015
64	0.10765	0.26554	0.01847	0.04827	0.29672	0.53662
65	0.05167	0.18803	0.00672	0.03484	0.19255	0.36301
66	0.16507	0.18229	0.01847	0.04198	0.35669	0.39773
67	0.29568	0.15071	0.00714	0.03694	0.73232	0.36932
68	0.0244	0.13205	0.0084	0.04072	0.11364	0.27146
69	0.03014	0.14928	0.00882	0.04701	0.0947	0.30619
70	0.06459	0.14066	0.01133	0.04827	0.33775	0.30619
71	0.07033	0.10478	0.00294	0.04534	0.14205	0.24621
72	0.01722	0.09473	0.01175	0.04743	0.05682	0.1673
73	0.05454	0.0933	0.0042	0.04701	0.1673	0.1673
74	0.05885	0.08756	0.01469	0.03904	0.18939	0.17361
75	0.10478	0.09043	0.02099	0.04576	0.32828	0.19571
76	0.0488	0.11913	0.00504	0.03988	0.14205	0.32197
77	0.01148	0.15645	0.01511	0.03694	0.02841	0.45455
78	0.15645	0.1909	0.00714	0.03358	0.46402	0.57134
79	0.05167	0.25406	0.02477	0.04953	0.1452	0.6976
80	0.01292	0.22966	0.01847	0.06171	0.05051	0.56187
81	0.06172	0.20813	0.00462	0.03946	0.23043	0.53346
82	0.10622	0.46505	0.0084	0.03988	0.3125	1.09217
83	0.05885	0.22966	0.01847	0.06003	0.21149	0.51768
84	0.05598	0.16219	0.00756	0.02687	0.10101	0.4072
85	0.25836	0.24257	0.0084	0.03064	0.5303	0.5524
86	0.06603	0.42199	0.00546	0.03442	0.39457	0.82386
87	0.03445	0.36889	0.00588	0.0361	0.11048	0.61869
88	0.10909	0.31147	0.00336	0.03148	0.24937	0.41035
89	0.06603	0.12631	0.00756	0.03988	0.23043	0.3125
90	0.08469	0.11196	0.00126	0.0319	0.17045	0.33144
91	0.0689	0.16507	0.00504	0.02645	0.06629	0.41035
92	0.12775	0.10909	0.0042	0.02812	0.22096	0.28093
93	0.11483	0.12631	0.0042	0.03652	0.24306	0.35669
94	0.07033	0.15215	0.00546	0.0361	0.12942	0.58396
95	0.06459	0.10909	0.00126	0.03106	0.15783	0.46086
96	0.04163	0.2153	0.00882	0.05037	0.0726	0.83018
97	0.03014	0.08038	0.00084	0.02645	0.07891	0.24621
98	0.13349	0.11196	0.00168	0.02561	0.39457	0.35985
99	0.03445	0.08038	0.00042	0.02519	0.08523	0.25884
100	0.16507	0.07751	0.00378	0.03232	0.39773	0.19886
101	0.01005	0.11339	0.00252	0.02854	0.01578	0.36616
102	0.01292	0.13779	0.00294	0.02351	0.04419	0.44192
103	0.01866	0.15358	0.00126	0.02561	0.03157	0.5303
104	0.01579	0.15502	0.00378	0.02309	0.04419	0.60606
105	0.0244	0.17511	0.00042	0.01973	0.0726	0.60922
106	0.02009	0.12344	0.00126	0.01973	0.05051	0.42298
107	0.03875	0.08469	0.00042	0.02141	0.02841	0.21465
108	0.01722	0.04306	0.00126	0.01973	0.02525	0.10417
109	0.01435	0.18229	0.00042	0.02057	0.07891	0.52715
110	0.01148	0.06746	0.00084	0.02057	0.02841	0.17992
111	0.00861	0.08038	0.00042	0.00714	0.01263	0.24621
112	0.00861	0.06459	0	0.00294	0.01263	0.20833
113	0.0244	0.06316	0	0.0042	0.08207	0.17045
114	0.01292	0.02584	0.00084	0.00378	0.08838	0.0726
115	0.00718	0.02871	0	0.00336	0.03788	0.02525
116	0.04593	0.00861	0.00084	0.0042	0.15783	0.00947
117	0.03875	0.01579	0.00126	0.0042	0.12626	0.01578
118	0.00431	0.02727	0.00126	0.00294	0.0221	0.03788
119	0.01148	0.03301	0.00042	0.00294	0.0221	0.06313
120	0.01722	0.02297	0.00042	0.00252	0.0221	0.04104
121	0.03301	0.01722	0	0.0021	0.05997	0.03472
122	0.01866	0.02727	0.00042	0.00462	0.03472	0.06313
123	0.01148	0.01435	0	0.00462	0.02841	0.00947
124	0	0.00287	0.00126	0.00294	0.00631	0
125	0.00574	0	0	0.00462	0.00947	0
126	0.00574	0.00431	0	0.00504	0.00631	0.00631
127	0.14641	0	0.00084	0.00672	0.06944	0
128	0	0.70476	0	0.00378	0	0.46402
129	0	0.01579	0	0.0042	0.00316	0.0221
130	0.00144	0	0	0.0063	0.00316	0
131	0	0	0	0.00546	0.00316	0
132	0.00144	0	0.00126	0.00672	0	0
133	0.00287	0	0	0.08605	0.00316	0
134	0	0	0.00042	0.08899	0	0
135	0.00144	0	0	0.08857	0.00316	0
136	0.00574	0	0.00084	0.09067	0.00316	0
137	0	0	0.00042	0.12131	0	0
138	0	0	0	0.12173	0.00316	0
139	0	0	0	0.1209	0	0
140	0	0.00144	0.00084	0.12131	0	0
141	0.00144	0.00144	0	0.19561	0	0
142	0.00144	0.00144	0	0.19561	0	0.00316
143	0	0.00718	0.00042	0.20233	0	0.00316
144	0.00144	0.00431	0.00042	0.20191	0	0
145	0	0.00287	0	0.20485	0.00316	0
146	0.00287	0.00287	0.00126	0.2292	0.00316	0.00316
147	0.00287	0.01005	0.00294	0.64519	0.00316	0.00631
148	0.00431	0.00144	0.00378	0.64561	0.00631	0.00316
149	0.00574	0.00431	0.00924	0.64771	0	0.01578
150	0.00574	0.00861	0.0319	0.65065	0.00947	0.04735
151	0.01148	0.13205	0.07934	0.66198	0.04735	0.38194
152	0.01005	0.08182	0.05709	0.71739	0.01578	0.24306
153	0.01005	0.03445	0.02351	0.74762	0.04419	0.10101
154	0.01005	0.08756	0.0403	0.77071	0.03788	0.17992
155	0.04593	0.04163	0.02896	0.82654	0.12626	0.10417
156	0.12201	0.02153	0.01931	0.80639	0.30934	0.0726
157	0.00287	0.04306	0.02603	0.80471	0.00947	0.09785
158	0.01148	0.01866	0.04576	0.88111	0.03472	0.06313
159	0.01005	0.01722	0.04659	0.9	0.0221	0.06313
160	0.00144	0.01148	0.0298	1.01795	0.04104	0.05366
161	0.00431	0.00718	0.03484	0.98143	0.01578	0.0221
162	0.01292	0.0732	0.03064	1.09351	0.03788	0.17045
163	0.12775	0.00718	0.04114	1.11072	0.37247	0.0221
164	0.06316	0.02297	0.02141	1.08512	0.15467	0.08207
165	0.00861	0.01435	0.06674	1.17033	0.02525	0.06944
166	0.01435	0.02297	0.05499	1.47761	0.04419	0.0947
167	0.03014	0.01435	0.04953	2.06403	0.08523	0.06944
168	0.01579	0.02009	0.0445	2.05564	0.05997	0.0726
169	0.01005	0.0244	0.05961	2.27896	0.02525	0.03788
170	0.02009	0.03588	0.0445	2.62401	0.07576	0.11995
171	0.13636	0.06316	0.05835	2.68446	0.38826	0.16098
172	0.03014	0.30286	0.08102	3.25913	0.12626	0.70707
173	0.00431	0.10335	0.04869	3.72634	0.02525	0.30303
174	0.15932	0.1177	0.03652	4.22293	0.44823	0.31566
175	0.13779	0.0976	0.06674	4.62801	0.29987	0.29672
176	0.01579	0.10622	0.09823	5.74251	0.04419	0.35038
177	0.12057	0.36171	0.08228	6.80706	0.30619	0.98801
178	0.06028	0.04306	0.09571	7.27427	0.1452	0.12311
179	0.00718	0.03875	0.05205	7.64325	0.03157	0.09154
180	0.05024	0.05311	0.03484	8.19652	0.26831	0.12311
181	0.1177	0.09617	0.12593	8.81862	0.21465	0.24621
182	0.06603	0.09617	0.19813	8.96344	0.04735	0.28093
183	0.01148	0.10335	0.30098	9.41974	0.0221	0.31566
184	0.0732	0.13636	0.64016	11.5182	0.53977	0.36616
185	0.0488	0.2354	21.652	13.8593	0.12311	0.48927
186	0.09473	0.1421	0.76861	14.5981	0.18624	0.30934
187	0.05024	0.13205	0.09529	15.0208	0.06629	0.4798
188	0.03014	0.16937	0.1826	11.5765	0.06944	0.58081
189	0.33731	0.10909	0.07514	10.936	0.78598	0.36616
190	0.00574	0.10335	0.05373	9.00458	0.03472	0.36616
191	0.00431	0.13779	0.06381	8.26452	0.01894	0.39773
192	0.03445	0.64017	0.02645	6.97497	0.08838	1.48043
193	0.01722	0.20669	0.04995	5.5448	0.02525	0.42929
194	0.0244	0.20095	0.0319	4.65572	0.11679	0.39457
195	0.01435	0.14928	0.01763	3.32	0.03472	0.26199
196	0.03158	0.1177	0.04492	2.74155	0.06629	0.20833
197	0.01005	0.09904	0.03778	2.27308	0.01263	0.18308
198	0.00431	0.08325	0.06255	2.19248	0.01894	0.16098
199	0.03445	0.06746	0.08144	1.71604	0.0726	0.11364
200	0.01579	0.05885	0.04282	1.68036	0.05366	0.09154
201	0.00574	0.01722	0.24053	1.42262	0.01578	0.04735
202	0.00574	0.01435	0.02057	1.25009	0.01894	0.03788
203	0.00144	0.01148	0.05289	1.16781	0.01263	0.0221
204	0.00144	0.01148	0.02393	0.93862	0.00631	0.03788
205	0.00574	0.01292	0.01847	0.64855	0.01263	0.04104
206	0.00144	0.00718	0.02309	0.58978	0.0221	0.02525
207	0.00431	0.00574	0.02645	0.53773	0	0.04735
208	0.01579	0.00718	0.02267	0.47435	0.03788	0.04735
209	0.00287	0.00144	0.04911	0.35975	0.05682	0.03472
210	0.01292	0.00144	0.02729	0.17463	0.04419	0.03157
211	0.00574	0.00574	0.04576	0.17966	0.02841	0.02841
212	0.07607	0.01722	0.02896	0.15951	0.17677	0.11995
213	0.02727	0.02727	0.04072	0.20149	0.03157	0.05366
214	0.01148	0.03301	0.03778	0.17966	0.05997	0.11364
215	0.00144	0.08038	0.05751	0.17085	0.01263	0.24306
216	0.00144	0.07894	0.07556	0.22542	0.01263	0.24937
217	0.02297	0.07751	0.02267	0.20443	0.05051	0.24306
218	0.16076	0.18516	0.02141	0.18008	0.46402	0.49558
219	0.01866	0.0488	0.0806	0.16875	0.06944	0.19571
220	0.29568	0.18516	0.03526	0.14524	0.72601	0.54924
221	0.00431	0.09473	0.03232	0.1889	0.01263	0.30619
222	0.00861	0.07464	0.02351	0.14902	0.0221	0.23674
223	0.03301	0.19234	0.02519	0.15742	0.10417	0.56187
224	0.06746	0.32726	0.05625	0.28587	0.19255	0.84596
225	0.24688	0.3574	0.02771	0.16245	0.56503	0.88384
226	0.02871	0.02871	0.02896	0.12467	0.08523	0.10732
227	0.15358	0.05024	0.05163	0.10956	0.44192	0.16098
228	0.0244	0.06028	0.01721	0.13307	0.07891	0.15467
229	0.0732	0.01722	0.03106	0.1146	0.20833	0.05682
230	0.01292	0.01005	0.03484	0.10788	0.02525	0.03788
231	0.4507	0.02009	0.07388	0.10368	1.26894	0.08523
232	0.14497	0.02584	0.02771	0.06968	0.36301	0.10732
233	0.06459	0.03588	0.0403	0.09445	0.19886	0.11048
234	0.0244	0.43061	0.03064	0.08941	0.05997	1.10795
235	0.01435	0.47367	0.03736	0.03568	0.01578	1.04798
236	0.01579	0.48515	0.00882	0.01553	0.04104	1.05429
237	0.01579	0.7105	0.01889	0.00924	0.05997	1.59407
238	0.00861	0.22248	0.00294	0.01427	0.02525	0.51136
239	0.00718	0.17655	0.00798	0.01427	0.03788	0.4072
240	0.01148	0.31578	0.00252	0.01847	0.0221	0.98485
241	0.03732	0.20813	0.00378	0.03358	0.05366	0.72917
242	0.39759	0.13779	0.01175	0.01595	0.90593	0.55871
243	0	0.0244	0.00714	0.04324	0.00631	0.15467
244	0.02009	0.01005	0.00462	0.06297	0.03157	0.0947
245	0.00431	0.03158	0.00378	0.06087	0.02841	0.10101
246	0.00431	0.0244	0.01175	0.03484	0.01894	0.03157
247	0	0.00287	0.00546	0.00965	0	0.00631
248	0	0.00574	0.00462	0.10284	0	0.00947
249	0.00144	0.03445	0.00504	0.01259	0.00631	0.02841
250	0.00431	0.00574	0.01007	0.01259	0.01263	0.00947
251	0.01148	0.01579	0.00084	0.07388	0.01263	0.02525
252	0	0.04737	0.00756	0.01511	0	0.04104
253	0.01148	0.00144	0.00168	0.04743	0	0.00631
254	0.01579	0.00574	0	0.01721	0.01894	0.00316
255	0.00431	0.03014	0.03946	0.19268	0.00316	0.01578
