# Supplementary material for: Repurposing clinically safe drugs for DNA repair pathway choice in CRISPR genome editing and synthetic lethality
Source: Nat Commun. 2025 Dec 10;16:11077. doi: 10.1038/s41467-025-67243-0 (PMC12698765; doi:10.1038/s41467-025-67243-0)
Supplement: Supplementary file 10 — Source data [file 41467_2025_67243_MOESM10_ESM.zip › 020925_Source_Data_SuppFig6.xlsx]

## Sheet: SuppFig.6a
	HDR [%]		Imperfect HDR [%]		Insertion [%]		<2bp MH del [%]		≥2bp MH del [%]
FRMD7 hiPSCs	rep.1	rep.2	rep.1	rep.2	rep.1	rep.2	rep.1	rep.2	rep.1	rep.2
mock	10.0827	10.3767	1.14458	1.10731	51.3033	50.3253	6.67945	7.38212	5.7	5.81
cytarabine	6.33352	6.6019	0.0091	0.0085	52.2818	55.0856	7.67517	5.16532	5.89517	5.73949
	HDR [%]			Imperfect HDR [%]			Insertion [%]			<2bp MH del [%]			≥2bp MH del [%]
NOVA1 hiPSCs	rep.1	rep.2	rep.3	rep.1	rep.2	rep.3	rep.1	rep.2	rep.3	rep.1	rep.2	rep.3	rep.1	rep.2	rep.3
mock	22.2634	21.8777	22.3954	1.18479	1.01434	1.02246	32.2703	35.8506	35.7579	13.111	10.8693	11.7131	9.66555	9.64992	8.39054
cytarabine	11.8278	14.716	10.319	0.65671	0.830177	1.10634	35.2223	38.1003	39.3376	19.951	15.0371	18.1724	10.2224	10.0682	11.7122
	HDR [%]			Imperfect HDR [%]			Insertion [%]			<2bp MH del [%]			≥2bp MH del [%]
VCAN hiPSCs	rep.1	rep.2	rep.3	rep.1	rep.2	rep.3	rep.1	rep.2	rep.3	rep.1	rep.2	rep.3	rep.1	rep.2	rep.3
mock	15.9428	13.3985	13.0486	1.13976	0.979729	1.39263	13.9643	12.2716	13.4752	19.9145	22.1927	16.3748	13.4808	11.1239	9.7616
cytarabine	4.28621	5.94211	9.01709	1.10481	0.968096	0.772706	15.5484	15.542	14.2296	25.058	18.6073	18.1831	10.834	9.94436	5.97384
	HDR [%]			Imperfect HDR [%]			Insertion [%]			<2bp MH del [%]			≥2bp MH del [%]
SV2C HEK293	rep.1	rep.2	rep.3	rep.1	rep.2	rep.3	rep.1	rep.2	rep.3	rep.1	rep.2	rep.3	rep.1	rep.2	rep.3
mock	24.0269	24.2092	23.2938	6.24204	6.20094	6.01664	33.39	33.3934	33.5962	5.92438	6.34458	5.95511	14.6736	13.6242	14.4762
cytarabine	14.5421	14.8037	14.1372	3.89104	4.1144	4.2135	43.79	43.2177	45.2302	7.89451	8.86363	8.01214	12.8651	11.6549	11.5812
	HDR [%]						Imperfect HDR [%]						Insertion [%]						<2bp MH del [%]						≥2bp MH del [%]
FRMD7 K562	rep.1	rep.2	rep.3	rep.4	rep.5	rep.6	rep.1	rep.2	rep.3	rep.4	rep.5	rep.6	rep.1	rep.2	rep.3	rep.4	rep.5	rep.6	rep.1	rep.2	rep.3	rep.4	rep.5	rep.6	rep.1	rep.2	rep.3	rep.4	rep.5	rep.6
mock	7.38763	8.26907	8.09723	8.68766	7.3755	9.08623	0.786359	1.12911	1.0513	1.03041	0.803368	0.972422	51.4072	50.393	51.8416	50.3409	51.3285	48.8938	15.1993	14.9067	12.2333	14.3732	14.2477	16.4153	15.7294	15.6198	16.1368	16.363	16.4206	15.0058
cytarabine	4.57646	4.77776	5.34602	4.67844	4.61297	5.21929	0.413025	0.489524	0.443724	0.558491	0.411633	0.473653	65.2985	64.3744	63.8749	65.0127	65.9821	64.2893	12.778	12.8398	13.1001	13.9301	11.7817	12.4684	10.5247	10.6026	10.4855	9.29884	10.1512	10.5129
	HDR [%]			Imperfect HDR [%]			Insertion [%]			<2bp MH del [%]			≥2bp MH del [%]
FRMD7 THP1	rep.1	rep.2	rep.3	rep.1	rep.2	rep.3	rep.1	rep.2	rep.3	rep.1	rep.2	rep.3	rep.1	rep.2	rep.3
mock	2.82848	2.16941	2.64279	0.251911	0.544108	0.432699	18.3232	18.4997	18.3731	9.22627	8.87721	8.22473	6.85186	7.64611	7.76516
cytarabine	1.56398	1.31512	0.956739	0.154406	0.116787	0.147902	19.6942	22.7176	20.3365	6.18495	6.24858	8.0124	5.48512	5.32855	5.94582

## Sheet: SuppFig.6b
	HR assay bioluminescence [RU]		NHEJ assay bioluminescence [RU]		MMEJ assay bioluminescence [RU]
replicate	mock	cytarabine	mock	cytarabine	mock	cytarabine
1	5561	6719.73	1.39957e+06	1.08153e+06	28835	25324
2	9256	5483.51	1.91666e+06	746256	29803	16342.5
3	6204	4724.16	1.40437e+06	883770	24060	19588
4	6817	6410.93	983870	542946	20106	16438.1
5	6246	7476.04	908652	398713	23031	16216.4
6	6247	5808.51	892218	309596	20298	19633
