# Supplementary material for: Repurposing clinically safe drugs for DNA repair pathway choice in CRISPR genome editing and synthetic lethality
Source: Nat Commun. 2025 Dec 10;16:11077. doi: 10.1038/s41467-025-67243-0 (PMC12698765; doi:10.1038/s41467-025-67243-0)
Supplement: Supplementary file 10 — Source data [file 41467_2025_67243_MOESM10_ESM.zip › 020925_Source_Data_SuppFig7.xlsx]

## Sheet: SuppFig.7a FRMD7
	HDR [%]						Imperfect HDR [%]						Insertion [%]						<2bp MH del [%]						≥2bp MH del [%]
	rep.1	rep.2	rep.3	rep.4	rep.5	rep.6	rep.1	rep.2	rep.3	rep.4	rep.5	rep.6	rep.1	rep.2	rep.3	rep.4	rep.5	rep.6	rep.1	rep.2	rep.3	rep.4	rep.5	rep.6	rep.1	rep.2	rep.3	rep.4	rep.5	rep.6
mock	8.50256	9.20653	10.8031	7.76849	11.7865	9.78031	1.23077	1.4742	0.926166	1.11681	1.34192	1.16124	63.8	62.7692	54.8446	61.593	57.5862	64.284	5.26154	4.8547	4.74765	5.31175	5.32209	5.25603	6.86153	7.01118	13.8275	9.74058	11.7573	9.46346
Isosorbide 5-mononitrate	12.0624	12.2935	9.1388	8.61124	11.4525	9.32856	1.57141	1.32173	1.21687	1.03857	1.49914	1.30935	60.2338	60.2333	61.889	63.9841	60.8585	67.6332	5.62621	5.74758	5.27623	4.16481	5.1854	4.13281	8.9527	8.02948	7.43152	10.0359	9.5029	8.62997
Hodostin	12.5218	12.7217	8.22243	10.3532	12.879	10.913	1.80131	1.59071	1.05872	1.15883	2.38778	1.24975	62.3963	62.6379	59.8971	62.5464	57.6952	62.3483	3.77894	3.53154	5.50487	5.47017	5.65181	4.51382	11.101	10.7107	8.37729	9.59464	9.359	9.39588
Olaparib	12.4485	12.2235	12.0431	12.8787	17.335	16.3442	1.53312	1.69399	1.19283	1.61283	1.9795	1.83013	62.3419	62.3058	62.85	56.4585	55.2146	57.0329	6.30595	6.47057	4.39065	5.08312	6.15352	4.01418	7.99819	8.27563	10.0222	8.88673	8.54218	9.12543
Olaparib + Hodostin	19.0203	14.8969	13.3864	12.6164	12.402	15.5654	2.1544	2.07433	2.08783	1.21877	0.960275	2.23208	52.7161	54.8339	53.3027	56.4797	59.682	60.9313	4.14276	5.10981	4.71846	5.55453	4.87868	3.2797	8.02959	8.83019	10.8953	8.84405	9.00907	9.15193
Olaparib + Isosorbide 5-mononitrate	18.734	18.8173	18.9421	13.9946	11.1492	13.1485	2.2452	2.5021	1.8192	1.44388	1.14916	1.29273	42.2465	40.8654	51.9116	55.8172	50.5327	56.7977	6.00861	5.17528	6.46976	3.2521	7.55907	3.17821	13.0724	13.9193	7.06508	10.8757	11.4326	10.2349
Hodostin + Olaparib + Isosorbide 5-mononitrate	13.4466	15.5775	17.807	8.41433	7.75103	13.6981	2.03695	1.90068	1.48947	0.766229	0.871696	1.32271	57.0955	54.2219	48.0806	48.2795	46.1763	52.983	3.11653	2.88065	9.94545	10.3659	5.79931	8.83635	13.7001	14.5894	10.35	14.9694	19.6401	14.6466
Cytarabine	4.30745	4.3007	6.35334	3.8561	5.31013	5.42897	0.483621	0.379329	0.768849	0.529387	0.627887	0.812209	70.0735	70.1709	64.232	64.4168	67.6728	69.5635	5.88146	5.29342	5.5351	4.03542	4.68524	4.63755	9.60087	10.3822	9.20117	11.0882	9.76513	9.02465
Dronedarone	4.52271	5.12732	4.79082	5.52269	6.04645	4.61519	0.610826	0.63288	0.462792	0.757366	0.762417	0.622987	66.4046	66.0964	60.8589	64.8018	62.505	71.2706	4.17564	3.87852	5.51661	4.9116	6.81864	5.27347	9.68491	8.63075	12.847	13.7517	10.9373	10.9666
Dronedarone + Cytarabine	2.57933	2.68017	2.22603	3.31373	2.18999	1.44612	0.330877	0.612008	0.588972	0.514652	0.313429	0.226929	66.5288	64.5985	62.3754	69.352	66.1938	68.577	0.673492	0.587439	2.32392	4.31562	5.10932	7.2078	8.73394	7.79074	16.2913	14.5952	14.9461	11.0711

## Sheet: SuppFig.7a NOVA1
	HDR [%]						Imperfect HDR [%]						Insertion [%]						<2bp MH del [%]						≥2bp MH del [%]
	rep.1	rep.2	rep.3	rep.4	rep.5	rep.6	rep.1	rep.2	rep.3	rep.4	rep.5	rep.6	rep.1	rep.2	rep.3	rep.4	rep.5	rep.6	rep.1	rep.2	rep.3	rep.4	rep.5	rep.6	rep.1	rep.2	rep.3	rep.4	rep.5	rep.6
mock	27.75	30	28.58	34.46	26.01	24.22	6.3279	10.0324	6.4062	7.1936	5.601	6.2198	23.5	29.8	31.7	27.7	25.1	26.4	8.61328	3.53851	7.51382	11.5504	13.627	14.6092	13.702	12.6162	19.9501	14.7236	13.0868	16.7348
Isosorbide 5-mononitrate	27.08	23.53	23.47	32.04	27.04	19.38	5.5748	5.3822	7.039	6.7574	5.6901	6.0247	26.2	32.1	31.5	28.3	31.1	33.6	6.79228	7.94991	7.95514	7.06748	6.85899	7.67249	15.524	25.6518	17.7761	17.7715	16.4774	15.5608
Hodostin	25.72	26.43	26.29	25.07	23.55	34.66	5.483	5.304	5.7333	5.7245	6.4005	7.6487	28.4	36	28.4	31.8	26.7	31.1	10.9197	11.7181	11.8002	9.83649	14.4176	8.99403	14.2081	11.4641	21.2593	19.4597	12.0838	12.1968
Olaparib	30.76	27.95	26.86	36.25	40.92	22.62	7.8326	6.1716	10.9851	9.5623	7.9778	5.1665	24.6	22.5	23	21	20.5	30	10.0439	17.514	3.89373	9.69361	6.82104	14.8958	11.6413	19.7606	17.8618	15.9103	15.5786	15.411
Olaparib + Hodostin	36.51	29.19	21.85	35.44	34.1	38.35	7.3934	6.4884	9.6869	7.1759	7.027	9.0194	23.3	22.2	29	24.2	24.7	17.5	6.3097	3.23815	11.2723	12.7883	11.1794	9.61141	11.098	25.9611	12.4022	16.0751	16.3607	14.1393
Olaparib + Isosorbide 5-mononitrate	31.38	20.69	14.08	28.02	25.09	23.66	6.7142	6.6245	4.0862	6.0074	5.1489	5.419	12.1	21.8	39.6	26.4	25	31	6.74715	6.05151	21.6813	8.96529	5.31697	14.8009	29.005	23.4324	10.0389	21.7385	19.3743	15.1083
Hodostin + Olaparib + Isosorbide 5-mononitrate	40.07	41.67	65.07	43.19	29.53	32.24	7.6491	8.423	11.8925	9.4025	6.1166	7.4036	19.4	30.6	11.1	14.8	24.5	35.9	5.53993	4.51446	2.4306	2.08706	7.61456	2.66803	18.3408	9.58312	4.60819	26.5934	19.6852	14.7926
Cytarabine	15.46	20.15	31.08	26.14	20.49	19.57	3.7251	5.0638	6.3069	5.957	4.2994	4.9857	31.9	41	34.8	31.6	30.7	33	4.92134	5.30015	10.9227	8.72752	9.31743	6.5747	14.4426	16.7969	11.765	19.0433	15.4435	23.6436
Dronedarone	21.15	22.48	21.13	31.72	23.12	32.55	4.9086	4.6832	8.4839	6.8288	4.8536	6.3687	20.9	34	30.6	28.1	33.2	25.7	14.9869	8.7238	10.24	8.34715	8.27472	13.0553	13.0898	17.4403	13.6279	18.4683	16.798	13.4659
Dronedarone + Cytarabine	12.25	14.82	16.84	27.92	23.44	10.8	3.2347	6.7899	10.4343	5.6796	5.1603	8.8246	40.6	30.9	30	13.2	23.1	27.5	1.97271	10.9119	11.2521	10.5512	0.642498	7.96753	9.34066	11.9414	8.53602	39.8102	25.6804	12.8205

## Sheet: SuppFig.7b
	HDR [RU] FRMD7						HDR [RU] NOVA1
	rep.1	rep.2	rep.3	rep.4	rep.5	rep.6	rep.1	rep.2	rep.3	rep.4	rep.5	rep.6
mock	0.835	0.894	1.142	0.97	1.169	0.947	1.031	1.244	0.973	1.093	0.985	0.855
Isosorbide 5-mononitrate	1.185	1.194	0.966	1.076	1.135	0.903	1.006	0.976	0.799	1.016	1.024	0.685
Hodostin	1.23	1.236	0.869	1.293	1.277	1.057	0.956	1.096	0.895	0.795	0.891	1.225
Olaparib	1.223	1.187	1.273	1.609	1.719	1.583	1.143	1.159	0.914	1.149	1.549	0.799
Olaparib + Hodostin	1.869	1.447	1.415	1.576	1.23	1.507	1.356	1.211	0.744	1.124	1.291	1.355
Olaparib + Isosorbide 5-mononitrate	2.721	2.84	2.628	1.856	1.221	1.649	1.305	0.719	0.598	1.17	0.914	0.802
Hodostin + Olaparib + Isosorbide 5-mononitrate	1.953	2.351	2.471	1.116	0.849	1.718	1.665	1.449	2.764	1.803	1.075	1.093
Cytarabine	0.423	0.418	0.672	0.482	0.526	0.526	0.574	0.836	1.058	0.829	0.776	0.691
Dronedarone	0.444	0.498	0.507	0.69	0.599	0.447	0.787	1.194	0.686	0.803	0.764	0.742
Dronedarone + Cytarabine	0.253	0.26	0.235	0.414	0.217	0.14	0.455	0.615	0.573	0.885	0.888	0.382
