# Supplementary material for: Repurposing clinically safe drugs for DNA repair pathway choice in CRISPR genome editing and synthetic lethality
Source: Nat Commun. 2025 Dec 10;16:11077. doi: 10.1038/s41467-025-67243-0 (PMC12698765; doi:10.1038/s41467-025-67243-0)
Supplement: Supplementary file 10 — Source data [file 41467_2025_67243_MOESM10_ESM.zip › 020925_Source_Data_SuppFig8.xlsx]

## Sheet: SuppFig.8c
	PE [%]						Imperfect PE [%]						Indels [%]
FANCF	rep.1	rep.2	rep.3	rep.4	rep.5	rep.6	rep.1	rep.2	rep.3	rep.4	rep.5	rep.6	rep.1	rep.2	rep.3	rep.4	rep.5	rep.6
mock	7.95	7.83	8.56	7.84	8.45	7.45	1.2993	1.5103	1.7943	1.1916	1.4859	1.482	3.041	3.6135	3.4584	4.0592	3.3143	3.6624
dronedarone	9.53	9.33	8.48	9	9.62	8.76	1.7342	1.5568	1.5176	1.3318	1.7538	1.5051	5.4707	4.1873	3.9401	4.0157	3.6944	4.711
	PE [%]			Imperfect PE [%]			Indels [%]
RNF2	rep.1	rep.2	rep.3	rep.1	rep.2	rep.3	rep.1	rep.2	rep.3
mock	3.51187	2.97433	3.16162	0.474821	0.426418	0.449589	0.502858	0.33107	0.38342
dronedarone	3.88448	4.15381	4.21277	0.464668	0.534463	0.445855	0.584049	0.543058	0.503635
