# Supplementary material for: Repurposing clinically safe drugs for DNA repair pathway choice in CRISPR genome editing and synthetic lethality
Source: Nat Commun. 2025 Dec 10;16:11077. doi: 10.1038/s41467-025-67243-0 (PMC12698765; doi:10.1038/s41467-025-67243-0)
Supplement: Supplementary file 10 — Source data [file 41467_2025_67243_MOESM10_ESM.zip › 020925_Source_Data_SuppFig9.xlsx]

## Sheet: SuppFig.9b
	53BP1 foci per nuclei
	rep.1	rep.2	rep.3	rep.4
mock	0.361702	0.330629	0.391949	0.614634
M3814	0.467347	0.462	0.319742	0.538824
Orphenadrine	1.03667	2.05215	0.892442	1.50882
Orphenadrine + M3814	0.645045	0.865707	0.816384	1.40554
